# Supplementary material for: The salivary gland transcriptome of the neotropical malaria vector Anopheles darlingi reveals accelerated evolution of genes relevant to hematophagy
Source: BMC Genomics. 2009 Jan 29;10:57. doi: 10.1186/1471-2164-10-57 (PMC2644710; doi:10.1186/1471-2164-10-57)
Supplement: Additional file 1 — Assembled and annotated sialotranscriptome of An. darlingi female mosquitoes. Hyperlinked Excel spreadsheet and associated files with EST assembly results. This is a compressed ZIP file that should be expanded to a new directory. After this is done, start Excel and then open the file ending in .xls so the hyperlinks will work. [file 1471-2164-10-57-S1.zip]

Archive with 11,336 entries (9,987 files):
- links/
- links/AD/
- links/AD/anda-contig_1-AD.txt
- links/AD/anda-contig_10-AD.txt
- links/AD/anda-contig_100-AD.txt
- links/AD/anda-contig_101-AD.txt
- links/AD/anda-contig_102-AD.txt
- links/AD/anda-contig_103-AD.txt
- links/AD/anda-contig_104-AD.txt
- links/AD/anda-contig_107-AD.txt
- links/AD/anda-contig_108-AD.txt
- links/AD/anda-contig_109-AD.txt
- links/AD/anda-contig_11-AD.txt
- links/AD/anda-contig_110-AD.txt
- links/AD/anda-contig_111-AD.txt
- links/AD/anda-contig_112-AD.txt
- links/AD/anda-contig_113-AD.txt
- links/AD/anda-contig_114-AD.txt
- links/AD/anda-contig_115-AD.txt
- links/AD/anda-contig_116-AD.txt
- links/AD/anda-contig_117-AD.txt
- links/AD/anda-contig_118-AD.txt
- links/AD/anda-contig_119-AD.txt
- links/AD/anda-contig_12-AD.txt
- links/AD/anda-contig_120-AD.txt
- links/AD/anda-contig_121-AD.txt
- links/AD/anda-contig_122-AD.txt
- links/AD/anda-contig_123-AD.txt
- links/AD/anda-contig_124-AD.txt
- links/AD/anda-contig_125-AD.txt
- links/AD/anda-contig_126-AD.txt
- links/AD/anda-contig_127-AD.txt
- links/AD/anda-contig_128-AD.txt
- links/AD/anda-contig_129-AD.txt
- links/AD/anda-contig_13-AD.txt
- links/AD/anda-contig_130-AD.txt
- links/AD/anda-contig_131-AD.txt
- links/AD/anda-contig_132-AD.txt
- links/AD/anda-contig_133-AD.txt
- links/AD/anda-contig_134-AD.txt
- links/AD/anda-contig_135-AD.txt
- links/AD/anda-contig_136-AD.txt
- links/AD/anda-contig_137-AD.txt
- links/AD/anda-contig_138-AD.txt
- links/AD/anda-contig_139-AD.txt
- links/AD/anda-contig_14-AD.txt
- links/AD/anda-contig_140-AD.txt
- links/AD/anda-contig_141-AD.txt
- links/AD/anda-contig_142-AD.txt
- links/AD/anda-contig_143-AD.txt
- links/AD/anda-contig_144-AD.txt
- links/AD/anda-contig_145-AD.txt
- links/AD/anda-contig_146-AD.txt
- links/AD/anda-contig_147-AD.txt
- links/AD/anda-contig_148-AD.txt
- links/AD/anda-contig_149-AD.txt
- links/AD/anda-contig_15-AD.txt
- links/AD/anda-contig_150-AD.txt
- links/AD/anda-contig_151-AD.txt
- links/AD/anda-contig_152-AD.txt
- links/AD/anda-contig_153-AD.txt
- links/AD/anda-contig_154-AD.txt
- links/AD/anda-contig_156-AD.txt
- links/AD/anda-contig_157-AD.txt
- links/AD/anda-contig_158-AD.txt
- links/AD/anda-contig_159-AD.txt
- links/AD/anda-contig_16-AD.txt
- links/AD/anda-contig_160-AD.txt
- links/AD/anda-contig_161-AD.txt
- links/AD/anda-contig_162-AD.txt
- links/AD/anda-contig_163-AD.txt
- links/AD/anda-contig_164-AD.txt
- links/AD/anda-contig_165-AD.txt
- links/AD/anda-contig_166-AD.txt
- links/AD/anda-contig_167-AD.txt
- links/AD/anda-contig_168-AD.txt
- links/AD/anda-contig_169-AD.txt
- links/AD/anda-contig_17-AD.txt
- links/AD/anda-contig_170-AD.txt
- links/AD/anda-contig_171-AD.txt
- links/AD/anda-contig_172-AD.txt
- links/AD/anda-contig_174-AD.txt
- links/AD/anda-contig_175-AD.txt
- links/AD/anda-contig_176-AD.txt
- links/AD/anda-contig_178-AD.txt
- links/AD/anda-contig_179-AD.txt
- links/AD/anda-contig_18-AD.txt
- links/AD/anda-contig_180-AD.txt
- links/AD/anda-contig_184-AD.txt
- links/AD/anda-contig_185-AD.txt
- links/AD/anda-contig_186-AD.txt
- links/AD/anda-contig_187-AD.txt
- links/AD/anda-contig_188-AD.txt
- links/AD/anda-contig_189-AD.txt
- links/AD/anda-contig_19-AD.txt
- links/AD/anda-contig_190-AD.txt
- links/AD/anda-contig_191-AD.txt
- links/AD/anda-contig_192-AD.txt
- links/AD/anda-contig_193-AD.txt
- links/AD/anda-contig_194-AD.txt
- links/AD/anda-contig_195-AD.txt
- links/AD/anda-contig_196-AD.txt
- links/AD/anda-contig_2-AD.txt
- links/AD/anda-contig_20-AD.txt
- links/AD/anda-contig_201-AD.txt
- links/AD/anda-contig_202-AD.txt
- links/AD/anda-contig_203-AD.txt
- links/AD/anda-contig_204-AD.txt
- links/AD/anda-contig_205-AD.txt
- links/AD/anda-contig_206-AD.txt
- links/AD/anda-contig_207-AD.txt
- links/AD/anda-contig_208-AD.txt
- links/AD/anda-contig_21-AD.txt
- links/AD/anda-contig_212-AD.txt
- links/AD/anda-contig_213-AD.txt
- links/AD/anda-contig_214-AD.txt
- links/AD/anda-contig_215-AD.txt
- links/AD/anda-contig_216-AD.txt
- links/AD/anda-contig_217-AD.txt
- links/AD/anda-contig_218-AD.txt
- links/AD/anda-contig_22-AD.txt
- links/AD/anda-contig_220-AD.txt
- links/AD/anda-contig_222-AD.txt
- links/AD/anda-contig_223-AD.txt
- links/AD/anda-contig_224-AD.txt
- links/AD/anda-contig_225-AD.txt
- links/AD/anda-contig_229-AD.txt
- links/AD/anda-contig_23-AD.txt
- links/AD/anda-contig_230-AD.txt
- links/AD/anda-contig_231-AD.txt
- links/AD/anda-contig_232-AD.txt
- links/AD/anda-contig_233-AD.txt
- links/AD/anda-contig_235-AD.txt
- links/AD/anda-contig_236-AD.txt
- links/AD/anda-contig_237-AD.txt
- links/AD/anda-contig_239-AD.txt
- links/AD/anda-contig_24-AD.txt
- links/AD/anda-contig_240-AD.txt
- links/AD/anda-contig_241-AD.txt
- links/AD/anda-contig_242-AD.txt
- links/AD/anda-contig_243-AD.txt
- links/AD/anda-contig_244-AD.txt
- links/AD/anda-contig_245-AD.txt
- links/AD/anda-contig_246-AD.txt
- links/AD/anda-contig_247-AD.txt
- links/AD/anda-contig_25-AD.txt
- links/AD/anda-contig_250-AD.txt
- links/AD/anda-contig_251-AD.txt
- links/AD/anda-contig_252-AD.txt
- links/AD/anda-contig_253-AD.txt
- links/AD/anda-contig_254-AD.txt
- links/AD/anda-contig_256-AD.txt
- links/AD/anda-contig_257-AD.txt
- links/AD/anda-contig_258-AD.txt
- links/AD/anda-contig_259-AD.txt
- links/AD/anda-contig_26-AD.txt
- links/AD/anda-contig_260-AD.txt
- links/AD/anda-contig_261-AD.txt
- links/AD/anda-contig_262-AD.txt
- links/AD/anda-contig_263-AD.txt
- links/AD/anda-contig_267-AD.txt
- links/AD/anda-contig_268-AD.txt
- links/AD/anda-contig_269-AD.txt
- links/AD/anda-contig_27-AD.txt
- links/AD/anda-contig_271-AD.txt
- links/AD/anda-contig_274-AD.txt
- links/AD/anda-contig_275-AD.txt
- links/AD/anda-contig_277-AD.txt
- links/AD/anda-contig_28-AD.txt
- links/AD/anda-contig_280-AD.txt
- links/AD/anda-contig_281-AD.txt
- links/AD/anda-contig_283-AD.txt
- links/AD/anda-contig_284-AD.txt
- links/AD/anda-contig_286-AD.txt
- links/AD/anda-contig_29-AD.txt
- links/AD/anda-contig_291-AD.txt
- links/AD/anda-contig_295-AD.txt
- links/AD/anda-contig_299-AD.txt
- links/AD/anda-contig_3-AD.txt
- links/AD/anda-contig_30-AD.txt
- links/AD/anda-contig_300-AD.txt
- links/AD/anda-contig_31-AD.txt
- links/AD/anda-contig_319-AD.txt
- links/AD/anda-contig_32-AD.txt
- links/AD/anda-contig_328-AD.txt
- links/AD/anda-contig_33-AD.txt
- links/AD/anda-contig_339-AD.txt
- links/AD/anda-contig_34-AD.txt
- links/AD/anda-contig_345-AD.txt
- links/AD/anda-contig_35-AD.txt
- links/AD/anda-contig_350-AD.txt
- links/AD/anda-contig_354-AD.txt
- links/AD/anda-contig_358-AD.txt
- links/AD/anda-contig_359-AD.txt
- links/AD/anda-contig_36-AD.txt
- links/AD/anda-contig_362-AD.txt
- links/AD/anda-contig_367-AD.txt
- links/AD/anda-contig_37-AD.txt
- links/AD/anda-contig_373-AD.txt
- links/AD/anda-contig_376-AD.txt
- links/AD/anda-contig_38-AD.txt
- links/AD/anda-contig_39-AD.txt
- links/AD/anda-contig_390-AD.txt
- links/AD/anda-contig_394-AD.txt
- links/AD/anda-contig_395-AD.txt
- links/AD/anda-contig_398-AD.txt
- links/AD/anda-contig_4-AD.txt
- links/AD/anda-contig_40-AD.txt
- links/AD/anda-contig_401-AD.txt
- links/AD/anda-contig_408-AD.txt
- links/AD/anda-contig_41-AD.txt
- links/AD/anda-contig_417-AD.txt
- links/AD/anda-contig_42-AD.txt
- links/AD/anda-contig_428-AD.txt
- links/AD/anda-contig_43-AD.txt
- links/AD/anda-contig_430-AD.txt
- links/AD/anda-contig_431-AD.txt
- links/AD/anda-contig_436-AD.txt
- links/AD/anda-contig_438-AD.txt
- links/AD/anda-contig_44-AD.txt
- links/AD/anda-contig_443-AD.txt
- links/AD/anda-contig_445-AD.txt
- links/AD/anda-contig_45-AD.txt
- links/AD/anda-contig_457-AD.txt
- links/AD/anda-contig_46-AD.txt
- links/AD/anda-contig_462-AD.txt
- links/AD/anda-contig_47-AD.txt
- links/AD/anda-contig_476-AD.txt
- links/AD/anda-contig_48-AD.txt
- links/AD/anda-contig_480-AD.txt
- links/AD/anda-contig_49-AD.txt
- links/AD/anda-contig_491-AD.txt
- links/AD/anda-contig_492-AD.txt
- links/AD/anda-contig_5-AD.txt
- links/AD/anda-contig_50-AD.txt
- links/AD/anda-contig_506-AD.txt
- links/AD/anda-contig_51-AD.txt
- links/AD/anda-contig_517-AD.txt
- links/AD/anda-contig_519-AD.txt
- links/AD/anda-contig_52-AD.txt
- links/AD/anda-contig_527-AD.txt
- links/AD/anda-contig_53-AD.txt
- links/AD/anda-contig_532-AD.txt
- links/AD/anda-contig_534-AD.txt
- links/AD/anda-contig_535-AD.txt
- links/AD/anda-contig_54-AD.txt
- links/AD/anda-contig_55-AD.txt
- links/AD/anda-contig_559-AD.txt
- links/AD/anda-contig_56-AD.txt
- links/AD/anda-contig_560-AD.txt
- links/AD/anda-contig_563-AD.txt
- links/AD/anda-contig_57-AD.txt
- links/AD/anda-contig_58-AD.txt
- links/AD/anda-contig_583-AD.txt
- links/AD/anda-contig_584-AD.txt
- links/AD/anda-contig_585-AD.txt
- links/AD/anda-contig_59-AD.txt
- links/AD/anda-contig_592-AD.txt
- links/AD/anda-contig_596-AD.txt
- links/AD/anda-contig_6-AD.txt
- links/AD/anda-contig_60-AD.txt
- links/AD/anda-contig_603-AD.txt
- links/AD/anda-contig_604-AD.txt
- links/AD/anda-contig_606-AD.txt
- links/AD/anda-contig_621-AD.txt
- links/AD/anda-contig_628-AD.txt
- links/AD/anda-contig_63-AD.txt
- links/AD/anda-contig_64-AD.txt
- links/AD/anda-contig_640-AD.txt
- links/AD/anda-contig_643-AD.txt
- links/AD/anda-contig_645-AD.txt
- links/AD/anda-contig_646-AD.txt
- links/AD/anda-contig_65-AD.txt
- links/AD/anda-contig_66-AD.txt
- links/AD/anda-contig_669-AD.txt
- links/AD/anda-contig_67-AD.txt
- links/AD/anda-contig_68-AD.txt
- links/AD/anda-contig_680-AD.txt
- links/AD/anda-contig_683-AD.txt
- links/AD/anda-contig_69-AD.txt
- links/AD/anda-contig_698-AD.txt
- links/AD/anda-contig_7-AD.txt
- links/AD/anda-contig_70-AD.txt
- links/AD/anda-contig_708-AD.txt
- links/AD/anda-contig_71-AD.txt
- links/AD/anda-contig_710-AD.txt
- links/AD/anda-contig_714-AD.txt
- links/AD/anda-contig_72-AD.txt
- links/AD/anda-contig_73-AD.txt
- links/AD/anda-contig_74-AD.txt
- links/AD/anda-contig_75-AD.txt
- links/AD/anda-contig_76-AD.txt
- links/AD/anda-contig_77-AD.txt
- links/AD/anda-contig_78-AD.txt
- links/AD/anda-contig_783-AD.txt
- links/AD/anda-contig_79-AD.txt
- links/AD/anda-contig_795-AD.txt
- links/AD/anda-contig_796-AD.txt
- links/AD/anda-contig_798-AD.txt
- links/AD/anda-contig_8-AD.txt
[truncated: 9,700 more entries]
