# Supplementary material for: The salivary gland transcriptome of the neotropical malaria vector Anopheles darlingi reveals accelerated evolution of genes relevant to hematophagy
Source: BMC Genomics. 2009 Jan 29;10:57. doi: 10.1186/1471-2164-10-57 (PMC2644710; doi:10.1186/1471-2164-10-57)
Supplement: Additional file 1 — Assembled and annotated sialotranscriptome of An. darlingi female mosquitoes. Hyperlinked Excel spreadsheet and associated files with EST assembly results. This is a compressed ZIP file that should be expanded to a new directory. After this is done, start Excel and then open the file ending in .xls so the hyperlinks will work. [file 1471-2164-10-57-S1.zip › links/AD/anda-contig_1-AD.txt]

>anda-contig_1

AD-1 AF427696_1 D7-RELATED 3.2 PROTEIN [Anopheles darlingi]           346   2e-098
AD-3 D7-related 3.2 protein [Anopheles darlingi]                      344   1e-097
AD-2 D7-related 3.2 protein [Anopheles darlingi]                      338   8e-096
AD-395 Short D7 protein [Anopheles darlingi]                           76   6e-017
AD-83 very short form D7 salivary protein [Anopheles darlingi]         69   7e-015
AD-82 SHORT FORM D7 SALIVARY PROTEIN [Anopheles darlingi]              69   7e-015
AD-81 SUPER SHORT FORM D7 SALIVARY PROTEIN [Anopheles darlingi]        69   9e-015
AD-32 D7 short [Anopheles darlingi]                                    56   8e-011
AD-31 short form D7 salivary protein [Anopheles darlingi]              56   8e-011
AD-97 short form D7 salivary protein [Anopheles darlingi]              45   2e-007


==> AD-1 AF427696_1 D7-RELATED 3.2 PROTEIN [Anopheles darlingi]
          Length = 169

 Score =  346 bits (888), Expect = 2e-098
 Identities = 169/169 (100%), Positives = 169/169 (100%)
 Frame = +1

Query: 13  MFKQLLYAVGLVWCWMAFVQAGEPKTVEECEKNIPSSLKDRICELRQYTPDTSPDMDKHM 192
           MFKQLLYAVGLVWCWMAFVQAGEPKTVEECEKNIPSSLKDRICELRQYTPDTSPDMDKHM
Sbjct: 1   MFKQLLYAVGLVWCWMAFVQAGEPKTVEECEKNIPSSLKDRICELRQYTPDTSPDMDKHM 60

Query: 193 QCVLHVVGFVDRNGEVEFQELLGLLTIAEPRGKHAENIKKCVAESAKVNASKKANTFYTC 372
           QCVLHVVGFVDRNGEVEFQELLGLLTIAEPRGKHAENIKKCVAESAKVNASKKANTFYTC
Sbjct: 61  QCVLHVVGFVDRNGEVEFQELLGLLTIAEPRGKHAENIKKCVAESAKVNASKKANTFYTC 120

Query: 373 FLTTDSVEAFKLSVDFVELIRAGKLKPNSQFNAGQIKALIKEIDDGLCD 519
           FLTTDSVEAFKLSVDFVELIRAGKLKPNSQFNAGQIKALIKEIDDGLCD
Sbjct: 121 FLTTDSVEAFKLSVDFVELIRAGKLKPNSQFNAGQIKALIKEIDDGLCD 169


==> AD-3 D7-related 3.2 protein [Anopheles darlingi]
          Length = 169

 Score =  344 bits (882), Expect = 1e-097
 Identities = 168/169 (99%), Positives = 168/169 (99%)
 Frame = +1

Query: 13  MFKQLLYAVGLVWCWMAFVQAGEPKTVEECEKNIPSSLKDRICELRQYTPDTSPDMDKHM 192
           MFKQLLYAVGLVWCWMAFVQAGEPKTVEECEKNIPSSLKDRICELRQYTPDTSPDMDKHM
Sbjct: 1   MFKQLLYAVGLVWCWMAFVQAGEPKTVEECEKNIPSSLKDRICELRQYTPDTSPDMDKHM 60

Query: 193 QCVLHVVGFVDRNGEVEFQELLGLLTIAEPRGKHAENIKKCVAESAKVNASKKANTFYTC 372
           QCVLHVVGFVDRNGEVEFQELLGLLTIAEPRGKHAENIKKCVAESAKVNASKKANTFYTC
Sbjct: 61  QCVLHVVGFVDRNGEVEFQELLGLLTIAEPRGKHAENIKKCVAESAKVNASKKANTFYTC 120

Query: 373 FLTTDSVEAFKLSVDFVELIRAGKLKPNSQFNAGQIKALIKEIDDGLCD 519
           FLTTDSVEAFKLSVDFVELIRAGKLKPNSQF AGQIKALIKEIDDGLCD
Sbjct: 121 FLTTDSVEAFKLSVDFVELIRAGKLKPNSQFKAGQIKALIKEIDDGLCD 169


==> AD-2 D7-related 3.2 protein [Anopheles darlingi]
          Length = 169

 Score =  338 bits (866), Expect = 8e-096
 Identities = 166/169 (98%), Positives = 166/169 (98%)
 Frame = +1

Query: 13  MFKQLLYAVGLVWCWMAFVQAGEPKTVEECEKNIPSSLKDRICELRQYTPDTSPDMDKHM 192
           MFKQLLYAVGLVWCWMAFVQAGEPKTVEE EKNIP  LKDRICELRQYTPDTSPDMDKHM
Sbjct: 1   MFKQLLYAVGLVWCWMAFVQAGEPKTVEESEKNIPFLLKDRICELRQYTPDTSPDMDKHM 60

Query: 193 QCVLHVVGFVDRNGEVEFQELLGLLTIAEPRGKHAENIKKCVAESAKVNASKKANTFYTC 372
           QCVLHVVGFVDRNGEVEFQELLGLLTIAEPRGKHAENIKKCVAESAKVNASKKANTFYTC
Sbjct: 61  QCVLHVVGFVDRNGEVEFQELLGLLTIAEPRGKHAENIKKCVAESAKVNASKKANTFYTC 120

Query: 373 FLTTDSVEAFKLSVDFVELIRAGKLKPNSQFNAGQIKALIKEIDDGLCD 519
           FLTTDSVEAFKLSVDFVELIRAGKLKPNSQFNAGQIKALIKEIDDGLCD
Sbjct: 121 FLTTDSVEAFKLSVDFVELIRAGKLKPNSQFNAGQIKALIKEIDDGLCD 169


==> AD-395 Short D7 protein [Anopheles darlingi]
          Length = 172

 Score = 76.3 bits (186), Expect = 6e-017
 Identities = 36/143 (25%), Positives = 81/143 (56%), Gaps = 1/143 (0%)
 Frame = +1

Query: 79  EPKTVEECEKNIPSSLKDRICELRQYTPDTSPDMDKHMQCVLHVVGFVDRNGEVEFQELL 258
           + +TV +C  +I    + ++C+LRQY      D D++++C L  +GFV  +G V+   +L
Sbjct: 24  QAQTVAKCISDISDLSRTKVCDLRQYRLAVGDDADRYVKCTLAAIGFVADDGSVQRNVVL 83

Query: 259 GLLTIAEPR-GKHAENIKKCVAESAKVNASKKANTFYTCFLTTDSVEAFKLSVDFVELIR 435
             L   E   G + +++  C++ + K++ +++ N F++C L T+S   F+ +++  EL  
Sbjct: 84  SALDEVESHDGIYTDSVDACLSRTRKLSGAQRPNGFFSCMLATESAGNFQDALELRELKT 143

Query: 436 AGKLKPNSQFNAGQIKALIKEID 504
           A +   +  F+  +++  ++E++
Sbjct: 144 ASQWPAHQAFDRTKVQQQMQEVN 166


==> AD-83 very short form D7 salivary protein [Anopheles darlingi]
          Length = 136

 Score = 69.3 bits (168), Expect = 7e-015
 Identities = 33/107 (30%), Positives = 56/107 (52%), Gaps = 1/107 (0%)
 Frame = +1

Query: 88  TVEECEKNIPSSLKDRICELRQYTPDTSPDMDKHMQCVLHVVGFVDRNGEVEFQELLGLL 267
           ++++C+     S K + C+ +++      DMDK + CVL  V  VD+ G   +  L   +
Sbjct: 21  SLDQCKSVFSDSAKKQFCKTKRFETIPGVDMDKALDCVLQAVNVVDKTGYANYHGLHQPM 80

Query: 268 TIAEPRGKHAENIKKCVAESAKVNAS-KKANTFYTCFLTTDSVEAFK 405
              E   KH  N++ C+ +S ++    K+AN FY C + TDS + FK
Sbjct: 81  NNIEQHRKHDYNLEICIGKSFRLEPKIKRANAFYKCIMNTDSKDTFK 127


==> AD-82 SHORT FORM D7 SALIVARY PROTEIN [Anopheles darlingi]
          Length = 136

 Score = 69.3 bits (168), Expect = 7e-015
 Identities = 33/107 (30%), Positives = 56/107 (52%), Gaps = 1/107 (0%)
 Frame = +1

Query: 88  TVEECEKNIPSSLKDRICELRQYTPDTSPDMDKHMQCVLHVVGFVDRNGEVEFQELLGLL 267
           ++++C+     S K + C+ +++      DMDK + CVL  V  VD+ G   +  L   +
Sbjct: 21  SLDQCKSVFSDSAKKQFCKTKRFETIPGVDMDKALDCVLQAVNVVDKTGYANYHGLHQPM 80

Query: 268 TIAEPRGKHAENIKKCVAESAKVNAS-KKANTFYTCFLTTDSVEAFK 405
              E   KH  N++ C+ +S ++    K+AN FY C + TDS + FK
Sbjct: 81  NNIEQHRKHDYNLEICIGKSFRLEPKIKRANAFYKCIMNTDSKDTFK 127


==> AD-81 SUPER SHORT FORM D7 SALIVARY PROTEIN [Anopheles darlingi]
          Length = 136

 Score = 68.9 bits (167), Expect = 9e-015
 Identities = 33/107 (30%), Positives = 56/107 (52%), Gaps = 1/107 (0%)
 Frame = +1

Query: 88  TVEECEKNIPSSLKDRICELRQYTPDTSPDMDKHMQCVLHVVGFVDRNGEVEFQELLGLL 267
           ++++C+     S K + C+ +++      DMDK + CVL  V  VD+ G   +  L   +
Sbjct: 21  SLDQCKSVFSDSAKKQFCKTKRFETIPGVDMDKALDCVLQAVNVVDKTGYANYHGLHQPM 80

Query: 268 TIAEPRGKHAENIKKCVAESAKVNAS-KKANTFYTCFLTTDSVEAFK 405
              E   KH  N++ C+ +S ++    K+AN FY C + TDS + FK
Sbjct: 81  NNIEQHRKHDINLEICIGKSFRLEPKIKRANAFYKCIMNTDSKDTFK 127


==> AD-32 D7 short [Anopheles darlingi]
          Length = 142

 Score = 55.8 bits (133), Expect = 8e-011
 Identities = 30/121 (24%), Positives = 54/121 (44%), Gaps = 3/121 (2%)
 Frame = +1

Query: 52  CWMAFVQAGEPKTVEECEKNIPSSLKDRICELRQYTPDTSPDMDKHMQCVLHVVGFVDRN 231
           C +  +   +  +++ C      S+K ++CE   Y      D+DK + CVL     VD+ 
Sbjct: 13  CCLQIISQIDAASLDGCSSVFGPSVKKQLCEANSYQSINGADLDKTLDCVLKATNIVDKT 72

Query: 232 GEVEFQELLGLLTIAEPRGKHAE-NIKKCVAESAKVNASK--KANTFYTCFLTTDSVEAF 402
           G   F  L   + +    G+    N++ C+    K    K  +A+ FY C +  ++ +AF
Sbjct: 73  GAGNFYSLYDPMQVYLKDGRTLNFNLESCMTRRLKYELPKGERAHGFYKCVMQNEARDAF 132

Query: 403 K 405
           K
Sbjct: 133 K 133


==> AD-31 short form D7 salivary protein [Anopheles darlingi]
          Length = 142

 Score = 55.8 bits (133), Expect = 8e-011
 Identities = 29/121 (23%), Positives = 55/121 (45%), Gaps = 3/121 (2%)
 Frame = +1

Query: 52  CWMAFVQAGEPKTVEECEKNIPSSLKDRICELRQYTPDTSPDMDKHMQCVLHVVGFVDRN 231
           C +  +   +  +++ C      S+K ++CE   Y      D+DK + CVL     VD+ 
Sbjct: 13  CCLQIISQVDAASLDSCRSVFGPSVKKQLCEANSYQSINGADLDKTLDCVLKATNIVDKT 72

Query: 232 GEVEFQELLGLLTIAEPRGKHAE-NIKKCVAESAK--VNASKKANTFYTCFLTTDSVEAF 402
           G   F  L   + +    G+    N++ C+    K  +   ++A+ FY C +  ++ +AF
Sbjct: 73  GAGNFYSLYDPMQVYLKDGRTLNFNLESCMTRRLKYELPEGERAHGFYKCVMQNEARDAF 132

Query: 403 K 405
           K
Sbjct: 133 K 133


==> AD-97 short form D7 salivary protein [Anopheles darlingi]
          Length = 140

 Score = 44.7 bits (104), Expect = 2e-007
 Identities = 24/122 (19%), Positives = 53/122 (43%), Gaps = 1/122 (0%)
 Frame = +1

Query: 43  LVWCWMAFVQAGEPKTVEECEKNIPSSLKDRICELRQYTPDTSPDMDKHMQCVLHVVGFV 222
           L+ C    +     +++E C++        ++C+ + Y      DMD  + CV+     +
Sbjct: 8   LMLCISIIISQAFSQSLENCKRVASEDALKQLCDSKSYEVVVGTDMDTLLDCVMREFKLI 67

Query: 223 DRNGEVEFQELLGLLTIAEPRGKHAENIKKCVAESAKVNAS-KKANTFYTCFLTTDSVEA 399
           D +GE     +   +   E    +   ++ C+ E+ K+     +A+ +Y C + ++S   
Sbjct: 68  DSSGEGIHDAIYYAMKRVEDHKDNNYILEHCIFETYKLKPEITRAHMYYKCVMESESKHI 127

Query: 400 FK 405
           FK
Sbjct: 128 FK 129
