# Supplementary material for: The salivary gland transcriptome of the neotropical malaria vector Anopheles darlingi reveals accelerated evolution of genes relevant to hematophagy
Source: BMC Genomics. 2009 Jan 29;10:57. doi: 10.1186/1471-2164-10-57 (PMC2644710; doi:10.1186/1471-2164-10-57)
Supplement: Additional file 1 — Assembled and annotated sialotranscriptome of An. darlingi female mosquitoes. Hyperlinked Excel spreadsheet and associated files with EST assembly results. This is a compressed ZIP file that should be expanded to a new directory. After this is done, start Excel and then open the file ending in .xls so the hyperlinks will work. [file 1471-2164-10-57-S1.zip › links/AD/anda-contig_10-AD.txt]

>anda-contig_10

AD-7 sg3 protein [Anopheles darlingi]                                 344   8e-098
AD-8 SG3 PROTEIN [Anopheles darlingi]                                 342   2e-097
AD-9 sg3 protein [Anopheles darlingi]                                 336   2e-095
AD-11 hypothetical secreted peptide precursor [Anopheles darlingi]     79   5e-018
AD-44 PUTATIVE 13.5 KDA SALIVARY PROTEIN [Anopheles darlingi]          47   2e-008
AD-43 PUTATIVE 13.5 KDA SALIVARY PROTEIN [Anopheles darlingi]          47   2e-008
AD-46 mucin-like protein [Anopheles darlingi]                          45   8e-008
AD-45 mucin-like protein [Anopheles darlingi]                          45   8e-008
AD-42 putative 13.5 kDa salivary protein [Anopheles darlingi]          44   2e-007
AD-41 PUTATIVE 13.5 KDA SALIVARY PROTEIN [Anopheles darlingi]          44   3e-007


==> AD-7 sg3 protein [Anopheles darlingi]
          Length = 182

 Score =  344 bits (882), Expect = 8e-098
 Identities = 169/178 (94%), Positives = 172/178 (96%)
 Frame = +1

Query: 1   ATITALVAVSVAEPASSSSESKDSKDSSSSSSSKSSEDGSVNSGNPGEGIIGDLENIGIG 180
           ATITAL+AVSVAEPASSSSESKDSKDSS     KSSEDGS ++GNPGEGIIGDLENIGIG
Sbjct: 9   ATITALIAVSVAEPASSSSESKDSKDSSG----KSSEDGSADAGNPGEGIIGDLENIGIG 64

Query: 181 LFNHRRQRPGWHIPGIPSFNPWRPGHGHGHGHGHGRPWWQRPPFRPRPTTTTAATTTAAD 360
           LFNHRRQRPGWHIPGIPSFNPWRPGHGHGHGHGHGRPWWQRPPFRPRPTTTTAATTTAAD
Sbjct: 65  LFNHRRQRPGWHIPGIPSFNPWRPGHGHGHGHGHGRPWWQRPPFRPRPTTTTAATTTAAD 124

Query: 361 GTTVTDSASTAAEATTTEAAATTTEESTTTTEAATTTEEATTTEEATTTEASESTTTG 534
           GTTVTDSASTAAEATTTEAAATTTEESTTTTEAATTTEEATTTEEATTTEASESTTTG
Sbjct: 125 GTTVTDSASTAAEATTTEAAATTTEESTTTTEAATTTEEATTTEEATTTEASESTTTG 182


==> AD-8 SG3 PROTEIN [Anopheles darlingi]
          Length = 182

 Score =  342 bits (878), Expect = 2e-097
 Identities = 167/178 (93%), Positives = 172/178 (96%)
 Frame = +1

Query: 1   ATITALVAVSVAEPASSSSESKDSKDSSSSSSSKSSEDGSVNSGNPGEGIIGDLENIGIG 180
           ATITAL+AVSVAEPASSSSESKDSKDSS     KSSEDGS ++GNPGEGI+GDLENIGIG
Sbjct: 9   ATITALIAVSVAEPASSSSESKDSKDSSG----KSSEDGSADAGNPGEGIVGDLENIGIG 64

Query: 181 LFNHRRQRPGWHIPGIPSFNPWRPGHGHGHGHGHGRPWWQRPPFRPRPTTTTAATTTAAD 360
           LFNHRRQRPGWHIPGIPSFNPWRPGHGHGHGHGHGRPWWQRPPFRPRPTTTTAATTTAAD
Sbjct: 65  LFNHRRQRPGWHIPGIPSFNPWRPGHGHGHGHGHGRPWWQRPPFRPRPTTTTAATTTAAD 124

Query: 361 GTTVTDSASTAAEATTTEAAATTTEESTTTTEAATTTEEATTTEEATTTEASESTTTG 534
           GTTVTDSASTAAEATTTEAAATTTEESTTTTEAATTTEEATTTEEATTTEA+ESTTTG
Sbjct: 125 GTTVTDSASTAAEATTTEAAATTTEESTTTTEAATTTEEATTTEEATTTEAAESTTTG 182


==> AD-9 sg3 protein [Anopheles darlingi]
          Length = 184

 Score =  336 bits (861), Expect = 2e-095
 Identities = 167/178 (93%), Positives = 171/178 (96%)
 Frame = +1

Query: 1   ATITALVAVSVAEPASSSSESKDSKDSSSSSSSKSSEDGSVNSGNPGEGIIGDLENIGIG 180
           ATITAL+AVSVAEPASSSSESKDSKDSSSSSSSKSSE+GS +SGNPGEGIIG  ENIGI 
Sbjct: 9   ATITALIAVSVAEPASSSSESKDSKDSSSSSSSKSSENGSADSGNPGEGIIGAFENIGID 68

Query: 181 LFNHRRQRPGWHIPGIPSFNPWRPGHGHGHGHGHGRPWWQRPPFRPRPTTTTAATTTAAD 360
           LFNHRRQRPGWHIPGIPSFNPWRPGHGHGHGH  GRPWWQRPPFRPRPTTTTAATTTAAD
Sbjct: 69  LFNHRRQRPGWHIPGIPSFNPWRPGHGHGHGH--GRPWWQRPPFRPRPTTTTAATTTAAD 126

Query: 361 GTTVTDSASTAAEATTTEAAATTTEESTTTTEAATTTEEATTTEEATTTEASESTTTG 534
           GTTVTDSASTAAEATTTEA ATTTEESTTTTEAATTTEEATTTEEATTTEA+ESTTTG
Sbjct: 127 GTTVTDSASTAAEATTTEAPATTTEESTTTTEAATTTEEATTTEEATTTEAAESTTTG 184


==> AD-11 hypothetical secreted peptide precursor [Anopheles darlingi]
          Length = 59

 Score = 79.3 bits (194), Expect = 5e-018
 Identities = 42/52 (80%), Positives = 46/52 (88%)
 Frame = +1

Query: 1   ATITALVAVSVAEPASSSSESKDSKDSSSSSSSKSSEDGSVNSGNPGEGIIG 156
           ATITAL+AVSVAEPASSSSESKDSKD    SS KSSEDGS ++GNPGEGI+G
Sbjct: 9   ATITALIAVSVAEPASSSSESKDSKD----SSGKSSEDGSADAGNPGEGIVG 56


==> AD-44 PUTATIVE 13.5 KDA SALIVARY PROTEIN [Anopheles darlingi]
          Length = 120

 Score = 47.4 bits (111), Expect = 2e-008
 Identities = 24/43 (55%), Positives = 26/43 (60%)
 Frame = +1

Query: 403 TTTEAAATTTEESTTTTEAATTTEEATTTEEATTTEASESTTT 531
           TTT AA TTT  +TT  E  TTT   TTT EA  T AS S+ T
Sbjct: 46  TTTTAATTTTSNATTANETTTTTTTTTTTTEAPATNASSSSNT 88


 Score = 43.5 bits (101), Expect = 3e-007
 Identities = 33/64 (51%), Positives = 39/64 (60%)
 Frame = +1

Query: 325 TTTTAATTTAADGTTVTDSASTAAEATTTEAAATTTEESTTTTEAATTTEEATTTEEATT 504
           TTTTAATTT       T +A+TA E TTT    TTT  +TTTTEA  T   A+++   TT
Sbjct: 46  TTTTAATTT-------TSNATTANETTTT----TTT--TTTTTEAPAT--NASSSSNTTT 90

Query: 505 TEAS 516
           TE S
Sbjct: 91  TEPS 94


 Score = 38.5 bits (88), Expect = 1e-005
 Identities = 18/31 (58%), Positives = 21/31 (67%)
 Frame = +1

Query: 439 STTTTEAATTTEEATTTEEATTTEASESTTT 531
           +TTTT A TTT  ATT  E TTT  + +TTT
Sbjct: 45  TTTTTAATTTTSNATTANETTTTTTTTTTTT 75


 Score = 38.5 bits (88), Expect = 1e-005
 Identities = 24/49 (48%), Positives = 29/49 (59%)
 Frame = +1

Query: 385 STAAEATTTEAAATTTEESTTTTEAATTTEEATTTEEATTTEASESTTT 531
           +T   ATTT + ATT  E+TTTT   TTT   TT   AT   +S +TTT
Sbjct: 46  TTTTAATTTTSNATTANETTTTT-TTTTT---TTEAPATNASSSSNTTT 90


 Score = 35.8 bits (81), Expect = 6e-005
 Identities = 19/59 (32%), Positives = 27/59 (45%)
 Frame = +1

Query: 355 ADGTTVTDSASTAAEATTTEAAATTTEESTTTTEAATTTEEATTTEEATTTEASESTTT 531
           +D  T+ +      +    E   TTT  + TTT +  TT   TTT   TTT  +E+  T
Sbjct: 22  SDALTIQELRQQIIKQRFAERFGTTTTTAATTTTSNATTANETTTTTTTTTTTTEAPAT 80


==> AD-43 PUTATIVE 13.5 KDA SALIVARY PROTEIN [Anopheles darlingi]
          Length = 120

 Score = 47.4 bits (111), Expect = 2e-008
 Identities = 24/43 (55%), Positives = 26/43 (60%)
 Frame = +1

Query: 403 TTTEAAATTTEESTTTTEAATTTEEATTTEEATTTEASESTTT 531
           TTT AA TTT  +TT  E  TTT   TTT EA  T AS S+ T
Sbjct: 46  TTTTAATTTTSNATTANETTTTTTTTTTTTEAPATNASSSSNT 88


 Score = 43.5 bits (101), Expect = 3e-007
 Identities = 33/64 (51%), Positives = 39/64 (60%)
 Frame = +1

Query: 325 TTTTAATTTAADGTTVTDSASTAAEATTTEAAATTTEESTTTTEAATTTEEATTTEEATT 504
           TTTTAATTT       T +A+TA E TTT    TTT  +TTTTEA  T   A+++   TT
Sbjct: 46  TTTTAATTT-------TSNATTANETTTT----TTT--TTTTTEAPAT--NASSSSNTTT 90

Query: 505 TEAS 516
           TE S
Sbjct: 91  TEPS 94


 Score = 38.5 bits (88), Expect = 1e-005
 Identities = 18/31 (58%), Positives = 21/31 (67%)
 Frame = +1

Query: 439 STTTTEAATTTEEATTTEEATTTEASESTTT 531
           +TTTT A TTT  ATT  E TTT  + +TTT
Sbjct: 45  TTTTTAATTTTSNATTANETTTTTTTTTTTT 75


 Score = 38.5 bits (88), Expect = 1e-005
 Identities = 24/49 (48%), Positives = 29/49 (59%)
 Frame = +1

Query: 385 STAAEATTTEAAATTTEESTTTTEAATTTEEATTTEEATTTEASESTTT 531
           +T   ATTT + ATT  E+TTTT   TTT   TT   AT   +S +TTT
Sbjct: 46  TTTTAATTTTSNATTANETTTTT-TTTTT---TTEAPATNASSSSNTTT 90


 Score = 35.8 bits (81), Expect = 6e-005
 Identities = 19/59 (32%), Positives = 27/59 (45%)
 Frame = +1

Query: 355 ADGTTVTDSASTAAEATTTEAAATTTEESTTTTEAATTTEEATTTEEATTTEASESTTT 531
           +D  T+ +      +    E   TTT  + TTT +  TT   TTT   TTT  +E+  T
Sbjct: 22  SDALTIQELRQQIIKQRFAERFGTTTTTAATTTTSNATTANETTTTTTTTTTTTEAPAT 80


==> AD-46 mucin-like protein [Anopheles darlingi]
          Length = 124

 Score = 45.4 bits (106), Expect = 8e-008
 Identities = 31/64 (48%), Positives = 38/64 (59%)
 Frame = +1

Query: 325 TTTTAATTTAADGTTVTDSASTAAEATTTEAAATTTEESTTTTEAATTTEEATTTEEATT 504
           TTTTAATTT ++ T     +S A   TTT    TTT  +TTTTEA  T   A+++   TT
Sbjct: 46  TTTTAATTTTSNAT-----SSNATTTTTT----TTTTTTTTTTEAPAT--NASSSSNTTT 94

Query: 505 TEAS 516
           TE S
Sbjct: 95  TEPS 98


 Score = 43.9 bits (102), Expect = 2e-007
 Identities = 22/49 (44%), Positives = 29/49 (59%)
 Frame = +1

Query: 385 STAAEATTTEAAATTTEESTTTTEAATTTEEATTTEEATTTEASESTTT 531
           +T   ATTT + AT++  +TTTT   TTT   TT   AT   +S +TTT
Sbjct: 46  TTTTAATTTTSNATSSNATTTTTTTTTTTTTTTTEAPATNASSSSNTTT 94


 Score = 42.7 bits (99), Expect = 5e-007
 Identities = 27/57 (47%), Positives = 31/57 (54%)
 Frame = +1

Query: 361 GTTVTDSASTAAEATTTEAAATTTEESTTTTEAATTTEEATTTEEATTTEASESTTT 531
           GTT T    TAA  TT+ A   T+  +TTTT   TTT   TTTE   T  +S S TT
Sbjct: 44  GTTTT----TAATTTTSNA---TSSNATTTTTTTTTTTTTTTTEAPATNASSSSNTT 93


 Score = 36.6 bits (83), Expect = 4e-005
 Identities = 19/58 (32%), Positives = 28/58 (48%)
 Frame = +1

Query: 355 ADGTTVTDSASTAAEATTTEAAATTTEESTTTTEAATTTEEATTTEEATTTEASESTT 528
           +D  T+ +      +    E   TTT  + TTT +  T+  ATTT   TTT  + +TT
Sbjct: 22  SDALTIQELRQQIIKQRFAERFGTTTTTAATTTTSNATSSNATTTTTTTTTTTTTTTT 79


 Score = 28.5 bits (62), Expect = 0.010
 Identities = 22/68 (32%), Positives = 26/68 (38%), Gaps = 2/68 (2%)
 Frame = +1

Query: 334 TAATTTAADGTTVTDSASTAAEATTTEAAATTTEESTTTTEAA--TTTEEATTTEEATTT 507
           T      A    V   A T  E           E   TTT  A  TTT  AT++   TTT
Sbjct: 8   TLMIVAVALSVIVLSDALTIQELRQQIIKQRFAERFGTTTTTAATTTTSNATSSNATTTT 67

Query: 508 EASESTTT 531
             + +TTT
Sbjct: 68  TTTTTTTT 75


 Score = 28.1 bits (61), Expect = 0.013
 Identities = 15/45 (33%), Positives = 20/45 (44%)
 Frame = +1

Query: 325 TTTTAATTTAADGTTVTDSASTAAEATTTEAAATTTEESTTTTEA 459
           TTTT  TTT         +AS+++  TTTE +           EA
Sbjct: 67  TTTTTTTTTTTTTEAPATNASSSSNTTTTEPSLVDQYRDQVRQEA 111


 Score = 27.7 bits (60), Expect = 0.017
 Identities = 19/52 (36%), Positives = 26/52 (50%)
 Frame = +1

Query: 325 TTTTAATTTAADGTTVTDSASTAAEATTTEAAATTTEESTTTTEAATTTEEA 480
           TTTT  TTT    TT T++ +T A +++     TTTE S          +EA
Sbjct: 65  TTTTTTTTTTT--TTTTEAPATNASSSSN---TTTTEPSLVDQYRDQVRQEA 111


==> AD-45 mucin-like protein [Anopheles darlingi]
          Length = 121

 Score = 45.4 bits (106), Expect = 8e-008
 Identities = 32/64 (50%), Positives = 38/64 (59%)
 Frame = +1

Query: 325 TTTTAATTTAADGTTVTDSASTAAEATTTEAAATTTEESTTTTEAATTTEEATTTEEATT 504
           TTTTAATTT       T +A+TA E TT     TTT  +TTTTEA  T   A+++   TT
Sbjct: 46  TTTTAATTT-------TSNATTANETTT-----TTTTTTTTTTEAPAT--NASSSSNTTT 91

Query: 505 TEAS 516
           TE S
Sbjct: 92  TEPS 95


 Score = 42.7 bits (99), Expect = 5e-007
 Identities = 24/49 (48%), Positives = 29/49 (59%)
 Frame = +1

Query: 385 STAAEATTTEAAATTTEESTTTTEAATTTEEATTTEEATTTEASESTTT 531
           +T   ATTT + ATT  E+TTTT   TTT   TT   AT   +S +TTT
Sbjct: 46  TTTTAATTTTSNATTANETTTTTTTTTTT---TTEAPATNASSSSNTTT 91


 Score = 38.5 bits (88), Expect = 1e-005
 Identities = 18/31 (58%), Positives = 21/31 (67%)
 Frame = +1

Query: 439 STTTTEAATTTEEATTTEEATTTEASESTTT 531
           +TTTT A TTT  ATT  E TTT  + +TTT
Sbjct: 45  TTTTTAATTTTSNATTANETTTTTTTTTTTT 75


 Score = 37.0 bits (84), Expect = 3e-005
 Identities = 22/59 (37%), Positives = 28/59 (47%), Gaps = 1/59 (1%)
 Frame = +1

Query: 358 DGTTVTDSASTAAEATTTEAAATTTEE-STTTTEAATTTEEATTTEEATTTEASESTTT 531
           D  T+ +      +    E   TTT   +TTTT  ATT  E TTT   TTT  +E+  T
Sbjct: 23  DALTIQELRQQIIKQRFAERFGTTTTTAATTTTSNATTANETTTTTTTTTTTTTEAPAT 81


 Score = 28.1 bits (61), Expect = 0.013
 Identities = 15/45 (33%), Positives = 20/45 (44%)
 Frame = +1

Query: 325 TTTTAATTTAADGTTVTDSASTAAEATTTEAAATTTEESTTTTEA 459
           TTTT  TTT         +AS+++  TTTE +           EA
Sbjct: 64  TTTTTTTTTTTTTEAPATNASSSSNTTTTEPSLVDQYRDQVRQEA 108


==> AD-42 putative 13.5 kDa salivary protein [Anopheles darlingi]
          Length = 118

 Score = 44.3 bits (103), Expect = 2e-007
 Identities = 27/67 (40%), Positives = 38/67 (56%), Gaps = 2/67 (2%)
 Frame = +1

Query: 325 TTTTAATTTAADGTTVTDSASTAAEATTTEAAATTTEES--TTTTEAATTTEEATTTEEA 498
           TTTTAATTT ++ TT  ++ +T + ATTT A +T T  S  TTTTE +   +      + 
Sbjct: 46  TTTTAATTTTSNATTANET-TTTSNATTTGATSTNTSSSSNTTTTEPSLVDQYRDQVRQE 104

Query: 499 TTTEASE 519
              +A E
Sbjct: 105 AIQKALE 111


 Score = 43.5 bits (101), Expect = 3e-007
 Identities = 22/43 (51%), Positives = 25/43 (58%)
 Frame = +1

Query: 403 TTTEAAATTTEESTTTTEAATTTEEATTTEEATTTEASESTTT 531
           TTT  AATTT  + TT    TTT  ATTT   +T  +S S TT
Sbjct: 45  TTTTTAATTTTSNATTANETTTTSNATTTGATSTNTSSSSNTT 87


 Score = 43.5 bits (101), Expect = 3e-007
 Identities = 21/43 (48%), Positives = 26/43 (60%)
 Frame = +1

Query: 403 TTTEAAATTTEESTTTTEAATTTEEATTTEEATTTEASESTTT 531
           TTT AA TTT  +TT  E  TT+   TT   +T T +S +TTT
Sbjct: 46  TTTTAATTTTSNATTANETTTTSNATTTGATSTNTSSSSNTTT 88


 Score = 39.3 bits (90), Expect = 6e-006
 Identities = 23/59 (38%), Positives = 30/59 (50%), Gaps = 1/59 (1%)
 Frame = +1

Query: 358 DGTTVTDSASTAAEATTTEAAATTTEE-STTTTEAATTTEEATTTEEATTTEASESTTT 531
           D  T+ +      +    E   TTT   +TTTT  ATT  E TTT  ATTT A+ + T+
Sbjct: 23  DALTIQELRQQIIKQRFAERFGTTTTTAATTTTSNATTANETTTTSNATTTGATSTNTS 81


 Score = 39.3 bits (90), Expect = 6e-006
 Identities = 22/52 (42%), Positives = 28/52 (53%)
 Frame = +1

Query: 361 GTTVTDSASTAAEATTTEAAATTTEESTTTTEAATTTEEATTTEEATTTEAS 516
           GTT T +A+T     TT    TTT  +TTT   +T T  ++ T   TTTE S
Sbjct: 44  GTTTTTAATTTTSNATTANETTTTSNATTTGATSTNTSSSSNT---TTTEPS 92


 Score = 37.7 bits (86), Expect = 2e-005
 Identities = 20/32 (62%), Positives = 22/32 (68%)
 Frame = +1

Query: 439 STTTTEAATTTEEATTTEEATTTEASESTTTG 534
           +TTTT A TTT  ATT  E TTT  S +TTTG
Sbjct: 45  TTTTTAATTTTSNATTANETTTT--SNATTTG 74


==> AD-41 PUTATIVE 13.5 KDA SALIVARY PROTEIN [Anopheles darlingi]
          Length = 118

 Score = 43.5 bits (101), Expect = 3e-007
 Identities = 26/49 (53%), Positives = 30/49 (61%)
 Frame = +1

Query: 325 TTTTAATTTAADGTTVTDSASTAAEATTTEAAATTTEESTTTTEAATTT 471
           TTTTAATTT       T +ASTA E TTT  A TT   ST T+ ++ TT
Sbjct: 46  TTTTAATTT-------TSNASTANETTTTSNATTTGATSTNTSSSSNTT 87


 Score = 42.0 bits (97), Expect = 9e-007
 Identities = 21/43 (48%), Positives = 25/43 (58%)
 Frame = +1

Query: 403 TTTEAAATTTEESTTTTEAATTTEEATTTEEATTTEASESTTT 531
           TTT  AATTT  + +T    TTT  ATTT   +T  +S S TT
Sbjct: 45  TTTTTAATTTTSNASTANETTTTSNATTTGATSTNTSSSSNTT 87


 Score = 42.0 bits (97), Expect = 9e-007
 Identities = 20/43 (46%), Positives = 26/43 (60%)
 Frame = +1

Query: 403 TTTEAAATTTEESTTTTEAATTTEEATTTEEATTTEASESTTT 531
           TTT AA TTT  ++T  E  TT+   TT   +T T +S +TTT
Sbjct: 46  TTTTAATTTTSNASTANETTTTSNATTTGATSTNTSSSSNTTT 88


 Score = 38.1 bits (87), Expect = 1e-005
 Identities = 18/45 (40%), Positives = 27/45 (60%)
 Frame = +1

Query: 385 STAAEATTTEAAATTTEESTTTTEAATTTEEATTTEEATTTEASE 519
           +T   ATTT + A+T  E+TTT+ A TT   +T T  ++ T  +E
Sbjct: 46  TTTTAATTTTSNASTANETTTTSNATTTGATSTNTSSSSNTTTTE 90


 Score = 37.7 bits (86), Expect = 2e-005
 Identities = 22/59 (37%), Positives = 30/59 (50%), Gaps = 1/59 (1%)
 Frame = +1

Query: 358 DGTTVTDSASTAAEATTTEAAATTTEE-STTTTEAATTTEEATTTEEATTTEASESTTT 531
           D  T+ +      +    E   TTT   +TTTT  A+T  E TTT  ATTT A+ + T+
Sbjct: 23  DALTIQELRQQIIKQRFAERFGTTTTTAATTTTSNASTANETTTTSNATTTGATSTNTS 81


 Score = 37.7 bits (86), Expect = 2e-005
 Identities = 21/52 (40%), Positives = 28/52 (53%)
 Frame = +1

Query: 361 GTTVTDSASTAAEATTTEAAATTTEESTTTTEAATTTEEATTTEEATTTEAS 516
           GTT T +A+T     +T    TTT  +TTT   +T T  ++ T   TTTE S
Sbjct: 44  GTTTTTAATTTTSNASTANETTTTSNATTTGATSTNTSSSSNT---TTTEPS 92


 Score = 36.2 bits (82), Expect = 5e-005
 Identities = 19/32 (59%), Positives = 22/32 (68%)
 Frame = +1

Query: 439 STTTTEAATTTEEATTTEEATTTEASESTTTG 534
           +TTTT A TTT  A+T  E TTT  S +TTTG
Sbjct: 45  TTTTTAATTTTSNASTANETTTT--SNATTTG 74
