# Supplementary material for: The salivary gland transcriptome of the neotropical malaria vector Anopheles darlingi reveals accelerated evolution of genes relevant to hematophagy
Source: BMC Genomics. 2009 Jan 29;10:57. doi: 10.1186/1471-2164-10-57 (PMC2644710; doi:10.1186/1471-2164-10-57)
Supplement: Additional file 1 — Assembled and annotated sialotranscriptome of An. darlingi female mosquitoes. Hyperlinked Excel spreadsheet and associated files with EST assembly results. This is a compressed ZIP file that should be expanded to a new directory. After this is done, start Excel and then open the file ending in .xls so the hyperlinks will work. [file 1471-2164-10-57-S1.zip › links/AD/anda-contig_100-AD.txt]

>anda-contig_100

AD-100 salivary anti-thrombin peptide anophelin [Anopheles darli...   162   3e-043
AD-99 salivary anti-thrombin peptide anophelin [Anopheles darlingi]   160   8e-043


==> AD-100 salivary anti-thrombin peptide anophelin [Anopheles
           darlingi]
          Length = 81

 Score =  162 bits (410), Expect = 3e-043
 Identities = 81/81 (100%), Positives = 81/81 (100%)
 Frame = +3

Query: 72  MANKLFLISLLCVALVAKIAQAAPQYAPGEEPSYDEDTDDKLIENDTSITDEDYAEIEAS 251
           MANKLFLISLLCVALVAKIAQAAPQYAPGEEPSYDEDTDDKLIENDTSITDEDYAEIEAS
Sbjct: 1   MANKLFLISLLCVALVAKIAQAAPQYAPGEEPSYDEDTDDKLIENDTSITDEDYAEIEAS 60

Query: 252 LSQAFGTAADPGRRLGEGKKP 314
           LSQAFGTAADPGRRLGEGKKP
Sbjct: 61  LSQAFGTAADPGRRLGEGKKP 81


==> AD-99 salivary anti-thrombin peptide anophelin [Anopheles darlingi]
          Length = 81

 Score =  160 bits (406), Expect = 8e-043
 Identities = 80/81 (98%), Positives = 80/81 (98%)
 Frame = +3

Query: 72  MANKLFLISLLCVALVAKIAQAAPQYAPGEEPSYDEDTDDKLIENDTSITDEDYAEIEAS 251
           MANKLFLISLLCV LVAKIAQAAPQYAPGEEPSYDEDTDDKLIENDTSITDEDYAEIEAS
Sbjct: 1   MANKLFLISLLCVVLVAKIAQAAPQYAPGEEPSYDEDTDDKLIENDTSITDEDYAEIEAS 60

Query: 252 LSQAFGTAADPGRRLGEGKKP 314
           LSQAFGTAADPGRRLGEGKKP
Sbjct: 61  LSQAFGTAADPGRRLGEGKKP 81
