# Supplementary material for: The salivary gland transcriptome of the neotropical malaria vector Anopheles darlingi reveals accelerated evolution of genes relevant to hematophagy
Source: BMC Genomics. 2009 Jan 29;10:57. doi: 10.1186/1471-2164-10-57 (PMC2644710; doi:10.1186/1471-2164-10-57)
Supplement: Additional file 1 — Assembled and annotated sialotranscriptome of An. darlingi female mosquitoes. Hyperlinked Excel spreadsheet and associated files with EST assembly results. This is a compressed ZIP file that should be expanded to a new directory. After this is done, start Excel and then open the file ending in .xls so the hyperlinks will work. [file 1471-2164-10-57-S1.zip › links/AD/anda-contig_101-AD.txt]

>anda-contig_101

AD-101 salivary apyrase - truncated at 5 prime [Anopheles darlingi]   317   1e-089
AD-103 salivary apyrase - truncated at 5 prime [Anopheles darlingi]   315   5e-089
AD-102 5' nucleotidase - truncated at 5 prime [Anopheles darlingi]    283   2e-079


==> AD-101 salivary apyrase - truncated at 5 prime [Anopheles darlingi]
          Length = 160

 Score =  317 bits (811), Expect = 1e-089
 Identities = 160/160 (100%), Positives = 160/160 (100%)
 Frame = +2

Query: 17  ITNGLAIEASPYGSSADLVKLTGNDLWQVIEQSLTLDDEFRYNTVQVSGLKIQIDLTQAP 196
           ITNGLAIEASPYGSSADLVKLTGNDLWQVIEQSLTLDDEFRYNTVQVSGLKIQIDLTQAP
Sbjct: 1   ITNGLAIEASPYGSSADLVKLTGNDLWQVIEQSLTLDDEFRYNTVQVSGLKIQIDLTQAP 60

Query: 197 HKRVQSIELTETKKPLDKSKEYLVATTSYLADGKNGFDVMKRAKERVTGPLDSDVLIDFI 376
           HKRVQSIELTETKKPLDKSKEYLVATTSYLADGKNGFDVMKRAKERVTGPLDSDVLIDFI
Sbjct: 61  HKRVQSIELTETKKPLDKSKEYLVATTSYLADGKNGFDVMKRAKERVTGPLDSDVLIDFI 120

Query: 377 RKERTIKRQRFEAPRLIITKHTNGTCTRAVDKERFTPKKL 496
           RKERTIKRQRFEAPRLIITKHTNGTCTRAVDKERFTPKKL
Sbjct: 121 RKERTIKRQRFEAPRLIITKHTNGTCTRAVDKERFTPKKL 160


==> AD-103 salivary apyrase - truncated at 5 prime [Anopheles darlingi]
          Length = 329

 Score =  315 bits (806), Expect = 5e-089
 Identities = 158/161 (98%), Positives = 161/161 (100%)
 Frame = +2

Query: 14  QITNGLAIEASPYGSSADLVKLTGNDLWQVIEQSLTLDDEFRYNTVQVSGLKIQIDLTQA 193
           +ITNGLAIEASPYGSSADLVKLTGNDLWQVIEQ+LTLDDEFRYNTVQVSGLKIQIDLTQA
Sbjct: 169 KITNGLAIEASPYGSSADLVKLTGNDLWQVIEQTLTLDDEFRYNTVQVSGLKIQIDLTQA 228

Query: 194 PHKRVQSIELTETKKPLDKSKEYLVATTSYLADGKNGFDVMKRAKERVTGPLDSDVLIDF 373
           PHKRVQSIELTETKKPLDKSKEYLVATTSYLADGKNGFDVM+RAKERVTGPLDSDVLIDF
Sbjct: 229 PHKRVQSIELTETKKPLDKSKEYLVATTSYLADGKNGFDVMRRAKERVTGPLDSDVLIDF 288

Query: 374 IRKERTIKRQRFEAPRLIITKHTNGTCTRAVDKERFTPKKL 496
           IRKERTIKRQRFEAPRLIITKHTNGTCTRAVDKERFTPKKL
Sbjct: 289 IRKERTIKRQRFEAPRLIITKHTNGTCTRAVDKERFTPKKL 329


==> AD-102 5' nucleotidase - truncated at 5 prime [Anopheles darlingi]
          Length = 142

 Score =  283 bits (724), Expect = 2e-079
 Identities = 142/142 (100%), Positives = 142/142 (100%)
 Frame = +2

Query: 65  DLVKLTGNDLWQVIEQSLTLDDEFRYNTVQVSGLKIQIDLTQAPHKRVQSIELTETKKPL 244
           DLVKLTGNDLWQVIEQSLTLDDEFRYNTVQVSGLKIQIDLTQAPHKRVQSIELTETKKPL
Sbjct: 1   DLVKLTGNDLWQVIEQSLTLDDEFRYNTVQVSGLKIQIDLTQAPHKRVQSIELTETKKPL 60

Query: 245 DKSKEYLVATTSYLADGKNGFDVMKRAKERVTGPLDSDVLIDFIRKERTIKRQRFEAPRL 424
           DKSKEYLVATTSYLADGKNGFDVMKRAKERVTGPLDSDVLIDFIRKERTIKRQRFEAPRL
Sbjct: 61  DKSKEYLVATTSYLADGKNGFDVMKRAKERVTGPLDSDVLIDFIRKERTIKRQRFEAPRL 120

Query: 425 IITKHTNGTCTRAVDKERFTPK 490
           IITKHTNGTCTRAVDKERFTPK
Sbjct: 121 IITKHTNGTCTRAVDKERFTPK 142
