# Supplementary material for: The salivary gland transcriptome of the neotropical malaria vector Anopheles darlingi reveals accelerated evolution of genes relevant to hematophagy
Source: BMC Genomics. 2009 Jan 29;10:57. doi: 10.1186/1471-2164-10-57 (PMC2644710; doi:10.1186/1471-2164-10-57)
Supplement: Additional file 1 — Assembled and annotated sialotranscriptome of An. darlingi female mosquitoes. Hyperlinked Excel spreadsheet and associated files with EST assembly results. This is a compressed ZIP file that should be expanded to a new directory. After this is done, start Excel and then open the file ending in .xls so the hyperlinks will work. [file 1471-2164-10-57-S1.zip › links/AD/anda-contig_102-AD.txt]

>anda-contig_102

AD-101 salivary apyrase - truncated at 5 prime [Anopheles darlingi]   285   5e-080
AD-102 5' nucleotidase - truncated at 5 prime [Anopheles darlingi]    283   1e-079
AD-103 salivary apyrase - truncated at 5 prime [Anopheles darlingi]   282   2e-079


==> AD-101 salivary apyrase - truncated at 5 prime [Anopheles darlingi]
          Length = 160

 Score =  285 bits (728), Expect = 5e-080
 Identities = 143/143 (100%), Positives = 143/143 (100%)
 Frame = +1

Query: 1   ADLVKLTGNDLWQVIEQSLTLDDEFRYNTVQVSGLKIQIDLTQAPHKRVQSIELTETKKP 180
           ADLVKLTGNDLWQVIEQSLTLDDEFRYNTVQVSGLKIQIDLTQAPHKRVQSIELTETKKP
Sbjct: 16  ADLVKLTGNDLWQVIEQSLTLDDEFRYNTVQVSGLKIQIDLTQAPHKRVQSIELTETKKP 75

Query: 181 LDKSKEYLVATTSYLADGKNGFDVMKRAKERVTGPLDSDVLIDFIRKERTIKRQRFEAPR 360
           LDKSKEYLVATTSYLADGKNGFDVMKRAKERVTGPLDSDVLIDFIRKERTIKRQRFEAPR
Sbjct: 76  LDKSKEYLVATTSYLADGKNGFDVMKRAKERVTGPLDSDVLIDFIRKERTIKRQRFEAPR 135

Query: 361 LIITKHTNGTCTRAVDKERFTPK 429
           LIITKHTNGTCTRAVDKERFTPK
Sbjct: 136 LIITKHTNGTCTRAVDKERFTPK 158


==> AD-102 5' nucleotidase - truncated at 5 prime [Anopheles darlingi]
          Length = 142

 Score =  283 bits (724), Expect = 1e-079
 Identities = 142/142 (100%), Positives = 142/142 (100%)
 Frame = +1

Query: 4   DLVKLTGNDLWQVIEQSLTLDDEFRYNTVQVSGLKIQIDLTQAPHKRVQSIELTETKKPL 183
           DLVKLTGNDLWQVIEQSLTLDDEFRYNTVQVSGLKIQIDLTQAPHKRVQSIELTETKKPL
Sbjct: 1   DLVKLTGNDLWQVIEQSLTLDDEFRYNTVQVSGLKIQIDLTQAPHKRVQSIELTETKKPL 60

Query: 184 DKSKEYLVATTSYLADGKNGFDVMKRAKERVTGPLDSDVLIDFIRKERTIKRQRFEAPRL 363
           DKSKEYLVATTSYLADGKNGFDVMKRAKERVTGPLDSDVLIDFIRKERTIKRQRFEAPRL
Sbjct: 61  DKSKEYLVATTSYLADGKNGFDVMKRAKERVTGPLDSDVLIDFIRKERTIKRQRFEAPRL 120

Query: 364 IITKHTNGTCTRAVDKERFTPK 429
           IITKHTNGTCTRAVDKERFTPK
Sbjct: 121 IITKHTNGTCTRAVDKERFTPK 142


==> AD-103 salivary apyrase - truncated at 5 prime [Anopheles darlingi]
          Length = 329

 Score =  282 bits (722), Expect = 2e-079
 Identities = 141/143 (98%), Positives = 143/143 (100%)
 Frame = +1

Query: 1   ADLVKLTGNDLWQVIEQSLTLDDEFRYNTVQVSGLKIQIDLTQAPHKRVQSIELTETKKP 180
           ADLVKLTGNDLWQVIEQ+LTLDDEFRYNTVQVSGLKIQIDLTQAPHKRVQSIELTETKKP
Sbjct: 185 ADLVKLTGNDLWQVIEQTLTLDDEFRYNTVQVSGLKIQIDLTQAPHKRVQSIELTETKKP 244

Query: 181 LDKSKEYLVATTSYLADGKNGFDVMKRAKERVTGPLDSDVLIDFIRKERTIKRQRFEAPR 360
           LDKSKEYLVATTSYLADGKNGFDVM+RAKERVTGPLDSDVLIDFIRKERTIKRQRFEAPR
Sbjct: 245 LDKSKEYLVATTSYLADGKNGFDVMRRAKERVTGPLDSDVLIDFIRKERTIKRQRFEAPR 304

Query: 361 LIITKHTNGTCTRAVDKERFTPK 429
           LIITKHTNGTCTRAVDKERFTPK
Sbjct: 305 LIITKHTNGTCTRAVDKERFTPK 327
