# Supplementary material for: The salivary gland transcriptome of the neotropical malaria vector Anopheles darlingi reveals accelerated evolution of genes relevant to hematophagy
Source: BMC Genomics. 2009 Jan 29;10:57. doi: 10.1186/1471-2164-10-57 (PMC2644710; doi:10.1186/1471-2164-10-57)
Supplement: Additional file 1 — Assembled and annotated sialotranscriptome of An. darlingi female mosquitoes. Hyperlinked Excel spreadsheet and associated files with EST assembly results. This is a compressed ZIP file that should be expanded to a new directory. After this is done, start Excel and then open the file ending in .xls so the hyperlinks will work. [file 1471-2164-10-57-S1.zip › links/AD/anda-contig_103-AD.txt]

>anda-contig_103

AD-103 salivary apyrase - truncated at 5 prime [Anopheles darlingi]   658   0.0  
AD-101 salivary apyrase - truncated at 5 prime [Anopheles darlingi]   314   2e-088
AD-102 5' nucleotidase - truncated at 5 prime [Anopheles darlingi]    281   2e-078


==> AD-103 salivary apyrase - truncated at 5 prime [Anopheles darlingi]
          Length = 329

 Score =  658 bits (1697), Expect = 0.0
 Identities = 329/329 (100%), Positives = 329/329 (100%)
 Frame = +2

Query: 323  KAGDLFDVIVGAHSHSLLLNKTGTVQYDSKYDEVEGEYPIVVKKANNHKVLITQARSYGK 502
            KAGDLFDVIVGAHSHSLLLNKTGTVQYDSKYDEVEGEYPIVVKKANNHKVLITQARSYGK
Sbjct: 1    KAGDLFDVIVGAHSHSLLLNKTGTVQYDSKYDEVEGEYPIVVKKANNHKVLITQARSYGK 60

Query: 503  YVGRLTVLFDKKGEIQSWDGNPIYMSNAVPQDKDILKELIPWRKEVQRLGDEPIGTTEVL 682
            YVGRLTVLFDKKGEIQSWDGNPIYMSNAVPQDKDILKELIPWRKEVQRLGDEPIGTTEVL
Sbjct: 61   YVGRLTVLFDKKGEIQSWDGNPIYMSNAVPQDKDILKELIPWRKEVQRLGDEPIGTTEVL 120

Query: 683  LDHASCRWCECTLGSLVADAFVANYTTASRKPIAIVLAGTFRNSINVGKITNGLAIEASP 862
            LDHASCRWCECTLGSLVADAFVANYTTASRKPIAIVLAGTFRNSINVGKITNGLAIEASP
Sbjct: 121  LDHASCRWCECTLGSLVADAFVANYTTASRKPIAIVLAGTFRNSINVGKITNGLAIEASP 180

Query: 863  YGSSADLVKLTGNDLWQVIEQTLTLDDEFRYNTVQVSGLKIQIDLTQAPHKRVQSIELTE 1042
            YGSSADLVKLTGNDLWQVIEQTLTLDDEFRYNTVQVSGLKIQIDLTQAPHKRVQSIELTE
Sbjct: 181  YGSSADLVKLTGNDLWQVIEQTLTLDDEFRYNTVQVSGLKIQIDLTQAPHKRVQSIELTE 240

Query: 1043 TKKPLDKSKEYLVATTSYLADGKNGFDVMRRAKERVTGPLDSDVLIDFIRKERTIKRQRF 1222
            TKKPLDKSKEYLVATTSYLADGKNGFDVMRRAKERVTGPLDSDVLIDFIRKERTIKRQRF
Sbjct: 241  TKKPLDKSKEYLVATTSYLADGKNGFDVMRRAKERVTGPLDSDVLIDFIRKERTIKRQRF 300

Query: 1223 EAPRLIITKHTNGTCTRAVDKERFTPKKL 1309
            EAPRLIITKHTNGTCTRAVDKERFTPKKL
Sbjct: 301  EAPRLIITKHTNGTCTRAVDKERFTPKKL 329


==> AD-101 salivary apyrase - truncated at 5 prime [Anopheles darlingi]
          Length = 160

 Score =  314 bits (805), Expect = 2e-088
 Identities = 158/160 (98%), Positives = 160/160 (100%)
 Frame = +2

Query: 830  ITNGLAIEASPYGSSADLVKLTGNDLWQVIEQTLTLDDEFRYNTVQVSGLKIQIDLTQAP 1009
            ITNGLAIEASPYGSSADLVKLTGNDLWQVIEQ+LTLDDEFRYNTVQVSGLKIQIDLTQAP
Sbjct: 1    ITNGLAIEASPYGSSADLVKLTGNDLWQVIEQSLTLDDEFRYNTVQVSGLKIQIDLTQAP 60

Query: 1010 HKRVQSIELTETKKPLDKSKEYLVATTSYLADGKNGFDVMRRAKERVTGPLDSDVLIDFI 1189
            HKRVQSIELTETKKPLDKSKEYLVATTSYLADGKNGFDVM+RAKERVTGPLDSDVLIDFI
Sbjct: 61   HKRVQSIELTETKKPLDKSKEYLVATTSYLADGKNGFDVMKRAKERVTGPLDSDVLIDFI 120

Query: 1190 RKERTIKRQRFEAPRLIITKHTNGTCTRAVDKERFTPKKL 1309
            RKERTIKRQRFEAPRLIITKHTNGTCTRAVDKERFTPKKL
Sbjct: 121  RKERTIKRQRFEAPRLIITKHTNGTCTRAVDKERFTPKKL 160


==> AD-102 5' nucleotidase - truncated at 5 prime [Anopheles darlingi]
          Length = 142

 Score =  281 bits (718), Expect = 2e-078
 Identities = 140/142 (98%), Positives = 142/142 (100%)
 Frame = +2

Query: 878  DLVKLTGNDLWQVIEQTLTLDDEFRYNTVQVSGLKIQIDLTQAPHKRVQSIELTETKKPL 1057
            DLVKLTGNDLWQVIEQ+LTLDDEFRYNTVQVSGLKIQIDLTQAPHKRVQSIELTETKKPL
Sbjct: 1    DLVKLTGNDLWQVIEQSLTLDDEFRYNTVQVSGLKIQIDLTQAPHKRVQSIELTETKKPL 60

Query: 1058 DKSKEYLVATTSYLADGKNGFDVMRRAKERVTGPLDSDVLIDFIRKERTIKRQRFEAPRL 1237
            DKSKEYLVATTSYLADGKNGFDVM+RAKERVTGPLDSDVLIDFIRKERTIKRQRFEAPRL
Sbjct: 61   DKSKEYLVATTSYLADGKNGFDVMKRAKERVTGPLDSDVLIDFIRKERTIKRQRFEAPRL 120

Query: 1238 IITKHTNGTCTRAVDKERFTPK 1303
            IITKHTNGTCTRAVDKERFTPK
Sbjct: 121  IITKHTNGTCTRAVDKERFTPK 142
