# Supplementary material for: The salivary gland transcriptome of the neotropical malaria vector Anopheles darlingi reveals accelerated evolution of genes relevant to hematophagy
Source: BMC Genomics. 2009 Jan 29;10:57. doi: 10.1186/1471-2164-10-57 (PMC2644710; doi:10.1186/1471-2164-10-57)
Supplement: Additional file 1 — Assembled and annotated sialotranscriptome of An. darlingi female mosquitoes. Hyperlinked Excel spreadsheet and associated files with EST assembly results. This is a compressed ZIP file that should be expanded to a new directory. After this is done, start Excel and then open the file ending in .xls so the hyperlinks will work. [file 1471-2164-10-57-S1.zip › links/AD/anda-contig_104-AD.txt]

>anda-contig_104

AD-103 salivary apyrase - truncated at 5 prime [Anopheles darlingi]   275   2e-084


==> AD-103 salivary apyrase - truncated at 5 prime [Anopheles darlingi]
          Length = 329

 Score =  275 bits (703), Expect(2) = 2e-084
 Identities = 131/133 (98%), Positives = 132/133 (99%)
 Frame = +2

Query: 746  KAGDLFDVIVGAHSHSLLLNKTGTVQYDSKYDEVEGEYPIVVKKANNHKVLITQARSYGK 925
            KAGDLFDVIVGAHSHSLLLNKTGTVQYDSKYDEVEGEYPIVVKKANNHKVLITQARSYGK
Sbjct: 1    KAGDLFDVIVGAHSHSLLLNKTGTVQYDSKYDEVEGEYPIVVKKANNHKVLITQARSYGK 60

Query: 926  YVGRLTVLFDKKGEIQSWDGNPIYMSNAVPQDKDVLKELIPWRXEVQRLGDEPIGTTEVL 1105
            YVGRLTVLFDKKGEIQSWDGNPIYMSNAVPQDKD+LKELIPWR EVQRLGDEPIGTTEVL
Sbjct: 61   YVGRLTVLFDKKGEIQSWDGNPIYMSNAVPQDKDILKELIPWRKEVQRLGDEPIGTTEVL 120

Query: 1106 LDHASCRWCECTL 1144
            LDHASCRWCECTL
Sbjct: 121  LDHASCRWCECTL 133


 Score = 47.8 bits (112), Expect(2) = 2e-084
 Identities = 24/25 (96%), Positives = 24/25 (96%)
 Frame = +3

Query: 1146 GSLVADALVANYTTASRKPIAIVLA 1220
            GSLVADA VANYTTASRKPIAIVLA
Sbjct: 134  GSLVADAFVANYTTASRKPIAIVLA 158
