# Supplementary material for: The salivary gland transcriptome of the neotropical malaria vector Anopheles darlingi reveals accelerated evolution of genes relevant to hematophagy
Source: BMC Genomics. 2009 Jan 29;10:57. doi: 10.1186/1471-2164-10-57 (PMC2644710; doi:10.1186/1471-2164-10-57)
Supplement: Additional file 1 — Assembled and annotated sialotranscriptome of An. darlingi female mosquitoes. Hyperlinked Excel spreadsheet and associated files with EST assembly results. This is a compressed ZIP file that should be expanded to a new directory. After this is done, start Excel and then open the file ending in .xls so the hyperlinks will work. [file 1471-2164-10-57-S1.zip › links/AD/anda-contig_107-AD.txt]

>anda-contig_107

AD-83 very short form D7 salivary protein [Anopheles darlingi]        187   2e-050
AD-82 SHORT FORM D7 SALIVARY PROTEIN [Anopheles darlingi]             187   2e-050
AD-81 SUPER SHORT FORM D7 SALIVARY PROTEIN [Anopheles darlingi]       182   4e-049
AD-107 hyper short form D7 salivary protein [Anopheles darlingi]      122   7e-031
AD-32 D7 short [Anopheles darlingi]                                   103   2e-025
AD-31 short form D7 salivary protein [Anopheles darlingi]             103   2e-025
AD-97 short form D7 salivary protein [Anopheles darlingi]              97   2e-023
AD-98 short form D7 salivary protein [Anopheles darlingi]              73   5e-016
AD-3 D7-related 3.2 protein [Anopheles darlingi]                       57   3e-011
AD-1 AF427696_1 D7-RELATED 3.2 PROTEIN [Anopheles darlingi]            57   3e-011


==> AD-83 very short form D7 salivary protein [Anopheles darlingi]
          Length = 136

 Score =  187 bits (474), Expect = 2e-050
 Identities = 93/118 (78%), Positives = 101/118 (85%), Gaps = 2/118 (1%)
 Frame = +3

Query: 150 GYSLDQCKSIFSDSAKSQFWKAKRYETITGVDMD*TLDCVLKAVNVVDNMGCANCHELYQ 329
           GYSLDQCKS+FSDSAK QF K KR+ETI GVDMD  LDCVL+AVNVVD  G AN H L+Q
Sbjct: 19  GYSLDQCKSVFSDSAKKQFCKTKRFETIPGVDMDKALDCVLQAVNVVDKTGYANYHGLHQ 78

Query: 330 LMNNIEQHR--NYNLEICIGKSFRSEPKINCSNAFYKCIMNTDSKETFKKVVNARVCN 497
            MNNIEQHR  +YNLEICIGKSFR EPKI  +NAFYKCIMNTDSK+TFKKV+NARVCN
Sbjct: 79  PMNNIEQHRKHDYNLEICIGKSFRLEPKIKRANAFYKCIMNTDSKDTFKKVLNARVCN 136


==> AD-82 SHORT FORM D7 SALIVARY PROTEIN [Anopheles darlingi]
          Length = 136

 Score =  187 bits (474), Expect = 2e-050
 Identities = 93/118 (78%), Positives = 101/118 (85%), Gaps = 2/118 (1%)
 Frame = +3

Query: 150 GYSLDQCKSIFSDSAKSQFWKAKRYETITGVDMD*TLDCVLKAVNVVDNMGCANCHELYQ 329
           GYSLDQCKS+FSDSAK QF K KR+ETI GVDMD  LDCVL+AVNVVD  G AN H L+Q
Sbjct: 19  GYSLDQCKSVFSDSAKKQFCKTKRFETIPGVDMDKALDCVLQAVNVVDKTGYANYHGLHQ 78

Query: 330 LMNNIEQHR--NYNLEICIGKSFRSEPKINCSNAFYKCIMNTDSKETFKKVVNARVCN 497
            MNNIEQHR  +YNLEICIGKSFR EPKI  +NAFYKCIMNTDSK+TFKKV+NARVCN
Sbjct: 79  PMNNIEQHRKHDYNLEICIGKSFRLEPKIKRANAFYKCIMNTDSKDTFKKVLNARVCN 136


==> AD-81 SUPER SHORT FORM D7 SALIVARY PROTEIN [Anopheles darlingi]
          Length = 136

 Score =  182 bits (462), Expect = 4e-049
 Identities = 91/118 (77%), Positives = 99/118 (83%), Gaps = 2/118 (1%)
 Frame = +3

Query: 150 GYSLDQCKSIFSDSAKSQFWKAKRYETITGVDMD*TLDCVLKAVNVVDNMGCANCHELYQ 329
           GYSLDQCKS+FSDSAK QF K KR+ETI GVDMD  LDCVL+AVNVVD  G AN H L+Q
Sbjct: 19  GYSLDQCKSVFSDSAKKQFCKTKRFETIPGVDMDKALDCVLQAVNVVDKTGYANYHGLHQ 78

Query: 330 LMNNIEQHRNY--NLEICIGKSFRSEPKINCSNAFYKCIMNTDSKETFKKVVNARVCN 497
            MNNIEQHR +  NLEICIGKSFR EPKI  +NAFYKCIMNTDSK+TFKK +NARVCN
Sbjct: 79  PMNNIEQHRKHDINLEICIGKSFRLEPKIKRANAFYKCIMNTDSKDTFKKELNARVCN 136


==> AD-107 hyper short form D7 salivary protein [Anopheles darlingi]
          Length = 60

 Score =  122 bits (305), Expect = 7e-031
 Identities = 60/60 (100%), Positives = 60/60 (100%)
 Frame = +1

Query: 91  MSMFNFNSFISFFHLIHRLLAIRSINAKVFSVIQQRASSGKQKGTKRLQELIWTKLWIAY 270
           MSMFNFNSFISFFHLIHRLLAIRSINAKVFSVIQQRASSGKQKGTKRLQELIWTKLWIAY
Sbjct: 1   MSMFNFNSFISFFHLIHRLLAIRSINAKVFSVIQQRASSGKQKGTKRLQELIWTKLWIAY 60


==> AD-32 D7 short [Anopheles darlingi]
          Length = 142

 Score =  103 bits (257), Expect = 2e-025
 Identities = 53/117 (45%), Positives = 73/117 (62%), Gaps = 4/117 (3%)
 Frame = +3

Query: 156 SLDQCKSIFSDSAKSQFWKAKRYETITGVDMD*TLDCVLKAVNVVDNMGCANCHELYQLM 335
           SLD C S+F  S K Q  +A  Y++I G D+D TLDCVLKA N+VD  G  N + LY  M
Sbjct: 25  SLDGCSSVFGPSVKKQLCEANSYQSINGADLDKTLDCVLKATNIVDKTGAGNFYSLYDPM 84

Query: 336 N-NIEQHR--NYNLEICIGKSFRSE-PKINCSNAFYKCIMNTDSKETFKKVVNARVC 494
              ++  R  N+NLE C+ +  + E PK   ++ FYKC+M  ++++ FKKV N RVC
Sbjct: 85  QVYLKDGRTLNFNLESCMTRRLKYELPKGERAHGFYKCVMQNEARDAFKKVFNQRVC 141


==> AD-31 short form D7 salivary protein [Anopheles darlingi]
          Length = 142

 Score =  103 bits (257), Expect = 2e-025
 Identities = 52/117 (44%), Positives = 74/117 (63%), Gaps = 4/117 (3%)
 Frame = +3

Query: 156 SLDQCKSIFSDSAKSQFWKAKRYETITGVDMD*TLDCVLKAVNVVDNMGCANCHELYQLM 335
           SLD C+S+F  S K Q  +A  Y++I G D+D TLDCVLKA N+VD  G  N + LY  M
Sbjct: 25  SLDSCRSVFGPSVKKQLCEANSYQSINGADLDKTLDCVLKATNIVDKTGAGNFYSLYDPM 84

Query: 336 N-NIEQHR--NYNLEICIGKSFRSE-PKINCSNAFYKCIMNTDSKETFKKVVNARVC 494
              ++  R  N+NLE C+ +  + E P+   ++ FYKC+M  ++++ FKKV N RVC
Sbjct: 85  QVYLKDGRTLNFNLESCMTRRLKYELPEGERAHGFYKCVMQNEARDAFKKVFNQRVC 141


==> AD-97 short form D7 salivary protein [Anopheles darlingi]
          Length = 140

 Score = 97.1 bits (240), Expect = 2e-023
 Identities = 45/119 (37%), Positives = 71/119 (59%), Gaps = 2/119 (1%)
 Frame = +3

Query: 144 ATGYSLDQCKSIFSDSAKSQFWKAKRYETITGVDMD*TLDCVLKAVNVVDNMGCANCHEL 323
           A   SL+ CK + S+ A  Q   +K YE + G DMD  LDCV++   ++D+ G      +
Sbjct: 19  AFSQSLENCKRVASEDALKQLCDSKSYEVVVGTDMDTLLDCVMREFKLIDSSGEGIHDAI 78

Query: 324 YQLMNNIEQHR--NYNLEICIGKSFRSEPKINCSNAFYKCIMNTDSKETFKKVVNARVC 494
           Y  M  +E H+  NY LE CI ++++ +P+I  ++ +YKC+M ++SK  FKK  N +VC
Sbjct: 79  YYAMKRVEDHKDNNYILEHCIFETYKLKPEITRAHMYYKCVMESESKHIFKKAFNGKVC 137


==> AD-98 short form D7 salivary protein [Anopheles darlingi]
          Length = 129

 Score = 72.8 bits (177), Expect = 5e-016
 Identities = 39/119 (32%), Positives = 61/119 (51%), Gaps = 2/119 (1%)
 Frame = +3

Query: 144 ATGYSLDQCKSIFSDSAKSQFWKAKRYETITGVDMD*TLDCVLKAVNVVDNMGCANCHEL 323
           A   SL+ CK + S+ A  Q   +K YE + G DM              D+ G      +
Sbjct: 19  AFSQSLENCKRVASEDALKQLCDSKSYEVVAGTDM-----------GYPDSSGEGIHDAI 67

Query: 324 YQLMNNIEQHR--NYNLEICIGKSFRSEPKINCSNAFYKCIMNTDSKETFKKVVNARVC 494
           Y  M  +E H+  NY LE CI ++++ +P+I  ++ +YKC+M ++SK  F K  N +VC
Sbjct: 68  YYAMKRVEDHKDNNYILEHCIFETYKLKPEITRAHMYYKCVMESESKHIFIKAFNGKVC 126


==> AD-3 D7-related 3.2 protein [Anopheles darlingi]
          Length = 169

 Score = 57.0 bits (136), Expect = 3e-011
 Identities = 36/114 (31%), Positives = 55/114 (48%), Gaps = 5/114 (4%)
 Frame = +3

Query: 156 SLDQCKSIFSDSAKSQFWKAKRYETITGVDMD*TLDCVLKAVNVVDNMGCANCHELYQLM 335
           ++++C+     S K +  + ++Y   T  DMD  + CVL  V  VD  G     EL  L+
Sbjct: 26  TVEECEKNIPSSLKDRICELRQYTPDTSPDMDKHMQCVLHVVGFVDRNGEVEFQELLGLL 85

Query: 336 NNIEQHRNY--NLEICIGKSFRSEPKINCS---NAFYKCIMNTDSKETFKKVVN 482
              E    +  N++ C+ +S     K+N S   N FY C + TDS E FK  V+
Sbjct: 86  TIAEPRGKHAENIKKCVAES----AKVNASKKANTFYTCFLTTDSVEAFKLSVD 135


==> AD-1 AF427696_1 D7-RELATED 3.2 PROTEIN [Anopheles darlingi]
          Length = 169

 Score = 57.0 bits (136), Expect = 3e-011
 Identities = 36/114 (31%), Positives = 55/114 (48%), Gaps = 5/114 (4%)
 Frame = +3

Query: 156 SLDQCKSIFSDSAKSQFWKAKRYETITGVDMD*TLDCVLKAVNVVDNMGCANCHELYQLM 335
           ++++C+     S K +  + ++Y   T  DMD  + CVL  V  VD  G     EL  L+
Sbjct: 26  TVEECEKNIPSSLKDRICELRQYTPDTSPDMDKHMQCVLHVVGFVDRNGEVEFQELLGLL 85

Query: 336 NNIEQHRNY--NLEICIGKSFRSEPKINCS---NAFYKCIMNTDSKETFKKVVN 482
              E    +  N++ C+ +S     K+N S   N FY C + TDS E FK  V+
Sbjct: 86  TIAEPRGKHAENIKKCVAES----AKVNASKKANTFYTCFLTTDSVEAFKLSVD 135
