# Supplementary material for: The salivary gland transcriptome of the neotropical malaria vector Anopheles darlingi reveals accelerated evolution of genes relevant to hematophagy
Source: BMC Genomics. 2009 Jan 29;10:57. doi: 10.1186/1471-2164-10-57 (PMC2644710; doi:10.1186/1471-2164-10-57)
Supplement: Additional file 1 — Assembled and annotated sialotranscriptome of An. darlingi female mosquitoes. Hyperlinked Excel spreadsheet and associated files with EST assembly results. This is a compressed ZIP file that should be expanded to a new directory. After this is done, start Excel and then open the file ending in .xls so the hyperlinks will work. [file 1471-2164-10-57-S1.zip › links/AD/anda-contig_108-AD.txt]

>anda-contig_108

AD-83 very short form D7 salivary protein [Anopheles darlingi]        192   3e-052
AD-82 SHORT FORM D7 SALIVARY PROTEIN [Anopheles darlingi]             192   3e-052
AD-81 SUPER SHORT FORM D7 SALIVARY PROTEIN [Anopheles darlingi]       187   8e-051
AD-32 D7 short [Anopheles darlingi]                                   103   2e-025
AD-31 short form D7 salivary protein [Anopheles darlingi]             103   2e-025
AD-97 short form D7 salivary protein [Anopheles darlingi]              99   6e-024
AD-107 hyper short form D7 salivary protein [Anopheles darlingi]       85   7e-020
AD-98 short form D7 salivary protein [Anopheles darlingi]              74   1e-016
AD-3 D7-related 3.2 protein [Anopheles darlingi]                       59   7e-012
AD-1 AF427696_1 D7-RELATED 3.2 PROTEIN [Anopheles darlingi]            59   7e-012


==> AD-83 very short form D7 salivary protein [Anopheles darlingi]
          Length = 136

 Score =  192 bits (488), Expect = 3e-052
 Identities = 99/136 (72%), Positives = 107/136 (78%), Gaps = 10/136 (7%)
 Frame = +2

Query: 56  MWKITVLT--------ATGYSLDQCKSIFSDSAKSQFWKAKRYETITGVDMD*TLDCVLK 211
           MWK T LT          GYSLDQCKS+FSDSAK QF K KR+ETI GVDMD  LDCVL+
Sbjct: 1   MWKSTALTLLAIVLVQVAGYSLDQCKSVFSDSAKKQFCKTKRFETIPGVDMDKALDCVLQ 60

Query: 212 AVNVVDNMGCANCHELYQLMNNIEQHR--NYNLEICIGKSFRSEPKINCSNAFYKCIMNT 385
           AVNVVD  G AN H L+Q MNNIEQHR  +YNLEICIGKSFR EPKI  +NAFYKCIMNT
Sbjct: 61  AVNVVDKTGYANYHGLHQPMNNIEQHRKHDYNLEICIGKSFRLEPKIKRANAFYKCIMNT 120

Query: 386 DSKETFKKVVNARVCN 433
           DSK+TFKKV+NARVCN
Sbjct: 121 DSKDTFKKVLNARVCN 136


==> AD-82 SHORT FORM D7 SALIVARY PROTEIN [Anopheles darlingi]
          Length = 136

 Score =  192 bits (488), Expect = 3e-052
 Identities = 99/136 (72%), Positives = 107/136 (78%), Gaps = 10/136 (7%)
 Frame = +2

Query: 56  MWKITVLT--------ATGYSLDQCKSIFSDSAKSQFWKAKRYETITGVDMD*TLDCVLK 211
           MWK T LT          GYSLDQCKS+FSDSAK QF K KR+ETI GVDMD  LDCVL+
Sbjct: 1   MWKSTALTLLAIVLVQVAGYSLDQCKSVFSDSAKKQFCKTKRFETIPGVDMDKALDCVLQ 60

Query: 212 AVNVVDNMGCANCHELYQLMNNIEQHR--NYNLEICIGKSFRSEPKINCSNAFYKCIMNT 385
           AVNVVD  G AN H L+Q MNNIEQHR  +YNLEICIGKSFR EPKI  +NAFYKCIMNT
Sbjct: 61  AVNVVDKTGYANYHGLHQPMNNIEQHRKHDYNLEICIGKSFRLEPKIKRANAFYKCIMNT 120

Query: 386 DSKETFKKVVNARVCN 433
           DSK+TFKKV+NARVCN
Sbjct: 121 DSKDTFKKVLNARVCN 136


==> AD-81 SUPER SHORT FORM D7 SALIVARY PROTEIN [Anopheles darlingi]
          Length = 136

 Score =  187 bits (476), Expect = 8e-051
 Identities = 97/136 (71%), Positives = 105/136 (77%), Gaps = 10/136 (7%)
 Frame = +2

Query: 56  MWKITVLT--------ATGYSLDQCKSIFSDSAKSQFWKAKRYETITGVDMD*TLDCVLK 211
           MWK T LT          GYSLDQCKS+FSDSAK QF K KR+ETI GVDMD  LDCVL+
Sbjct: 1   MWKSTALTLLVIVLVQVAGYSLDQCKSVFSDSAKKQFCKTKRFETIPGVDMDKALDCVLQ 60

Query: 212 AVNVVDNMGCANCHELYQLMNNIEQHRNY--NLEICIGKSFRSEPKINCSNAFYKCIMNT 385
           AVNVVD  G AN H L+Q MNNIEQHR +  NLEICIGKSFR EPKI  +NAFYKCIMNT
Sbjct: 61  AVNVVDKTGYANYHGLHQPMNNIEQHRKHDINLEICIGKSFRLEPKIKRANAFYKCIMNT 120

Query: 386 DSKETFKKVVNARVCN 433
           DSK+TFKK +NARVCN
Sbjct: 121 DSKDTFKKELNARVCN 136


==> AD-32 D7 short [Anopheles darlingi]
          Length = 142

 Score =  103 bits (257), Expect = 2e-025
 Identities = 53/117 (45%), Positives = 73/117 (62%), Gaps = 4/117 (3%)
 Frame = +2

Query: 92  SLDQCKSIFSDSAKSQFWKAKRYETITGVDMD*TLDCVLKAVNVVDNMGCANCHELYQLM 271
           SLD C S+F  S K Q  +A  Y++I G D+D TLDCVLKA N+VD  G  N + LY  M
Sbjct: 25  SLDGCSSVFGPSVKKQLCEANSYQSINGADLDKTLDCVLKATNIVDKTGAGNFYSLYDPM 84

Query: 272 N-NIEQHR--NYNLEICIGKSFRSE-PKINCSNAFYKCIMNTDSKETFKKVVNARVC 430
              ++  R  N+NLE C+ +  + E PK   ++ FYKC+M  ++++ FKKV N RVC
Sbjct: 85  QVYLKDGRTLNFNLESCMTRRLKYELPKGERAHGFYKCVMQNEARDAFKKVFNQRVC 141


==> AD-31 short form D7 salivary protein [Anopheles darlingi]
          Length = 142

 Score =  103 bits (257), Expect = 2e-025
 Identities = 52/117 (44%), Positives = 74/117 (63%), Gaps = 4/117 (3%)
 Frame = +2

Query: 92  SLDQCKSIFSDSAKSQFWKAKRYETITGVDMD*TLDCVLKAVNVVDNMGCANCHELYQLM 271
           SLD C+S+F  S K Q  +A  Y++I G D+D TLDCVLKA N+VD  G  N + LY  M
Sbjct: 25  SLDSCRSVFGPSVKKQLCEANSYQSINGADLDKTLDCVLKATNIVDKTGAGNFYSLYDPM 84

Query: 272 N-NIEQHR--NYNLEICIGKSFRSE-PKINCSNAFYKCIMNTDSKETFKKVVNARVC 430
              ++  R  N+NLE C+ +  + E P+   ++ FYKC+M  ++++ FKKV N RVC
Sbjct: 85  QVYLKDGRTLNFNLESCMTRRLKYELPEGERAHGFYKCVMQNEARDAFKKVFNQRVC 141


==> AD-97 short form D7 salivary protein [Anopheles darlingi]
          Length = 140

 Score = 98.6 bits (244), Expect = 6e-024
 Identities = 49/145 (33%), Positives = 81/145 (55%), Gaps = 2/145 (1%)
 Frame = +2

Query: 2   LTSVLYLMLIL*YWKKRKMWKITVLTATGYSLDQCKSIFSDSAKSQFWKAKRYETITGVD 181
           +  V+YL+++           I +  A   SL+ CK + S+ A  Q   +K YE + G D
Sbjct: 1   MAQVVYLLMLC--------ISIIISQAFSQSLENCKRVASEDALKQLCDSKSYEVVVGTD 52

Query: 182 MD*TLDCVLKAVNVVDNMGCANCHELYQLMNNIEQHR--NYNLEICIGKSFRSEPKINCS 355
           MD  LDCV++   ++D+ G      +Y  M  +E H+  NY LE CI ++++ +P+I  +
Sbjct: 53  MDTLLDCVMREFKLIDSSGEGIHDAIYYAMKRVEDHKDNNYILEHCIFETYKLKPEITRA 112

Query: 356 NAFYKCIMNTDSKETFKKVVNARVC 430
           + +YKC+M ++SK  FKK  N +VC
Sbjct: 113 HMYYKCVMESESKHIFKKAFNGKVC 137


==> AD-107 hyper short form D7 salivary protein [Anopheles darlingi]
          Length = 60

 Score = 85.1 bits (209), Expect = 7e-020
 Identities = 42/43 (97%), Positives = 43/43 (100%)
 Frame = +3

Query: 78  QLLAIRSINAKVFSVIQQRASSGKQKGTKRLQELIWTKLWIAY 206
           +LLAIRSINAKVFSVIQQRASSGKQKGTKRLQELIWTKLWIAY
Sbjct: 18  RLLAIRSINAKVFSVIQQRASSGKQKGTKRLQELIWTKLWIAY 60


==> AD-98 short form D7 salivary protein [Anopheles darlingi]
          Length = 129

 Score = 74.3 bits (181), Expect = 1e-016
 Identities = 43/145 (29%), Positives = 71/145 (48%), Gaps = 2/145 (1%)
 Frame = +2

Query: 2   LTSVLYLMLIL*YWKKRKMWKITVLTATGYSLDQCKSIFSDSAKSQFWKAKRYETITGVD 181
           +  V+YL+++           I +  A   SL+ CK + S+ A  Q   +K YE + G D
Sbjct: 1   MAQVVYLLMLC--------ISIIISQAFSQSLENCKRVASEDALKQLCDSKSYEVVAGTD 52

Query: 182 MD*TLDCVLKAVNVVDNMGCANCHELYQLMNNIEQHR--NYNLEICIGKSFRSEPKINCS 355
           M              D+ G      +Y  M  +E H+  NY LE CI ++++ +P+I  +
Sbjct: 53  M-----------GYPDSSGEGIHDAIYYAMKRVEDHKDNNYILEHCIFETYKLKPEITRA 101

Query: 356 NAFYKCIMNTDSKETFKKVVNARVC 430
           + +YKC+M ++SK  F K  N +VC
Sbjct: 102 HMYYKCVMESESKHIFIKAFNGKVC 126


==> AD-3 D7-related 3.2 protein [Anopheles darlingi]
          Length = 169

 Score = 58.5 bits (140), Expect = 7e-012
 Identities = 38/125 (30%), Positives = 57/125 (45%), Gaps = 5/125 (4%)
 Frame = +2

Query: 59  WKITVLTATGYSLDQCKSIFSDSAKSQFWKAKRYETITGVDMD*TLDCVLKAVNVVDNMG 238
           W   V      ++++C+     S K +  + ++Y   T  DMD  + CVL  V  VD  G
Sbjct: 15  WMAFVQAGEPKTVEECEKNIPSSLKDRICELRQYTPDTSPDMDKHMQCVLHVVGFVDRNG 74

Query: 239 CANCHELYQLMNNIEQHRNY--NLEICIGKSFRSEPKINCS---NAFYKCIMNTDSKETF 403
                EL  L+   E    +  N++ C+ +S     K+N S   N FY C + TDS E F
Sbjct: 75  EVEFQELLGLLTIAEPRGKHAENIKKCVAES----AKVNASKKANTFYTCFLTTDSVEAF 130

Query: 404 KKVVN 418
           K  V+
Sbjct: 131 KLSVD 135


==> AD-1 AF427696_1 D7-RELATED 3.2 PROTEIN [Anopheles darlingi]
          Length = 169

 Score = 58.5 bits (140), Expect = 7e-012
 Identities = 38/125 (30%), Positives = 57/125 (45%), Gaps = 5/125 (4%)
 Frame = +2

Query: 59  WKITVLTATGYSLDQCKSIFSDSAKSQFWKAKRYETITGVDMD*TLDCVLKAVNVVDNMG 238
           W   V      ++++C+     S K +  + ++Y   T  DMD  + CVL  V  VD  G
Sbjct: 15  WMAFVQAGEPKTVEECEKNIPSSLKDRICELRQYTPDTSPDMDKHMQCVLHVVGFVDRNG 74

Query: 239 CANCHELYQLMNNIEQHRNY--NLEICIGKSFRSEPKINCS---NAFYKCIMNTDSKETF 403
                EL  L+   E    +  N++ C+ +S     K+N S   N FY C + TDS E F
Sbjct: 75  EVEFQELLGLLTIAEPRGKHAENIKKCVAES----AKVNASKKANTFYTCFLTTDSVEAF 130

Query: 404 KKVVN 418
           K  V+
Sbjct: 131 KLSVD 135
