# Supplementary material for: The salivary gland transcriptome of the neotropical malaria vector Anopheles darlingi reveals accelerated evolution of genes relevant to hematophagy
Source: BMC Genomics. 2009 Jan 29;10:57. doi: 10.1186/1471-2164-10-57 (PMC2644710; doi:10.1186/1471-2164-10-57)
Supplement: Additional file 1 — Assembled and annotated sialotranscriptome of An. darlingi female mosquitoes. Hyperlinked Excel spreadsheet and associated files with EST assembly results. This is a compressed ZIP file that should be expanded to a new directory. After this is done, start Excel and then open the file ending in .xls so the hyperlinks will work. [file 1471-2164-10-57-S1.zip › links/AD/anda-contig_109-AD.txt]

>anda-contig_109

AD-83 very short form D7 salivary protein [Anopheles darlingi]        187   1e-050
AD-82 SHORT FORM D7 SALIVARY PROTEIN [Anopheles darlingi]             187   1e-050
AD-81 SUPER SHORT FORM D7 SALIVARY PROTEIN [Anopheles darlingi]       182   3e-049
AD-107 hyper short form D7 salivary protein [Anopheles darlingi]      117   1e-029
AD-32 D7 short [Anopheles darlingi]                                   100   4e-024
AD-31 short form D7 salivary protein [Anopheles darlingi]             100   4e-024
AD-97 short form D7 salivary protein [Anopheles darlingi]              95   1e-022
AD-98 short form D7 salivary protein [Anopheles darlingi]              70   2e-015
AD-3 D7-related 3.2 protein [Anopheles darlingi]                       58   2e-011
AD-1 AF427696_1 D7-RELATED 3.2 PROTEIN [Anopheles darlingi]            58   2e-011


==> AD-83 very short form D7 salivary protein [Anopheles darlingi]
          Length = 136

 Score =  187 bits (475), Expect = 1e-050
 Identities = 93/118 (78%), Positives = 101/118 (85%), Gaps = 2/118 (1%)
 Frame = +3

Query: 186 GYSLDQCKSIFSDSAKSQFWKAKRYETITEVDMD*TLDCVLKAVNVVDNMGYANCHELYQ 365
           GYSLDQCKS+FSDSAK QF K KR+ETI  VDMD  LDCVL+AVNVVD  GYAN H L+Q
Sbjct: 19  GYSLDQCKSVFSDSAKKQFCKTKRFETIPGVDMDKALDCVLQAVNVVDKTGYANYHGLHQ 78

Query: 366 LMNNIEQHR--NYNLEICIGKSFRSEPKINCSNAFYKCIMNTDSKETFKKVVNARVCN 533
            MNNIEQHR  +YNLEICIGKSFR EPKI  +NAFYKCIMNTDSK+TFKKV+NARVCN
Sbjct: 79  PMNNIEQHRKHDYNLEICIGKSFRLEPKIKRANAFYKCIMNTDSKDTFKKVLNARVCN 136


==> AD-82 SHORT FORM D7 SALIVARY PROTEIN [Anopheles darlingi]
          Length = 136

 Score =  187 bits (475), Expect = 1e-050
 Identities = 93/118 (78%), Positives = 101/118 (85%), Gaps = 2/118 (1%)
 Frame = +3

Query: 186 GYSLDQCKSIFSDSAKSQFWKAKRYETITEVDMD*TLDCVLKAVNVVDNMGYANCHELYQ 365
           GYSLDQCKS+FSDSAK QF K KR+ETI  VDMD  LDCVL+AVNVVD  GYAN H L+Q
Sbjct: 19  GYSLDQCKSVFSDSAKKQFCKTKRFETIPGVDMDKALDCVLQAVNVVDKTGYANYHGLHQ 78

Query: 366 LMNNIEQHR--NYNLEICIGKSFRSEPKINCSNAFYKCIMNTDSKETFKKVVNARVCN 533
            MNNIEQHR  +YNLEICIGKSFR EPKI  +NAFYKCIMNTDSK+TFKKV+NARVCN
Sbjct: 79  PMNNIEQHRKHDYNLEICIGKSFRLEPKIKRANAFYKCIMNTDSKDTFKKVLNARVCN 136


==> AD-81 SUPER SHORT FORM D7 SALIVARY PROTEIN [Anopheles darlingi]
          Length = 136

 Score =  182 bits (463), Expect = 3e-049
 Identities = 91/118 (77%), Positives = 99/118 (83%), Gaps = 2/118 (1%)
 Frame = +3

Query: 186 GYSLDQCKSIFSDSAKSQFWKAKRYETITEVDMD*TLDCVLKAVNVVDNMGYANCHELYQ 365
           GYSLDQCKS+FSDSAK QF K KR+ETI  VDMD  LDCVL+AVNVVD  GYAN H L+Q
Sbjct: 19  GYSLDQCKSVFSDSAKKQFCKTKRFETIPGVDMDKALDCVLQAVNVVDKTGYANYHGLHQ 78

Query: 366 LMNNIEQHRNY--NLEICIGKSFRSEPKINCSNAFYKCIMNTDSKETFKKVVNARVCN 533
            MNNIEQHR +  NLEICIGKSFR EPKI  +NAFYKCIMNTDSK+TFKK +NARVCN
Sbjct: 79  PMNNIEQHRKHDINLEICIGKSFRLEPKIKRANAFYKCIMNTDSKDTFKKELNARVCN 136


==> AD-107 hyper short form D7 salivary protein [Anopheles darlingi]
          Length = 60

 Score =  117 bits (294), Expect = 1e-029
 Identities = 58/60 (96%), Positives = 59/60 (98%)
 Frame = +1

Query: 127 MSMFNFNSFISFFHLIHRLLAIRSINAKVFSVIQLRASSGKQKGTKRLQKLIWTKLWIAY 306
           MSMFNFNSFISFFHLIHRLLAIRSINAKVFSVIQ RASSGKQKGTKRLQ+LIWTKLWIAY
Sbjct: 1   MSMFNFNSFISFFHLIHRLLAIRSINAKVFSVIQQRASSGKQKGTKRLQELIWTKLWIAY 60


==> AD-32 D7 short [Anopheles darlingi]
          Length = 142

 Score = 99.8 bits (247), Expect = 4e-024
 Identities = 52/117 (44%), Positives = 72/117 (61%), Gaps = 4/117 (3%)
 Frame = +3

Query: 192 SLDQCKSIFSDSAKSQFWKAKRYETITEVDMD*TLDCVLKAVNVVDNMGYANCHELYQLM 371
           SLD C S+F  S K Q  +A  Y++I   D+D TLDCVLKA N+VD  G  N + LY  M
Sbjct: 25  SLDGCSSVFGPSVKKQLCEANSYQSINGADLDKTLDCVLKATNIVDKTGAGNFYSLYDPM 84

Query: 372 N-NIEQHR--NYNLEICIGKSFRSE-PKINCSNAFYKCIMNTDSKETFKKVVNARVC 530
              ++  R  N+NLE C+ +  + E PK   ++ FYKC+M  ++++ FKKV N RVC
Sbjct: 85  QVYLKDGRTLNFNLESCMTRRLKYELPKGERAHGFYKCVMQNEARDAFKKVFNQRVC 141


==> AD-31 short form D7 salivary protein [Anopheles darlingi]
          Length = 142

 Score = 99.8 bits (247), Expect = 4e-024
 Identities = 51/117 (43%), Positives = 73/117 (62%), Gaps = 4/117 (3%)
 Frame = +3

Query: 192 SLDQCKSIFSDSAKSQFWKAKRYETITEVDMD*TLDCVLKAVNVVDNMGYANCHELYQLM 371
           SLD C+S+F  S K Q  +A  Y++I   D+D TLDCVLKA N+VD  G  N + LY  M
Sbjct: 25  SLDSCRSVFGPSVKKQLCEANSYQSINGADLDKTLDCVLKATNIVDKTGAGNFYSLYDPM 84

Query: 372 N-NIEQHR--NYNLEICIGKSFRSE-PKINCSNAFYKCIMNTDSKETFKKVVNARVC 530
              ++  R  N+NLE C+ +  + E P+   ++ FYKC+M  ++++ FKKV N RVC
Sbjct: 85  QVYLKDGRTLNFNLESCMTRRLKYELPEGERAHGFYKCVMQNEARDAFKKVFNQRVC 141


==> AD-97 short form D7 salivary protein [Anopheles darlingi]
          Length = 140

 Score = 94.7 bits (234), Expect = 1e-022
 Identities = 44/119 (36%), Positives = 70/119 (58%), Gaps = 2/119 (1%)
 Frame = +3

Query: 180 ATGYSLDQCKSIFSDSAKSQFWKAKRYETITEVDMD*TLDCVLKAVNVVDNMGYANCHEL 359
           A   SL+ CK + S+ A  Q   +K YE +   DMD  LDCV++   ++D+ G      +
Sbjct: 19  AFSQSLENCKRVASEDALKQLCDSKSYEVVVGTDMDTLLDCVMREFKLIDSSGEGIHDAI 78

Query: 360 YQLMNNIEQHR--NYNLEICIGKSFRSEPKINCSNAFYKCIMNTDSKETFKKVVNARVC 530
           Y  M  +E H+  NY LE CI ++++ +P+I  ++ +YKC+M ++SK  FKK  N +VC
Sbjct: 79  YYAMKRVEDHKDNNYILEHCIFETYKLKPEITRAHMYYKCVMESESKHIFKKAFNGKVC 137


==> AD-98 short form D7 salivary protein [Anopheles darlingi]
          Length = 129

 Score = 70.5 bits (171), Expect = 2e-015
 Identities = 38/119 (31%), Positives = 60/119 (50%), Gaps = 2/119 (1%)
 Frame = +3

Query: 180 ATGYSLDQCKSIFSDSAKSQFWKAKRYETITEVDMD*TLDCVLKAVNVVDNMGYANCHEL 359
           A   SL+ CK + S+ A  Q   +K YE +   DM              D+ G      +
Sbjct: 19  AFSQSLENCKRVASEDALKQLCDSKSYEVVAGTDM-----------GYPDSSGEGIHDAI 67

Query: 360 YQLMNNIEQHR--NYNLEICIGKSFRSEPKINCSNAFYKCIMNTDSKETFKKVVNARVC 530
           Y  M  +E H+  NY LE CI ++++ +P+I  ++ +YKC+M ++SK  F K  N +VC
Sbjct: 68  YYAMKRVEDHKDNNYILEHCIFETYKLKPEITRAHMYYKCVMESESKHIFIKAFNGKVC 126


==> AD-3 D7-related 3.2 protein [Anopheles darlingi]
          Length = 169

 Score = 57.8 bits (138), Expect = 2e-011
 Identities = 36/114 (31%), Positives = 55/114 (48%), Gaps = 5/114 (4%)
 Frame = +3

Query: 192 SLDQCKSIFSDSAKSQFWKAKRYETITEVDMD*TLDCVLKAVNVVDNMGYANCHELYQLM 371
           ++++C+     S K +  + ++Y   T  DMD  + CVL  V  VD  G     EL  L+
Sbjct: 26  TVEECEKNIPSSLKDRICELRQYTPDTSPDMDKHMQCVLHVVGFVDRNGEVEFQELLGLL 85

Query: 372 NNIEQHRNY--NLEICIGKSFRSEPKINCS---NAFYKCIMNTDSKETFKKVVN 518
              E    +  N++ C+ +S     K+N S   N FY C + TDS E FK  V+
Sbjct: 86  TIAEPRGKHAENIKKCVAES----AKVNASKKANTFYTCFLTTDSVEAFKLSVD 135


==> AD-1 AF427696_1 D7-RELATED 3.2 PROTEIN [Anopheles darlingi]
          Length = 169

 Score = 57.8 bits (138), Expect = 2e-011
 Identities = 36/114 (31%), Positives = 55/114 (48%), Gaps = 5/114 (4%)
 Frame = +3

Query: 192 SLDQCKSIFSDSAKSQFWKAKRYETITEVDMD*TLDCVLKAVNVVDNMGYANCHELYQLM 371
           ++++C+     S K +  + ++Y   T  DMD  + CVL  V  VD  G     EL  L+
Sbjct: 26  TVEECEKNIPSSLKDRICELRQYTPDTSPDMDKHMQCVLHVVGFVDRNGEVEFQELLGLL 85

Query: 372 NNIEQHRNY--NLEICIGKSFRSEPKINCS---NAFYKCIMNTDSKETFKKVVN 518
              E    +  N++ C+ +S     K+N S   N FY C + TDS E FK  V+
Sbjct: 86  TIAEPRGKHAENIKKCVAES----AKVNASKKANTFYTCFLTTDSVEAFKLSVD 135
