# Supplementary material for: The salivary gland transcriptome of the neotropical malaria vector Anopheles darlingi reveals accelerated evolution of genes relevant to hematophagy
Source: BMC Genomics. 2009 Jan 29;10:57. doi: 10.1186/1471-2164-10-57 (PMC2644710; doi:10.1186/1471-2164-10-57)
Supplement: Additional file 1 — Assembled and annotated sialotranscriptome of An. darlingi female mosquitoes. Hyperlinked Excel spreadsheet and associated files with EST assembly results. This is a compressed ZIP file that should be expanded to a new directory. After this is done, start Excel and then open the file ending in .xls so the hyperlinks will work. [file 1471-2164-10-57-S1.zip › links/AD/anda-contig_11-AD.txt]

>anda-contig_11

AD-11 hypothetical secreted peptide precursor [Anopheles darlingi]    112   5e-028
AD-8 SG3 PROTEIN [Anopheles darlingi]                                 110   1e-027
AD-7 sg3 protein [Anopheles darlingi]                                 109   3e-027
AD-9 sg3 protein [Anopheles darlingi]                                 108   5e-027
AD-44 PUTATIVE 13.5 KDA SALIVARY PROTEIN [Anopheles darlingi]          46   3e-008
AD-43 PUTATIVE 13.5 KDA SALIVARY PROTEIN [Anopheles darlingi]          46   3e-008
AD-46 mucin-like protein [Anopheles darlingi]                          45   9e-008
AD-45 mucin-like protein [Anopheles darlingi]                          44   2e-007
AD-42 putative 13.5 kDa salivary protein [Anopheles darlingi]          42   5e-007
AD-41 PUTATIVE 13.5 KDA SALIVARY PROTEIN [Anopheles darlingi]          41   1e-006


==> AD-11 hypothetical secreted peptide precursor [Anopheles darlingi]
          Length = 59

 Score =  112 bits (279), Expect = 5e-028
 Identities = 59/59 (100%), Positives = 59/59 (100%)
 Frame = +2

Query: 35  MNLSLLFIATITALIAVSVAEPASSSSESKDSKDSSGKSSEDGSADAGNPGEGIVGARL 211
           MNLSLLFIATITALIAVSVAEPASSSSESKDSKDSSGKSSEDGSADAGNPGEGIVGARL
Sbjct: 1   MNLSLLFIATITALIAVSVAEPASSSSESKDSKDSSGKSSEDGSADAGNPGEGIVGARL 59


==> AD-8 SG3 PROTEIN [Anopheles darlingi]
          Length = 182

 Score =  110 bits (275), Expect = 1e-027
 Identities = 58/58 (100%), Positives = 58/58 (100%)
 Frame = +1

Query: 202 GTTVTDSASTAAEATTTEAAATTTEESTTTTEAATTTEEATTTEEATTTEAAESTTTG 375
           GTTVTDSASTAAEATTTEAAATTTEESTTTTEAATTTEEATTTEEATTTEAAESTTTG
Sbjct: 125 GTTVTDSASTAAEATTTEAAATTTEESTTTTEAATTTEEATTTEEATTTEAAESTTTG 182


 Score =  107 bits (266), Expect = 2e-026
 Identities = 56/56 (100%), Positives = 56/56 (100%)
 Frame = +2

Query: 35  MNLSLLFIATITALIAVSVAEPASSSSESKDSKDSSGKSSEDGSADAGNPGEGIVG 202
           MNLSLLFIATITALIAVSVAEPASSSSESKDSKDSSGKSSEDGSADAGNPGEGIVG
Sbjct: 1   MNLSLLFIATITALIAVSVAEPASSSSESKDSKDSSGKSSEDGSADAGNPGEGIVG 56


 Score = 40.8 bits (94), Expect = 1e-006
 Identities = 19/35 (54%), Positives = 24/35 (68%)
 Frame = +1

Query: 265 TTTEESTTTTEAATTTEEATTTEEATTTEAAESTT 369
           TTT  +TT  +  T T+ A+T  EATTTEAA +TT
Sbjct: 114 TTTAATTTAADGTTVTDSASTAAEATTTEAAATTT 148


==> AD-7 sg3 protein [Anopheles darlingi]
          Length = 182

 Score =  109 bits (272), Expect = 3e-027
 Identities = 57/58 (98%), Positives = 58/58 (100%)
 Frame = +1

Query: 202 GTTVTDSASTAAEATTTEAAATTTEESTTTTEAATTTEEATTTEEATTTEAAESTTTG 375
           GTTVTDSASTAAEATTTEAAATTTEESTTTTEAATTTEEATTTEEATTTEA+ESTTTG
Sbjct: 125 GTTVTDSASTAAEATTTEAAATTTEESTTTTEAATTTEEATTTEEATTTEASESTTTG 182


 Score =  106 bits (265), Expect = 2e-026
 Identities = 55/56 (98%), Positives = 56/56 (100%)
 Frame = +2

Query: 35  MNLSLLFIATITALIAVSVAEPASSSSESKDSKDSSGKSSEDGSADAGNPGEGIVG 202
           MNLSLLFIATITALIAVSVAEPASSSSESKDSKDSSGKSSEDGSADAGNPGEGI+G
Sbjct: 1   MNLSLLFIATITALIAVSVAEPASSSSESKDSKDSSGKSSEDGSADAGNPGEGIIG 56


 Score = 40.8 bits (94), Expect = 1e-006
 Identities = 19/35 (54%), Positives = 24/35 (68%)
 Frame = +1

Query: 265 TTTEESTTTTEAATTTEEATTTEEATTTEAAESTT 369
           TTT  +TT  +  T T+ A+T  EATTTEAA +TT
Sbjct: 114 TTTAATTTAADGTTVTDSASTAAEATTTEAAATTT 148


==> AD-9 sg3 protein [Anopheles darlingi]
          Length = 184

 Score =  108 bits (270), Expect = 5e-027
 Identities = 57/58 (98%), Positives = 57/58 (98%)
 Frame = +1

Query: 202 GTTVTDSASTAAEATTTEAAATTTEESTTTTEAATTTEEATTTEEATTTEAAESTTTG 375
           GTTVTDSASTAAEATTTEA ATTTEESTTTTEAATTTEEATTTEEATTTEAAESTTTG
Sbjct: 127 GTTVTDSASTAAEATTTEAPATTTEESTTTTEAATTTEEATTTEEATTTEAAESTTTG 184


 Score = 97.1 bits (240), Expect = 2e-023
 Identities = 53/61 (86%), Positives = 56/61 (91%), Gaps = 4/61 (6%)
 Frame = +2

Query: 35  MNLSLLFIATITALIAVSVAEPASSSSESKDSKD----SSGKSSEDGSADAGNPGEGIVG 202
           MNLSLLFIATITALIAVSVAEPASSSSESKDSKD    SS KSSE+GSAD+GNPGEGI+G
Sbjct: 1   MNLSLLFIATITALIAVSVAEPASSSSESKDSKDSSSSSSSKSSENGSADSGNPGEGIIG 60

Query: 203 A 205
           A
Sbjct: 61  A 61


 Score = 38.9 bits (89), Expect = 5e-006
 Identities = 18/35 (51%), Positives = 23/35 (65%)
 Frame = +1

Query: 265 TTTEESTTTTEAATTTEEATTTEEATTTEAAESTT 369
           TTT  +TT  +  T T+ A+T  EATTTEA  +TT
Sbjct: 116 TTTAATTTAADGTTVTDSASTAAEATTTEAPATTT 150


==> AD-44 PUTATIVE 13.5 KDA SALIVARY PROTEIN [Anopheles darlingi]
          Length = 120

 Score = 46.2 bits (108), Expect = 3e-008
 Identities = 23/43 (53%), Positives = 26/43 (60%)
 Frame = +1

Query: 244 TTTEAAATTTEESTTTTEAATTTEEATTTEEATTTEAAESTTT 372
           TTT AA TTT  +TT  E  TTT   TTT EA  T A+ S+ T
Sbjct: 46  TTTTAATTTTSNATTANETTTTTTTTTTTTEAPATNASSSSNT 88


 Score = 41.6 bits (96), Expect = 8e-007
 Identities = 23/52 (44%), Positives = 30/52 (57%)
 Frame = +1

Query: 196 RWGTTVTDSASTAAEATTTEAAATTTEESTTTTEAATTTEEATTTEEATTTE 351
           R+GTT T +A+T     TT    TTT  +TTTT  A  T  A+++   TTTE
Sbjct: 42  RFGTTTTTAATTTTSNATTANETTTTTTTTTTTTEAPAT-NASSSSNTTTTE 92


 Score = 38.1 bits (87), Expect = 9e-006
 Identities = 18/31 (58%), Positives = 20/31 (64%)
 Frame = +1

Query: 280 STTTTEAATTTEEATTTEEATTTEAAESTTT 372
           +TTTT A TTT  ATT  E TTT    +TTT
Sbjct: 45  TTTTTAATTTTSNATTANETTTTTTTTTTTT 75


 Score = 33.1 bits (74), Expect = 3e-004
 Identities = 17/40 (42%), Positives = 20/40 (50%)
 Frame = +1

Query: 253 EAAATTTEESTTTTEAATTTEEATTTEEATTTEAAESTTT 372
           E   TTT  + TTT +  TT   TTT   TTT   E+  T
Sbjct: 41  ERFGTTTTTAATTTTSNATTANETTTTTTTTTTTTEAPAT 80


==> AD-43 PUTATIVE 13.5 KDA SALIVARY PROTEIN [Anopheles darlingi]
          Length = 120

 Score = 46.2 bits (108), Expect = 3e-008
 Identities = 23/43 (53%), Positives = 26/43 (60%)
 Frame = +1

Query: 244 TTTEAAATTTEESTTTTEAATTTEEATTTEEATTTEAAESTTT 372
           TTT AA TTT  +TT  E  TTT   TTT EA  T A+ S+ T
Sbjct: 46  TTTTAATTTTSNATTANETTTTTTTTTTTTEAPATNASSSSNT 88


 Score = 41.6 bits (96), Expect = 8e-007
 Identities = 23/52 (44%), Positives = 30/52 (57%)
 Frame = +1

Query: 196 RWGTTVTDSASTAAEATTTEAAATTTEESTTTTEAATTTEEATTTEEATTTE 351
           R+GTT T +A+T     TT    TTT  +TTTT  A  T  A+++   TTTE
Sbjct: 42  RFGTTTTTAATTTTSNATTANETTTTTTTTTTTTEAPAT-NASSSSNTTTTE 92


 Score = 38.1 bits (87), Expect = 9e-006
 Identities = 18/31 (58%), Positives = 20/31 (64%)
 Frame = +1

Query: 280 STTTTEAATTTEEATTTEEATTTEAAESTTT 372
           +TTTT A TTT  ATT  E TTT    +TTT
Sbjct: 45  TTTTTAATTTTSNATTANETTTTTTTTTTTT 75


 Score = 33.1 bits (74), Expect = 3e-004
 Identities = 17/40 (42%), Positives = 20/40 (50%)
 Frame = +1

Query: 253 EAAATTTEESTTTTEAATTTEEATTTEEATTTEAAESTTT 372
           E   TTT  + TTT +  TT   TTT   TTT   E+  T
Sbjct: 41  ERFGTTTTTAATTTTSNATTANETTTTTTTTTTTTEAPAT 80


==> AD-46 mucin-like protein [Anopheles darlingi]
          Length = 124

 Score = 44.7 bits (104), Expect = 9e-008
 Identities = 25/59 (42%), Positives = 34/59 (57%)
 Frame = +1

Query: 196 RWGTTVTDSASTAAEATTTEAAATTTEESTTTTEAATTTEEATTTEEATTTEAAESTTT 372
           R+GTT T +A      TTT + AT++  +TTTT   TTT   TT   AT   ++ +TTT
Sbjct: 42  RFGTTTTTAA------TTTTSNATSSNATTTTTTTTTTTTTTTTEAPATNASSSSNTTT 94


 Score = 33.9 bits (76), Expect = 2e-004
 Identities = 17/39 (43%), Positives = 21/39 (53%)
 Frame = +1

Query: 253 EAAATTTEESTTTTEAATTTEEATTTEEATTTEAAESTT 369
           E   TTT  + TTT +  T+  ATTT   TTT    +TT
Sbjct: 41  ERFGTTTTTAATTTTSNATSSNATTTTTTTTTTTTTTTT 79


 Score = 27.7 bits (60), Expect = 0.012
 Identities = 16/35 (45%), Positives = 19/35 (54%), Gaps = 2/35 (5%)
 Frame = +1

Query: 274 EESTTTTEAA--TTTEEATTTEEATTTEAAESTTT 372
           E   TTT  A  TTT  AT++   TTT    +TTT
Sbjct: 41  ERFGTTTTTAATTTTSNATSSNATTTTTTTTTTTT 75


==> AD-45 mucin-like protein [Anopheles darlingi]
          Length = 121

 Score = 43.5 bits (101), Expect = 2e-007
 Identities = 27/59 (45%), Positives = 34/59 (57%)
 Frame = +1

Query: 196 RWGTTVTDSASTAAEATTTEAAATTTEESTTTTEAATTTEEATTTEEATTTEAAESTTT 372
           R+GTT T +A      TTT + ATT  E+TTTT   TTT   TT   AT   ++ +TTT
Sbjct: 42  RFGTTTTTAA------TTTTSNATTANETTTTTTTTTTT---TTEAPATNASSSSNTTT 91


 Score = 38.5 bits (88), Expect = 7e-006
 Identities = 24/49 (48%), Positives = 30/49 (61%)
 Frame = +1

Query: 205 TTVTDSASTAAEATTTEAAATTTEESTTTTEAATTTEEATTTEEATTTE 351
           TT T +A+TA E TT     TTT  +TTTTEA  T   A+++   TTTE
Sbjct: 52  TTTTSNATTANETTT-----TTTTTTTTTTEAPAT--NASSSSNTTTTE 93


==> AD-42 putative 13.5 kDa salivary protein [Anopheles darlingi]
          Length = 118

 Score = 42.4 bits (98), Expect = 5e-007
 Identities = 21/43 (48%), Positives = 25/43 (58%)
 Frame = +1

Query: 244 TTTEAAATTTEESTTTTEAATTTEEATTTEEATTTEAAESTTT 372
           TTT  AATTT  + TT    TTT  ATTT   +T  ++ S TT
Sbjct: 45  TTTTTAATTTTSNATTANETTTTSNATTTGATSTNTSSSSNTT 87


 Score = 42.4 bits (98), Expect = 5e-007
 Identities = 20/43 (46%), Positives = 26/43 (60%)
 Frame = +1

Query: 244 TTTEAAATTTEESTTTTEAATTTEEATTTEEATTTEAAESTTT 372
           TTT AA TTT  +TT  E  TT+   TT   +T T ++ +TTT
Sbjct: 46  TTTTAATTTTSNATTANETTTTSNATTTGATSTNTSSSSNTTT 88


 Score = 41.2 bits (95), Expect = 1e-006
 Identities = 23/55 (41%), Positives = 31/55 (56%)
 Frame = +1

Query: 196 RWGTTVTDSASTAAEATTTEAAATTTEESTTTTEAATTTEEATTTEEATTTEAAE 360
           R+GTT T +A      TTT + ATT  E+TTT+ A TT   +T T  ++ T   E
Sbjct: 42  RFGTTTTTAA------TTTTSNATTANETTTTSNATTTGATSTNTSSSSNTTTTE 90


 Score = 37.0 bits (84), Expect = 2e-005
 Identities = 21/41 (51%), Positives = 24/41 (58%), Gaps = 1/41 (2%)
 Frame = +1

Query: 253 EAAATTTEE-STTTTEAATTTEEATTTEEATTTEAAESTTT 372
           E   TTT   +TTTT  ATT  E TTT  ATTT A  + T+
Sbjct: 41  ERFGTTTTTAATTTTSNATTANETTTTSNATTTGATSTNTS 81


 Score = 36.6 bits (83), Expect = 3e-005
 Identities = 19/32 (59%), Positives = 22/32 (68%)
 Frame = +1

Query: 280 STTTTEAATTTEEATTTEEATTTEAAESTTTG 375
           +TTTT A TTT  ATT  E TTT  + +TTTG
Sbjct: 45  TTTTTAATTTTSNATTANETTTT--SNATTTG 74


==> AD-41 PUTATIVE 13.5 KDA SALIVARY PROTEIN [Anopheles darlingi]
          Length = 118

 Score = 40.8 bits (94), Expect = 1e-006
 Identities = 20/43 (46%), Positives = 25/43 (58%)
 Frame = +1

Query: 244 TTTEAAATTTEESTTTTEAATTTEEATTTEEATTTEAAESTTT 372
           TTT  AATTT  + +T    TTT  ATTT   +T  ++ S TT
Sbjct: 45  TTTTTAATTTTSNASTANETTTTSNATTTGATSTNTSSSSNTT 87


 Score = 40.8 bits (94), Expect = 1e-006
 Identities = 19/43 (44%), Positives = 26/43 (60%)
 Frame = +1

Query: 244 TTTEAAATTTEESTTTTEAATTTEEATTTEEATTTEAAESTTT 372
           TTT AA TTT  ++T  E  TT+   TT   +T T ++ +TTT
Sbjct: 46  TTTTAATTTTSNASTANETTTTSNATTTGATSTNTSSSSNTTT 88


 Score = 39.7 bits (91), Expect = 3e-006
 Identities = 22/55 (40%), Positives = 31/55 (56%)
 Frame = +1

Query: 196 RWGTTVTDSASTAAEATTTEAAATTTEESTTTTEAATTTEEATTTEEATTTEAAE 360
           R+GTT T +A      TTT + A+T  E+TTT+ A TT   +T T  ++ T   E
Sbjct: 42  RFGTTTTTAA------TTTTSNASTANETTTTSNATTTGATSTNTSSSSNTTTTE 90


 Score = 35.4 bits (80), Expect = 6e-005
 Identities = 20/41 (48%), Positives = 24/41 (58%), Gaps = 1/41 (2%)
 Frame = +1

Query: 253 EAAATTTEE-STTTTEAATTTEEATTTEEATTTEAAESTTT 372
           E   TTT   +TTTT  A+T  E TTT  ATTT A  + T+
Sbjct: 41  ERFGTTTTTAATTTTSNASTANETTTTSNATTTGATSTNTS 81


 Score = 35.0 bits (79), Expect = 8e-005
 Identities = 18/32 (56%), Positives = 22/32 (68%)
 Frame = +1

Query: 280 STTTTEAATTTEEATTTEEATTTEAAESTTTG 375
           +TTTT A TTT  A+T  E TTT  + +TTTG
Sbjct: 45  TTTTTAATTTTSNASTANETTTT--SNATTTG 74
