# Supplementary material for: The salivary gland transcriptome of the neotropical malaria vector Anopheles darlingi reveals accelerated evolution of genes relevant to hematophagy
Source: BMC Genomics. 2009 Jan 29;10:57. doi: 10.1186/1471-2164-10-57 (PMC2644710; doi:10.1186/1471-2164-10-57)
Supplement: Additional file 1 — Assembled and annotated sialotranscriptome of An. darlingi female mosquitoes. Hyperlinked Excel spreadsheet and associated files with EST assembly results. This is a compressed ZIP file that should be expanded to a new directory. After this is done, start Excel and then open the file ending in .xls so the hyperlinks will work. [file 1471-2164-10-57-S1.zip › links/AD/anda-contig_110-AD.txt]

>anda-contig_110

AD-83 very short form D7 salivary protein [Anopheles darlingi]        189   3e-051
AD-82 SHORT FORM D7 SALIVARY PROTEIN [Anopheles darlingi]             189   3e-051
AD-81 SUPER SHORT FORM D7 SALIVARY PROTEIN [Anopheles darlingi]       184   6e-050
AD-32 D7 short [Anopheles darlingi]                                   103   2e-025
AD-31 short form D7 salivary protein [Anopheles darlingi]             103   2e-025
AD-97 short form D7 salivary protein [Anopheles darlingi]              97   2e-023
AD-107 hyper short form D7 salivary protein [Anopheles darlingi]       85   7e-020
AD-98 short form D7 salivary protein [Anopheles darlingi]              73   4e-016
AD-3 D7-related 3.2 protein [Anopheles darlingi]                       57   2e-011
AD-1 AF427696_1 D7-RELATED 3.2 PROTEIN [Anopheles darlingi]            57   2e-011


==> AD-83 very short form D7 salivary protein [Anopheles darlingi]
          Length = 136

 Score =  189 bits (480), Expect = 3e-051
 Identities = 98/136 (72%), Positives = 106/136 (77%), Gaps = 13/136 (9%)
 Frame = +2

Query: 62  MWKITA-----------TGYSLDQCKSIFSDSAKSQFWKAKRYETITGVDMD*TLDCVLK 208
           MWK TA            GYSLDQCKS+FSDSAK QF K KR+ETI GVDMD  LDCVL+
Sbjct: 1   MWKSTALTLLAIVLVQVAGYSLDQCKSVFSDSAKKQFCKTKRFETIPGVDMDKALDCVLQ 60

Query: 209 AVNVVDNMGCANCHELYQLMNNIEQHR--NYNLEICIGKSFRSEPKINCSNAFYKCIMNT 382
           AVNVVD  G AN H L+Q MNNIEQHR  +YNLEICIGKSFR EPKI  +NAFYKCIMNT
Sbjct: 61  AVNVVDKTGYANYHGLHQPMNNIEQHRKHDYNLEICIGKSFRLEPKIKRANAFYKCIMNT 120

Query: 383 DSKETFKKVVNARVCN 430
           DSK+TFKKV+NARVCN
Sbjct: 121 DSKDTFKKVLNARVCN 136


==> AD-82 SHORT FORM D7 SALIVARY PROTEIN [Anopheles darlingi]
          Length = 136

 Score =  189 bits (480), Expect = 3e-051
 Identities = 98/136 (72%), Positives = 106/136 (77%), Gaps = 13/136 (9%)
 Frame = +2

Query: 62  MWKITA-----------TGYSLDQCKSIFSDSAKSQFWKAKRYETITGVDMD*TLDCVLK 208
           MWK TA            GYSLDQCKS+FSDSAK QF K KR+ETI GVDMD  LDCVL+
Sbjct: 1   MWKSTALTLLAIVLVQVAGYSLDQCKSVFSDSAKKQFCKTKRFETIPGVDMDKALDCVLQ 60

Query: 209 AVNVVDNMGCANCHELYQLMNNIEQHR--NYNLEICIGKSFRSEPKINCSNAFYKCIMNT 382
           AVNVVD  G AN H L+Q MNNIEQHR  +YNLEICIGKSFR EPKI  +NAFYKCIMNT
Sbjct: 61  AVNVVDKTGYANYHGLHQPMNNIEQHRKHDYNLEICIGKSFRLEPKIKRANAFYKCIMNT 120

Query: 383 DSKETFKKVVNARVCN 430
           DSK+TFKKV+NARVCN
Sbjct: 121 DSKDTFKKVLNARVCN 136


==> AD-81 SUPER SHORT FORM D7 SALIVARY PROTEIN [Anopheles darlingi]
          Length = 136

 Score =  184 bits (468), Expect = 6e-050
 Identities = 96/136 (70%), Positives = 104/136 (76%), Gaps = 13/136 (9%)
 Frame = +2

Query: 62  MWKITA-----------TGYSLDQCKSIFSDSAKSQFWKAKRYETITGVDMD*TLDCVLK 208
           MWK TA            GYSLDQCKS+FSDSAK QF K KR+ETI GVDMD  LDCVL+
Sbjct: 1   MWKSTALTLLVIVLVQVAGYSLDQCKSVFSDSAKKQFCKTKRFETIPGVDMDKALDCVLQ 60

Query: 209 AVNVVDNMGCANCHELYQLMNNIEQHRNY--NLEICIGKSFRSEPKINCSNAFYKCIMNT 382
           AVNVVD  G AN H L+Q MNNIEQHR +  NLEICIGKSFR EPKI  +NAFYKCIMNT
Sbjct: 61  AVNVVDKTGYANYHGLHQPMNNIEQHRKHDINLEICIGKSFRLEPKIKRANAFYKCIMNT 120

Query: 383 DSKETFKKVVNARVCN 430
           DSK+TFKK +NARVCN
Sbjct: 121 DSKDTFKKELNARVCN 136


==> AD-32 D7 short [Anopheles darlingi]
          Length = 142

 Score =  103 bits (257), Expect = 2e-025
 Identities = 53/117 (45%), Positives = 73/117 (62%), Gaps = 4/117 (3%)
 Frame = +2

Query: 89  SLDQCKSIFSDSAKSQFWKAKRYETITGVDMD*TLDCVLKAVNVVDNMGCANCHELYQLM 268
           SLD C S+F  S K Q  +A  Y++I G D+D TLDCVLKA N+VD  G  N + LY  M
Sbjct: 25  SLDGCSSVFGPSVKKQLCEANSYQSINGADLDKTLDCVLKATNIVDKTGAGNFYSLYDPM 84

Query: 269 N-NIEQHR--NYNLEICIGKSFRSE-PKINCSNAFYKCIMNTDSKETFKKVVNARVC 427
              ++  R  N+NLE C+ +  + E PK   ++ FYKC+M  ++++ FKKV N RVC
Sbjct: 85  QVYLKDGRTLNFNLESCMTRRLKYELPKGERAHGFYKCVMQNEARDAFKKVFNQRVC 141


==> AD-31 short form D7 salivary protein [Anopheles darlingi]
          Length = 142

 Score =  103 bits (257), Expect = 2e-025
 Identities = 52/117 (44%), Positives = 74/117 (63%), Gaps = 4/117 (3%)
 Frame = +2

Query: 89  SLDQCKSIFSDSAKSQFWKAKRYETITGVDMD*TLDCVLKAVNVVDNMGCANCHELYQLM 268
           SLD C+S+F  S K Q  +A  Y++I G D+D TLDCVLKA N+VD  G  N + LY  M
Sbjct: 25  SLDSCRSVFGPSVKKQLCEANSYQSINGADLDKTLDCVLKATNIVDKTGAGNFYSLYDPM 84

Query: 269 N-NIEQHR--NYNLEICIGKSFRSE-PKINCSNAFYKCIMNTDSKETFKKVVNARVC 427
              ++  R  N+NLE C+ +  + E P+   ++ FYKC+M  ++++ FKKV N RVC
Sbjct: 85  QVYLKDGRTLNFNLESCMTRRLKYELPEGERAHGFYKCVMQNEARDAFKKVFNQRVC 141


==> AD-97 short form D7 salivary protein [Anopheles darlingi]
          Length = 140

 Score = 97.1 bits (240), Expect = 2e-023
 Identities = 45/119 (37%), Positives = 71/119 (59%), Gaps = 2/119 (1%)
 Frame = +2

Query: 77  ATGYSLDQCKSIFSDSAKSQFWKAKRYETITGVDMD*TLDCVLKAVNVVDNMGCANCHEL 256
           A   SL+ CK + S+ A  Q   +K YE + G DMD  LDCV++   ++D+ G      +
Sbjct: 19  AFSQSLENCKRVASEDALKQLCDSKSYEVVVGTDMDTLLDCVMREFKLIDSSGEGIHDAI 78

Query: 257 YQLMNNIEQHR--NYNLEICIGKSFRSEPKINCSNAFYKCIMNTDSKETFKKVVNARVC 427
           Y  M  +E H+  NY LE CI ++++ +P+I  ++ +YKC+M ++SK  FKK  N +VC
Sbjct: 79  YYAMKRVEDHKDNNYILEHCIFETYKLKPEITRAHMYYKCVMESESKHIFKKAFNGKVC 137


==> AD-107 hyper short form D7 salivary protein [Anopheles darlingi]
          Length = 60

 Score = 85.1 bits (209), Expect = 7e-020
 Identities = 42/43 (97%), Positives = 43/43 (100%)
 Frame = +3

Query: 75  QLLAIRSINAKVFSVIQQRASSGKQKGTKRLQELIWTKLWIAY 203
           +LLAIRSINAKVFSVIQQRASSGKQKGTKRLQELIWTKLWIAY
Sbjct: 18  RLLAIRSINAKVFSVIQQRASSGKQKGTKRLQELIWTKLWIAY 60


==> AD-98 short form D7 salivary protein [Anopheles darlingi]
          Length = 129

 Score = 72.8 bits (177), Expect = 4e-016
 Identities = 39/119 (32%), Positives = 61/119 (51%), Gaps = 2/119 (1%)
 Frame = +2

Query: 77  ATGYSLDQCKSIFSDSAKSQFWKAKRYETITGVDMD*TLDCVLKAVNVVDNMGCANCHEL 256
           A   SL+ CK + S+ A  Q   +K YE + G DM              D+ G      +
Sbjct: 19  AFSQSLENCKRVASEDALKQLCDSKSYEVVAGTDM-----------GYPDSSGEGIHDAI 67

Query: 257 YQLMNNIEQHR--NYNLEICIGKSFRSEPKINCSNAFYKCIMNTDSKETFKKVVNARVC 427
           Y  M  +E H+  NY LE CI ++++ +P+I  ++ +YKC+M ++SK  F K  N +VC
Sbjct: 68  YYAMKRVEDHKDNNYILEHCIFETYKLKPEITRAHMYYKCVMESESKHIFIKAFNGKVC 126


==> AD-3 D7-related 3.2 protein [Anopheles darlingi]
          Length = 169

 Score = 57.0 bits (136), Expect = 2e-011
 Identities = 36/114 (31%), Positives = 55/114 (48%), Gaps = 5/114 (4%)
 Frame = +2

Query: 89  SLDQCKSIFSDSAKSQFWKAKRYETITGVDMD*TLDCVLKAVNVVDNMGCANCHELYQLM 268
           ++++C+     S K +  + ++Y   T  DMD  + CVL  V  VD  G     EL  L+
Sbjct: 26  TVEECEKNIPSSLKDRICELRQYTPDTSPDMDKHMQCVLHVVGFVDRNGEVEFQELLGLL 85

Query: 269 NNIEQHRNY--NLEICIGKSFRSEPKINCS---NAFYKCIMNTDSKETFKKVVN 415
              E    +  N++ C+ +S     K+N S   N FY C + TDS E FK  V+
Sbjct: 86  TIAEPRGKHAENIKKCVAES----AKVNASKKANTFYTCFLTTDSVEAFKLSVD 135


==> AD-1 AF427696_1 D7-RELATED 3.2 PROTEIN [Anopheles darlingi]
          Length = 169

 Score = 57.0 bits (136), Expect = 2e-011
 Identities = 36/114 (31%), Positives = 55/114 (48%), Gaps = 5/114 (4%)
 Frame = +2

Query: 89  SLDQCKSIFSDSAKSQFWKAKRYETITGVDMD*TLDCVLKAVNVVDNMGCANCHELYQLM 268
           ++++C+     S K +  + ++Y   T  DMD  + CVL  V  VD  G     EL  L+
Sbjct: 26  TVEECEKNIPSSLKDRICELRQYTPDTSPDMDKHMQCVLHVVGFVDRNGEVEFQELLGLL 85

Query: 269 NNIEQHRNY--NLEICIGKSFRSEPKINCS---NAFYKCIMNTDSKETFKKVVN 415
              E    +  N++ C+ +S     K+N S   N FY C + TDS E FK  V+
Sbjct: 86  TIAEPRGKHAENIKKCVAES----AKVNASKKANTFYTCFLTTDSVEAFKLSVD 135
