# Supplementary material for: The salivary gland transcriptome of the neotropical malaria vector Anopheles darlingi reveals accelerated evolution of genes relevant to hematophagy
Source: BMC Genomics. 2009 Jan 29;10:57. doi: 10.1186/1471-2164-10-57 (PMC2644710; doi:10.1186/1471-2164-10-57)
Supplement: Additional file 1 — Assembled and annotated sialotranscriptome of An. darlingi female mosquitoes. Hyperlinked Excel spreadsheet and associated files with EST assembly results. This is a compressed ZIP file that should be expanded to a new directory. After this is done, start Excel and then open the file ending in .xls so the hyperlinks will work. [file 1471-2164-10-57-S1.zip › links/AD/anda-contig_111-AD.txt]

>anda-contig_111

AD-114 41 kDa family salivary secreted protein [Aedes aegypti] [...   338   5e-096
AD-111 PUTATIVE 41.9 KDA BASIC SALIVARY PROTEIN - truncated at 5...   337   9e-096
AD-112 putative 41.9 kDa basic salivary protein - truncated at 5...   267   1e-074


==> AD-114 41 kDa family salivary secreted protein [Aedes aegypti]
           [Anopheles darlingi]
          Length = 406

 Score =  338 bits (867), Expect = 5e-096
 Identities = 171/176 (97%), Positives = 172/176 (97%)
 Frame = +3

Query: 3   SIVDQGAQGFEQVIASFNDSSARVQQCVGSDLSPTSIGRRVVGKGTDCVNRRWRQLSDIG 182
           SIVDQGAQGFEQVIASFNDSSARVQQCVG DLSPTSIGRRVVGKGTDCVNR+WRQLSDIG
Sbjct: 231 SIVDQGAQGFEQVIASFNDSSARVQQCVGPDLSPTSIGRRVVGKGTDCVNRKWRQLSDIG 290

Query: 183 GRIAGDILAVDRGASDFLGNLTTCNGANFNAADASSGGTGTRNALRRQCYVRAIGNFPQS 362
           GRIAGDILA DRGASDFLGNLTTCNGANFNAADASSGGTGTRNALRRQCYVRAIGNFPQS
Sbjct: 291 GRIAGDILAADRGASDFLGNLTTCNGANFNAADASSGGTGTRNALRRQCYVRAIGNFPQS 350

Query: 363 LLFLPVSLTIEGGKLYAALSSLQTDVALCAGEMGLEIGLVTAQVSSKITFCQLAQL 530
           LLFLPVSLTIEGGKLYAALSSLQTDVALCA EMGLEIGLVTAQVSSKI FCQLAQL
Sbjct: 351 LLFLPVSLTIEGGKLYAALSSLQTDVALCASEMGLEIGLVTAQVSSKIAFCQLAQL 406


==> AD-111 PUTATIVE 41.9 KDA BASIC SALIVARY PROTEIN - truncated at 5
           prime [Anopheles darlingi]
          Length = 173

 Score =  337 bits (865), Expect = 9e-096
 Identities = 170/173 (98%), Positives = 171/173 (98%)
 Frame = +3

Query: 12  DQGAQGFEQVIASFNDSSARVQQCVGSDLSPTSIGRRVVGKGTDCVNRRWRQLSDIGGRI 191
           DQGAQGFEQVIASFNDSSARVQQCVGSDLSPTSIGRRVVGKGTDCVNRRWRQLSDIGGRI
Sbjct: 1   DQGAQGFEQVIASFNDSSARVQQCVGSDLSPTSIGRRVVGKGTDCVNRRWRQLSDIGGRI 60

Query: 192 AGDILAVDRGASDFLGNLTTCNGANFNAADASSGGTGTRNALRRQCYVRAIGNFPQSLLF 371
           AGDILAVDRGASDFLGNLTTCNGANFNAADASSGGTGTRNALRRQCYVRAIGNFPQSLLF
Sbjct: 61  AGDILAVDRGASDFLGNLTTCNGANFNAADASSGGTGTRNALRRQCYVRAIGNFPQSLLF 120

Query: 372 LPVSLTIEGGKLYAALSSLQTDVALCAGEMGLEIGLVTAQVSSKITFCQLAQL 530
           LPVSLTI+GGKLYAALSSLQTD ALCA EMGLEIGLVTAQVSSKITFCQLAQL
Sbjct: 121 LPVSLTIDGGKLYAALSSLQTDAALCASEMGLEIGLVTAQVSSKITFCQLAQL 173


==> AD-112 putative 41.9 kDa basic salivary protein - truncated at 5
           prime [Anopheles darlingi]
          Length = 139

 Score =  267 bits (682), Expect = 1e-074
 Identities = 134/139 (96%), Positives = 135/139 (97%)
 Frame = +3

Query: 114 GRRVVGKGTDCVNRRWRQLSDIGGRIAGDILAVDRGASDFLGNLTTCNGANFNAADASSG 293
           GRRVV KGTDCVNR+WRQLSDIGGRIAGDILA DRGASDFLGNLTTCNGANFNAADASSG
Sbjct: 1   GRRVVRKGTDCVNRKWRQLSDIGGRIAGDILAADRGASDFLGNLTTCNGANFNAADASSG 60

Query: 294 GTGTRNALRRQCYVRAIGNFPQSLLFLPVSLTIEGGKLYAALSSLQTDVALCAGEMGLEI 473
           GTGTRNALRRQCYVRAIGNFPQSLLFLPVSLTIEGGKLYAALSSLQTDVALCA EMGLEI
Sbjct: 61  GTGTRNALRRQCYVRAIGNFPQSLLFLPVSLTIEGGKLYAALSSLQTDVALCASEMGLEI 120

Query: 474 GLVTAQVSSKITFCQLAQL 530
           GLVTAQVSSKI FCQLAQL
Sbjct: 121 GLVTAQVSSKIAFCQLAQL 139
