# Supplementary material for: The salivary gland transcriptome of the neotropical malaria vector Anopheles darlingi reveals accelerated evolution of genes relevant to hematophagy
Source: BMC Genomics. 2009 Jan 29;10:57. doi: 10.1186/1471-2164-10-57 (PMC2644710; doi:10.1186/1471-2164-10-57)
Supplement: Additional file 1 — Assembled and annotated sialotranscriptome of An. darlingi female mosquitoes. Hyperlinked Excel spreadsheet and associated files with EST assembly results. This is a compressed ZIP file that should be expanded to a new directory. After this is done, start Excel and then open the file ending in .xls so the hyperlinks will work. [file 1471-2164-10-57-S1.zip › links/AD/anda-contig_112-AD.txt]

>anda-contig_112

AD-114 41 kDa family salivary secreted protein [Aedes aegypti] [...   277   9e-078
AD-112 putative 41.9 kDa basic salivary protein - truncated at 5...   275   3e-077
AD-111 PUTATIVE 41.9 KDA BASIC SALIVARY PROTEIN - truncated at 5...   270   1e-075


==> AD-114 41 kDa family salivary secreted protein [Aedes aegypti]
           [Anopheles darlingi]
          Length = 406

 Score =  277 bits (708), Expect = 9e-078
 Identities = 141/145 (97%), Positives = 142/145 (97%)
 Frame = +1

Query: 1   ISHPSIGRRVVRKGTDCVNRKWRQLSDIGGRIAGDILAADRGASDFLGNLTTCNGANFNA 180
           +S  SIGRRVV KGTDCVNRKWRQLSDIGGRIAGDILAADRGASDFLGNLTTCNGANFNA
Sbjct: 262 LSPTSIGRRVVGKGTDCVNRKWRQLSDIGGRIAGDILAADRGASDFLGNLTTCNGANFNA 321

Query: 181 ADASSGGTGTRNALRRQCYVRAIGNFPQSLLFLPVSLTIEGGKLYAALSSLQTDVALCAS 360
           ADASSGGTGTRNALRRQCYVRAIGNFPQSLLFLPVSLTIEGGKLYAALSSLQTDVALCAS
Sbjct: 322 ADASSGGTGTRNALRRQCYVRAIGNFPQSLLFLPVSLTIEGGKLYAALSSLQTDVALCAS 381

Query: 361 EMGLEIGLVTAQVSSKIAFCQLAQL 435
           EMGLEIGLVTAQVSSKIAFCQLAQL
Sbjct: 382 EMGLEIGLVTAQVSSKIAFCQLAQL 406


==> AD-112 putative 41.9 kDa basic salivary protein - truncated at 5
           prime [Anopheles darlingi]
          Length = 139

 Score =  275 bits (704), Expect = 3e-077
 Identities = 139/139 (100%), Positives = 139/139 (100%)
 Frame = +1

Query: 19  GRRVVRKGTDCVNRKWRQLSDIGGRIAGDILAADRGASDFLGNLTTCNGANFNAADASSG 198
           GRRVVRKGTDCVNRKWRQLSDIGGRIAGDILAADRGASDFLGNLTTCNGANFNAADASSG
Sbjct: 1   GRRVVRKGTDCVNRKWRQLSDIGGRIAGDILAADRGASDFLGNLTTCNGANFNAADASSG 60

Query: 199 GTGTRNALRRQCYVRAIGNFPQSLLFLPVSLTIEGGKLYAALSSLQTDVALCASEMGLEI 378
           GTGTRNALRRQCYVRAIGNFPQSLLFLPVSLTIEGGKLYAALSSLQTDVALCASEMGLEI
Sbjct: 61  GTGTRNALRRQCYVRAIGNFPQSLLFLPVSLTIEGGKLYAALSSLQTDVALCASEMGLEI 120

Query: 379 GLVTAQVSSKIAFCQLAQL 435
           GLVTAQVSSKIAFCQLAQL
Sbjct: 121 GLVTAQVSSKIAFCQLAQL 139


==> AD-111 PUTATIVE 41.9 KDA BASIC SALIVARY PROTEIN - truncated at 5
           prime [Anopheles darlingi]
          Length = 173

 Score =  270 bits (690), Expect = 1e-075
 Identities = 136/145 (93%), Positives = 139/145 (95%)
 Frame = +1

Query: 1   ISHPSIGRRVVRKGTDCVNRKWRQLSDIGGRIAGDILAADRGASDFLGNLTTCNGANFNA 180
           +S  SIGRRVV KGTDCVNR+WRQLSDIGGRIAGDILA DRGASDFLGNLTTCNGANFNA
Sbjct: 29  LSPTSIGRRVVGKGTDCVNRRWRQLSDIGGRIAGDILAVDRGASDFLGNLTTCNGANFNA 88

Query: 181 ADASSGGTGTRNALRRQCYVRAIGNFPQSLLFLPVSLTIEGGKLYAALSSLQTDVALCAS 360
           ADASSGGTGTRNALRRQCYVRAIGNFPQSLLFLPVSLTI+GGKLYAALSSLQTD ALCAS
Sbjct: 89  ADASSGGTGTRNALRRQCYVRAIGNFPQSLLFLPVSLTIDGGKLYAALSSLQTDAALCAS 148

Query: 361 EMGLEIGLVTAQVSSKIAFCQLAQL 435
           EMGLEIGLVTAQVSSKI FCQLAQL
Sbjct: 149 EMGLEIGLVTAQVSSKITFCQLAQL 173
