# Supplementary material for: The salivary gland transcriptome of the neotropical malaria vector Anopheles darlingi reveals accelerated evolution of genes relevant to hematophagy
Source: BMC Genomics. 2009 Jan 29;10:57. doi: 10.1186/1471-2164-10-57 (PMC2644710; doi:10.1186/1471-2164-10-57)
Supplement: Additional file 1 — Assembled and annotated sialotranscriptome of An. darlingi female mosquitoes. Hyperlinked Excel spreadsheet and associated files with EST assembly results. This is a compressed ZIP file that should be expanded to a new directory. After this is done, start Excel and then open the file ending in .xls so the hyperlinks will work. [file 1471-2164-10-57-S1.zip › links/AD/anda-contig_113-AD.txt]

>anda-contig_113

AD-114 41 kDa family salivary secreted protein [Aedes aegypti] [...   441   e-127
AD-111 PUTATIVE 41.9 KDA BASIC SALIVARY PROTEIN - truncated at 5...   323   1e-091
AD-112 putative 41.9 kDa basic salivary protein - truncated at 5...   267   1e-074


==> AD-114 41 kDa family salivary secreted protein [Aedes aegypti]
           [Anopheles darlingi]
          Length = 406

 Score =  441 bits (1135), Expect = e-127
 Identities = 227/233 (97%), Positives = 228/233 (97%)
 Frame = +1

Query: 7   KLVTQFQTLPLDAMDSIVQTLSDAYSNTFQGLFTAAGLKGLNETLEHGRSVIEGGIQSIV 186
           KLVTQFQTLPLDAMDSIVQTLSDAYSNTF+GLFTAAGL GLNETLEHGRSVIE GIQSIV
Sbjct: 174 KLVTQFQTLPLDAMDSIVQTLSDAYSNTFKGLFTAAGLNGLNETLEHGRSVIEDGIQSIV 233

Query: 187 DQGAQGFEQVIASFNDSSARVQ*CVGPDLSPTSIGRRVVGKGTDCVNRKWRQLSDIGGRI 366
           DQGAQGFEQVIASFNDSSARVQ CVGPDLSPTSIGRRVVGKGTDCVNRKWRQLSDIGGRI
Sbjct: 234 DQGAQGFEQVIASFNDSSARVQQCVGPDLSPTSIGRRVVGKGTDCVNRKWRQLSDIGGRI 293

Query: 367 AGDILAADRGASDFLGNLTTCNGANFNAADASSGSTRTRNALRRQCYVRAIGNFPQSLLF 546
           AGDILAADRGASDFLGNLTTCNGANFNAADASSG T TRNALRRQCYVRAIGNFPQSLLF
Sbjct: 294 AGDILAADRGASDFLGNLTTCNGANFNAADASSGGTGTRNALRRQCYVRAIGNFPQSLLF 353

Query: 547 LPVSLTIEGGKLYAALSSLQTDVALCASEMGLEIGLVTAQVSSKIAFCQLAQL 705
           LPVSLTIEGGKLYAALSSLQTDVALCASEMGLEIGLVTAQVSSKIAFCQLAQL
Sbjct: 354 LPVSLTIEGGKLYAALSSLQTDVALCASEMGLEIGLVTAQVSSKIAFCQLAQL 406


==> AD-111 PUTATIVE 41.9 KDA BASIC SALIVARY PROTEIN - truncated at 5
           prime [Anopheles darlingi]
          Length = 173

 Score =  323 bits (829), Expect = 1e-091
 Identities = 164/173 (94%), Positives = 166/173 (95%)
 Frame = +1

Query: 187 DQGAQGFEQVIASFNDSSARVQ*CVGPDLSPTSIGRRVVGKGTDCVNRKWRQLSDIGGRI 366
           DQGAQGFEQVIASFNDSSARVQ CVG DLSPTSIGRRVVGKGTDCVNR+WRQLSDIGGRI
Sbjct: 1   DQGAQGFEQVIASFNDSSARVQQCVGSDLSPTSIGRRVVGKGTDCVNRRWRQLSDIGGRI 60

Query: 367 AGDILAADRGASDFLGNLTTCNGANFNAADASSGSTRTRNALRRQCYVRAIGNFPQSLLF 546
           AGDILA DRGASDFLGNLTTCNGANFNAADASSG T TRNALRRQCYVRAIGNFPQSLLF
Sbjct: 61  AGDILAVDRGASDFLGNLTTCNGANFNAADASSGGTGTRNALRRQCYVRAIGNFPQSLLF 120

Query: 547 LPVSLTIEGGKLYAALSSLQTDVALCASEMGLEIGLVTAQVSSKIAFCQLAQL 705
           LPVSLTI+GGKLYAALSSLQTD ALCASEMGLEIGLVTAQVSSKI FCQLAQL
Sbjct: 121 LPVSLTIDGGKLYAALSSLQTDAALCASEMGLEIGLVTAQVSSKITFCQLAQL 173


==> AD-112 putative 41.9 kDa basic salivary protein - truncated at 5
           prime [Anopheles darlingi]
          Length = 139

 Score =  267 bits (683), Expect = 1e-074
 Identities = 136/139 (97%), Positives = 136/139 (97%)
 Frame = +1

Query: 289 GRRVVGKGTDCVNRKWRQLSDIGGRIAGDILAADRGASDFLGNLTTCNGANFNAADASSG 468
           GRRVV KGTDCVNRKWRQLSDIGGRIAGDILAADRGASDFLGNLTTCNGANFNAADASSG
Sbjct: 1   GRRVVRKGTDCVNRKWRQLSDIGGRIAGDILAADRGASDFLGNLTTCNGANFNAADASSG 60

Query: 469 STRTRNALRRQCYVRAIGNFPQSLLFLPVSLTIEGGKLYAALSSLQTDVALCASEMGLEI 648
            T TRNALRRQCYVRAIGNFPQSLLFLPVSLTIEGGKLYAALSSLQTDVALCASEMGLEI
Sbjct: 61  GTGTRNALRRQCYVRAIGNFPQSLLFLPVSLTIEGGKLYAALSSLQTDVALCASEMGLEI 120

Query: 649 GLVTAQVSSKIAFCQLAQL 705
           GLVTAQVSSKIAFCQLAQL
Sbjct: 121 GLVTAQVSSKIAFCQLAQL 139
