# Supplementary material for: The salivary gland transcriptome of the neotropical malaria vector Anopheles darlingi reveals accelerated evolution of genes relevant to hematophagy
Source: BMC Genomics. 2009 Jan 29;10:57. doi: 10.1186/1471-2164-10-57 (PMC2644710; doi:10.1186/1471-2164-10-57)
Supplement: Additional file 1 — Assembled and annotated sialotranscriptome of An. darlingi female mosquitoes. Hyperlinked Excel spreadsheet and associated files with EST assembly results. This is a compressed ZIP file that should be expanded to a new directory. After this is done, start Excel and then open the file ending in .xls so the hyperlinks will work. [file 1471-2164-10-57-S1.zip › links/AD/anda-contig_114-AD.txt]

>anda-contig_114

AD-114 41 kDa family salivary secreted protein [Aedes aegypti] [...   802   0.0  
AD-111 PUTATIVE 41.9 KDA BASIC SALIVARY PROTEIN - truncated at 5...   332   6e-094
AD-112 putative 41.9 kDa basic salivary protein - truncated at 5...   273   5e-076
AD-143 gSG10 salivary mucin [Anopheles darlingi]                       87   5e-020
AD-146 gSG10 salivary mucin [Anopheles darlingi]                       85   2e-019
AD-145 gSG10 salivary mucin [Anopheles darlingi]                       85   3e-019


==> AD-114 41 kDa family salivary secreted protein [Aedes aegypti]
            [Anopheles darlingi]
          Length = 406

 Score =  802 bits (2071), Expect = 0.0
 Identities = 406/406 (100%), Positives = 406/406 (100%)
 Frame = +2

Query: 11   MNRSMSVVLALLIAAIGIIPWYVDAFLFTTPWNPQPPRTINQLPVTSATSATTPTQQSNV 190
            MNRSMSVVLALLIAAIGIIPWYVDAFLFTTPWNPQPPRTINQLPVTSATSATTPTQQSNV
Sbjct: 1    MNRSMSVVLALLIAAIGIIPWYVDAFLFTTPWNPQPPRTINQLPVTSATSATTPTQQSNV 60

Query: 191  TLALGNRINTDTALTDYGTNVNGLGINVNRRRRRRRDIWNIESNPVLAGLAANNPVNGSY 370
            TLALGNRINTDTALTDYGTNVNGLGINVNRRRRRRRDIWNIESNPVLAGLAANNPVNGSY
Sbjct: 61   TLALGNRINTDTALTDYGTNVNGLGINVNRRRRRRRDIWNIESNPVLAGLAANNPVNGSY 120

Query: 371  IAIGNQVFHLPNNLSNVSLNIASGSSGGAGQTVPSNFSTFLPMIPDNYTQAFQKLVTQFQ 550
            IAIGNQVFHLPNNLSNVSLNIASGSSGGAGQTVPSNFSTFLPMIPDNYTQAFQKLVTQFQ
Sbjct: 121  IAIGNQVFHLPNNLSNVSLNIASGSSGGAGQTVPSNFSTFLPMIPDNYTQAFQKLVTQFQ 180

Query: 551  TLPLDAMDSIVQTLSDAYSNTFKGLFTAAGLNGLNETLEHGRSVIEDGIQSIVDQGAQGF 730
            TLPLDAMDSIVQTLSDAYSNTFKGLFTAAGLNGLNETLEHGRSVIEDGIQSIVDQGAQGF
Sbjct: 181  TLPLDAMDSIVQTLSDAYSNTFKGLFTAAGLNGLNETLEHGRSVIEDGIQSIVDQGAQGF 240

Query: 731  EQVIASFNDSSARVQQCVGPDLSPTSIGRRVVGKGTDCVNRKWRQLSDIGGRIAGDILAA 910
            EQVIASFNDSSARVQQCVGPDLSPTSIGRRVVGKGTDCVNRKWRQLSDIGGRIAGDILAA
Sbjct: 241  EQVIASFNDSSARVQQCVGPDLSPTSIGRRVVGKGTDCVNRKWRQLSDIGGRIAGDILAA 300

Query: 911  DRGASDFLGNLTTCNGANFNAADASSGGTGTRNALRRQCYVRAIGNFPQSLLFLPVSLTI 1090
            DRGASDFLGNLTTCNGANFNAADASSGGTGTRNALRRQCYVRAIGNFPQSLLFLPVSLTI
Sbjct: 301  DRGASDFLGNLTTCNGANFNAADASSGGTGTRNALRRQCYVRAIGNFPQSLLFLPVSLTI 360

Query: 1091 EGGKLYAALSSLQTDVALCASEMGLEIGLVTAQVSSKIAFCQLAQL 1228
            EGGKLYAALSSLQTDVALCASEMGLEIGLVTAQVSSKIAFCQLAQL
Sbjct: 361  EGGKLYAALSSLQTDVALCASEMGLEIGLVTAQVSSKIAFCQLAQL 406


==> AD-111 PUTATIVE 41.9 KDA BASIC SALIVARY PROTEIN - truncated at 5
            prime [Anopheles darlingi]
          Length = 173

 Score =  332 bits (852), Expect = 6e-094
 Identities = 167/173 (96%), Positives = 169/173 (97%)
 Frame = +2

Query: 710  DQGAQGFEQVIASFNDSSARVQQCVGPDLSPTSIGRRVVGKGTDCVNRKWRQLSDIGGRI 889
            DQGAQGFEQVIASFNDSSARVQQCVG DLSPTSIGRRVVGKGTDCVNR+WRQLSDIGGRI
Sbjct: 1    DQGAQGFEQVIASFNDSSARVQQCVGSDLSPTSIGRRVVGKGTDCVNRRWRQLSDIGGRI 60

Query: 890  AGDILAADRGASDFLGNLTTCNGANFNAADASSGGTGTRNALRRQCYVRAIGNFPQSLLF 1069
            AGDILA DRGASDFLGNLTTCNGANFNAADASSGGTGTRNALRRQCYVRAIGNFPQSLLF
Sbjct: 61   AGDILAVDRGASDFLGNLTTCNGANFNAADASSGGTGTRNALRRQCYVRAIGNFPQSLLF 120

Query: 1070 LPVSLTIEGGKLYAALSSLQTDVALCASEMGLEIGLVTAQVSSKIAFCQLAQL 1228
            LPVSLTI+GGKLYAALSSLQTD ALCASEMGLEIGLVTAQVSSKI FCQLAQL
Sbjct: 121  LPVSLTIDGGKLYAALSSLQTDAALCASEMGLEIGLVTAQVSSKITFCQLAQL 173


==> AD-112 putative 41.9 kDa basic salivary protein - truncated at 5
            prime [Anopheles darlingi]
          Length = 139

 Score =  273 bits (697), Expect = 5e-076
 Identities = 138/139 (99%), Positives = 138/139 (99%)
 Frame = +2

Query: 812  GRRVVGKGTDCVNRKWRQLSDIGGRIAGDILAADRGASDFLGNLTTCNGANFNAADASSG 991
            GRRVV KGTDCVNRKWRQLSDIGGRIAGDILAADRGASDFLGNLTTCNGANFNAADASSG
Sbjct: 1    GRRVVRKGTDCVNRKWRQLSDIGGRIAGDILAADRGASDFLGNLTTCNGANFNAADASSG 60

Query: 992  GTGTRNALRRQCYVRAIGNFPQSLLFLPVSLTIEGGKLYAALSSLQTDVALCASEMGLEI 1171
            GTGTRNALRRQCYVRAIGNFPQSLLFLPVSLTIEGGKLYAALSSLQTDVALCASEMGLEI
Sbjct: 61   GTGTRNALRRQCYVRAIGNFPQSLLFLPVSLTIEGGKLYAALSSLQTDVALCASEMGLEI 120

Query: 1172 GLVTAQVSSKIAFCQLAQL 1228
            GLVTAQVSSKIAFCQLAQL
Sbjct: 121  GLVTAQVSSKIAFCQLAQL 139


==> AD-143 gSG10 salivary mucin [Anopheles darlingi]
          Length = 192

 Score = 87.0 bits (214), Expect = 5e-020
 Identities = 57/164 (34%), Positives = 87/164 (53%), Gaps = 7/164 (4%)
 Frame = +2

Query: 17  RSMSVVLALLIAAIGIIPWYVDAFLFTTPWN-PQ-PPRTINQLPVTSATSATTPTQQSNV 190
           RS  +++ LL AA+   P       +  PW+ P  P  T +    TS++++   +  SNV
Sbjct: 2   RSSQILVHLLSAALLAQPLLAAPIFWFLPWSFPNFPTSTSSTSGSTSSSASNGASNSSNV 61

Query: 191 TLALGNRINTDTALTDYGTNVNGLGINVNRRRRRRRDIW---NIESNPVLAGLAANNPVN 361
           ++A+GNR+NT T L DYGTN+  + INVNR+RR   + +   N   +    G  A     
Sbjct: 62  SVAIGNRVNTSTGLDDYGTNITNVQINVNRQRRSVANTFLNLNDLGDGGGGGDDAEADTG 121

Query: 362 GSYIAIGNQVFHLPNNLSNVSLN--IASGSSGGAGQTVPSNFST 487
           GSYI+IG  +  LP N+SN++LN  + +G        VPS   +
Sbjct: 122 GSYISIGEHIIRLPANISNLTLNTYLINGLPVDESMAVPSEMGS 165


==> AD-146 gSG10 salivary mucin [Anopheles darlingi]
          Length = 193

 Score = 85.1 bits (209), Expect = 2e-019
 Identities = 57/169 (33%), Positives = 87/169 (51%), Gaps = 19/169 (11%)
 Frame = +2

Query: 17  RSMSVVLALLIAAIGIIPWYVDAFLFTTPWN-PQ-PPRTINQLPVTSATSATTPTQQSNV 190
           RS  +++ LL AA+   P       +  PW+ P  P  T +    TS+++++  +  SNV
Sbjct: 2   RSSQILVHLLSAALLAQPLLAAPIFWFLPWSFPNFPTSTSSPSGSTSSSASSGASNSSNV 61

Query: 191 TLALGNRINTDTALTDYGTNVNGLGINVNRRRRRRRDIW---NIESNPVLAGLAANNPVN 361
           ++A+GNR+NT T L DYGTN+  + INV R+RR   + +   N   +    G  A     
Sbjct: 62  SVAIGNRVNTSTGLDDYGTNITNVQINVKRQRRSVANTFLNLNDLGDGGSGGDDAEADTG 121

Query: 362 GSYIAIGNQVFHLPNNLSNVSLN--------------IASGSSGGAGQT 466
           GSYI+IG  +  LP N+SN++LN              + S   G AG+T
Sbjct: 122 GSYISIGEHIIRLPANISNLTLNTYLVNRVPVDESMAVPSEMDGNAGET 170


==> AD-145 gSG10 salivary mucin [Anopheles darlingi]
          Length = 199

 Score = 84.7 bits (208), Expect = 3e-019
 Identities = 57/167 (34%), Positives = 85/167 (50%), Gaps = 14/167 (8%)
 Frame = +2

Query: 17  RSMSVVLALLIAAIGIIPWYVDAFLFTTPWN-PQPPR----TINQLPVTSATSATTPTQQ 181
           RS  +++ LL AA+   P       +  PW+ P  P     T      TS+++++  +  
Sbjct: 2   RSSQILVHLLSAALLAQPLLAAPIFWFLPWSFPNFPTSTSSTSGSTSSTSSSASSGASNS 61

Query: 182 SNVTLALGNRINTDTALTDYGTNVNGLGINVNRRRR-------RRRDIWNIESNPVLAGL 340
           SNV++A+GNR+NT T L DYGTN+  + INVNR+RR          D+ +        G 
Sbjct: 62  SNVSVAIGNRVNTSTGLDDYGTNITNVQINVNRQRRSVANTFLNLNDLGDGGGGGGGGGD 121

Query: 341 AANNPVNGSYIAIGNQVFHLPNNLSNVSLN--IASGSSGGAGQTVPS 475
            A     GSYI+IG  +  LP N+SN++LN  + +G        VPS
Sbjct: 122 DAKADTGGSYISIGEHIIRLPANISNLTLNTYLINGLPVDESMAVPS 168
