# Supplementary material for: The salivary gland transcriptome of the neotropical malaria vector Anopheles darlingi reveals accelerated evolution of genes relevant to hematophagy
Source: BMC Genomics. 2009 Jan 29;10:57. doi: 10.1186/1471-2164-10-57 (PMC2644710; doi:10.1186/1471-2164-10-57)
Supplement: Additional file 1 — Assembled and annotated sialotranscriptome of An. darlingi female mosquitoes. Hyperlinked Excel spreadsheet and associated files with EST assembly results. This is a compressed ZIP file that should be expanded to a new directory. After this is done, start Excel and then open the file ending in .xls so the hyperlinks will work. [file 1471-2164-10-57-S1.zip › links/AD/anda-contig_115-AD.txt]

>anda-contig_115

AD-114 41 kDa family salivary secreted protein [Aedes aegypti] [...   290   1e-081
AD-111 PUTATIVE 41.9 KDA BASIC SALIVARY PROTEIN - truncated at 5...   280   2e-078
AD-112 putative 41.9 kDa basic salivary protein - truncated at 5...   263   1e-073


==> AD-114 41 kDa family salivary secreted protein [Aedes aegypti]
           [Anopheles darlingi]
          Length = 406

 Score =  290 bits (741), Expect = 1e-081
 Identities = 146/150 (97%), Positives = 147/150 (98%)
 Frame = +1

Query: 22  CVGPDLSPTSIGRRVVGKGTDCVNRKWRQLSDIGGRIAGDILAADRSASDFLGNLTTCNG 201
           CVGPDLSPTSIGRRVVGKGTDCVNRKWRQLSDIGGRIAGDILAADR ASDFLGNLTTCNG
Sbjct: 257 CVGPDLSPTSIGRRVVGKGTDCVNRKWRQLSDIGGRIAGDILAADRGASDFLGNLTTCNG 316

Query: 202 ANFNAADASSGGTRTQNALRRQCYVRAIGNFPQSLLFLPVSLTIEAGKLYAALSSLQTDV 381
           ANFNAADASSGGT T+NALRRQCYVRAIGNFPQSLLFLPVSLTIE GKLYAALSSLQTDV
Sbjct: 317 ANFNAADASSGGTGTRNALRRQCYVRAIGNFPQSLLFLPVSLTIEGGKLYAALSSLQTDV 376

Query: 382 ALCASEMGLEIGLVTAQVSSKIAFCQLAQL 471
           ALCASEMGLEIGLVTAQVSSKIAFCQLAQL
Sbjct: 377 ALCASEMGLEIGLVTAQVSSKIAFCQLAQL 406


==> AD-111 PUTATIVE 41.9 KDA BASIC SALIVARY PROTEIN - truncated at 5
           prime [Anopheles darlingi]
          Length = 173

 Score =  280 bits (715), Expect = 2e-078
 Identities = 140/150 (93%), Positives = 143/150 (95%)
 Frame = +1

Query: 22  CVGPDLSPTSIGRRVVGKGTDCVNRKWRQLSDIGGRIAGDILAADRSASDFLGNLTTCNG 201
           CVG DLSPTSIGRRVVGKGTDCVNR+WRQLSDIGGRIAGDILA DR ASDFLGNLTTCNG
Sbjct: 24  CVGSDLSPTSIGRRVVGKGTDCVNRRWRQLSDIGGRIAGDILAVDRGASDFLGNLTTCNG 83

Query: 202 ANFNAADASSGGTRTQNALRRQCYVRAIGNFPQSLLFLPVSLTIEAGKLYAALSSLQTDV 381
           ANFNAADASSGGT T+NALRRQCYVRAIGNFPQSLLFLPVSLTI+ GKLYAALSSLQTD 
Sbjct: 84  ANFNAADASSGGTGTRNALRRQCYVRAIGNFPQSLLFLPVSLTIDGGKLYAALSSLQTDA 143

Query: 382 ALCASEMGLEIGLVTAQVSSKIAFCQLAQL 471
           ALCASEMGLEIGLVTAQVSSKI FCQLAQL
Sbjct: 144 ALCASEMGLEIGLVTAQVSSKITFCQLAQL 173


==> AD-112 putative 41.9 kDa basic salivary protein - truncated at 5
           prime [Anopheles darlingi]
          Length = 139

 Score =  263 bits (673), Expect = 1e-073
 Identities = 134/139 (96%), Positives = 135/139 (97%)
 Frame = +1

Query: 55  GRRVVGKGTDCVNRKWRQLSDIGGRIAGDILAADRSASDFLGNLTTCNGANFNAADASSG 234
           GRRVV KGTDCVNRKWRQLSDIGGRIAGDILAADR ASDFLGNLTTCNGANFNAADASSG
Sbjct: 1   GRRVVRKGTDCVNRKWRQLSDIGGRIAGDILAADRGASDFLGNLTTCNGANFNAADASSG 60

Query: 235 GTRTQNALRRQCYVRAIGNFPQSLLFLPVSLTIEAGKLYAALSSLQTDVALCASEMGLEI 414
           GT T+NALRRQCYVRAIGNFPQSLLFLPVSLTIE GKLYAALSSLQTDVALCASEMGLEI
Sbjct: 61  GTGTRNALRRQCYVRAIGNFPQSLLFLPVSLTIEGGKLYAALSSLQTDVALCASEMGLEI 120

Query: 415 GLVTAQVSSKIAFCQLAQL 471
           GLVTAQVSSKIAFCQLAQL
Sbjct: 121 GLVTAQVSSKIAFCQLAQL 139
