# Supplementary material for: The salivary gland transcriptome of the neotropical malaria vector Anopheles darlingi reveals accelerated evolution of genes relevant to hematophagy
Source: BMC Genomics. 2009 Jan 29;10:57. doi: 10.1186/1471-2164-10-57 (PMC2644710; doi:10.1186/1471-2164-10-57)
Supplement: Additional file 1 — Assembled and annotated sialotranscriptome of An. darlingi female mosquitoes. Hyperlinked Excel spreadsheet and associated files with EST assembly results. This is a compressed ZIP file that should be expanded to a new directory. After this is done, start Excel and then open the file ending in .xls so the hyperlinks will work. [file 1471-2164-10-57-S1.zip › links/AD/anda-contig_116-AD.txt]

>anda-contig_116

AD-116 Translation elongation factor EF-1 alpha/Tu - truncated a...   205   1e-055
AD-46 mucin-like protein [Anopheles darlingi]                          36   1e-004
AD-42 putative 13.5 kDa salivary protein [Anopheles darlingi]          36   1e-004
AD-41 PUTATIVE 13.5 KDA SALIVARY PROTEIN [Anopheles darlingi]          35   3e-004
AD-45 mucin-like protein [Anopheles darlingi]                          32   0.001
AD-44 PUTATIVE 13.5 KDA SALIVARY PROTEIN [Anopheles darlingi]          31   0.003
AD-43 PUTATIVE 13.5 KDA SALIVARY PROTEIN [Anopheles darlingi]          31   0.003
AD-7 sg3 protein [Anopheles darlingi]                                  29   0.017
AD-8 SG3 PROTEIN [Anopheles darlingi]                                  28   0.022
AD-9 sg3 protein [Anopheles darlingi]                                  28   0.037


==> AD-116 Translation elongation factor EF-1 alpha/Tu - truncated at 5
           prime [Anopheles darlingi]
          Length = 103

 Score =  205 bits (522), Expect = 1e-055
 Identities = 103/103 (100%), Positives = 103/103 (100%)
 Frame = +2

Query: 2   LDCHTAHIACQFSEIKEKVDRRSGKSTEDNPKSIKSGDAAIVILVPSKPLCVESFQEFPP 181
           LDCHTAHIACQFSEIKEKVDRRSGKSTEDNPKSIKSGDAAIVILVPSKPLCVESFQEFPP
Sbjct: 1   LDCHTAHIACQFSEIKEKVDRRSGKSTEDNPKSIKSGDAAIVILVPSKPLCVESFQEFPP 60

Query: 182 LGRFAVRDMRQTVAVGVIKAVSFKDASGGKVTKAAEKATKGKK 310
           LGRFAVRDMRQTVAVGVIKAVSFKDASGGKVTKAAEKATKGKK
Sbjct: 61  LGRFAVRDMRQTVAVGVIKAVSFKDASGGKVTKAAEKATKGKK 103


==> AD-46 mucin-like protein [Anopheles darlingi]
          Length = 124

 Score = 36.2 bits (82), Expect = 1e-004
 Identities = 21/90 (23%), Positives = 43/90 (47%)
 Frame = +2

Query: 359 IITTTTILEKLQQQNLAIAAADRIVTTTHKSSSTTTNTTLSTFATSSSNGADVNANRTTT 538
           +++    +++L+QQ +    A+R  TTT  +++TTT+   S+ AT+++         TTT
Sbjct: 20  VLSDALTIQELRQQIIKQRFAERFGTTTTTAATTTTSNATSSNATTTTTTTTTTTTTTTT 79

Query: 539 KQQQQQQQHGNSGIVTNWAVESQQWQQQHQ 628
           +         ++   T  ++  Q   Q  Q
Sbjct: 80  EAPATNASSSSNTTTTEPSLVDQYRDQVRQ 109


 Score = 32.0 bits (71), Expect = 0.002
 Identities = 20/66 (30%), Positives = 30/66 (45%)
 Frame = +2

Query: 365 TTTTILEKLQQQNLAIAAADRIVTTTHKSSSTTTNTTLSTFATSSSNGADVNANRTTTKQ 544
           TTTT        N   + A    TTT  +++TTT    +T A+SSSN      +     +
Sbjct: 45  TTTTTAATTTTSNATSSNATTTTTTTTTTTTTTTTEAPATNASSSSNTTTTEPSLVDQYR 104

Query: 545 QQQQQQ 562
            Q +Q+
Sbjct: 105 DQVRQE 110


==> AD-42 putative 13.5 kDa salivary protein [Anopheles darlingi]
          Length = 118

 Score = 36.2 bits (82), Expect = 1e-004
 Identities = 20/61 (32%), Positives = 34/61 (55%), Gaps = 1/61 (1%)
 Frame = +2

Query: 359 IITTTTILEKLQQQNLAIAAADRIVTTTHKSSSTTT-NTTLSTFATSSSNGADVNANRTT 535
           ++T    +++L+QQ +    A+R  TTT  +++TTT N T +   T++SN     A  T 
Sbjct: 20  VLTDALTIQELRQQIIKQRFAERFGTTTTTAATTTTSNATTANETTTTSNATTTGATSTN 79

Query: 536 T 538
           T
Sbjct: 80  T 80


==> AD-41 PUTATIVE 13.5 KDA SALIVARY PROTEIN [Anopheles darlingi]
          Length = 118

 Score = 34.7 bits (78), Expect = 3e-004
 Identities = 19/61 (31%), Positives = 34/61 (55%), Gaps = 1/61 (1%)
 Frame = +2

Query: 359 IITTTTILEKLQQQNLAIAAADRIVTTTHKSSSTTT-NTTLSTFATSSSNGADVNANRTT 535
           ++T    +++L+QQ +    A+R  TTT  +++TTT N + +   T++SN     A  T 
Sbjct: 20  VLTDALTIQELRQQIIKQRFAERFGTTTTTAATTTTSNASTANETTTTSNATTTGATSTN 79

Query: 536 T 538
           T
Sbjct: 80  T 80


==> AD-45 mucin-like protein [Anopheles darlingi]
          Length = 121

 Score = 32.3 bits (72), Expect = 0.001
 Identities = 20/74 (27%), Positives = 38/74 (51%), Gaps = 13/74 (17%)
 Frame = +2

Query: 359 IITTTTILEKLQQQNLAIAAADRIVTTTHKSSSTTTN-------------TTLSTFATSS 499
           ++T    +++L+QQ +    A+R  TTT  +++TTT+             TT +T   + 
Sbjct: 20  VLTDALTIQELRQQIIKQRFAERFGTTTTTAATTTTSNATTANETTTTTTTTTTTTTEAP 79

Query: 500 SNGADVNANRTTTK 541
           +  A  ++N TTT+
Sbjct: 80  ATNASSSSNTTTTE 93


 Score = 27.3 bits (59), Expect = 0.048
 Identities = 20/66 (30%), Positives = 29/66 (43%)
 Frame = +2

Query: 365 TTTTILEKLQQQNLAIAAADRIVTTTHKSSSTTTNTTLSTFATSSSNGADVNANRTTTKQ 544
           TTTT        N   A      TTT  +++TTT    +T A+SSSN      +     +
Sbjct: 45  TTTTTAATTTTSNATTANE---TTTTTTTTTTTTTEAPATNASSSSNTTTTEPSLVDQYR 101

Query: 545 QQQQQQ 562
            Q +Q+
Sbjct: 102 DQVRQE 107


==> AD-44 PUTATIVE 13.5 KDA SALIVARY PROTEIN [Anopheles darlingi]
          Length = 120

 Score = 31.2 bits (69), Expect = 0.003
 Identities = 19/73 (26%), Positives = 38/73 (52%), Gaps = 12/73 (16%)
 Frame = +2

Query: 359 IITTTTILEKLQQQNLAIAAADRIVTTTHKSSSTTTN------------TTLSTFATSSS 502
           +++    +++L+QQ +    A+R  TTT  +++TTT+            TT +T   + +
Sbjct: 20  VLSDALTIQELRQQIIKQRFAERFGTTTTTAATTTTSNATTANETTTTTTTTTTTTEAPA 79

Query: 503 NGADVNANRTTTK 541
             A  ++N TTT+
Sbjct: 80  TNASSSSNTTTTE 92


 Score = 26.6 bits (57), Expect = 0.082
 Identities = 20/66 (30%), Positives = 29/66 (43%)
 Frame = +2

Query: 365 TTTTILEKLQQQNLAIAAADRIVTTTHKSSSTTTNTTLSTFATSSSNGADVNANRTTTKQ 544
           TTTT        N   A      TTT  +++TTT    +T A+SSSN      +     +
Sbjct: 45  TTTTTAATTTTSNATTANE----TTTTTTTTTTTTEAPATNASSSSNTTTTEPSLVDQYR 100

Query: 545 QQQQQQ 562
            Q +Q+
Sbjct: 101 DQVRQK 106


==> AD-43 PUTATIVE 13.5 KDA SALIVARY PROTEIN [Anopheles darlingi]
          Length = 120

 Score = 31.2 bits (69), Expect = 0.003
 Identities = 19/73 (26%), Positives = 38/73 (52%), Gaps = 12/73 (16%)
 Frame = +2

Query: 359 IITTTTILEKLQQQNLAIAAADRIVTTTHKSSSTTTN------------TTLSTFATSSS 502
           +++    +++L+QQ +    A+R  TTT  +++TTT+            TT +T   + +
Sbjct: 20  VLSDALTIQELRQQIIKQRFAERFGTTTTTAATTTTSNATTANETTTTTTTTTTTTEAPA 79

Query: 503 NGADVNANRTTTK 541
             A  ++N TTT+
Sbjct: 80  TNASSSSNTTTTE 92


 Score = 26.9 bits (58), Expect = 0.063
 Identities = 20/66 (30%), Positives = 29/66 (43%)
 Frame = +2

Query: 365 TTTTILEKLQQQNLAIAAADRIVTTTHKSSSTTTNTTLSTFATSSSNGADVNANRTTTKQ 544
           TTTT        N   A      TTT  +++TTT    +T A+SSSN      +     +
Sbjct: 45  TTTTTAATTTTSNATTANE----TTTTTTTTTTTTEAPATNASSSSNTTTTEPSLVDQYR 100

Query: 545 QQQQQQ 562
            Q +Q+
Sbjct: 101 DQVRQE 106


==> AD-7 sg3 protein [Anopheles darlingi]
          Length = 182

 Score = 28.9 bits (63), Expect = 0.017
 Identities = 18/61 (29%), Positives = 31/61 (50%)
 Frame = +2

Query: 368 TTTILEKLQQQNLAIAAADRIVTTTHKSSSTTTNTTLSTFATSSSNGADVNANRTTTKQQ 547
           TTT  +     + A  AA+   TTT  +++TT  +T +T A +++  A      TTT+  
Sbjct: 119 TTTAADGTTVTDSASTAAE--ATTTEAAATTTEESTTTTEAATTTEEATTTEEATTTEAS 176

Query: 548 Q 550
           +
Sbjct: 177 E 177


==> AD-8 SG3 PROTEIN [Anopheles darlingi]
          Length = 182

 Score = 28.5 bits (62), Expect = 0.022
 Identities = 18/58 (31%), Positives = 30/58 (51%)
 Frame = +2

Query: 368 TTTILEKLQQQNLAIAAADRIVTTTHKSSSTTTNTTLSTFATSSSNGADVNANRTTTK 541
           TTT  +     + A  AA+   TTT  +++TT  +T +T A +++  A      TTT+
Sbjct: 119 TTTAADGTTVTDSASTAAE--ATTTEAAATTTEESTTTTEAATTTEEATTTEEATTTE 174


==> AD-9 sg3 protein [Anopheles darlingi]
          Length = 184

 Score = 27.7 bits (60), Expect = 0.037
 Identities = 18/58 (31%), Positives = 29/58 (50%)
 Frame = +2

Query: 368 TTTILEKLQQQNLAIAAADRIVTTTHKSSSTTTNTTLSTFATSSSNGADVNANRTTTK 541
           TTT  +     + A  AA+   TTT   ++TT  +T +T A +++  A      TTT+
Sbjct: 121 TTTAADGTTVTDSASTAAE--ATTTEAPATTTEESTTTTEAATTTEEATTTEEATTTE 176
