# Supplementary material for: The salivary gland transcriptome of the neotropical malaria vector Anopheles darlingi reveals accelerated evolution of genes relevant to hematophagy
Source: BMC Genomics. 2009 Jan 29;10:57. doi: 10.1186/1471-2164-10-57 (PMC2644710; doi:10.1186/1471-2164-10-57)
Supplement: Additional file 1 — Assembled and annotated sialotranscriptome of An. darlingi female mosquitoes. Hyperlinked Excel spreadsheet and associated files with EST assembly results. This is a compressed ZIP file that should be expanded to a new directory. After this is done, start Excel and then open the file ending in .xls so the hyperlinks will work. [file 1471-2164-10-57-S1.zip › links/AD/anda-contig_117-AD.txt]

>anda-contig_117

AD-117 acidic ribosomal protein P1 [Anopheles darlingi]               227   1e-062
AD-120 60S ACIDIC RIBOSOMAL PROTEIN P2 [Anopheles darlingi]            70   5e-015


==> AD-117 acidic ribosomal protein P1 [Anopheles darlingi]
          Length = 115

 Score =  227 bits (579), Expect = 1e-062
 Identities = 115/115 (100%), Positives = 115/115 (100%)
 Frame = +2

Query: 104 MALNKAELACVYSALILVDDDVAVTDEKISTILKAAGVDIEPYWPGLFAKALEGIDVKSL 283
           MALNKAELACVYSALILVDDDVAVTDEKISTILKAAGVDIEPYWPGLFAKALEGIDVKSL
Sbjct: 1   MALNKAELACVYSALILVDDDVAVTDEKISTILKAAGVDIEPYWPGLFAKALEGIDVKSL 60

Query: 284 ITSIGSGVGSGGGGAPAAGGAAAGGAAPAAAEKKEEKKEEEPEESDDDMGFGLFG 448
           ITSIGSGVGSGGGGAPAAGGAAAGGAAPAAAEKKEEKKEEEPEESDDDMGFGLFG
Sbjct: 61  ITSIGSGVGSGGGGAPAAGGAAAGGAAPAAAEKKEEKKEEEPEESDDDMGFGLFG 115


==> AD-120 60S ACIDIC RIBOSOMAL PROTEIN P2 [Anopheles darlingi]
          Length = 113

 Score = 69.7 bits (169), Expect = 5e-015
 Identities = 42/104 (40%), Positives = 61/104 (58%), Gaps = 4/104 (3%)
 Frame = +2

Query: 146 LILVDDDVAVTDEKISTILKAAGVDIEPYWPGLFAKALEGIDVKSLITSIGSGVGS--GG 319
           L ++  + + ++  I  IL + G++ +          L+G  ++ LI S    + S   G
Sbjct: 9   LAVLGGNESPSNADIEKILSSVGIEADSARVTKIVSELKGKSIEELIASGREKLSSMPAG 68

Query: 320 GGAPAAGGAAAG--GAAPAAAEKKEEKKEEEPEESDDDMGFGLF 445
           GGAP+   AAAG  GAAPAAA +K+E+K+EE E  DDDMGFGLF
Sbjct: 69  GGAPSGAPAAAGAGGAAPAAAAEKKEEKKEESESEDDDMGFGLF 112
