# Supplementary material for: The salivary gland transcriptome of the neotropical malaria vector Anopheles darlingi reveals accelerated evolution of genes relevant to hematophagy
Source: BMC Genomics. 2009 Jan 29;10:57. doi: 10.1186/1471-2164-10-57 (PMC2644710; doi:10.1186/1471-2164-10-57)
Supplement: Additional file 1 — Assembled and annotated sialotranscriptome of An. darlingi female mosquitoes. Hyperlinked Excel spreadsheet and associated files with EST assembly results. This is a compressed ZIP file that should be expanded to a new directory. After this is done, start Excel and then open the file ending in .xls so the hyperlinks will work. [file 1471-2164-10-57-S1.zip › links/AD/anda-contig_118-AD.txt]

>anda-contig_118

AD-118 LONG FORM D7 SALIVARY PROTEIN [Anopheles darlingi]             665   0.0  
AD-395 Short D7 protein [Anopheles darlingi]                           37   7e-005
AD-1 AF427696_1 D7-RELATED 3.2 PROTEIN [Anopheles darlingi]            35   3e-004
AD-3 D7-related 3.2 protein [Anopheles darlingi]                       34   4e-004
AD-83 very short form D7 salivary protein [Anopheles darlingi]         34   6e-004
AD-82 SHORT FORM D7 SALIVARY PROTEIN [Anopheles darlingi]              34   6e-004
AD-81 SUPER SHORT FORM D7 SALIVARY PROTEIN [Anopheles darlingi]        33   8e-004
AD-2 D7-related 3.2 protein [Anopheles darlingi]                       33   0.001
AD-97 short form D7 salivary protein [Anopheles darlingi]              32   0.002
AD-32 D7 short [Anopheles darlingi]                                    31   0.004


==> AD-118 LONG FORM D7 SALIVARY PROTEIN [Anopheles darlingi]
          Length = 317

 Score =  665 bits (1716), Expect = 0.0
 Identities = 317/317 (100%), Positives = 317/317 (100%)
 Frame = +2

Query: 38  MYKLLVALHLILCTVSHVKTRQRWTALTPEETLFIYTRCQEEHLPADNNSRKTYIENWHQ 217
           MYKLLVALHLILCTVSHVKTRQRWTALTPEETLFIYTRCQEEHLPADNNSRKTYIENWHQ
Sbjct: 1   MYKLLVALHLILCTVSHVKTRQRWTALTPEETLFIYTRCQEEHLPADNNSRKTYIENWHQ 60

Query: 218 WKLQPNDHVTQCYTKCVLEGLELYDGKQKKFRPGRVSSQHVAYQFLNGATADEVAKYKGA 397
           WKLQPNDHVTQCYTKCVLEGLELYDGKQKKFRPGRVSSQHVAYQFLNGATADEVAKYKGA
Sbjct: 61  WKLQPNDHVTQCYTKCVLEGLELYDGKQKKFRPGRVSSQHVAYQFLNGATADEVAKYKGA 120

Query: 398 IDALEPASDSCEDLYMAYFPVHETFVNVTRKLYHGTVEGAARVYNSDPNLKRKNESLFTY 577
           IDALEPASDSCEDLYMAYFPVHETFVNVTRKLYHGTVEGAARVYNSDPNLKRKNESLFTY
Sbjct: 121 IDALEPASDSCEDLYMAYFPVHETFVNVTRKLYHGTVEGAARVYNSDPNLKRKNESLFTY 180

Query: 578 CEKHVYGDQNREDMCRGRRYELTGSDELRNMIECVFRGLRYIKHGDINIDEIVRDFDHIN 757
           CEKHVYGDQNREDMCRGRRYELTGSDELRNMIECVFRGLRYIKHGDINIDEIVRDFDHIN
Sbjct: 181 CEKHVYGDQNREDMCRGRRYELTGSDELRNMIECVFRGLRYIKHGDINIDEIVRDFDHIN 240

Query: 758 RGDLEPRVRTILSDCRGIQPYDYYSCLINSDIREEFKLAFDYRDVRSADYAYIVKGNTYD 937
           RGDLEPRVRTILSDCRGIQPYDYYSCLINSDIREEFKLAFDYRDVRSADYAYIVKGNTYD
Sbjct: 241 RGDLEPRVRTILSDCRGIQPYDYYSCLINSDIREEFKLAFDYRDVRSADYAYIVKGNTYD 300

Query: 938 AQKVIAEMNKVEKHVCG 988
           AQKVIAEMNKVEKHVCG
Sbjct: 301 AQKVIAEMNKVEKHVCG 317


==> AD-395 Short D7 protein [Anopheles darlingi]
          Length = 172

 Score = 37.0 bits (84), Expect = 7e-005
 Identities = 27/135 (20%), Positives = 61/135 (45%), Gaps = 7/135 (5%)
 Frame = +2

Query: 599 DQNREDMCRGRRYELTGSDELRNMIECVFRGLRYI-KHGDINIDEIVRDFDHINRGD--L 769
           D +R  +C  R+Y L   D+    ++C    + ++   G +  + ++   D +   D   
Sbjct: 37  DLSRTKVCDLRQYRLAVGDDADRYVKCTLAAIGFVADDGSVQRNVVLSALDEVESHDGIY 96

Query: 770 EPRVRTILSDCRGI----QPYDYYSCLINSDIREEFKLAFDYRDVRSADYAYIVKGNTYD 937
              V   LS  R +    +P  ++SC++ ++    F+ A + R++++A  +       +D
Sbjct: 97  TDSVDACLSRTRKLSGAQRPNGFFSCMLATESAGNFQDALELRELKTA--SQWPAHQAFD 154

Query: 938 AQKVIAEMNKVEKHV 982
             KV  +M +V + +
Sbjct: 155 RTKVQQQMQEVNRQL 169


==> AD-1 AF427696_1 D7-RELATED 3.2 PROTEIN [Anopheles darlingi]
          Length = 169

 Score = 35.0 bits (79), Expect = 3e-004
 Identities = 25/142 (17%), Positives = 70/142 (49%), Gaps = 6/142 (4%)
 Frame = +2

Query: 578 CEKHVYGDQNREDMCRGRRYELTGSDELRNMIECVFRGLRYI-KHGDINIDEIVRDFDHI 754
           CEK++     ++ +C  R+Y    S ++   ++CV   + ++ ++G++   E++      
Sbjct: 30  CEKNIPSSL-KDRICELRQYTPDTSPDMDKHMQCVLHVVGFVDRNGEVEFQELLGLLTIA 88

Query: 755 N-RGDLEPRVRTILSDCRGI----QPYDYYSCLINSDIREEFKLAFDYRDVRSADYAYIV 919
             RG     ++  +++   +    +   +Y+C + +D  E FKL+ D+ ++  A    + 
Sbjct: 89  EPRGKHAENIKKCVAESAKVNASKKANTFYTCFLTTDSVEAFKLSVDFVELIRA--GKLK 146

Query: 920 KGNTYDAQKVIAEMNKVEKHVC 985
             + ++A ++ A + +++  +C
Sbjct: 147 PNSQFNAGQIKALIKEIDDGLC 168


==> AD-3 D7-related 3.2 protein [Anopheles darlingi]
          Length = 169

 Score = 34.3 bits (77), Expect = 4e-004
 Identities = 25/142 (17%), Positives = 69/142 (48%), Gaps = 6/142 (4%)
 Frame = +2

Query: 578 CEKHVYGDQNREDMCRGRRYELTGSDELRNMIECVFRGLRYI-KHGDINIDEIVRDFDHI 754
           CEK++     ++ +C  R+Y    S ++   ++CV   + ++ ++G++   E++      
Sbjct: 30  CEKNIPSSL-KDRICELRQYTPDTSPDMDKHMQCVLHVVGFVDRNGEVEFQELLGLLTIA 88

Query: 755 N-RGDLEPRVRTILSDCRGI----QPYDYYSCLINSDIREEFKLAFDYRDVRSADYAYIV 919
             RG     ++  +++   +    +   +Y+C + +D  E FKL+ D+ ++  A    + 
Sbjct: 89  EPRGKHAENIKKCVAESAKVNASKKANTFYTCFLTTDSVEAFKLSVDFVELIRA--GKLK 146

Query: 920 KGNTYDAQKVIAEMNKVEKHVC 985
             + + A ++ A + +++  +C
Sbjct: 147 PNSQFKAGQIKALIKEIDDGLC 168


==> AD-83 very short form D7 salivary protein [Anopheles darlingi]
          Length = 136

 Score = 33.9 bits (76), Expect = 6e-004
 Identities = 22/117 (18%), Positives = 51/117 (43%), Gaps = 16/117 (13%)
 Frame = +2

Query: 584 KHVYGDQNREDMCRGRRYELTGSDELRNMIECVFRGLRYI-KHGDINIDEIVRDFDHINR 760
           K V+ D  ++  C+ +R+E     ++   ++CV + +  + K G  N   + +  ++I +
Sbjct: 26  KSVFSDSAKKQFCKTKRFETIPGVDMDKALDCVLQAVNVVDKTGYANYHGLHQPMNNIEQ 85

Query: 761 G---------------DLEPRVRTILSDCRGIQPYDYYSCLINSDIREEFKLAFDYR 886
                            LEP+++         +   +Y C++N+D ++ FK   + R
Sbjct: 86  HRKHDYNLEICIGKSFRLEPKIK---------RANAFYKCIMNTDSKDTFKKVLNAR 133


==> AD-82 SHORT FORM D7 SALIVARY PROTEIN [Anopheles darlingi]
          Length = 136

 Score = 33.9 bits (76), Expect = 6e-004
 Identities = 22/117 (18%), Positives = 51/117 (43%), Gaps = 16/117 (13%)
 Frame = +2

Query: 584 KHVYGDQNREDMCRGRRYELTGSDELRNMIECVFRGLRYI-KHGDINIDEIVRDFDHINR 760
           K V+ D  ++  C+ +R+E     ++   ++CV + +  + K G  N   + +  ++I +
Sbjct: 26  KSVFSDSAKKQFCKTKRFETIPGVDMDKALDCVLQAVNVVDKTGYANYHGLHQPMNNIEQ 85

Query: 761 G---------------DLEPRVRTILSDCRGIQPYDYYSCLINSDIREEFKLAFDYR 886
                            LEP+++         +   +Y C++N+D ++ FK   + R
Sbjct: 86  HRKHDYNLEICIGKSFRLEPKIK---------RANAFYKCIMNTDSKDTFKKVLNAR 133


==> AD-81 SUPER SHORT FORM D7 SALIVARY PROTEIN [Anopheles darlingi]
          Length = 136

 Score = 33.5 bits (75), Expect = 8e-004
 Identities = 22/117 (18%), Positives = 51/117 (43%), Gaps = 16/117 (13%)
 Frame = +2

Query: 584 KHVYGDQNREDMCRGRRYELTGSDELRNMIECVFRGLRYI-KHGDINIDEIVRDFDHINR 760
           K V+ D  ++  C+ +R+E     ++   ++CV + +  + K G  N   + +  ++I +
Sbjct: 26  KSVFSDSAKKQFCKTKRFETIPGVDMDKALDCVLQAVNVVDKTGYANYHGLHQPMNNIEQ 85

Query: 761 G---------------DLEPRVRTILSDCRGIQPYDYYSCLINSDIREEFKLAFDYR 886
                            LEP+++         +   +Y C++N+D ++ FK   + R
Sbjct: 86  HRKHDINLEICIGKSFRLEPKIK---------RANAFYKCIMNTDSKDTFKKELNAR 133


==> AD-2 D7-related 3.2 protein [Anopheles darlingi]
          Length = 169

 Score = 32.7 bits (73), Expect = 0.001
 Identities = 22/132 (16%), Positives = 65/132 (49%), Gaps = 6/132 (4%)
 Frame = +2

Query: 608 REDMCRGRRYELTGSDELRNMIECVFRGLRYI-KHGDINIDEIVRDFDHIN-RGDLEPRV 781
           ++ +C  R+Y    S ++   ++CV   + ++ ++G++   E++        RG     +
Sbjct: 39  KDRICELRQYTPDTSPDMDKHMQCVLHVVGFVDRNGEVEFQELLGLLTIAEPRGKHAENI 98

Query: 782 RTILSDCRGI----QPYDYYSCLINSDIREEFKLAFDYRDVRSADYAYIVKGNTYDAQKV 949
           +  +++   +    +   +Y+C + +D  E FKL+ D+ ++  A    +   + ++A ++
Sbjct: 99  KKCVAESAKVNASKKANTFYTCFLTTDSVEAFKLSVDFVELIRA--GKLKPNSQFNAGQI 156

Query: 950 IAEMNKVEKHVC 985
            A + +++  +C
Sbjct: 157 KALIKEIDDGLC 168


==> AD-97 short form D7 salivary protein [Anopheles darlingi]
          Length = 140

 Score = 32.0 bits (71), Expect = 0.002
 Identities = 22/108 (20%), Positives = 45/108 (41%), Gaps = 9/108 (8%)
 Frame = +2

Query: 584 KHVYGDQNREDMCRGRRYELTGSDELRNMIECVFRGLRYIKHGDINIDEIVRDFDHINRG 763
           K V  +   + +C  + YE+    ++  +++CV R  + I      I + +  +  + R 
Sbjct: 28  KRVASEDALKQLCDSKSYEVVVGTDMDTLLDCVMREFKLIDSSGEGIHDAI--YYAMKRV 85

Query: 764 DLEPRVRTILSDC---------RGIQPYDYYSCLINSDIREEFKLAFD 880
           +       IL  C            + + YY C++ S+ +  FK AF+
Sbjct: 86  EDHKDNNYILEHCIFETYKLKPEITRAHMYYKCVMESESKHIFKKAFN 133


==> AD-32 D7 short [Anopheles darlingi]
          Length = 142

 Score = 31.2 bits (69), Expect = 0.004
 Identities = 21/108 (19%), Positives = 47/108 (43%), Gaps = 9/108 (8%)
 Frame = +2

Query: 590 VYGDQNREDMCRGRRYELTGSDELRNMIECVFRGLRYI-KHGDINIDEI-------VRDF 745
           V+G   ++ +C    Y+     +L   ++CV +    + K G  N   +       ++D 
Sbjct: 32  VFGPSVKKQLCEANSYQSINGADLDKTLDCVLKATNIVDKTGAGNFYSLYDPMQVYLKDG 91

Query: 746 DHINRGDLEPRVRTILSDC-RGIQPYDYYSCLINSDIREEFKLAFDYR 886
             +N        R +  +  +G + + +Y C++ ++ R+ FK  F+ R
Sbjct: 92  RTLNFNLESCMTRRLKYELPKGERAHGFYKCVMQNEARDAFKKVFNQR 139
