# Supplementary material for: The salivary gland transcriptome of the neotropical malaria vector Anopheles darlingi reveals accelerated evolution of genes relevant to hematophagy
Source: BMC Genomics. 2009 Jan 29;10:57. doi: 10.1186/1471-2164-10-57 (PMC2644710; doi:10.1186/1471-2164-10-57)
Supplement: Additional file 1 — Assembled and annotated sialotranscriptome of An. darlingi female mosquitoes. Hyperlinked Excel spreadsheet and associated files with EST assembly results. This is a compressed ZIP file that should be expanded to a new directory. After this is done, start Excel and then open the file ending in .xls so the hyperlinks will work. [file 1471-2164-10-57-S1.zip › links/AD/anda-contig_119-AD.txt]

>anda-contig_119

AD-119 defensin [Anopheles darlingi]                                  122   3e-031


==> AD-119 defensin [Anopheles darlingi]
          Length = 57

 Score =  122 bits (306), Expect = 3e-031
 Identities = 57/57 (100%), Positives = 57/57 (100%)
 Frame = +2

Query: 107 MKFLSVFFLVVLALCSLIGGISADVCENDNTRACEMRCRALGRGNGQCVEQVCECDE 277
           MKFLSVFFLVVLALCSLIGGISADVCENDNTRACEMRCRALGRGNGQCVEQVCECDE
Sbjct: 1   MKFLSVFFLVVLALCSLIGGISADVCENDNTRACEMRCRALGRGNGQCVEQVCECDE 57
