# Supplementary material for: The salivary gland transcriptome of the neotropical malaria vector Anopheles darlingi reveals accelerated evolution of genes relevant to hematophagy
Source: BMC Genomics. 2009 Jan 29;10:57. doi: 10.1186/1471-2164-10-57 (PMC2644710; doi:10.1186/1471-2164-10-57)
Supplement: Additional file 1 — Assembled and annotated sialotranscriptome of An. darlingi female mosquitoes. Hyperlinked Excel spreadsheet and associated files with EST assembly results. This is a compressed ZIP file that should be expanded to a new directory. After this is done, start Excel and then open the file ending in .xls so the hyperlinks will work. [file 1471-2164-10-57-S1.zip › links/AD/anda-contig_121-AD.txt]

>anda-contig_121

AD-120 60S ACIDIC RIBOSOMAL PROTEIN P2 [Anopheles darlingi]           211   8e-058
AD-117 acidic ribosomal protein P1 [Anopheles darlingi]                65   1e-013


==> AD-120 60S ACIDIC RIBOSOMAL PROTEIN P2 [Anopheles darlingi]
          Length = 113

 Score =  211 bits (537), Expect = 8e-058
 Identities = 111/113 (98%), Positives = 111/113 (98%)
 Frame = +1

Query: 88  MRYVAAYLLAVLGGNESPSNADIEKILSSVGIEADSARVTKIVSEPKGKSIEELIASGRE 267
           MRYVAAYLLAVLGGNESPSNADIEKILSSVGIEADSARVTKIVSE KGKSIEELIASGRE
Sbjct: 1   MRYVAAYLLAVLGGNESPSNADIEKILSSVGIEADSARVTKIVSELKGKSIEELIASGRE 60

Query: 268 KLSSMPAGGGAPSGAPAAAGAGGAAPAAAAEKKEEKKEESESEDDDXGFGLFE 426
           KLSSMPAGGGAPSGAPAAAGAGGAAPAAAAEKKEEKKEESESEDDD GFGLFE
Sbjct: 61  KLSSMPAGGGAPSGAPAAAGAGGAAPAAAAEKKEEKKEESESEDDDMGFGLFE 113


==> AD-117 acidic ribosomal protein P1 [Anopheles darlingi]
          Length = 115

 Score = 64.7 bits (156), Expect = 1e-013
 Identities = 40/104 (38%), Positives = 59/104 (56%)
 Frame = +1

Query: 112 LAVLGGNESPSNADIEKILSSVGIEADSARVTKIVSEPKGKSIEELIASGREKLSSMPAG 291
           L ++  + + ++  I  IL + G++ +           +G  ++ LI S    + S   G
Sbjct: 15  LILVDDDVAVTDEKISTILKAAGVDIEPYWPGLFAKALEGIDVKSLITSIGSGVGS--GG 72

Query: 292 GGAPSGAPAAAGAGGAAPAAAAEKKEEKKEESESEDDDXGFGLF 423
           GGAP+   AAAG  GAAPAAA +K+E+K+EE E  DDD GFGLF
Sbjct: 73  GGAPAAGGAAAG--GAAPAAAEKKEEKKEEEPEESDDDMGFGLF 114
