# Supplementary material for: The salivary gland transcriptome of the neotropical malaria vector Anopheles darlingi reveals accelerated evolution of genes relevant to hematophagy
Source: BMC Genomics. 2009 Jan 29;10:57. doi: 10.1186/1471-2164-10-57 (PMC2644710; doi:10.1186/1471-2164-10-57)
Supplement: Additional file 1 — Assembled and annotated sialotranscriptome of An. darlingi female mosquitoes. Hyperlinked Excel spreadsheet and associated files with EST assembly results. This is a compressed ZIP file that should be expanded to a new directory. After this is done, start Excel and then open the file ending in .xls so the hyperlinks will work. [file 1471-2164-10-57-S1.zip › links/AD/anda-contig_122-AD.txt]

>anda-contig_122

AD-123 cytochrome oxidase subunit 3 from mitochondrial genome [A...   393   e-112


==> AD-123 cytochrome oxidase subunit 3 from mitochondrial genome
           [Anopheles darlingi]
          Length = 261

 Score =  393 bits (1009), Expect = e-112
 Identities = 201/217 (92%), Positives = 206/217 (94%)
 Frame = +2

Query: 2   TLFILRNIITILTIYL**RDISREGTFQGLHTYPVTIGLR*GIILFIVSEVFFFISFF*A 181
           TLFIL NIITILT+Y   RDISREGTFQGLHTYPVTIGLR G+ILFIVSEVFFFISFF A
Sbjct: 42  TLFILGNIITILTMYQWWRDISREGTFQGLHTYPVTIGLRWGMILFIVSEVFFFISFFWA 101

Query: 182 FFHSSLSPTIELGIT*PPVGVIAFNPFQIPLLNTAILLASGVTVT*AHHSLIEGNHSQTT 361
           FFHSSLSPTIELG+T PPVGVIAFNPFQIPLLNTAILLASGVTVT AHHSL+EGNHSQTT
Sbjct: 102 FFHSSLSPTIELGMTWPPVGVIAFNPFQIPLLNTAILLASGVTVTWAHHSLMEGNHSQTT 161

Query: 362 QGLFFTIVLGVYFSILQAYEYIEAPFTIADAVYGSTFYIATGFHGLHVLIGTTFLLICFL 541
           QGLFFTIVLGVYFSILQAYEYIEAPFTIADAVYGSTFY+ATGFHGLHVLIGTTFLLICFL
Sbjct: 162 QGLFFTIVLGVYFSILQAYEYIEAPFTIADAVYGSTFYMATGFHGLHVLIGTTFLLICFL 221

Query: 542 RHINFHFSKNHHFGFEAAA*Y*HFVDVV*LFLYISIY 652
           RHINFHFSKNHHFGFEAAA Y HFVDVV LFLYISIY
Sbjct: 222 RHINFHFSKNHHFGFEAAAWYWHFVDVVWLFLYISIY 258
