# Supplementary material for: The salivary gland transcriptome of the neotropical malaria vector Anopheles darlingi reveals accelerated evolution of genes relevant to hematophagy
Source: BMC Genomics. 2009 Jan 29;10:57. doi: 10.1186/1471-2164-10-57 (PMC2644710; doi:10.1186/1471-2164-10-57)
Supplement: Additional file 1 — Assembled and annotated sialotranscriptome of An. darlingi female mosquitoes. Hyperlinked Excel spreadsheet and associated files with EST assembly results. This is a compressed ZIP file that should be expanded to a new directory. After this is done, start Excel and then open the file ending in .xls so the hyperlinks will work. [file 1471-2164-10-57-S1.zip › links/AD/anda-contig_123-AD.txt]

>anda-contig_123

AD-123 cytochrome oxidase subunit 3 from mitochondrial genome [A...   479   e-138


==> AD-123 cytochrome oxidase subunit 3 from mitochondrial genome
           [Anopheles darlingi]
          Length = 261

 Score =  479 bits (1234), Expect = e-138
 Identities = 241/258 (93%), Positives = 248/258 (96%)
 Frame = +1

Query: 7   MSTHANHPFHLVDYSP*PLTGAIGAITTVSGLVQ*FHQYTITLFILGNIITILTIYQ**R 186
           MSTHANHPFHLVDYSP PLTGAIGA+TTVSGLVQ FHQYT+TLFILGNIITILT+YQ  R
Sbjct: 1   MSTHANHPFHLVDYSPWPLTGAIGAMTTVSGLVQWFHQYTMTLFILGNIITILTMYQWWR 60

Query: 187 DISREGTFQGLHTYPVTIGLR*GIILFIVSEVFFFISFF*AFFHSSLSPTIELGIT*PPV 366
           DISREGTFQGLHTYPVTIGLR G+ILFIVSEVFFFISFF AFFHSSLSPTIELG+T PPV
Sbjct: 61  DISREGTFQGLHTYPVTIGLRWGMILFIVSEVFFFISFFWAFFHSSLSPTIELGMTWPPV 120

Query: 367 GVIAFNPFQIPLLNTAILLASGVTVTWAHHSLIEGNHSQTTQGLFFTIVLGVYFSILQAY 546
           GVIAFNPFQIPLLNTAILLASGVTVTWAHHSL+EGNHSQTTQGLFFTIVLGVYFSILQAY
Sbjct: 121 GVIAFNPFQIPLLNTAILLASGVTVTWAHHSLMEGNHSQTTQGLFFTIVLGVYFSILQAY 180

Query: 547 EYIEAPFTIADAVYGSTFYIATGFHGLHVLIGTTFLLICFLRHINFHFSKNHHFGFEAAA 726
           EYIEAPFTIADAVYGSTFY+ATGFHGLHVLIGTTFLLICFLRHINFHFSKNHHFGFEAAA
Sbjct: 181 EYIEAPFTIADAVYGSTFYMATGFHGLHVLIGTTFLLICFLRHINFHFSKNHHFGFEAAA 240

Query: 727 *Y*HFVDVV*LFLYISIY 780
            Y HFVDVV LFLYISIY
Sbjct: 241 WYWHFVDVVWLFLYISIY 258
