# Supplementary material for: The salivary gland transcriptome of the neotropical malaria vector Anopheles darlingi reveals accelerated evolution of genes relevant to hematophagy
Source: BMC Genomics. 2009 Jan 29;10:57. doi: 10.1186/1471-2164-10-57 (PMC2644710; doi:10.1186/1471-2164-10-57)
Supplement: Additional file 1 — Assembled and annotated sialotranscriptome of An. darlingi female mosquitoes. Hyperlinked Excel spreadsheet and associated files with EST assembly results. This is a compressed ZIP file that should be expanded to a new directory. After this is done, start Excel and then open the file ending in .xls so the hyperlinks will work. [file 1471-2164-10-57-S1.zip › links/AD/anda-contig_125-AD.txt]

>anda-contig_125

AD-125 DEFENSIN [Anopheles darlingi]                                  213   2e-058
AD-124 defensin [Anopheles darlingi]                                  213   2e-058


==> AD-125 DEFENSIN [Anopheles darlingi]
          Length = 104

 Score =  213 bits (542), Expect = 2e-058
 Identities = 104/104 (100%), Positives = 104/104 (100%)
 Frame = +2

Query: 98  MKCATIICAVGVVLAAGLLTTQAAPEEQAAASAAVADSPALNTLFDELPEETHHAALENY 277
           MKCATIICAVGVVLAAGLLTTQAAPEEQAAASAAVADSPALNTLFDELPEETHHAALENY
Sbjct: 1   MKCATIICAVGVVLAAGLLTTQAAPEEQAAASAAVADSPALNTLFDELPEETHHAALENY 60

Query: 278 RAKRATCDLASGFGVGSSLCAAHCIARRYRGGYCNSKAVCVCRN 409
           RAKRATCDLASGFGVGSSLCAAHCIARRYRGGYCNSKAVCVCRN
Sbjct: 61  RAKRATCDLASGFGVGSSLCAAHCIARRYRGGYCNSKAVCVCRN 104


==> AD-124 defensin [Anopheles darlingi]
          Length = 104

 Score =  213 bits (542), Expect = 2e-058
 Identities = 104/104 (100%), Positives = 104/104 (100%)
 Frame = +2

Query: 98  MKCATIICAVGVVLAAGLLTTQAAPEEQAAASAAVADSPALNTLFDELPEETHHAALENY 277
           MKCATIICAVGVVLAAGLLTTQAAPEEQAAASAAVADSPALNTLFDELPEETHHAALENY
Sbjct: 1   MKCATIICAVGVVLAAGLLTTQAAPEEQAAASAAVADSPALNTLFDELPEETHHAALENY 60

Query: 278 RAKRATCDLASGFGVGSSLCAAHCIARRYRGGYCNSKAVCVCRN 409
           RAKRATCDLASGFGVGSSLCAAHCIARRYRGGYCNSKAVCVCRN
Sbjct: 61  RAKRATCDLASGFGVGSSLCAAHCIARRYRGGYCNSKAVCVCRN 104
