# Supplementary material for: The salivary gland transcriptome of the neotropical malaria vector Anopheles darlingi reveals accelerated evolution of genes relevant to hematophagy
Source: BMC Genomics. 2009 Jan 29;10:57. doi: 10.1186/1471-2164-10-57 (PMC2644710; doi:10.1186/1471-2164-10-57)
Supplement: Additional file 1 — Assembled and annotated sialotranscriptome of An. darlingi female mosquitoes. Hyperlinked Excel spreadsheet and associated files with EST assembly results. This is a compressed ZIP file that should be expanded to a new directory. After this is done, start Excel and then open the file ending in .xls so the hyperlinks will work. [file 1471-2164-10-57-S1.zip › links/AD/anda-contig_128-AD.txt]

>anda-contig_128

AD-126 40S ribosomal protein S19 [Anopheles darlingi]                 311   6e-088
AD-127 40S ribosomal protein S19 [Anopheles darlingi]                 306   2e-086


==> AD-126 40S ribosomal protein S19 [Anopheles darlingi]
          Length = 156

 Score =  311 bits (797), Expect = 6e-088
 Identities = 156/156 (100%), Positives = 156/156 (100%)
 Frame = +3

Query: 33  MPGITVKDVDQDKVVEGVALFLKKSGKLKVPEYIDLIKTAKYKELAPTDPDWFYVRCASI 212
           MPGITVKDVDQDKVVEGVALFLKKSGKLKVPEYIDLIKTAKYKELAPTDPDWFYVRCASI
Sbjct: 1   MPGITVKDVDQDKVVEGVALFLKKSGKLKVPEYIDLIKTAKYKELAPTDPDWFYVRCASI 60

Query: 213 LRRLYHQSPSGVGSICRIYGGRQRNGVRPSHFCRADGSATRKAVQALEAIKLIERHADGG 392
           LRRLYHQSPSGVGSICRIYGGRQRNGVRPSHFCRADGSATRKAVQALEAIKLIERHADGG
Sbjct: 61  LRRLYHQSPSGVGSICRIYGGRQRNGVRPSHFCRADGSATRKAVQALEAIKLIERHADGG 120

Query: 393 RKLTSQGQRDLDRIAAQIASKNRADKKKEAAIIALQ 500
           RKLTSQGQRDLDRIAAQIASKNRADKKKEAAIIALQ
Sbjct: 121 RKLTSQGQRDLDRIAAQIASKNRADKKKEAAIIALQ 156


==> AD-127 40S ribosomal protein S19 [Anopheles darlingi]
          Length = 156

 Score =  306 bits (783), Expect = 2e-086
 Identities = 155/156 (99%), Positives = 155/156 (99%)
 Frame = +3

Query: 33  MPGITVKDVDQDKVVEGVALFLKKSGKLKVPEYIDLIKTAKYKELAPTDPDWFYVRCASI 212
           MPGITVKDVDQDKVVEGVALFLKKSGKLKVPEYIDLIKTAKYKELAPTDPD FYVRCASI
Sbjct: 1   MPGITVKDVDQDKVVEGVALFLKKSGKLKVPEYIDLIKTAKYKELAPTDPDRFYVRCASI 60

Query: 213 LRRLYHQSPSGVGSICRIYGGRQRNGVRPSHFCRADGSATRKAVQALEAIKLIERHADGG 392
           LRRLYHQSPSGVGSICRIYGGRQRNGVRPSHFCRADGSATRKAVQALEAIKLIERHADGG
Sbjct: 61  LRRLYHQSPSGVGSICRIYGGRQRNGVRPSHFCRADGSATRKAVQALEAIKLIERHADGG 120

Query: 393 RKLTSQGQRDLDRIAAQIASKNRADKKKEAAIIALQ 500
           RKLTSQGQRDLDRIAAQIASKNRADKKKEAAIIALQ
Sbjct: 121 RKLTSQGQRDLDRIAAQIASKNRADKKKEAAIIALQ 156
