# Supplementary material for: The salivary gland transcriptome of the neotropical malaria vector Anopheles darlingi reveals accelerated evolution of genes relevant to hematophagy
Source: BMC Genomics. 2009 Jan 29;10:57. doi: 10.1186/1471-2164-10-57 (PMC2644710; doi:10.1186/1471-2164-10-57)
Supplement: Additional file 1 — Assembled and annotated sialotranscriptome of An. darlingi female mosquitoes. Hyperlinked Excel spreadsheet and associated files with EST assembly results. This is a compressed ZIP file that should be expanded to a new directory. After this is done, start Excel and then open the file ending in .xls so the hyperlinks will work. [file 1471-2164-10-57-S1.zip › links/AD/anda-contig_13-AD.txt]

>anda-contig_13

AD-13 hypothetical secreted protein [Anopheles darlingi]              331   8e-094
AD-12 hypothetical secreted protein [Anopheles darlingi]              329   2e-093
AD-17 hypothetical secreted protein [Anopheles darlingi]              328   5e-093
AD-14 hypothetical secreted protein [Anopheles darlingi]              328   5e-093
AD-19 hypothetical secreted protein [Anopheles darlingi]              327   2e-092
AD-16 hypothetical salivary secreted protein conserved in anophe...   317   1e-089
AD-15 30 kDa salivary antigen family protein [Anopheles darlingi]     317   1e-089
AD-20 hypothetical secreted protein [Anopheles darlingi]              203   2e-055
AD-18 hypothetical secreted protein [Anopheles darlingi]              203   2e-055


==> AD-13 hypothetical secreted protein [Anopheles darlingi]
          Length = 166

 Score =  331 bits (848), Expect = 8e-094
 Identities = 166/166 (100%), Positives = 166/166 (100%)
 Frame = +1

Query: 31  MKLQILALVVCVAFVVGSEVDSGAPELPTDLLQPDQAEADNAVLVFEDPTPLDAVPRDAP 210
           MKLQILALVVCVAFVVGSEVDSGAPELPTDLLQPDQAEADNAVLVFEDPTPLDAVPRDAP
Sbjct: 1   MKLQILALVVCVAFVVGSEVDSGAPELPTDLLQPDQAEADNAVLVFEDPTPLDAVPRDAP 60

Query: 211 DAEQQEIPDQPDQEAKEDLRQLEEEDDSVDSEESDESEDDKEVIELLEKLEDRQEELDYL 390
           DAEQQEIPDQPDQEAKEDLRQLEEEDDSVDSEESDESEDDKEVIELLEKLEDRQEELDYL
Sbjct: 61  DAEQQEIPDQPDQEAKEDLRQLEEEDDSVDSEESDESEDDKEVIELLEKLEDRQEELDYL 120

Query: 391 NRYLLGRLAPIHASVIDRRIRPAIIRRPWIRRPWIRRPRILPPRLI 528
           NRYLLGRLAPIHASVIDRRIRPAIIRRPWIRRPWIRRPRILPPRLI
Sbjct: 121 NRYLLGRLAPIHASVIDRRIRPAIIRRPWIRRPWIRRPRILPPRLI 166


==> AD-12 hypothetical secreted protein [Anopheles darlingi]
          Length = 166

 Score =  329 bits (844), Expect = 2e-093
 Identities = 165/166 (99%), Positives = 166/166 (100%)
 Frame = +1

Query: 31  MKLQILALVVCVAFVVGSEVDSGAPELPTDLLQPDQAEADNAVLVFEDPTPLDAVPRDAP 210
           MKLQILALVVCVAFVVGSEVDSGAPELPTDLLQPDQAEADNAVLVFEDPTPLDAVPRDAP
Sbjct: 1   MKLQILALVVCVAFVVGSEVDSGAPELPTDLLQPDQAEADNAVLVFEDPTPLDAVPRDAP 60

Query: 211 DAEQQEIPDQPDQEAKEDLRQLEEEDDSVDSEESDESEDDKEVIELLEKLEDRQEELDYL 390
           DAEQQEIPDQPDQEA+EDLRQLEEEDDSVDSEESDESEDDKEVIELLEKLEDRQEELDYL
Sbjct: 61  DAEQQEIPDQPDQEAEEDLRQLEEEDDSVDSEESDESEDDKEVIELLEKLEDRQEELDYL 120

Query: 391 NRYLLGRLAPIHASVIDRRIRPAIIRRPWIRRPWIRRPRILPPRLI 528
           NRYLLGRLAPIHASVIDRRIRPAIIRRPWIRRPWIRRPRILPPRLI
Sbjct: 121 NRYLLGRLAPIHASVIDRRIRPAIIRRPWIRRPWIRRPRILPPRLI 166


==> AD-17 hypothetical secreted protein [Anopheles darlingi]
          Length = 166

 Score =  328 bits (841), Expect = 5e-093
 Identities = 164/166 (98%), Positives = 166/166 (100%)
 Frame = +1

Query: 31  MKLQILALVVCVAFVVGSEVDSGAPELPTDLLQPDQAEADNAVLVFEDPTPLDAVPRDAP 210
           MKLQILALVVCVAFVVGSEVDSGAPELPTDLLQPDQAEADNAVLVFEDPTPLDAVPRDAP
Sbjct: 1   MKLQILALVVCVAFVVGSEVDSGAPELPTDLLQPDQAEADNAVLVFEDPTPLDAVPRDAP 60

Query: 211 DAEQQEIPDQPDQEAKEDLRQLEEEDDSVDSEESDESEDDKEVIELLEKLEDRQEELDYL 390
           DAEQQEIPDQPDQEA+EDLRQLEEEDDSVDSEESDESEDDKEVIELLEKLEDRQEELDYL
Sbjct: 61  DAEQQEIPDQPDQEAEEDLRQLEEEDDSVDSEESDESEDDKEVIELLEKLEDRQEELDYL 120

Query: 391 NRYLLGRLAPIHASVIDRRIRPAIIRRPWIRRPWIRRPRILPPRLI 528
           NRYLLGRLAPIHASVIDRRIRPAIIRRPWIRRPWIRRPRILPP+LI
Sbjct: 121 NRYLLGRLAPIHASVIDRRIRPAIIRRPWIRRPWIRRPRILPPKLI 166


==> AD-14 hypothetical secreted protein [Anopheles darlingi]
          Length = 166

 Score =  328 bits (841), Expect = 5e-093
 Identities = 164/166 (98%), Positives = 166/166 (100%)
 Frame = +1

Query: 31  MKLQILALVVCVAFVVGSEVDSGAPELPTDLLQPDQAEADNAVLVFEDPTPLDAVPRDAP 210
           MKLQILALVVCVAFVVGSEVDSGAPELPTDLLQPDQAEADNAVLVFEDPTPLDAVPRDAP
Sbjct: 1   MKLQILALVVCVAFVVGSEVDSGAPELPTDLLQPDQAEADNAVLVFEDPTPLDAVPRDAP 60

Query: 211 DAEQQEIPDQPDQEAKEDLRQLEEEDDSVDSEESDESEDDKEVIELLEKLEDRQEELDYL 390
           DAEQQEIPDQPDQEA+EDLRQLEEEDDSVDSEESDESEDDKEVIELLEKLEDRQEELDYL
Sbjct: 61  DAEQQEIPDQPDQEAEEDLRQLEEEDDSVDSEESDESEDDKEVIELLEKLEDRQEELDYL 120

Query: 391 NRYLLGRLAPIHASVIDRRIRPAIIRRPWIRRPWIRRPRILPPRLI 528
           NRYLLGRLAPIHASVIDRRIRPAIIRRPWIRRPWIRRPRILPP+LI
Sbjct: 121 NRYLLGRLAPIHASVIDRRIRPAIIRRPWIRRPWIRRPRILPPKLI 166


==> AD-19 hypothetical secreted protein [Anopheles darlingi]
          Length = 166

 Score =  327 bits (837), Expect = 2e-092
 Identities = 164/166 (98%), Positives = 164/166 (98%)
 Frame = +1

Query: 31  MKLQILALVVCVAFVVGSEVDSGAPELPTDLLQPDQAEADNAVLVFEDPTPLDAVPRDAP 210
           MKLQILALVVCVAFVVGSEVDSGAPELPTDLLQPDQAEADNAVLVFEDPTPLDAVPRDAP
Sbjct: 1   MKLQILALVVCVAFVVGSEVDSGAPELPTDLLQPDQAEADNAVLVFEDPTPLDAVPRDAP 60

Query: 211 DAEQQEIPDQPDQEAKEDLRQLEEEDDSVDSEESDESEDDKEVIELLEKLEDRQEELDYL 390
           DAEQQEIPDQPDQEAKEDLRQLEEEDDSVDSEESDES DDKEVIELLEKLEDRQEELDYL
Sbjct: 61  DAEQQEIPDQPDQEAKEDLRQLEEEDDSVDSEESDESVDDKEVIELLEKLEDRQEELDYL 120

Query: 391 NRYLLGRLAPIHASVIDRRIRPAIIRRPWIRRPWIRRPRILPPRLI 528
           NRYLLGRLAPIHASVIDRRIRPAIIRRPWIRRPWIRRPRI PPRLI
Sbjct: 121 NRYLLGRLAPIHASVIDRRIRPAIIRRPWIRRPWIRRPRIFPPRLI 166


==> AD-16 hypothetical salivary secreted protein conserved in
           anophelines [Anopheles darlingi]
          Length = 166

 Score =  317 bits (812), Expect = 1e-089
 Identities = 157/166 (94%), Positives = 162/166 (97%)
 Frame = +1

Query: 31  MKLQILALVVCVAFVVGSEVDSGAPELPTDLLQPDQAEADNAVLVFEDPTPLDAVPRDAP 210
           MKLQILALV+CVAFVVGSEVDSGAPELPTDLLQPDQAE DNA +VFEDPTPLDAVPRDAP
Sbjct: 1   MKLQILALVICVAFVVGSEVDSGAPELPTDLLQPDQAEVDNAEVVFEDPTPLDAVPRDAP 60

Query: 211 DAEQQEIPDQPDQEAKEDLRQLEEEDDSVDSEESDESEDDKEVIELLEKLEDRQEELDYL 390
           DAE QEIPDQP+QEA+EDLRQLEEEDDSVDSEESDESEDDKEVIELLEKLEDRQEELDYL
Sbjct: 61  DAEHQEIPDQPEQEAEEDLRQLEEEDDSVDSEESDESEDDKEVIELLEKLEDRQEELDYL 120

Query: 391 NRYLLGRLAPIHASVIDRRIRPAIIRRPWIRRPWIRRPRILPPRLI 528
           NRYLLGRLAPIHASVIDRRIRPAIIRRPWI RPWIRRPR+LPPRLI
Sbjct: 121 NRYLLGRLAPIHASVIDRRIRPAIIRRPWIGRPWIRRPRLLPPRLI 166


==> AD-15 30 kDa salivary antigen family protein [Anopheles darlingi]
          Length = 166

 Score =  317 bits (812), Expect = 1e-089
 Identities = 157/166 (94%), Positives = 162/166 (97%)
 Frame = +1

Query: 31  MKLQILALVVCVAFVVGSEVDSGAPELPTDLLQPDQAEADNAVLVFEDPTPLDAVPRDAP 210
           MKLQILALV+CVAFVVGSEVDSGAPELPTDLLQPDQAE DNA +VFEDPTPLDAVPRDAP
Sbjct: 1   MKLQILALVICVAFVVGSEVDSGAPELPTDLLQPDQAEVDNAEVVFEDPTPLDAVPRDAP 60

Query: 211 DAEQQEIPDQPDQEAKEDLRQLEEEDDSVDSEESDESEDDKEVIELLEKLEDRQEELDYL 390
           DAE QEIPDQP+QEA+EDLRQLEEEDDSVDSEESDESEDDKEVIELLEKLEDRQEELDYL
Sbjct: 61  DAEHQEIPDQPEQEAEEDLRQLEEEDDSVDSEESDESEDDKEVIELLEKLEDRQEELDYL 120

Query: 391 NRYLLGRLAPIHASVIDRRIRPAIIRRPWIRRPWIRRPRILPPRLI 528
           NRYLLGRLAPIHASVIDRRIRPAIIRRPWI RPWIRRPR+LPPRLI
Sbjct: 121 NRYLLGRLAPIHASVIDRRIRPAIIRRPWIGRPWIRRPRLLPPRLI 166


==> AD-20 hypothetical secreted protein [Anopheles darlingi]
          Length = 142

 Score =  203 bits (517), Expect = 2e-055
 Identities = 116/160 (72%), Positives = 119/160 (74%), Gaps = 3/160 (1%)
 Frame = +1

Query: 31  MKLQILALVVCVAFVVGSEVDSGAPELPTDLLQPDQAEADNAVLVFEDPTPLDAVPRDAP 210
           MKLQILALVVCVAFVVGSEVDSGAPELPTDLLQPDQAE                   DAP
Sbjct: 1   MKLQILALVVCVAFVVGSEVDSGAPELPTDLLQPDQAE-------------------DAP 41

Query: 211 DAEQQEIPDQPDQEAKEDLRQLEEEDDSVDSEESDES---EDDKEVIELLEKLEDRQEEL 381
           DAEQQEI DQPD         L EEDDS DSEESDES   EDDKEVIELLEKL+DRQEEL
Sbjct: 42  DAEQQEIADQPDLH-------LAEEDDSADSEESDESDESEDDKEVIELLEKLDDRQEEL 94

Query: 382 DYLNRYLLGRLAPIHASVIDRRIRPAIIRRPWIRRPWIRR 501
           DYLNRYLLGRLAPIHASVIDR IRP +IR P+   PW RR
Sbjct: 95  DYLNRYLLGRLAPIHASVIDRGIRPEVIRLPYRIAPWNRR 134


==> AD-18 hypothetical secreted protein [Anopheles darlingi]
          Length = 142

 Score =  203 bits (517), Expect = 2e-055
 Identities = 116/160 (72%), Positives = 119/160 (74%), Gaps = 3/160 (1%)
 Frame = +1

Query: 31  MKLQILALVVCVAFVVGSEVDSGAPELPTDLLQPDQAEADNAVLVFEDPTPLDAVPRDAP 210
           MKLQILALVVCVAFVVGSEVDSGAPELPTDLLQPDQAE                   DAP
Sbjct: 1   MKLQILALVVCVAFVVGSEVDSGAPELPTDLLQPDQAE-------------------DAP 41

Query: 211 DAEQQEIPDQPDQEAKEDLRQLEEEDDSVDSEESDES---EDDKEVIELLEKLEDRQEEL 381
           DAEQQEI DQPD         L EEDDS DSEESDES   EDDKEVIELLEKL+DRQEEL
Sbjct: 42  DAEQQEIADQPDLH-------LAEEDDSADSEESDESDESEDDKEVIELLEKLDDRQEEL 94

Query: 382 DYLNRYLLGRLAPIHASVIDRRIRPAIIRRPWIRRPWIRR 501
           DYLNRYLLGRLAPIHASVIDR IRP +IR P+   PW RR
Sbjct: 95  DYLNRYLLGRLAPIHASVIDRGIRPEVIRLPYRIAPWNRR 134
