# Supplementary material for: The salivary gland transcriptome of the neotropical malaria vector Anopheles darlingi reveals accelerated evolution of genes relevant to hematophagy
Source: BMC Genomics. 2009 Jan 29;10:57. doi: 10.1186/1471-2164-10-57 (PMC2644710; doi:10.1186/1471-2164-10-57)
Supplement: Additional file 1 — Assembled and annotated sialotranscriptome of An. darlingi female mosquitoes. Hyperlinked Excel spreadsheet and associated files with EST assembly results. This is a compressed ZIP file that should be expanded to a new directory. After this is done, start Excel and then open the file ending in .xls so the hyperlinks will work. [file 1471-2164-10-57-S1.zip › links/AD/anda-contig_130-AD.txt]

>anda-contig_130

AD-130 GSG1 PROTEIN [Anopheles darlingi]                              732   0.0  
AD-159 SG1-like salivary protein [Anopheles darlingi]                  40   8e-006
AD-160 SG1-like salivary protein [Anopheles darlingi]                  39   1e-005


==> AD-130 GSG1 PROTEIN [Anopheles darlingi]
          Length = 370

 Score =  732 bits (1890), Expect = 0.0
 Identities = 370/370 (100%), Positives = 370/370 (100%)
 Frame = +2

Query: 17   MLNFGFLSLLLITLHVVVSSNEQLNLEPSRYCAVPENGTVAPEFKDTCRQETNTDRQRLV 196
            MLNFGFLSLLLITLHVVVSSNEQLNLEPSRYCAVPENGTVAPEFKDTCRQETNTDRQRLV
Sbjct: 1    MLNFGFLSLLLITLHVVVSSNEQLNLEPSRYCAVPENGTVAPEFKDTCRQETNTDRQRLV 60

Query: 197  KEIDNIHQKLNTLMATTIPLDSAFQAVINKASNLETSLESTLKQIKKMRQSVMIAAIGAG 376
            KEIDNIHQKLNTLMATTIPLDSAFQAVINKASNLETSLESTLKQIKKMRQSVMIAAIGAG
Sbjct: 61   KEIDNIHQKLNTLMATTIPLDSAFQAVINKASNLETSLESTLKQIKKMRQSVMIAAIGAG 120

Query: 377  RIAEAIAQYLKSGSWQDKATIIERIYSHPSKSRRHIVNLLQFIRALPIRTERVEFYYLLK 556
            RIAEAIAQYLKSGSWQDKATIIERIYSHPSKSRRHIVNLLQFIRALPIRTERVEFYYLLK
Sbjct: 121  RIAEAIAQYLKSGSWQDKATIIERIYSHPSKSRRHIVNLLQFIRALPIRTERVEFYYLLK 180

Query: 557  DALIKKNEHEGYLGALFVYDVHQVAFEHDGETVLDAKAERELWSVMLNATVAYFKRAFLV 736
            DALIKKNEHEGYLGALFVYDVHQVAFEHDGETVLDAKAERELWSVMLNATVAYFKRAFLV
Sbjct: 181  DALIKKNEHEGYLGALFVYDVHQVAFEHDGETVLDAKAERELWSVMLNATVAYFKRAFLV 240

Query: 737  GNNREELIALDRYHFSVFNMLFFKITKITTEDLRKFDAARMIELPCLMYDSYSKILFYRK 916
            GNNREELIALDRYHFSVFNMLFFKITKITTEDLRKFDAARMIELPCLMYDSYSKILFYRK
Sbjct: 241  GNNREELIALDRYHFSVFNMLFFKITKITTEDLRKFDAARMIELPCLMYDSYSKILFYRK 300

Query: 917  TIQVLTKHFKWADHNHLVAPKLAGLFNSCMSEIRKDDKHDAVLLQQTKQLFMTFKDGENF 1096
            TIQVLTKHFKWADHNHLVAPKLAGLFNSCMSEIRKDDKHDAVLLQQTKQLFMTFKDGENF
Sbjct: 301  TIQVLTKHFKWADHNHLVAPKLAGLFNSCMSEIRKDDKHDAVLLQQTKQLFMTFKDGENF 360

Query: 1097 ESLLKKNVDK 1126
            ESLLKKNVDK
Sbjct: 361  ESLLKKNVDK 370


==> AD-159 SG1-like salivary protein [Anopheles darlingi]
          Length = 400

 Score = 40.0 bits (92), Expect = 8e-006
 Identities = 28/104 (26%), Positives = 48/104 (46%), Gaps = 4/104 (3%)
 Frame = +2

Query: 338 MRQSVMIAAIGAGRIAEAIAQYLKSGSWQDKATIIERI----YSHPSKSRRHIVNLLQFI 505
           + + + +A++ A R  +A+  Y   G+   + T ++ +    Y     + R +  LLQFI
Sbjct: 141 LERDITVASLEANRTDQALRYY---GALLLEPTTVKELILESYQGSGGNSRKVALLLQFI 197

Query: 506 RALPIRTERVEFYYLLKDALIKKNEHEGYLGALFVYDVHQVAFE 637
           R LP  T+R   Y  L + L    +HE   G L+  D  +   E
Sbjct: 198 RGLPDATDRTAGYRQLGELLETNQQHERAPGILYAEDAARYGTE 241


==> AD-160 SG1-like salivary protein [Anopheles darlingi]
          Length = 407

 Score = 39.3 bits (90), Expect = 1e-005
 Identities = 29/106 (27%), Positives = 48/106 (45%), Gaps = 6/106 (5%)
 Frame = +2

Query: 338 MRQSVMIAAIGAGRIAEAIAQYLKSGSWQDKATIIERIY------SHPSKSRRHIVNLLQ 499
           + + + +A++ A R  EA+  Y   G+   + T ++ +       S  + S R +  LLQ
Sbjct: 144 LERDITVASLEANRTDEALRYY---GALLLEPTTVKELVLESYQGSGDNSSTRKVALLLQ 200

Query: 500 FIRALPIRTERVEFYYLLKDALIKKNEHEGYLGALFVYDVHQVAFE 637
           FIR LP   +R   Y  L + L    +HE   G L+  D  +   E
Sbjct: 201 FIRGLPDAADRTAGYRQLGELLETNQQHERAPGILYAEDAARYGTE 246
