# Supplementary material for: The salivary gland transcriptome of the neotropical malaria vector Anopheles darlingi reveals accelerated evolution of genes relevant to hematophagy
Source: BMC Genomics. 2009 Jan 29;10:57. doi: 10.1186/1471-2164-10-57 (PMC2644710; doi:10.1186/1471-2164-10-57)
Supplement: Additional file 1 — Assembled and annotated sialotranscriptome of An. darlingi female mosquitoes. Hyperlinked Excel spreadsheet and associated files with EST assembly results. This is a compressed ZIP file that should be expanded to a new directory. After this is done, start Excel and then open the file ending in .xls so the hyperlinks will work. [file 1471-2164-10-57-S1.zip › links/AD/anda-contig_131-AD.txt]

>anda-contig_131

AD-130 GSG1 PROTEIN [Anopheles darlingi]                              415   e-119
AD-159 SG1-like salivary protein [Anopheles darlingi]                  36   1e-004
AD-160 SG1-like salivary protein [Anopheles darlingi]                  35   2e-004


==> AD-130 GSG1 PROTEIN [Anopheles darlingi]
          Length = 370

 Score =  415 bits (1067), Expect = e-119
 Identities = 234/305 (76%), Positives = 246/305 (80%), Gaps = 7/305 (2%)
 Frame = +1

Query: 1   NFGFLSLLLFTLHVVVSSNEQLNLEPSRYCAVPENGTVAPEFKDTCRQETNTDRQRLVKE 180
           NFGFLSLLL TLHVVVSSNEQLNLEPSRYCAVPENGTVAPEFKDTCRQETNTDRQRLVKE
Sbjct: 3   NFGFLSLLLITLHVVVSSNEQLNLEPSRYCAVPENGTVAPEFKDTCRQETNTDRQRLVKE 62

Query: 181 IDNIHQKLNTLMATTIPLDSAFQAVINKASNLETSLESTLKQIKKMRQSVMIAAIGAGRI 360
           IDNIHQKLNTLMATTIPLDSAFQAVINKASNLETSLESTLKQIKKMRQSVMIAAIGAGRI
Sbjct: 63  IDNIHQKLNTLMATTIPLDSAFQAVINKASNLETSLESTLKQIKKMRQSVMIAAIGAGRI 122

Query: 361 AEAIARYLKSGSWQDKATILERIYSHPSKSRRHIVNLLQFIRALPIRTERVEFYYLLKDA 540
           AEAIA+YLKSGSWQDKATI+ERIYSHPSKSRRHIVNLLQFIRALPIRTERVEFYYLLKDA
Sbjct: 123 AEAIAQYLKSGSWQDKATIIERIYSHPSKSRRHIVNLLQFIRALPIRTERVEFYYLLKDA 182

Query: 541 LIKKNEHEGYLGC-------PVCL*CSPGSVRTRWRDRAGR*G*TRAVVCDAECDCCVFQ 699
           LIKKNEHEGYLG         V       +V     +R        A V   +    V  
Sbjct: 183 LIKKNEHEGYLGALFVYDVHQVAFEHDGETVLDAKAERELWSVMLNATVAYFKRAFLVGN 242

Query: 700 TRVPGGQQPRGIDRSRSVSLFGI*YAVF*ITKITTEDLRKFDAAXMIELPCLMYDSYSKI 879
            R    ++   +DR    S+F + +  F ITKITTEDLRKFDAA MIELPCLMYDSYSKI
Sbjct: 243 NR----EELIALDRYH-FSVFNMLF--FKITKITTEDLRKFDAARMIELPCLMYDSYSKI 295

Query: 880 LFYER 894
           LFY +
Sbjct: 296 LFYRK 300


 Score =  153 bits (387), Expect = 4e-040
 Identities = 95/174 (54%), Positives = 112/174 (64%), Gaps = 5/174 (2%)
 Frame = +2

Query: 578  ALFVYDVHQVAFEHDGETVLDAKAERELWSVMLNATVAYFKRAFLVGNNREELIALDRYH 757
            ALFVYDVHQVAFEHDGETVLDAKAERELWSVMLNATVAYFKRAFLVGNNREELIALDRYH
Sbjct: 195  ALFVYDVHQVAFEHDGETVLDAKAERELWSVMLNATVAYFKRAFLVGNNREELIALDRYH 254

Query: 758  FSVFNMLFFKLQK*RPKICESSMLPX*LSYHV*CTIV---TRRFFFTKDDSGANETFQMG 928
            FSVFNMLFFK+ K   +  +           + C +    ++  F+ K      + F+  
Sbjct: 255  FSVFNMLFFKITKITTE--DLRKFDAARMIELPCLMYDSYSKILFYRKTIQVLTKHFKWA 312

Query: 929  RS*PSRCTEIGWSVSQLYAGNT*DDKHDAVLLRK-PATFMTFKTGK-FGSLRKK 1084
                    ++    +   +    DDKHDAVLL++    FMTFK G+ F SL KK
Sbjct: 313  DHNHLVAPKLAGLFNSCMSEIRKDDKHDAVLLQQTKQLFMTFKDGENFESLLKK 366


==> AD-159 SG1-like salivary protein [Anopheles darlingi]
          Length = 400

 Score = 36.2 bits (82), Expect = 1e-004
 Identities = 25/86 (29%), Positives = 40/86 (46%), Gaps = 3/86 (3%)
 Frame = +1

Query: 316 MRQSVMIAAIGAGRIAEAIARYLKSGSWQDKATILERI---YSHPSKSRRHIVNLLQFIR 486
           + + + +A++ A R  +A+  Y       +  T+ E I   Y     + R +  LLQFIR
Sbjct: 141 LERDITVASLEANRTDQALRYY--GALLLEPTTVKELILESYQGSGGNSRKVALLLQFIR 198

Query: 487 ALPIRTERVEFYYLLKDALIKKNEHE 564
            LP  T+R   Y  L + L    +HE
Sbjct: 199 GLPDATDRTAGYRQLGELLETNQQHE 224


==> AD-160 SG1-like salivary protein [Anopheles darlingi]
          Length = 407

 Score = 35.4 bits (80), Expect = 2e-004
 Identities = 27/86 (31%), Positives = 40/86 (46%), Gaps = 3/86 (3%)
 Frame = +1

Query: 316 MRQSVMIAAIGAGRIAEAIARY--LKSGSWQDKATILERIY-SHPSKSRRHIVNLLQFIR 486
           + + + +A++ A R  EA+  Y  L       K  +LE    S  + S R +  LLQFIR
Sbjct: 144 LERDITVASLEANRTDEALRYYGALLLEPTTVKELVLESYQGSGDNSSTRKVALLLQFIR 203

Query: 487 ALPIRTERVEFYYLLKDALIKKNEHE 564
            LP   +R   Y  L + L    +HE
Sbjct: 204 GLPDAADRTAGYRQLGELLETNQQHE 229
