# Supplementary material for: The salivary gland transcriptome of the neotropical malaria vector Anopheles darlingi reveals accelerated evolution of genes relevant to hematophagy
Source: BMC Genomics. 2009 Jan 29;10:57. doi: 10.1186/1471-2164-10-57 (PMC2644710; doi:10.1186/1471-2164-10-57)
Supplement: Additional file 1 — Assembled and annotated sialotranscriptome of An. darlingi female mosquitoes. Hyperlinked Excel spreadsheet and associated files with EST assembly results. This is a compressed ZIP file that should be expanded to a new directory. After this is done, start Excel and then open the file ending in .xls so the hyperlinks will work. [file 1471-2164-10-57-S1.zip › links/AD/anda-contig_132-AD.txt]

>anda-contig_132

AD-133 AGAP008216-PA [Anopheles darlingi]                             276   3e-077
AD-135 gSG7 salivary protein [Anopheles darlingi]                     274   1e-076
AD-132 gSG7 salivary protein [Anopheles darlingi]                     271   8e-076
AD-134 gSG7 salivary protein [Anopheles darlingi]                     257   1e-071


==> AD-133 AGAP008216-PA [Anopheles darlingi]
          Length = 142

 Score =  276 bits (705), Expect = 3e-077
 Identities = 137/140 (97%), Positives = 138/140 (98%)
 Frame = +1

Query: 1   ARMTIMLPLAVALICLLQTEPGMAAHSHIRKVLQLFRSIELDDSKKSFYLTAAKYGIQTQ 180
           ARMTIMLPLAVALICLLQTEPGMAAHSHIRKVLQLFRSIELDDSKKSFYLTAAKYGIQTQ
Sbjct: 3   ARMTIMLPLAVALICLLQTEPGMAAHSHIRKVLQLFRSIELDDSKKSFYLTAAKYGIQTQ 62

Query: 181 LREPLVRFAGGFAPSTRLSEACVKNAIARIYEIEGEFYAKFSYACENHDPYSVECLEEAQ 360
           LREPLVR  GGFAPST+LSEACVKNAIARIYEIEGEFYAKFSYACENHDPYSVECLEEAQ
Sbjct: 63  LREPLVRLVGGFAPSTKLSEACVKNAIARIYEIEGEFYAKFSYACENHDPYSVECLEEAQ 122

Query: 361 DDYLTKLVELFKETKKCLRE 420
           DDYLTKLVELFKETKKCLRE
Sbjct: 123 DDYLTKLVELFKETKKCLRE 142


==> AD-135 gSG7 salivary protein [Anopheles darlingi]
          Length = 142

 Score =  274 bits (700), Expect = 1e-076
 Identities = 137/140 (97%), Positives = 138/140 (98%)
 Frame = +1

Query: 1   ARMTIMLPLAVALICLLQTEPGMAAHSHIRKVLQLFRSIELDDSKKSFYLTAAKYGIQTQ 180
           ARMTIMLPLAVALICLLQTEPGMAAHSHIRKVLQLFRSIELDDSKKSFYLTAAKYGIQTQ
Sbjct: 3   ARMTIMLPLAVALICLLQTEPGMAAHSHIRKVLQLFRSIELDDSKKSFYLTAAKYGIQTQ 62

Query: 181 LREPLVRFAGGFAPSTRLSEACVKNAIARIYEIEGEFYAKFSYACENHDPYSVECLEEAQ 360
           LREPLVRFAGGFAPSTRLSEACVKNAIARIYEIEGEFYAKFSYACENHDPYSVECLEEAQ
Sbjct: 63  LREPLVRFAGGFAPSTRLSEACVKNAIARIYEIEGEFYAKFSYACENHDPYSVECLEEAQ 122

Query: 361 DDYLTKLVELFKETKKCLRE 420
           DDY TKL ELFK+TKKCLRE
Sbjct: 123 DDYPTKLGELFKKTKKCLRE 142


==> AD-132 gSG7 salivary protein [Anopheles darlingi]
          Length = 138

 Score =  271 bits (693), Expect = 8e-076
 Identities = 135/138 (97%), Positives = 136/138 (98%)
 Frame = +1

Query: 7   MTIMLPLAVALICLLQTEPGMAAHSHIRKVLQLFRSIELDDSKKSFYLTAAKYGIQTQLR 186
           MTIMLP AVALICLLQTEPGMAAHSHIRKVLQLFRSIELDDSKKSFYLTAAKYGIQTQLR
Sbjct: 1   MTIMLPPAVALICLLQTEPGMAAHSHIRKVLQLFRSIELDDSKKSFYLTAAKYGIQTQLR 60

Query: 187 EPLVRFAGGFAPSTRLSEACVKNAIARIYEIEGEFYAKFSYACENHDPYSVECLEEAQDD 366
           EPLVR AGGFAPST+LSEACVKNAIARIYEIEGEFYAKFSYACENHDPYSVECLEEAQDD
Sbjct: 61  EPLVRLAGGFAPSTKLSEACVKNAIARIYEIEGEFYAKFSYACENHDPYSVECLEEAQDD 120

Query: 367 YLTKLVELFKETKKCLRE 420
           YLTKLVELFKETKKCLRE
Sbjct: 121 YLTKLVELFKETKKCLRE 138


==> AD-134 gSG7 salivary protein [Anopheles darlingi]
          Length = 142

 Score =  257 bits (657), Expect = 1e-071
 Identities = 128/140 (91%), Positives = 133/140 (95%)
 Frame = +1

Query: 1   ARMTIMLPLAVALICLLQTEPGMAAHSHIRKVLQLFRSIELDDSKKSFYLTAAKYGIQTQ 180
           ARMTIMLPLAVALICLLQTEPGMAAHSHIRKV QLFRSIELDDSKKSFYLTAAKYGIQTQ
Sbjct: 3   ARMTIMLPLAVALICLLQTEPGMAAHSHIRKVQQLFRSIELDDSKKSFYLTAAKYGIQTQ 62

Query: 181 LREPLVRFAGGFAPSTRLSEACVKNAIARIYEIEGEFYAKFSYACENHDPYSVECLEEAQ 360
           LREPLVRF GGFAPST+LSEACVKNAI  I+EIEG+FYA FSYACE+HDP+SVECLEEAQ
Sbjct: 63  LREPLVRFVGGFAPSTKLSEACVKNAITDIHEIEGDFYANFSYACEDHDPHSVECLEEAQ 122

Query: 361 DDYLTKLVELFKETKKCLRE 420
           DDYLTK  ELFKETKKCLRE
Sbjct: 123 DDYLTKPGELFKETKKCLRE 142
