# Supplementary material for: The salivary gland transcriptome of the neotropical malaria vector Anopheles darlingi reveals accelerated evolution of genes relevant to hematophagy
Source: BMC Genomics. 2009 Jan 29;10:57. doi: 10.1186/1471-2164-10-57 (PMC2644710; doi:10.1186/1471-2164-10-57)
Supplement: Additional file 1 — Assembled and annotated sialotranscriptome of An. darlingi female mosquitoes. Hyperlinked Excel spreadsheet and associated files with EST assembly results. This is a compressed ZIP file that should be expanded to a new directory. After this is done, start Excel and then open the file ending in .xls so the hyperlinks will work. [file 1471-2164-10-57-S1.zip › links/AD/anda-contig_133-AD.txt]

>anda-contig_133

AD-133 AGAP008216-PA [Anopheles darlingi]                             283   2e-079
AD-135 gSG7 salivary protein [Anopheles darlingi]                     272   5e-076
AD-132 gSG7 salivary protein [Anopheles darlingi]                     272   5e-076
AD-134 gSG7 salivary protein [Anopheles darlingi]                     261   1e-072


==> AD-133 AGAP008216-PA [Anopheles darlingi]
          Length = 142

 Score =  283 bits (725), Expect = 2e-079
 Identities = 142/142 (100%), Positives = 142/142 (100%)
 Frame = +2

Query: 44  MAARMTIMLPLAVALICLLQTEPGMAAHSHIRKVLQLFRSIELDDSKKSFYLTAAKYGIQ 223
           MAARMTIMLPLAVALICLLQTEPGMAAHSHIRKVLQLFRSIELDDSKKSFYLTAAKYGIQ
Sbjct: 1   MAARMTIMLPLAVALICLLQTEPGMAAHSHIRKVLQLFRSIELDDSKKSFYLTAAKYGIQ 60

Query: 224 TQLREPLVRLVGGFAPSTKLSEACVKNAIARIYEIEGEFYAKFSYACENHDPYSVECLEE 403
           TQLREPLVRLVGGFAPSTKLSEACVKNAIARIYEIEGEFYAKFSYACENHDPYSVECLEE
Sbjct: 61  TQLREPLVRLVGGFAPSTKLSEACVKNAIARIYEIEGEFYAKFSYACENHDPYSVECLEE 120

Query: 404 AQDDYLTKLVELFKETKKCLRE 469
           AQDDYLTKLVELFKETKKCLRE
Sbjct: 121 AQDDYLTKLVELFKETKKCLRE 142


==> AD-135 gSG7 salivary protein [Anopheles darlingi]
          Length = 142

 Score =  272 bits (696), Expect = 5e-076
 Identities = 136/142 (95%), Positives = 138/142 (97%)
 Frame = +2

Query: 44  MAARMTIMLPLAVALICLLQTEPGMAAHSHIRKVLQLFRSIELDDSKKSFYLTAAKYGIQ 223
           MAARMTIMLPLAVALICLLQTEPGMAAHSHIRKVLQLFRSIELDDSKKSFYLTAAKYGIQ
Sbjct: 1   MAARMTIMLPLAVALICLLQTEPGMAAHSHIRKVLQLFRSIELDDSKKSFYLTAAKYGIQ 60

Query: 224 TQLREPLVRLVGGFAPSTKLSEACVKNAIARIYEIEGEFYAKFSYACENHDPYSVECLEE 403
           TQLREPLVR  GGFAPST+LSEACVKNAIARIYEIEGEFYAKFSYACENHDPYSVECLEE
Sbjct: 61  TQLREPLVRFAGGFAPSTRLSEACVKNAIARIYEIEGEFYAKFSYACENHDPYSVECLEE 120

Query: 404 AQDDYLTKLVELFKETKKCLRE 469
           AQDDY TKL ELFK+TKKCLRE
Sbjct: 121 AQDDYPTKLGELFKKTKKCLRE 142


==> AD-132 gSG7 salivary protein [Anopheles darlingi]
          Length = 138

 Score =  272 bits (696), Expect = 5e-076
 Identities = 136/138 (98%), Positives = 136/138 (98%)
 Frame = +2

Query: 56  MTIMLPLAVALICLLQTEPGMAAHSHIRKVLQLFRSIELDDSKKSFYLTAAKYGIQTQLR 235
           MTIMLP AVALICLLQTEPGMAAHSHIRKVLQLFRSIELDDSKKSFYLTAAKYGIQTQLR
Sbjct: 1   MTIMLPPAVALICLLQTEPGMAAHSHIRKVLQLFRSIELDDSKKSFYLTAAKYGIQTQLR 60

Query: 236 EPLVRLVGGFAPSTKLSEACVKNAIARIYEIEGEFYAKFSYACENHDPYSVECLEEAQDD 415
           EPLVRL GGFAPSTKLSEACVKNAIARIYEIEGEFYAKFSYACENHDPYSVECLEEAQDD
Sbjct: 61  EPLVRLAGGFAPSTKLSEACVKNAIARIYEIEGEFYAKFSYACENHDPYSVECLEEAQDD 120

Query: 416 YLTKLVELFKETKKCLRE 469
           YLTKLVELFKETKKCLRE
Sbjct: 121 YLTKLVELFKETKKCLRE 138


==> AD-134 gSG7 salivary protein [Anopheles darlingi]
          Length = 142

 Score =  261 bits (667), Expect = 1e-072
 Identities = 131/142 (92%), Positives = 135/142 (95%)
 Frame = +2

Query: 44  MAARMTIMLPLAVALICLLQTEPGMAAHSHIRKVLQLFRSIELDDSKKSFYLTAAKYGIQ 223
           MAARMTIMLPLAVALICLLQTEPGMAAHSHIRKV QLFRSIELDDSKKSFYLTAAKYGIQ
Sbjct: 1   MAARMTIMLPLAVALICLLQTEPGMAAHSHIRKVQQLFRSIELDDSKKSFYLTAAKYGIQ 60

Query: 224 TQLREPLVRLVGGFAPSTKLSEACVKNAIARIYEIEGEFYAKFSYACENHDPYSVECLEE 403
           TQLREPLVR VGGFAPSTKLSEACVKNAI  I+EIEG+FYA FSYACE+HDP+SVECLEE
Sbjct: 61  TQLREPLVRFVGGFAPSTKLSEACVKNAITDIHEIEGDFYANFSYACEDHDPHSVECLEE 120

Query: 404 AQDDYLTKLVELFKETKKCLRE 469
           AQDDYLTK  ELFKETKKCLRE
Sbjct: 121 AQDDYLTKPGELFKETKKCLRE 142
