# Supplementary material for: The salivary gland transcriptome of the neotropical malaria vector Anopheles darlingi reveals accelerated evolution of genes relevant to hematophagy
Source: BMC Genomics. 2009 Jan 29;10:57. doi: 10.1186/1471-2164-10-57 (PMC2644710; doi:10.1186/1471-2164-10-57)
Supplement: Additional file 1 — Assembled and annotated sialotranscriptome of An. darlingi female mosquitoes. Hyperlinked Excel spreadsheet and associated files with EST assembly results. This is a compressed ZIP file that should be expanded to a new directory. After this is done, start Excel and then open the file ending in .xls so the hyperlinks will work. [file 1471-2164-10-57-S1.zip › links/AD/anda-contig_134-AD.txt]

>anda-contig_134

AD-134 gSG7 salivary protein [Anopheles darlingi]                     289   3e-081
AD-133 AGAP008216-PA [Anopheles darlingi]                             261   7e-073
AD-135 gSG7 salivary protein [Anopheles darlingi]                     260   2e-072
AD-132 gSG7 salivary protein [Anopheles darlingi]                     250   2e-069


==> AD-134 gSG7 salivary protein [Anopheles darlingi]
          Length = 142

 Score =  289 bits (739), Expect = 3e-081
 Identities = 142/142 (100%), Positives = 142/142 (100%)
 Frame = +1

Query: 40  MAARMTIMLPLAVALICLLQTEPGMAAHSHIRKVQQLFRSIELDDSKKSFYLTAAKYGIQ 219
           MAARMTIMLPLAVALICLLQTEPGMAAHSHIRKVQQLFRSIELDDSKKSFYLTAAKYGIQ
Sbjct: 1   MAARMTIMLPLAVALICLLQTEPGMAAHSHIRKVQQLFRSIELDDSKKSFYLTAAKYGIQ 60

Query: 220 TQLREPLVRFVGGFAPSTKLSEACVKNAITDIHEIEGDFYANFSYACEDHDPHSVECLEE 399
           TQLREPLVRFVGGFAPSTKLSEACVKNAITDIHEIEGDFYANFSYACEDHDPHSVECLEE
Sbjct: 61  TQLREPLVRFVGGFAPSTKLSEACVKNAITDIHEIEGDFYANFSYACEDHDPHSVECLEE 120

Query: 400 AQDDYLTKPGELFKETKKCLRE 465
           AQDDYLTKPGELFKETKKCLRE
Sbjct: 121 AQDDYLTKPGELFKETKKCLRE 142


==> AD-133 AGAP008216-PA [Anopheles darlingi]
          Length = 142

 Score =  261 bits (667), Expect = 7e-073
 Identities = 131/142 (92%), Positives = 135/142 (95%)
 Frame = +1

Query: 40  MAARMTIMLPLAVALICLLQTEPGMAAHSHIRKVQQLFRSIELDDSKKSFYLTAAKYGIQ 219
           MAARMTIMLPLAVALICLLQTEPGMAAHSHIRKV QLFRSIELDDSKKSFYLTAAKYGIQ
Sbjct: 1   MAARMTIMLPLAVALICLLQTEPGMAAHSHIRKVLQLFRSIELDDSKKSFYLTAAKYGIQ 60

Query: 220 TQLREPLVRFVGGFAPSTKLSEACVKNAITDIHEIEGDFYANFSYACEDHDPHSVECLEE 399
           TQLREPLVR VGGFAPSTKLSEACVKNAI  I+EIEG+FYA FSYACE+HDP+SVECLEE
Sbjct: 61  TQLREPLVRLVGGFAPSTKLSEACVKNAIARIYEIEGEFYAKFSYACENHDPYSVECLEE 120

Query: 400 AQDDYLTKPGELFKETKKCLRE 465
           AQDDYLTK  ELFKETKKCLRE
Sbjct: 121 AQDDYLTKLVELFKETKKCLRE 142


==> AD-135 gSG7 salivary protein [Anopheles darlingi]
          Length = 142

 Score =  260 bits (664), Expect = 2e-072
 Identities = 129/142 (90%), Positives = 135/142 (95%)
 Frame = +1

Query: 40  MAARMTIMLPLAVALICLLQTEPGMAAHSHIRKVQQLFRSIELDDSKKSFYLTAAKYGIQ 219
           MAARMTIMLPLAVALICLLQTEPGMAAHSHIRKV QLFRSIELDDSKKSFYLTAAKYGIQ
Sbjct: 1   MAARMTIMLPLAVALICLLQTEPGMAAHSHIRKVLQLFRSIELDDSKKSFYLTAAKYGIQ 60

Query: 220 TQLREPLVRFVGGFAPSTKLSEACVKNAITDIHEIEGDFYANFSYACEDHDPHSVECLEE 399
           TQLREPLVRF GGFAPST+LSEACVKNAI  I+EIEG+FYA FSYACE+HDP+SVECLEE
Sbjct: 61  TQLREPLVRFAGGFAPSTRLSEACVKNAIARIYEIEGEFYAKFSYACENHDPYSVECLEE 120

Query: 400 AQDDYLTKPGELFKETKKCLRE 465
           AQDDY TK GELFK+TKKCLRE
Sbjct: 121 AQDDYPTKLGELFKKTKKCLRE 142


==> AD-132 gSG7 salivary protein [Anopheles darlingi]
          Length = 138

 Score =  250 bits (638), Expect = 2e-069
 Identities = 125/138 (90%), Positives = 129/138 (93%)
 Frame = +1

Query: 52  MTIMLPLAVALICLLQTEPGMAAHSHIRKVQQLFRSIELDDSKKSFYLTAAKYGIQTQLR 231
           MTIMLP AVALICLLQTEPGMAAHSHIRKV QLFRSIELDDSKKSFYLTAAKYGIQTQLR
Sbjct: 1   MTIMLPPAVALICLLQTEPGMAAHSHIRKVLQLFRSIELDDSKKSFYLTAAKYGIQTQLR 60

Query: 232 EPLVRFVGGFAPSTKLSEACVKNAITDIHEIEGDFYANFSYACEDHDPHSVECLEEAQDD 411
           EPLVR  GGFAPSTKLSEACVKNAI  I+EIEG+FYA FSYACE+HDP+SVECLEEAQDD
Sbjct: 61  EPLVRLAGGFAPSTKLSEACVKNAIARIYEIEGEFYAKFSYACENHDPYSVECLEEAQDD 120

Query: 412 YLTKPGELFKETKKCLRE 465
           YLTK  ELFKETKKCLRE
Sbjct: 121 YLTKLVELFKETKKCLRE 138
