# Supplementary material for: The salivary gland transcriptome of the neotropical malaria vector Anopheles darlingi reveals accelerated evolution of genes relevant to hematophagy
Source: BMC Genomics. 2009 Jan 29;10:57. doi: 10.1186/1471-2164-10-57 (PMC2644710; doi:10.1186/1471-2164-10-57)
Supplement: Additional file 1 — Assembled and annotated sialotranscriptome of An. darlingi female mosquitoes. Hyperlinked Excel spreadsheet and associated files with EST assembly results. This is a compressed ZIP file that should be expanded to a new directory. After this is done, start Excel and then open the file ending in .xls so the hyperlinks will work. [file 1471-2164-10-57-S1.zip › links/AD/anda-contig_135-AD.txt]

>anda-contig_135

AD-135 gSG7 salivary protein [Anopheles darlingi]                     286   2e-080
AD-133 AGAP008216-PA [Anopheles darlingi]                             272   3e-076
AD-132 gSG7 salivary protein [Anopheles darlingi]                     264   9e-074
AD-134 gSG7 salivary protein [Anopheles darlingi]                     260   2e-072


==> AD-135 gSG7 salivary protein [Anopheles darlingi]
          Length = 142

 Score =  286 bits (732), Expect = 2e-080
 Identities = 142/142 (100%), Positives = 142/142 (100%)
 Frame = +2

Query: 23  MAARMTIMLPLAVALICLLQTEPGMAAHSHIRKVLQLFRSIELDDSKKSFYLTAAKYGIQ 202
           MAARMTIMLPLAVALICLLQTEPGMAAHSHIRKVLQLFRSIELDDSKKSFYLTAAKYGIQ
Sbjct: 1   MAARMTIMLPLAVALICLLQTEPGMAAHSHIRKVLQLFRSIELDDSKKSFYLTAAKYGIQ 60

Query: 203 TQLREPLVRFAGGFAPSTRLSEACVKNAIARIYEIEGEFYAKFSYACENHDPYSVECLEE 382
           TQLREPLVRFAGGFAPSTRLSEACVKNAIARIYEIEGEFYAKFSYACENHDPYSVECLEE
Sbjct: 61  TQLREPLVRFAGGFAPSTRLSEACVKNAIARIYEIEGEFYAKFSYACENHDPYSVECLEE 120

Query: 383 AQDDYPTKLGELFKKTKKCLRE 448
           AQDDYPTKLGELFKKTKKCLRE
Sbjct: 121 AQDDYPTKLGELFKKTKKCLRE 142


==> AD-133 AGAP008216-PA [Anopheles darlingi]
          Length = 142

 Score =  272 bits (696), Expect = 3e-076
 Identities = 136/142 (95%), Positives = 138/142 (97%)
 Frame = +2

Query: 23  MAARMTIMLPLAVALICLLQTEPGMAAHSHIRKVLQLFRSIELDDSKKSFYLTAAKYGIQ 202
           MAARMTIMLPLAVALICLLQTEPGMAAHSHIRKVLQLFRSIELDDSKKSFYLTAAKYGIQ
Sbjct: 1   MAARMTIMLPLAVALICLLQTEPGMAAHSHIRKVLQLFRSIELDDSKKSFYLTAAKYGIQ 60

Query: 203 TQLREPLVRFAGGFAPSTRLSEACVKNAIARIYEIEGEFYAKFSYACENHDPYSVECLEE 382
           TQLREPLVR  GGFAPST+LSEACVKNAIARIYEIEGEFYAKFSYACENHDPYSVECLEE
Sbjct: 61  TQLREPLVRLVGGFAPSTKLSEACVKNAIARIYEIEGEFYAKFSYACENHDPYSVECLEE 120

Query: 383 AQDDYPTKLGELFKKTKKCLRE 448
           AQDDY TKL ELFK+TKKCLRE
Sbjct: 121 AQDDYLTKLVELFKETKKCLRE 142


==> AD-132 gSG7 salivary protein [Anopheles darlingi]
          Length = 138

 Score =  264 bits (675), Expect = 9e-074
 Identities = 132/138 (95%), Positives = 134/138 (97%)
 Frame = +2

Query: 35  MTIMLPLAVALICLLQTEPGMAAHSHIRKVLQLFRSIELDDSKKSFYLTAAKYGIQTQLR 214
           MTIMLP AVALICLLQTEPGMAAHSHIRKVLQLFRSIELDDSKKSFYLTAAKYGIQTQLR
Sbjct: 1   MTIMLPPAVALICLLQTEPGMAAHSHIRKVLQLFRSIELDDSKKSFYLTAAKYGIQTQLR 60

Query: 215 EPLVRFAGGFAPSTRLSEACVKNAIARIYEIEGEFYAKFSYACENHDPYSVECLEEAQDD 394
           EPLVR AGGFAPST+LSEACVKNAIARIYEIEGEFYAKFSYACENHDPYSVECLEEAQDD
Sbjct: 61  EPLVRLAGGFAPSTKLSEACVKNAIARIYEIEGEFYAKFSYACENHDPYSVECLEEAQDD 120

Query: 395 YPTKLGELFKKTKKCLRE 448
           Y TKL ELFK+TKKCLRE
Sbjct: 121 YLTKLVELFKETKKCLRE 138


==> AD-134 gSG7 salivary protein [Anopheles darlingi]
          Length = 142

 Score =  260 bits (664), Expect = 2e-072
 Identities = 129/142 (90%), Positives = 135/142 (95%)
 Frame = +2

Query: 23  MAARMTIMLPLAVALICLLQTEPGMAAHSHIRKVLQLFRSIELDDSKKSFYLTAAKYGIQ 202
           MAARMTIMLPLAVALICLLQTEPGMAAHSHIRKV QLFRSIELDDSKKSFYLTAAKYGIQ
Sbjct: 1   MAARMTIMLPLAVALICLLQTEPGMAAHSHIRKVQQLFRSIELDDSKKSFYLTAAKYGIQ 60

Query: 203 TQLREPLVRFAGGFAPSTRLSEACVKNAIARIYEIEGEFYAKFSYACENHDPYSVECLEE 382
           TQLREPLVRF GGFAPST+LSEACVKNAI  I+EIEG+FYA FSYACE+HDP+SVECLEE
Sbjct: 61  TQLREPLVRFVGGFAPSTKLSEACVKNAITDIHEIEGDFYANFSYACEDHDPHSVECLEE 120

Query: 383 AQDDYPTKLGELFKKTKKCLRE 448
           AQDDY TK GELFK+TKKCLRE
Sbjct: 121 AQDDYLTKPGELFKETKKCLRE 142
