# Supplementary material for: The salivary gland transcriptome of the neotropical malaria vector Anopheles darlingi reveals accelerated evolution of genes relevant to hematophagy
Source: BMC Genomics. 2009 Jan 29;10:57. doi: 10.1186/1471-2164-10-57 (PMC2644710; doi:10.1186/1471-2164-10-57)
Supplement: Additional file 1 — Assembled and annotated sialotranscriptome of An. darlingi female mosquitoes. Hyperlinked Excel spreadsheet and associated files with EST assembly results. This is a compressed ZIP file that should be expanded to a new directory. After this is done, start Excel and then open the file ending in .xls so the hyperlinks will work. [file 1471-2164-10-57-S1.zip › links/AD/anda-contig_136-AD.txt]

>anda-contig_136

AD-136 hypothetical conserved secreted protein [Anopheles darlingi]   470   e-135
AD-138 hypothetical conserved secreted protein [Anopheles darlingi]   461   e-133
AD-29 30 kDa salivary antigen family protein [Anopheles darlingi]      26   0.096
AD-27 GE rich salivary gland protein [Anopheles darlingi]              26   0.096
AD-26 30 kDa salivary antigen family protein [Anopheles darlingi]      26   0.096
AD-25 GE rich salivary gland protein [Anopheles darlingi]              26   0.096
AD-23 30 kDa salivary antigen family [Anopheles darlingi]              26   0.096
AD-21 GE rich salivary gland protein [Anopheles darlingi]              26   0.096


==> AD-136 hypothetical conserved secreted protein [Anopheles darlingi]
          Length = 244

 Score =  470 bits (1209), Expect = e-135
 Identities = 244/244 (100%), Positives = 244/244 (100%)
 Frame = +3

Query: 21  MKLLLVLGVVVAYLGQLHAGPVVADHSLVAISSTRNELFKEFDHLLNGIAKEAIDSLSSL 200
           MKLLLVLGVVVAYLGQLHAGPVVADHSLVAISSTRNELFKEFDHLLNGIAKEAIDSLSSL
Sbjct: 1   MKLLLVLGVVVAYLGQLHAGPVVADHSLVAISSTRNELFKEFDHLLNGIAKEAIDSLSSL 60

Query: 201 QQNTEKQVASVETAIQDLETLYNDKVLKEISKYDGVLQELETKVSPCFGAVPEDIKKIVH 380
           QQNTEKQVASVETAIQDLETLYNDKVLKEISKYDGVLQELETKVSPCFGAVPEDIKKIVH
Sbjct: 61  QQNTEKQVASVETAIQDLETLYNDKVLKEISKYDGVLQELETKVSPCFGAVPEDIKKIVH 120

Query: 381 GARGQAGVCAKNTIARVREIKKNVEAHIHFGLGKVQDIVAIGRQCIVDNKGILEQINCAL 560
           GARGQAGVCAKNTIARVREIKKNVEAHIHFGLGKVQDIVAIGRQCIVDNKGILEQINCAL
Sbjct: 121 GARGQAGVCAKNTIARVREIKKNVEAHIHFGLGKVQDIVAIGRQCIVDNKGILEQINCAL 180

Query: 561 ESAPKAVSIVEEIVRDAATLIAESSQEVADISVHTEQCLAVAVQDAVGRFNDALKKVSEC 740
           ESAPKAVSIVEEIVRDAATLIAESSQEVADISVHTEQCLAVAVQDAVGRFNDALKKVSEC
Sbjct: 181 ESAPKAVSIVEEIVRDAATLIAESSQEVADISVHTEQCLAVAVQDAVGRFNDALKKVSEC 240

Query: 741 LGDE 752
           LGDE
Sbjct: 241 LGDE 244


==> AD-138 hypothetical conserved secreted protein [Anopheles darlingi]
          Length = 244

 Score =  461 bits (1187), Expect = e-133
 Identities = 241/244 (98%), Positives = 241/244 (98%)
 Frame = +3

Query: 21  MKLLLVLGVVVAYLGQLHAGPVVADHSLVAISSTRNELFKEFDHLLNGIAKEAIDSLSSL 200
           MKLLLVLGVVVAYLGQLHAGPVVADHSLVAISSTRNELFKEFDHLLNGIAKEAIDSLSSL
Sbjct: 1   MKLLLVLGVVVAYLGQLHAGPVVADHSLVAISSTRNELFKEFDHLLNGIAKEAIDSLSSL 60

Query: 201 QQNTEKQVASVETAIQDLETLYNDKVLKEISKYDGVLQELETKVSPCFGAVPEDIKKIVH 380
           QQNTEKQVASVETAIQDLET YNDKVLKEISKYDGVLQELETKVSPCFGAVPEDIKKIVH
Sbjct: 61  QQNTEKQVASVETAIQDLETQYNDKVLKEISKYDGVLQELETKVSPCFGAVPEDIKKIVH 120

Query: 381 GARGQAGVCAKNTIARVREIKKNVEAHIHFGLGKVQDIVAIGRQCIVDNKGILEQINCAL 560
           GARGQAGVCAKNTIARVR IKKNVEAHIHFGLGKVQDIVAIGRQCIVDNKGILEQINCAL
Sbjct: 121 GARGQAGVCAKNTIARVRVIKKNVEAHIHFGLGKVQDIVAIGRQCIVDNKGILEQINCAL 180

Query: 561 ESAPKAVSIVEEIVRDAATLIAESSQEVADISVHTEQCLAVAVQDAVGRFNDALKKVSEC 740
           ESAPKAVSIVEEIVRDAATLIAESSQEVADISV TEQCLAVAVQDAVGRFNDALKKVSEC
Sbjct: 181 ESAPKAVSIVEEIVRDAATLIAESSQEVADISVDTEQCLAVAVQDAVGRFNDALKKVSEC 240

Query: 741 LGDE 752
           LGDE
Sbjct: 241 LGDE 244


==> AD-29 30 kDa salivary antigen family protein [Anopheles darlingi]
          Length = 236

 Score = 25.8 bits (55), Expect = 0.096
 Identities = 11/34 (32%), Positives = 19/34 (55%)
 Frame = +3

Query: 315 ELETKVSPCFGAVPEDIKKIVHGARGQAGVCAKN 416
           E  +K+  CF +V +D K++V  +      CAK+
Sbjct: 165 EKYSKIKECFSSVEKDTKELVKESEKSYKECAKD 198


==> AD-27 GE rich salivary gland protein [Anopheles darlingi]
          Length = 236

 Score = 25.8 bits (55), Expect = 0.096
 Identities = 11/34 (32%), Positives = 19/34 (55%)
 Frame = +3

Query: 315 ELETKVSPCFGAVPEDIKKIVHGARGQAGVCAKN 416
           E  +K+  CF +V +D K++V  +      CAK+
Sbjct: 165 EKYSKIKECFSSVEKDTKELVKESEKSYKECAKD 198


==> AD-26 30 kDa salivary antigen family protein [Anopheles darlingi]
          Length = 236

 Score = 25.8 bits (55), Expect = 0.096
 Identities = 11/34 (32%), Positives = 19/34 (55%)
 Frame = +3

Query: 315 ELETKVSPCFGAVPEDIKKIVHGARGQAGVCAKN 416
           E  +K+  CF +V +D K++V  +      CAK+
Sbjct: 165 EKYSKIKECFSSVEKDTKELVKESEKSYKECAKD 198


==> AD-25 GE rich salivary gland protein [Anopheles darlingi]
          Length = 236

 Score = 25.8 bits (55), Expect = 0.096
 Identities = 11/34 (32%), Positives = 19/34 (55%)
 Frame = +3

Query: 315 ELETKVSPCFGAVPEDIKKIVHGARGQAGVCAKN 416
           E  +K+  CF +V +D K++V  +      CAK+
Sbjct: 165 EKYSKIKECFNSVEKDTKELVKESEKSYKECAKD 198


==> AD-23 30 kDa salivary antigen family [Anopheles darlingi]
          Length = 236

 Score = 25.8 bits (55), Expect = 0.096
 Identities = 11/34 (32%), Positives = 19/34 (55%)
 Frame = +3

Query: 315 ELETKVSPCFGAVPEDIKKIVHGARGQAGVCAKN 416
           E  +K+  CF +V +D K++V  +      CAK+
Sbjct: 165 EKYSKIKECFSSVEKDTKELVKESEKSYKECAKD 198


==> AD-21 GE rich salivary gland protein [Anopheles darlingi]
          Length = 236

 Score = 25.8 bits (55), Expect = 0.096
 Identities = 11/34 (32%), Positives = 19/34 (55%)
 Frame = +3

Query: 315 ELETKVSPCFGAVPEDIKKIVHGARGQAGVCAKN 416
           E  +K+  CF +V +D K++V  +      CAK+
Sbjct: 165 EKYSKIKECFSSVEKDTKELVKESEKSYKECAKD 198
