# Supplementary material for: The salivary gland transcriptome of the neotropical malaria vector Anopheles darlingi reveals accelerated evolution of genes relevant to hematophagy
Source: BMC Genomics. 2009 Jan 29;10:57. doi: 10.1186/1471-2164-10-57 (PMC2644710; doi:10.1186/1471-2164-10-57)
Supplement: Additional file 1 — Assembled and annotated sialotranscriptome of An. darlingi female mosquitoes. Hyperlinked Excel spreadsheet and associated files with EST assembly results. This is a compressed ZIP file that should be expanded to a new directory. After this is done, start Excel and then open the file ending in .xls so the hyperlinks will work. [file 1471-2164-10-57-S1.zip › links/AD/anda-contig_137-AD.txt]

>anda-contig_137

AD-138 hypothetical conserved secreted protein [Anopheles darlingi]   271   7e-076
AD-136 hypothetical conserved secreted protein [Anopheles darlingi]   271   7e-076
AD-29 30 kDa salivary antigen family protein [Anopheles darlingi]      25   0.067
AD-27 GE rich salivary gland protein [Anopheles darlingi]              25   0.067
AD-26 30 kDa salivary antigen family protein [Anopheles darlingi]      25   0.067
AD-25 GE rich salivary gland protein [Anopheles darlingi]              25   0.067
AD-23 30 kDa salivary antigen family [Anopheles darlingi]              25   0.067
AD-21 GE rich salivary gland protein [Anopheles darlingi]              25   0.067


==> AD-138 hypothetical conserved secreted protein [Anopheles darlingi]
          Length = 244

 Score =  271 bits (692), Expect = 7e-076
 Identities = 139/143 (97%), Positives = 139/143 (97%)
 Frame = +1

Query: 1   TKVSPCFGAVPEDIKKIVHGARGQAGVCAKNTIARVREIKKNVEAHIQLGLGKVQDIVAI 180
           TKVSPCFGAVPEDIKKIVHGARGQAGVCAKNTIARVR IKKNVEAHI  GLGKVQDIVAI
Sbjct: 102 TKVSPCFGAVPEDIKKIVHGARGQAGVCAKNTIARVRVIKKNVEAHIHFGLGKVQDIVAI 161

Query: 181 GRQCIVDNKGILEQINCALESAPKAVGIVEEIVRDAATLIAESSQEVADISVDTEQCLAV 360
           GRQCIVDNKGILEQINCALESAPKAV IVEEIVRDAATLIAESSQEVADISVDTEQCLAV
Sbjct: 162 GRQCIVDNKGILEQINCALESAPKAVSIVEEIVRDAATLIAESSQEVADISVDTEQCLAV 221

Query: 361 AVQDAVGRFNDALKKVSECLGDE 429
           AVQDAVGRFNDALKKVSECLGDE
Sbjct: 222 AVQDAVGRFNDALKKVSECLGDE 244


==> AD-136 hypothetical conserved secreted protein [Anopheles darlingi]
          Length = 244

 Score =  271 bits (692), Expect = 7e-076
 Identities = 139/143 (97%), Positives = 139/143 (97%)
 Frame = +1

Query: 1   TKVSPCFGAVPEDIKKIVHGARGQAGVCAKNTIARVREIKKNVEAHIQLGLGKVQDIVAI 180
           TKVSPCFGAVPEDIKKIVHGARGQAGVCAKNTIARVREIKKNVEAHI  GLGKVQDIVAI
Sbjct: 102 TKVSPCFGAVPEDIKKIVHGARGQAGVCAKNTIARVREIKKNVEAHIHFGLGKVQDIVAI 161

Query: 181 GRQCIVDNKGILEQINCALESAPKAVGIVEEIVRDAATLIAESSQEVADISVDTEQCLAV 360
           GRQCIVDNKGILEQINCALESAPKAV IVEEIVRDAATLIAESSQEVADISV TEQCLAV
Sbjct: 162 GRQCIVDNKGILEQINCALESAPKAVSIVEEIVRDAATLIAESSQEVADISVHTEQCLAV 221

Query: 361 AVQDAVGRFNDALKKVSECLGDE 429
           AVQDAVGRFNDALKKVSECLGDE
Sbjct: 222 AVQDAVGRFNDALKKVSECLGDE 244


==> AD-29 30 kDa salivary antigen family protein [Anopheles darlingi]
          Length = 236

 Score = 25.4 bits (54), Expect = 0.067
 Identities = 10/31 (32%), Positives = 18/31 (58%)
 Frame = +1

Query: 1   TKVSPCFGAVPEDIKKIVHGARGQAGVCAKN 93
           +K+  CF +V +D K++V  +      CAK+
Sbjct: 168 SKIKECFSSVEKDTKELVKESEKSYKECAKD 198


==> AD-27 GE rich salivary gland protein [Anopheles darlingi]
          Length = 236

 Score = 25.4 bits (54), Expect = 0.067
 Identities = 10/31 (32%), Positives = 18/31 (58%)
 Frame = +1

Query: 1   TKVSPCFGAVPEDIKKIVHGARGQAGVCAKN 93
           +K+  CF +V +D K++V  +      CAK+
Sbjct: 168 SKIKECFSSVEKDTKELVKESEKSYKECAKD 198


==> AD-26 30 kDa salivary antigen family protein [Anopheles darlingi]
          Length = 236

 Score = 25.4 bits (54), Expect = 0.067
 Identities = 10/31 (32%), Positives = 18/31 (58%)
 Frame = +1

Query: 1   TKVSPCFGAVPEDIKKIVHGARGQAGVCAKN 93
           +K+  CF +V +D K++V  +      CAK+
Sbjct: 168 SKIKECFSSVEKDTKELVKESEKSYKECAKD 198


==> AD-25 GE rich salivary gland protein [Anopheles darlingi]
          Length = 236

 Score = 25.4 bits (54), Expect = 0.067
 Identities = 10/31 (32%), Positives = 18/31 (58%)
 Frame = +1

Query: 1   TKVSPCFGAVPEDIKKIVHGARGQAGVCAKN 93
           +K+  CF +V +D K++V  +      CAK+
Sbjct: 168 SKIKECFNSVEKDTKELVKESEKSYKECAKD 198


==> AD-23 30 kDa salivary antigen family [Anopheles darlingi]
          Length = 236

 Score = 25.4 bits (54), Expect = 0.067
 Identities = 10/31 (32%), Positives = 18/31 (58%)
 Frame = +1

Query: 1   TKVSPCFGAVPEDIKKIVHGARGQAGVCAKN 93
           +K+  CF +V +D K++V  +      CAK+
Sbjct: 168 SKIKECFSSVEKDTKELVKESEKSYKECAKD 198


==> AD-21 GE rich salivary gland protein [Anopheles darlingi]
          Length = 236

 Score = 25.4 bits (54), Expect = 0.067
 Identities = 10/31 (32%), Positives = 18/31 (58%)
 Frame = +1

Query: 1   TKVSPCFGAVPEDIKKIVHGARGQAGVCAKN 93
           +K+  CF +V +D K++V  +      CAK+
Sbjct: 168 SKIKECFSSVEKDTKELVKESEKSYKECAKD 198
