# Supplementary material for: The salivary gland transcriptome of the neotropical malaria vector Anopheles darlingi reveals accelerated evolution of genes relevant to hematophagy
Source: BMC Genomics. 2009 Jan 29;10:57. doi: 10.1186/1471-2164-10-57 (PMC2644710; doi:10.1186/1471-2164-10-57)
Supplement: Additional file 1 — Assembled and annotated sialotranscriptome of An. darlingi female mosquitoes. Hyperlinked Excel spreadsheet and associated files with EST assembly results. This is a compressed ZIP file that should be expanded to a new directory. After this is done, start Excel and then open the file ending in .xls so the hyperlinks will work. [file 1471-2164-10-57-S1.zip › links/AD/anda-contig_138-AD.txt]

>anda-contig_138

AD-138 hypothetical conserved secreted protein [Anopheles darlingi]   465   e-134
AD-136 hypothetical conserved secreted protein [Anopheles darlingi]   457   e-132
AD-29 30 kDa salivary antigen family protein [Anopheles darlingi]      26   0.093
AD-27 GE rich salivary gland protein [Anopheles darlingi]              26   0.093
AD-26 30 kDa salivary antigen family protein [Anopheles darlingi]      26   0.093
AD-25 GE rich salivary gland protein [Anopheles darlingi]              26   0.093
AD-23 30 kDa salivary antigen family [Anopheles darlingi]              26   0.093
AD-21 GE rich salivary gland protein [Anopheles darlingi]              26   0.093


==> AD-138 hypothetical conserved secreted protein [Anopheles darlingi]
          Length = 244

 Score =  465 bits (1197), Expect = e-134
 Identities = 242/244 (99%), Positives = 243/244 (99%)
 Frame = +2

Query: 32  MKLLLVLGVVVAYLGQLHAGPVVADHSLVAISSTRNELFKEFDHLLNGIAKEAIDSLSSL 211
           MKLLLVLGVVVAYLGQLHAGPVVADHSLVAISSTRNELFKEFDHLLNGIAKEAIDSLSSL
Sbjct: 1   MKLLLVLGVVVAYLGQLHAGPVVADHSLVAISSTRNELFKEFDHLLNGIAKEAIDSLSSL 60

Query: 212 QQNTEKQVASVETAIQDLETQYNDKVLKGISKYDGVLQELETKVSPCFGAVPEDIKKIVH 391
           QQNTEKQVASVETAIQDLETQYNDKVLK ISKYDGVLQELETKVSPCFGAVPEDIKKIVH
Sbjct: 61  QQNTEKQVASVETAIQDLETQYNDKVLKEISKYDGVLQELETKVSPCFGAVPEDIKKIVH 120

Query: 392 GARGQAGVCAKNTIARVRVIKKNVEAHIHFGLGKVQDIVAIGRQCIVDNKGILEQINCAL 571
           GARGQAGVCAKNTIARVRVIKKNVEAHIHFGLGKVQDIVAIGRQCIVDNKGILEQINCAL
Sbjct: 121 GARGQAGVCAKNTIARVRVIKKNVEAHIHFGLGKVQDIVAIGRQCIVDNKGILEQINCAL 180

Query: 572 ESAPKAVSIVEEIVRDAATLIAESSQDVADISVDTEQCLAVAVQDAVGRFNDALKKVSEC 751
           ESAPKAVSIVEEIVRDAATLIAESSQ+VADISVDTEQCLAVAVQDAVGRFNDALKKVSEC
Sbjct: 181 ESAPKAVSIVEEIVRDAATLIAESSQEVADISVDTEQCLAVAVQDAVGRFNDALKKVSEC 240

Query: 752 LGDE 763
           LGDE
Sbjct: 241 LGDE 244


==> AD-136 hypothetical conserved secreted protein [Anopheles darlingi]
          Length = 244

 Score =  457 bits (1177), Expect = e-132
 Identities = 239/244 (97%), Positives = 240/244 (98%)
 Frame = +2

Query: 32  MKLLLVLGVVVAYLGQLHAGPVVADHSLVAISSTRNELFKEFDHLLNGIAKEAIDSLSSL 211
           MKLLLVLGVVVAYLGQLHAGPVVADHSLVAISSTRNELFKEFDHLLNGIAKEAIDSLSSL
Sbjct: 1   MKLLLVLGVVVAYLGQLHAGPVVADHSLVAISSTRNELFKEFDHLLNGIAKEAIDSLSSL 60

Query: 212 QQNTEKQVASVETAIQDLETQYNDKVLKGISKYDGVLQELETKVSPCFGAVPEDIKKIVH 391
           QQNTEKQVASVETAIQDLET YNDKVLK ISKYDGVLQELETKVSPCFGAVPEDIKKIVH
Sbjct: 61  QQNTEKQVASVETAIQDLETLYNDKVLKEISKYDGVLQELETKVSPCFGAVPEDIKKIVH 120

Query: 392 GARGQAGVCAKNTIARVRVIKKNVEAHIHFGLGKVQDIVAIGRQCIVDNKGILEQINCAL 571
           GARGQAGVCAKNTIARVR IKKNVEAHIHFGLGKVQDIVAIGRQCIVDNKGILEQINCAL
Sbjct: 121 GARGQAGVCAKNTIARVREIKKNVEAHIHFGLGKVQDIVAIGRQCIVDNKGILEQINCAL 180

Query: 572 ESAPKAVSIVEEIVRDAATLIAESSQDVADISVDTEQCLAVAVQDAVGRFNDALKKVSEC 751
           ESAPKAVSIVEEIVRDAATLIAESSQ+VADISV TEQCLAVAVQDAVGRFNDALKKVSEC
Sbjct: 181 ESAPKAVSIVEEIVRDAATLIAESSQEVADISVHTEQCLAVAVQDAVGRFNDALKKVSEC 240

Query: 752 LGDE 763
           LGDE
Sbjct: 241 LGDE 244


==> AD-29 30 kDa salivary antigen family protein [Anopheles darlingi]
          Length = 236

 Score = 25.8 bits (55), Expect = 0.093
 Identities = 11/34 (32%), Positives = 19/34 (55%)
 Frame = +2

Query: 326 ELETKVSPCFGAVPEDIKKIVHGARGQAGVCAKN 427
           E  +K+  CF +V +D K++V  +      CAK+
Sbjct: 165 EKYSKIKECFSSVEKDTKELVKESEKSYKECAKD 198


==> AD-27 GE rich salivary gland protein [Anopheles darlingi]
          Length = 236

 Score = 25.8 bits (55), Expect = 0.093
 Identities = 11/34 (32%), Positives = 19/34 (55%)
 Frame = +2

Query: 326 ELETKVSPCFGAVPEDIKKIVHGARGQAGVCAKN 427
           E  +K+  CF +V +D K++V  +      CAK+
Sbjct: 165 EKYSKIKECFSSVEKDTKELVKESEKSYKECAKD 198


==> AD-26 30 kDa salivary antigen family protein [Anopheles darlingi]
          Length = 236

 Score = 25.8 bits (55), Expect = 0.093
 Identities = 11/34 (32%), Positives = 19/34 (55%)
 Frame = +2

Query: 326 ELETKVSPCFGAVPEDIKKIVHGARGQAGVCAKN 427
           E  +K+  CF +V +D K++V  +      CAK+
Sbjct: 165 EKYSKIKECFSSVEKDTKELVKESEKSYKECAKD 198


==> AD-25 GE rich salivary gland protein [Anopheles darlingi]
          Length = 236

 Score = 25.8 bits (55), Expect = 0.093
 Identities = 11/34 (32%), Positives = 19/34 (55%)
 Frame = +2

Query: 326 ELETKVSPCFGAVPEDIKKIVHGARGQAGVCAKN 427
           E  +K+  CF +V +D K++V  +      CAK+
Sbjct: 165 EKYSKIKECFNSVEKDTKELVKESEKSYKECAKD 198


==> AD-23 30 kDa salivary antigen family [Anopheles darlingi]
          Length = 236

 Score = 25.8 bits (55), Expect = 0.093
 Identities = 11/34 (32%), Positives = 19/34 (55%)
 Frame = +2

Query: 326 ELETKVSPCFGAVPEDIKKIVHGARGQAGVCAKN 427
           E  +K+  CF +V +D K++V  +      CAK+
Sbjct: 165 EKYSKIKECFSSVEKDTKELVKESEKSYKECAKD 198


==> AD-21 GE rich salivary gland protein [Anopheles darlingi]
          Length = 236

 Score = 25.8 bits (55), Expect = 0.093
 Identities = 11/34 (32%), Positives = 19/34 (55%)
 Frame = +2

Query: 326 ELETKVSPCFGAVPEDIKKIVHGARGQAGVCAKN 427
           E  +K+  CF +V +D K++V  +      CAK+
Sbjct: 165 EKYSKIKECFSSVEKDTKELVKESEKSYKECAKD 198
