# Supplementary material for: The salivary gland transcriptome of the neotropical malaria vector Anopheles darlingi reveals accelerated evolution of genes relevant to hematophagy
Source: BMC Genomics. 2009 Jan 29;10:57. doi: 10.1186/1471-2164-10-57 (PMC2644710; doi:10.1186/1471-2164-10-57)
Supplement: Additional file 1 — Assembled and annotated sialotranscriptome of An. darlingi female mosquitoes. Hyperlinked Excel spreadsheet and associated files with EST assembly results. This is a compressed ZIP file that should be expanded to a new directory. After this is done, start Excel and then open the file ending in .xls so the hyperlinks will work. [file 1471-2164-10-57-S1.zip › links/AD/anda-contig_139-AD.txt]

>anda-contig_139

AD-136 hypothetical conserved secreted protein [Anopheles darlingi]   348   8e-099
AD-138 hypothetical conserved secreted protein [Anopheles darlingi]   345   4e-098
AD-29 30 kDa salivary antigen family protein [Anopheles darlingi]      26   0.092
AD-27 GE rich salivary gland protein [Anopheles darlingi]              26   0.092
AD-26 30 kDa salivary antigen family protein [Anopheles darlingi]      26   0.092
AD-25 GE rich salivary gland protein [Anopheles darlingi]              26   0.092
AD-23 30 kDa salivary antigen family [Anopheles darlingi]              26   0.092
AD-21 GE rich salivary gland protein [Anopheles darlingi]              26   0.092


==> AD-136 hypothetical conserved secreted protein [Anopheles darlingi]
          Length = 244

 Score =  348 bits (892), Expect = 8e-099
 Identities = 179/182 (98%), Positives = 180/182 (98%)
 Frame = +2

Query: 17  NTKKQVASVETAIQDLETLYNDKVLKEISKYDGVLQELETKVSPCFGAVPEDIKKIVHGA 196
           NT+KQVASVETAIQDLETLYNDKVLKEISKYDGVLQELETKVSPCFGAVPEDIKKIVHGA
Sbjct: 63  NTEKQVASVETAIQDLETLYNDKVLKEISKYDGVLQELETKVSPCFGAVPEDIKKIVHGA 122

Query: 197 RGQAGVCAKNTIARVREIKKNVEGHIHFGLGKVQDIVAIGRQCIVDNKGILEQINCALES 376
           RGQAGVCAKNTIARVREIKKNVE HIHFGLGKVQDIVAIGRQCIVDNKGILEQINCALES
Sbjct: 123 RGQAGVCAKNTIARVREIKKNVEAHIHFGLGKVQDIVAIGRQCIVDNKGILEQINCALES 182

Query: 377 APKAVSIVEEIVRDAATLIAESSQEVADISVDTEQCLAVAVQDAVGRFNDALKKVSECLG 556
           APKAVSIVEEIVRDAATLIAESSQEVADISV TEQCLAVAVQDAVGRFNDALKKVSECLG
Sbjct: 183 APKAVSIVEEIVRDAATLIAESSQEVADISVHTEQCLAVAVQDAVGRFNDALKKVSECLG 242

Query: 557 DE 562
           DE
Sbjct: 243 DE 244


==> AD-138 hypothetical conserved secreted protein [Anopheles darlingi]
          Length = 244

 Score =  345 bits (886), Expect = 4e-098
 Identities = 178/182 (97%), Positives = 179/182 (98%)
 Frame = +2

Query: 17  NTKKQVASVETAIQDLETLYNDKVLKEISKYDGVLQELETKVSPCFGAVPEDIKKIVHGA 196
           NT+KQVASVETAIQDLET YNDKVLKEISKYDGVLQELETKVSPCFGAVPEDIKKIVHGA
Sbjct: 63  NTEKQVASVETAIQDLETQYNDKVLKEISKYDGVLQELETKVSPCFGAVPEDIKKIVHGA 122

Query: 197 RGQAGVCAKNTIARVREIKKNVEGHIHFGLGKVQDIVAIGRQCIVDNKGILEQINCALES 376
           RGQAGVCAKNTIARVR IKKNVE HIHFGLGKVQDIVAIGRQCIVDNKGILEQINCALES
Sbjct: 123 RGQAGVCAKNTIARVRVIKKNVEAHIHFGLGKVQDIVAIGRQCIVDNKGILEQINCALES 182

Query: 377 APKAVSIVEEIVRDAATLIAESSQEVADISVDTEQCLAVAVQDAVGRFNDALKKVSECLG 556
           APKAVSIVEEIVRDAATLIAESSQEVADISVDTEQCLAVAVQDAVGRFNDALKKVSECLG
Sbjct: 183 APKAVSIVEEIVRDAATLIAESSQEVADISVDTEQCLAVAVQDAVGRFNDALKKVSECLG 242

Query: 557 DE 562
           DE
Sbjct: 243 DE 244


==> AD-29 30 kDa salivary antigen family protein [Anopheles darlingi]
          Length = 236

 Score = 25.8 bits (55), Expect = 0.092
 Identities = 11/34 (32%), Positives = 19/34 (55%)
 Frame = +2

Query: 125 ELETKVSPCFGAVPEDIKKIVHGARGQAGVCAKN 226
           E  +K+  CF +V +D K++V  +      CAK+
Sbjct: 165 EKYSKIKECFSSVEKDTKELVKESEKSYKECAKD 198


==> AD-27 GE rich salivary gland protein [Anopheles darlingi]
          Length = 236

 Score = 25.8 bits (55), Expect = 0.092
 Identities = 11/34 (32%), Positives = 19/34 (55%)
 Frame = +2

Query: 125 ELETKVSPCFGAVPEDIKKIVHGARGQAGVCAKN 226
           E  +K+  CF +V +D K++V  +      CAK+
Sbjct: 165 EKYSKIKECFSSVEKDTKELVKESEKSYKECAKD 198


==> AD-26 30 kDa salivary antigen family protein [Anopheles darlingi]
          Length = 236

 Score = 25.8 bits (55), Expect = 0.092
 Identities = 11/34 (32%), Positives = 19/34 (55%)
 Frame = +2

Query: 125 ELETKVSPCFGAVPEDIKKIVHGARGQAGVCAKN 226
           E  +K+  CF +V +D K++V  +      CAK+
Sbjct: 165 EKYSKIKECFSSVEKDTKELVKESEKSYKECAKD 198


==> AD-25 GE rich salivary gland protein [Anopheles darlingi]
          Length = 236

 Score = 25.8 bits (55), Expect = 0.092
 Identities = 11/34 (32%), Positives = 19/34 (55%)
 Frame = +2

Query: 125 ELETKVSPCFGAVPEDIKKIVHGARGQAGVCAKN 226
           E  +K+  CF +V +D K++V  +      CAK+
Sbjct: 165 EKYSKIKECFNSVEKDTKELVKESEKSYKECAKD 198


==> AD-23 30 kDa salivary antigen family [Anopheles darlingi]
          Length = 236

 Score = 25.8 bits (55), Expect = 0.092
 Identities = 11/34 (32%), Positives = 19/34 (55%)
 Frame = +2

Query: 125 ELETKVSPCFGAVPEDIKKIVHGARGQAGVCAKN 226
           E  +K+  CF +V +D K++V  +      CAK+
Sbjct: 165 EKYSKIKECFSSVEKDTKELVKESEKSYKECAKD 198


==> AD-21 GE rich salivary gland protein [Anopheles darlingi]
          Length = 236

 Score = 25.8 bits (55), Expect = 0.092
 Identities = 11/34 (32%), Positives = 19/34 (55%)
 Frame = +2

Query: 125 ELETKVSPCFGAVPEDIKKIVHGARGQAGVCAKN 226
           E  +K+  CF +V +D K++V  +      CAK+
Sbjct: 165 EKYSKIKECFSSVEKDTKELVKESEKSYKECAKD 198
