# Supplementary material for: The salivary gland transcriptome of the neotropical malaria vector Anopheles darlingi reveals accelerated evolution of genes relevant to hematophagy
Source: BMC Genomics. 2009 Jan 29;10:57. doi: 10.1186/1471-2164-10-57 (PMC2644710; doi:10.1186/1471-2164-10-57)
Supplement: Additional file 1 — Assembled and annotated sialotranscriptome of An. darlingi female mosquitoes. Hyperlinked Excel spreadsheet and associated files with EST assembly results. This is a compressed ZIP file that should be expanded to a new directory. After this is done, start Excel and then open the file ending in .xls so the hyperlinks will work. [file 1471-2164-10-57-S1.zip › links/AD/anda-contig_140-AD.txt]

>anda-contig_140

AD-141 CYTOCHROME C OXIDASE SUBUNIT I from mitochondrial genome ...   620   0.0  


==> AD-141 CYTOCHROME C OXIDASE SUBUNIT I from mitochondrial genome -
            fragment [Anopheles darlingi]
          Length = 505

 Score =  620 bits (1600), Expect = 0.0
 Identities = 318/346 (91%), Positives = 337/346 (97%)
 Frame = +2

Query: 20   FSLHLAGISSILGAVNFITTVINIRSPGITLDRIPLFV*SVVITAILLLLSLPVLAGAIT 199
            FSLHLAGISSILGAVNFITTVIN+RSPGITLDR+PLFV SVVITAILLLLSLPVLAGAIT
Sbjct: 139  FSLHLAGISSILGAVNFITTVINMRSPGITLDRMPLFVWSVVITAILLLLSLPVLAGAIT 198

Query: 200  ILLTDRNLNTSFFDPAGGGDPILYQHLF*FFGHPEVYILILPGFGIISHIITQERGKKET 379
            +LLTDRNLNTSFFDPAGGGDPILYQHLF FFGHPEVYILILPGFG+ISHIITQERGKKET
Sbjct: 199  MLLTDRNLNTSFFDPAGGGDPILYQHLFWFFGHPEVYILILPGFGMISHIITQERGKKET 258

Query: 380  FGNLGIIYAILAIGLLGFIV*AHHIFTVGIDVDTRAYFTSATIIIAVPTGIKIFS*LATL 559
            FGNLG+IYA+LAIGLLGFIV AHH+FTVG+DVDTRAYFTSAT+IIAVPTGIKIFS LATL
Sbjct: 259  FGNLGMIYAMLAIGLLGFIVWAHHMFTVGMDVDTRAYFTSATMIIAVPTGIKIFSWLATL 318

Query: 560  HGTQLTYSPAIL*AFGFVFLFTVGGLTGVVLANSSIDIVLHDTYFVVAHFHYVLSIGAVF 739
            HGTQLTYSPA+L AFGFVFLFTVGGLTGVVLANSSIDIVLHDTY+VVAHFHYVLS+GAVF
Sbjct: 319  HGTQLTYSPAMLWAFGFVFLFTVGGLTGVVLANSSIDIVLHDTYYVVAHFHYVLSMGAVF 378

Query: 740  AIIAGFIH*YPLLTGLTINPT*LKIQFFIIFVGVNLTFFPQHFLGLAGIPRRYSDFPDSY 919
            AI+AGFIH YPLLTGLT+NPT LKIQFF++FVGVNLTFFPQHFLGLAG+PRRYSDFPDSY
Sbjct: 379  AIMAGFIHWYPLLTGLTMNPTWLKIQFFMMFVGVNLTFFPQHFLGLAGMPRRYSDFPDSY 438

Query: 920  LT*NIVSSLGRTISLFAILYFLFIIRESIITQRTPAFPIQLSSSIE 1057
            LT NIVSSLGRTISLFAILYFLFII ES+ITQRTPAFP+QLSSSIE
Sbjct: 439  LTWNIVSSLGRTISLFAILYFLFIIWESMITQRTPAFPMQLSSSIE 484
