# Supplementary material for: The salivary gland transcriptome of the neotropical malaria vector Anopheles darlingi reveals accelerated evolution of genes relevant to hematophagy
Source: BMC Genomics. 2009 Jan 29;10:57. doi: 10.1186/1471-2164-10-57 (PMC2644710; doi:10.1186/1471-2164-10-57)
Supplement: Additional file 1 — Assembled and annotated sialotranscriptome of An. darlingi female mosquitoes. Hyperlinked Excel spreadsheet and associated files with EST assembly results. This is a compressed ZIP file that should be expanded to a new directory. After this is done, start Excel and then open the file ending in .xls so the hyperlinks will work. [file 1471-2164-10-57-S1.zip › links/AD/anda-contig_141-AD.txt]

>anda-contig_141

AD-141 CYTOCHROME C OXIDASE SUBUNIT I from mitochondrial genome ...   907   0.0  


==> AD-141 CYTOCHROME C OXIDASE SUBUNIT I from mitochondrial genome -
            fragment [Anopheles darlingi]
          Length = 505

 Score =  907 bits (2345), Expect = 0.0
 Identities = 464/505 (91%), Positives = 491/505 (97%)
 Frame = +3

Query: 9    TNHKDIGTLYFIFGA*AGIVGTSLRILIRAELGHPGAFIGDDQIYNVIVTAHAFIIIFFI 188
            TNHKDIGTLYFIFGA AG+VGTSLRILIRAELGHPGAFIGDDQIYNVIVTAHAFI+IFF+
Sbjct: 1    TNHKDIGTLYFIFGAWAGMVGTSLRILIRAELGHPGAFIGDDQIYNVIVTAHAFIMIFFM 60

Query: 189  VIPIIIGGFGN*LVPLILGAPDMAFPRINNISF*ILPPSLTLLISRSIVENGAGTG*TVY 368
            V+PI+IGGFGN LVPL+LGAPDMAFPR+NN+SF +LPPSLTLLISRS+VENGAGTG TVY
Sbjct: 61   VMPIMIGGFGNWLVPLMLGAPDMAFPRMNNMSFWMLPPSLTLLISRSMVENGAGTGWTVY 120

Query: 369  PPLSSGIAHAGASVDLAIFSLHLAGISSILGAVNFITTVINIRSPGITLDRIPLFV*SVV 548
            PPLSSGIAHAGASVDLAIFSLHLAGISSILGAVNFITTVIN+RSPGITLDR+PLFV SVV
Sbjct: 121  PPLSSGIAHAGASVDLAIFSLHLAGISSILGAVNFITTVINMRSPGITLDRMPLFVWSVV 180

Query: 549  ITAILLLLSLPVLAGAITILLTDRNLNTSFFDPAGGGDPILYQHLF*FFGHPEVYILILP 728
            ITAILLLLSLPVLAGAIT+LLTDRNLNTSFFDPAGGGDPILYQHLF FFGHPEVYILILP
Sbjct: 181  ITAILLLLSLPVLAGAITMLLTDRNLNTSFFDPAGGGDPILYQHLFWFFGHPEVYILILP 240

Query: 729  GFGMISHIITQERGKKETFGNLGIIYAILAIGLLGFIV*AHHIFTVGIDVDTRAYFTSAT 908
            GFGMISHIITQERGKKETFGNLG+IYA+LAIGLLGFIV AHH+FTVG+DVDTRAYFTSAT
Sbjct: 241  GFGMISHIITQERGKKETFGNLGMIYAMLAIGLLGFIVWAHHMFTVGMDVDTRAYFTSAT 300

Query: 909  IIIAVPTGIKIFS*LATLHGTQLTYSPAIL*AFGFVFLFTVGGLTGVVLANSSIDIVLHD 1088
            +IIAVPTGIKIFS LATLHGTQLTYSPA+L AFGFVFLFTVGGLTGVVLANSSIDIVLHD
Sbjct: 301  MIIAVPTGIKIFSWLATLHGTQLTYSPAMLWAFGFVFLFTVGGLTGVVLANSSIDIVLHD 360

Query: 1089 TYYVVAHFHYVLSIGAVFAIIAGFIH*YPLLTGLTINPT*LKIQFFIIFVGVNLTFFPQH 1268
            TYYVVAHFHYVLS+GAVFAI+AGFIH YPLLTGLT+NPT LKIQFF++FVGVNLTFFPQH
Sbjct: 361  TYYVVAHFHYVLSMGAVFAIMAGFIHWYPLLTGLTMNPTWLKIQFFMMFVGVNLTFFPQH 420

Query: 1269 FLGLAGIPRRYSDFPDSYLT*NIVSSLGRTISLFAILYFLFII*ESIITQRTPAFPIQLS 1448
            FLGLAG+PRRYSDFPDSYLT NIVSSLGRTISLFAILYFLFII ES+ITQRTPAFP+QLS
Sbjct: 421  FLGLAGMPRRYSDFPDSYLTWNIVSSLGRTISLFAILYFLFIIWESMITQRTPAFPMQLS 480

Query: 1449 SSIE*YHTLPPAEHTYAELPLLTNN 1523
            SSIE YHTLPPAEHTYAELPLLTNN
Sbjct: 481  SSIEWYHTLPPAEHTYAELPLLTNN 505
