# Supplementary material for: The salivary gland transcriptome of the neotropical malaria vector Anopheles darlingi reveals accelerated evolution of genes relevant to hematophagy
Source: BMC Genomics. 2009 Jan 29;10:57. doi: 10.1186/1471-2164-10-57 (PMC2644710; doi:10.1186/1471-2164-10-57)
Supplement: Additional file 1 — Assembled and annotated sialotranscriptome of An. darlingi female mosquitoes. Hyperlinked Excel spreadsheet and associated files with EST assembly results. This is a compressed ZIP file that should be expanded to a new directory. After this is done, start Excel and then open the file ending in .xls so the hyperlinks will work. [file 1471-2164-10-57-S1.zip › links/AD/anda-contig_142-AD.txt]

>anda-contig_142

AD-143 gSG10 salivary mucin [Anopheles darlingi]                      179   2e-048
AD-145 gSG10 salivary mucin [Anopheles darlingi]                      172   3e-046
AD-146 gSG10 salivary mucin [Anopheles darlingi]                      166   1e-044
AD-114 41 kDa family salivary secreted protein [Aedes aegypti] [...    35   8e-005


==> AD-143 gSG10 salivary mucin [Anopheles darlingi]
          Length = 192

 Score =  179 bits (454), Expect = 2e-048
 Identities = 89/92 (96%), Positives = 90/92 (97%)
 Frame = +1

Query: 1   LNLNDLGDGGGGGDDAEADTGGSYISIGEHIIRLPANISNLTLNTYLINGLPVDESMAVP 180
           LNLNDLGDGGGGGDDAEADTGGSYISIGEHIIRLPANISNLTLNTYLINGLPVDESMAVP
Sbjct: 101 LNLNDLGDGGGGGDDAEADTGGSYISIGEHIIRLPANISNLTLNTYLINGLPVDESMAVP 160

Query: 181 SEMGSAGETNVLVTTIRLFRNILKSFLTPASG 276
           SEMGSAGETN+LVTTIRLFRN LKSFL PASG
Sbjct: 161 SEMGSAGETNLLVTTIRLFRNFLKSFLAPASG 192


==> AD-145 gSG10 salivary mucin [Anopheles darlingi]
          Length = 199

 Score =  172 bits (435), Expect = 3e-046
 Identities = 89/96 (92%), Positives = 90/96 (93%), Gaps = 4/96 (4%)
 Frame = +1

Query: 1   LNLNDLGDGGGGG----DDAEADTGGSYISIGEHIIRLPANISNLTLNTYLINGLPVDES 168
           LNLNDLGDGGGGG    DDA+ADTGGSYISIGEHIIRLPANISNLTLNTYLINGLPVDES
Sbjct: 104 LNLNDLGDGGGGGGGGGDDAKADTGGSYISIGEHIIRLPANISNLTLNTYLINGLPVDES 163

Query: 169 MAVPSEMGSAGETNVLVTTIRLFRNILKSFLTPASG 276
           MAVPS MGSAGETNVLVTTIRLFRNILKSFL PASG
Sbjct: 164 MAVPSVMGSAGETNVLVTTIRLFRNILKSFLAPASG 199


==> AD-146 gSG10 salivary mucin [Anopheles darlingi]
          Length = 193

 Score =  166 bits (421), Expect = 1e-044
 Identities = 84/93 (90%), Positives = 88/93 (94%), Gaps = 1/93 (1%)
 Frame = +1

Query: 1   LNLNDLGDGGGGGDDAEADTGGSYISIGEHIIRLPANISNLTLNTYLINGLPVDESMAVP 180
           LNLNDLGDGG GGDDAEADTGGSYISIGEHIIRLPANISNLTLNTYL+N +PVDESMAVP
Sbjct: 101 LNLNDLGDGGSGGDDAEADTGGSYISIGEHIIRLPANISNLTLNTYLVNRVPVDESMAVP 160

Query: 181 SEM-GSAGETNVLVTTIRLFRNILKSFLTPASG 276
           SEM G+AGETN+LVTTIRLFRN LKSFL PASG
Sbjct: 161 SEMDGNAGETNLLVTTIRLFRNFLKSFLAPASG 193


==> AD-114 41 kDa family salivary secreted protein [Aedes aegypti]
           [Anopheles darlingi]
          Length = 406

 Score = 34.7 bits (78), Expect = 8e-005
 Identities = 18/50 (36%), Positives = 26/50 (52%)
 Frame = +1

Query: 46  AEADTGGSYISIGEHIIRLPANISNLTLNTYLINGLPVDESMAVPSEMGS 195
           A     GSYI+IG  +  LP N+SN++LN  + +G        VPS   +
Sbjct: 112 ANNPVNGSYIAIGNQVFHLPNNLSNVSLN--IASGSSGGAGQTVPSNFST 159
