# Supplementary material for: The salivary gland transcriptome of the neotropical malaria vector Anopheles darlingi reveals accelerated evolution of genes relevant to hematophagy
Source: BMC Genomics. 2009 Jan 29;10:57. doi: 10.1186/1471-2164-10-57 (PMC2644710; doi:10.1186/1471-2164-10-57)
Supplement: Additional file 1 — Assembled and annotated sialotranscriptome of An. darlingi female mosquitoes. Hyperlinked Excel spreadsheet and associated files with EST assembly results. This is a compressed ZIP file that should be expanded to a new directory. After this is done, start Excel and then open the file ending in .xls so the hyperlinks will work. [file 1471-2164-10-57-S1.zip › links/AD/anda-contig_143-AD.txt]

>anda-contig_143

AD-143 gSG10 salivary mucin [Anopheles darlingi]                      377   e-107
AD-146 gSG10 salivary mucin [Anopheles darlingi]                      358   e-102
AD-145 gSG10 salivary mucin [Anopheles darlingi]                      356   e-101
AD-114 41 kDa family salivary secreted protein [Aedes aegypti] [...    87   3e-020


==> AD-143 gSG10 salivary mucin [Anopheles darlingi]
          Length = 192

 Score =  377 bits (968), Expect = e-107
 Identities = 192/192 (100%), Positives = 192/192 (100%)
 Frame = +1

Query: 22  MRSSQILVHLLSAALLAQPLLAAPIFWFLPWSFPNFPTSTSSTSGSTSSSASNGASNSSN 201
           MRSSQILVHLLSAALLAQPLLAAPIFWFLPWSFPNFPTSTSSTSGSTSSSASNGASNSSN
Sbjct: 1   MRSSQILVHLLSAALLAQPLLAAPIFWFLPWSFPNFPTSTSSTSGSTSSSASNGASNSSN 60

Query: 202 VSVAIGNRVNTSTGLDDYGTNITNVQINVNRQRRSVANTFLNLNDLGDGGGGGDDAEADT 381
           VSVAIGNRVNTSTGLDDYGTNITNVQINVNRQRRSVANTFLNLNDLGDGGGGGDDAEADT
Sbjct: 61  VSVAIGNRVNTSTGLDDYGTNITNVQINVNRQRRSVANTFLNLNDLGDGGGGGDDAEADT 120

Query: 382 GGSYISIGEHIIRLPANISNLTLNTYLINGLPVDESMAVPSEMGSAGETNLLVTTIRLFR 561
           GGSYISIGEHIIRLPANISNLTLNTYLINGLPVDESMAVPSEMGSAGETNLLVTTIRLFR
Sbjct: 121 GGSYISIGEHIIRLPANISNLTLNTYLINGLPVDESMAVPSEMGSAGETNLLVTTIRLFR 180

Query: 562 NFLKSFLAPASG 597
           NFLKSFLAPASG
Sbjct: 181 NFLKSFLAPASG 192


==> AD-146 gSG10 salivary mucin [Anopheles darlingi]
          Length = 193

 Score =  358 bits (918), Expect = e-102
 Identities = 184/193 (95%), Positives = 188/193 (97%), Gaps = 1/193 (0%)
 Frame = +1

Query: 22  MRSSQILVHLLSAALLAQPLLAAPIFWFLPWSFPNFPTSTSSTSGSTSSSASNGASNSSN 201
           MRSSQILVHLLSAALLAQPLLAAPIFWFLPWSFPNFPTSTSS SGSTSSSAS+GASNSSN
Sbjct: 1   MRSSQILVHLLSAALLAQPLLAAPIFWFLPWSFPNFPTSTSSPSGSTSSSASSGASNSSN 60

Query: 202 VSVAIGNRVNTSTGLDDYGTNITNVQINVNRQRRSVANTFLNLNDLGDGGGGGDDAEADT 381
           VSVAIGNRVNTSTGLDDYGTNITNVQINV RQRRSVANTFLNLNDLGDGG GGDDAEADT
Sbjct: 61  VSVAIGNRVNTSTGLDDYGTNITNVQINVKRQRRSVANTFLNLNDLGDGGSGGDDAEADT 120

Query: 382 GGSYISIGEHIIRLPANISNLTLNTYLINGLPVDESMAVPSEM-GSAGETNLLVTTIRLF 558
           GGSYISIGEHIIRLPANISNLTLNTYL+N +PVDESMAVPSEM G+AGETNLLVTTIRLF
Sbjct: 121 GGSYISIGEHIIRLPANISNLTLNTYLVNRVPVDESMAVPSEMDGNAGETNLLVTTIRLF 180

Query: 559 RNFLKSFLAPASG 597
           RNFLKSFLAPASG
Sbjct: 181 RNFLKSFLAPASG 193


==> AD-145 gSG10 salivary mucin [Anopheles darlingi]
          Length = 199

 Score =  356 bits (914), Expect = e-101
 Identities = 187/199 (93%), Positives = 190/199 (95%), Gaps = 7/199 (3%)
 Frame = +1

Query: 22  MRSSQILVHLLSAALLAQPLLAAPIFWFLPWSFPNFPTSTSSTSGSTSS---SASNGASN 192
           MRSSQILVHLLSAALLAQPLLAAPIFWFLPWSFPNFPTSTSSTSGSTSS   SAS+GASN
Sbjct: 1   MRSSQILVHLLSAALLAQPLLAAPIFWFLPWSFPNFPTSTSSTSGSTSSTSSSASSGASN 60

Query: 193 SSNVSVAIGNRVNTSTGLDDYGTNITNVQINVNRQRRSVANTFLNLNDLGDGGGGG---- 360
           SSNVSVAIGNRVNTSTGLDDYGTNITNVQINVNRQRRSVANTFLNLNDLGDGGGGG    
Sbjct: 61  SSNVSVAIGNRVNTSTGLDDYGTNITNVQINVNRQRRSVANTFLNLNDLGDGGGGGGGGG 120

Query: 361 DDAEADTGGSYISIGEHIIRLPANISNLTLNTYLINGLPVDESMAVPSEMGSAGETNLLV 540
           DDA+ADTGGSYISIGEHIIRLPANISNLTLNTYLINGLPVDESMAVPS MGSAGETN+LV
Sbjct: 121 DDAKADTGGSYISIGEHIIRLPANISNLTLNTYLINGLPVDESMAVPSVMGSAGETNVLV 180

Query: 541 TTIRLFRNFLKSFLAPASG 597
           TTIRLFRN LKSFLAPASG
Sbjct: 181 TTIRLFRNILKSFLAPASG 199


==> AD-114 41 kDa family salivary secreted protein [Aedes aegypti]
           [Anopheles darlingi]
          Length = 406

 Score = 87.0 bits (214), Expect = 3e-020
 Identities = 57/164 (34%), Positives = 87/164 (53%)
 Frame = +1

Query: 25  RSSQILVHLLSAALLAQPLLAAPIFWFLPWSFPNFPTSTSSTSGSTSSSASNGASNSSNV 204
           RS  +++ LL AA+   P       +  PW+ P  P  T +    TS++++   +  SNV
Sbjct: 3   RSMSVVLALLIAAIGIIPWYVDAFLFTTPWN-PQ-PPRTINQLPVTSATSATTPTQQSNV 60

Query: 205 SVAIGNRVNTSTGLDDYGTNITNVQINVNRQRRSVANTFLNLNDLGDGGGGGDDAEADTG 384
           ++A+GNR+NT T L DYGTN+  + INVNR+RR   + +   N   +    G  A     
Sbjct: 61  TLALGNRINTDTALTDYGTNVNGLGINVNRRRRRRRDIW---NIESNPVLAGLAANNPVN 117

Query: 385 GSYISIGEHIIRLPANISNLTLNTYLINGLPVDESMAVPSEMGS 516
           GSYI+IG  +  LP N+SN++LN  + +G        VPS   +
Sbjct: 118 GSYIAIGNQVFHLPNNLSNVSLN--IASGSSGGAGQTVPSNFST 159
