# Supplementary material for: The salivary gland transcriptome of the neotropical malaria vector Anopheles darlingi reveals accelerated evolution of genes relevant to hematophagy
Source: BMC Genomics. 2009 Jan 29;10:57. doi: 10.1186/1471-2164-10-57 (PMC2644710; doi:10.1186/1471-2164-10-57)
Supplement: Additional file 1 — Assembled and annotated sialotranscriptome of An. darlingi female mosquitoes. Hyperlinked Excel spreadsheet and associated files with EST assembly results. This is a compressed ZIP file that should be expanded to a new directory. After this is done, start Excel and then open the file ending in .xls so the hyperlinks will work. [file 1471-2164-10-57-S1.zip › links/AD/anda-contig_144-AD.txt]

>anda-contig_144

AD-146 gSG10 salivary mucin [Anopheles darlingi]                      150   1e-039
AD-143 gSG10 salivary mucin [Anopheles darlingi]                      146   2e-038
AD-145 gSG10 salivary mucin [Anopheles darlingi]                      138   4e-036
AD-114 41 kDa family salivary secreted protein [Aedes aegypti] [...    35   8e-005


==> AD-146 gSG10 salivary mucin [Anopheles darlingi]
          Length = 193

 Score =  150 bits (379), Expect = 1e-039
 Identities = 75/82 (91%), Positives = 78/82 (95%)
 Frame = +2

Query: 2   GGNDAEADTSGSYISIGEHIIRLPANISNLTLNTYLINGLPVDESMPVPSEMDGNAGETN 181
           GG+DAEADT GSYISIGEHIIRLPANISNLTLNTYL+N +PVDESM VPSEMDGNAGETN
Sbjct: 112 GGDDAEADTGGSYISIGEHIIRLPANISNLTLNTYLVNRVPVDESMAVPSEMDGNAGETN 171

Query: 182 LLVTTIRLFRNFLKSFLASASG 247
           LLVTTIRLFRNFLKSFLA ASG
Sbjct: 172 LLVTTIRLFRNFLKSFLAPASG 193


==> AD-143 gSG10 salivary mucin [Anopheles darlingi]
          Length = 192

 Score =  146 bits (368), Expect = 2e-038
 Identities = 76/82 (92%), Positives = 78/82 (95%)
 Frame = +2

Query: 2   GGNDAEADTSGSYISIGEHIIRLPANISNLTLNTYLINGLPVDESMPVPSEMDGNAGETN 181
           GG+DAEADT GSYISIGEHIIRLPANISNLTLNTYLINGLPVDESM VPSEM G+AGETN
Sbjct: 112 GGDDAEADTGGSYISIGEHIIRLPANISNLTLNTYLINGLPVDESMAVPSEM-GSAGETN 170

Query: 182 LLVTTIRLFRNFLKSFLASASG 247
           LLVTTIRLFRNFLKSFLA ASG
Sbjct: 171 LLVTTIRLFRNFLKSFLAPASG 192


==> AD-145 gSG10 salivary mucin [Anopheles darlingi]
          Length = 199

 Score =  138 bits (348), Expect = 4e-036
 Identities = 72/82 (87%), Positives = 76/82 (92%)
 Frame = +2

Query: 2   GGNDAEADTSGSYISIGEHIIRLPANISNLTLNTYLINGLPVDESMPVPSEMDGNAGETN 181
           GG+DA+ADT GSYISIGEHIIRLPANISNLTLNTYLINGLPVDESM VPS M G+AGETN
Sbjct: 119 GGDDAKADTGGSYISIGEHIIRLPANISNLTLNTYLINGLPVDESMAVPSVM-GSAGETN 177

Query: 182 LLVTTIRLFRNFLKSFLASASG 247
           +LVTTIRLFRN LKSFLA ASG
Sbjct: 178 VLVTTIRLFRNILKSFLAPASG 199


==> AD-114 41 kDa family salivary secreted protein [Aedes aegypti]
           [Anopheles darlingi]
          Length = 406

 Score = 34.7 bits (78), Expect = 8e-005
 Identities = 19/49 (38%), Positives = 27/49 (55%)
 Frame = +2

Query: 5   GNDAEADTSGSYISIGEHIIRLPANISNLTLNTYLINGLPVDESMPVPS 151
           G  A    +GSYI+IG  +  LP N+SN++LN  + +G        VPS
Sbjct: 109 GLAANNPVNGSYIAIGNQVFHLPNNLSNVSLN--IASGSSGGAGQTVPS 155
