# Supplementary material for: The salivary gland transcriptome of the neotropical malaria vector Anopheles darlingi reveals accelerated evolution of genes relevant to hematophagy
Source: BMC Genomics. 2009 Jan 29;10:57. doi: 10.1186/1471-2164-10-57 (PMC2644710; doi:10.1186/1471-2164-10-57)
Supplement: Additional file 1 — Assembled and annotated sialotranscriptome of An. darlingi female mosquitoes. Hyperlinked Excel spreadsheet and associated files with EST assembly results. This is a compressed ZIP file that should be expanded to a new directory. After this is done, start Excel and then open the file ending in .xls so the hyperlinks will work. [file 1471-2164-10-57-S1.zip › links/AD/anda-contig_145-AD.txt]

>anda-contig_145

AD-145 gSG10 salivary mucin [Anopheles darlingi]                      389   e-111
AD-143 gSG10 salivary mucin [Anopheles darlingi]                      356   e-101
AD-146 gSG10 salivary mucin [Anopheles darlingi]                      340   1e-096
AD-114 41 kDa family salivary secreted protein [Aedes aegypti] [...    85   1e-019


==> AD-145 gSG10 salivary mucin [Anopheles darlingi]
          Length = 199

 Score =  389 bits (1000), Expect = e-111
 Identities = 199/199 (100%), Positives = 199/199 (100%)
 Frame = +2

Query: 20  MRSSQILVHLLSAALLAQPLLAAPIFWFLPWSFPNFPTSTSSTSGSTSSTSSSASSGASN 199
           MRSSQILVHLLSAALLAQPLLAAPIFWFLPWSFPNFPTSTSSTSGSTSSTSSSASSGASN
Sbjct: 1   MRSSQILVHLLSAALLAQPLLAAPIFWFLPWSFPNFPTSTSSTSGSTSSTSSSASSGASN 60

Query: 200 SSNVSVAIGNRVNTSTGLDDYGTNITNVQINVNRQRRSVANTFLNLNDLGDGGGGGGGGG 379
           SSNVSVAIGNRVNTSTGLDDYGTNITNVQINVNRQRRSVANTFLNLNDLGDGGGGGGGGG
Sbjct: 61  SSNVSVAIGNRVNTSTGLDDYGTNITNVQINVNRQRRSVANTFLNLNDLGDGGGGGGGGG 120

Query: 380 DDAKADTGGSYISIGEHIIRLPANISNLTLNTYLINGLPVDESMAVPSVMGSAGETNVLV 559
           DDAKADTGGSYISIGEHIIRLPANISNLTLNTYLINGLPVDESMAVPSVMGSAGETNVLV
Sbjct: 121 DDAKADTGGSYISIGEHIIRLPANISNLTLNTYLINGLPVDESMAVPSVMGSAGETNVLV 180

Query: 560 TTIRLFRNILKSFLAPASG 616
           TTIRLFRNILKSFLAPASG
Sbjct: 181 TTIRLFRNILKSFLAPASG 199


==> AD-143 gSG10 salivary mucin [Anopheles darlingi]
          Length = 192

 Score =  356 bits (914), Expect = e-101
 Identities = 187/199 (93%), Positives = 190/199 (95%)
 Frame = +2

Query: 20  MRSSQILVHLLSAALLAQPLLAAPIFWFLPWSFPNFPTSTSSTSGSTSSTSSSASSGASN 199
           MRSSQILVHLLSAALLAQPLLAAPIFWFLPWSFPNFPTSTSSTSGSTSS   SAS+GASN
Sbjct: 1   MRSSQILVHLLSAALLAQPLLAAPIFWFLPWSFPNFPTSTSSTSGSTSS---SASNGASN 57

Query: 200 SSNVSVAIGNRVNTSTGLDDYGTNITNVQINVNRQRRSVANTFLNLNDLGDGGGGGGGGG 379
           SSNVSVAIGNRVNTSTGLDDYGTNITNVQINVNRQRRSVANTFLNLNDLGDGGGGG    
Sbjct: 58  SSNVSVAIGNRVNTSTGLDDYGTNITNVQINVNRQRRSVANTFLNLNDLGDGGGGG---- 113

Query: 380 DDAKADTGGSYISIGEHIIRLPANISNLTLNTYLINGLPVDESMAVPSVMGSAGETNVLV 559
           DDA+ADTGGSYISIGEHIIRLPANISNLTLNTYLINGLPVDESMAVPS MGSAGETN+LV
Sbjct: 114 DDAEADTGGSYISIGEHIIRLPANISNLTLNTYLINGLPVDESMAVPSEMGSAGETNLLV 173

Query: 560 TTIRLFRNILKSFLAPASG 616
           TTIRLFRN LKSFLAPASG
Sbjct: 174 TTIRLFRNFLKSFLAPASG 192


==> AD-146 gSG10 salivary mucin [Anopheles darlingi]
          Length = 193

 Score =  340 bits (872), Expect = 1e-096
 Identities = 181/200 (90%), Positives = 186/200 (93%), Gaps = 1/200 (0%)
 Frame = +2

Query: 20  MRSSQILVHLLSAALLAQPLLAAPIFWFLPWSFPNFPTSTSSTSGSTSSTSSSASSGASN 199
           MRSSQILVHLLSAALLAQPLLAAPIFWFLPWSFPNFPTSTSS SGSTSS   SASSGASN
Sbjct: 1   MRSSQILVHLLSAALLAQPLLAAPIFWFLPWSFPNFPTSTSSPSGSTSS---SASSGASN 57

Query: 200 SSNVSVAIGNRVNTSTGLDDYGTNITNVQINVNRQRRSVANTFLNLNDLGDGGGGGGGGG 379
           SSNVSVAIGNRVNTSTGLDDYGTNITNVQINV RQRRSVANTFLNLNDLGD    GG GG
Sbjct: 58  SSNVSVAIGNRVNTSTGLDDYGTNITNVQINVKRQRRSVANTFLNLNDLGD----GGSGG 113

Query: 380 DDAKADTGGSYISIGEHIIRLPANISNLTLNTYLINGLPVDESMAVPSVM-GSAGETNVL 556
           DDA+ADTGGSYISIGEHIIRLPANISNLTLNTYL+N +PVDESMAVPS M G+AGETN+L
Sbjct: 114 DDAEADTGGSYISIGEHIIRLPANISNLTLNTYLVNRVPVDESMAVPSEMDGNAGETNLL 173

Query: 557 VTTIRLFRNILKSFLAPASG 616
           VTTIRLFRN LKSFLAPASG
Sbjct: 174 VTTIRLFRNFLKSFLAPASG 193


==> AD-114 41 kDa family salivary secreted protein [Aedes aegypti]
           [Anopheles darlingi]
          Length = 406

 Score = 84.7 bits (208), Expect = 1e-019
 Identities = 57/167 (34%), Positives = 85/167 (50%)
 Frame = +2

Query: 23  RSSQILVHLLSAALLAQPLLAAPIFWFLPWSFPNFPTSTSSTSGSTSSTSSSASSGASNS 202
           RS  +++ LL AA+   P       +  PW+ P  P     T      TS+++++  +  
Sbjct: 3   RSMSVVLALLIAAIGIIPWYVDAFLFTTPWN-PQPPR----TINQLPVTSATSATTPTQQ 57

Query: 203 SNVSVAIGNRVNTSTGLDDYGTNITNVQINVNRQRRSVANTFLNLNDLGDGGGGGGGGGD 382
           SNV++A+GNR+NT T L DYGTN+  + INVNR+RR          D+ +        G 
Sbjct: 58  SNVTLALGNRINTDTALTDYGTNVNGLGINVNRRRR-------RRRDIWNIESNPVLAGL 110

Query: 383 DAKADTGGSYISIGEHIIRLPANISNLTLNTYLINGLPVDESMAVPS 523
            A     GSYI+IG  +  LP N+SN++LN  + +G        VPS
Sbjct: 111 AANNPVNGSYIAIGNQVFHLPNNLSNVSLN--IASGSSGGAGQTVPS 155
