# Supplementary material for: The salivary gland transcriptome of the neotropical malaria vector Anopheles darlingi reveals accelerated evolution of genes relevant to hematophagy
Source: BMC Genomics. 2009 Jan 29;10:57. doi: 10.1186/1471-2164-10-57 (PMC2644710; doi:10.1186/1471-2164-10-57)
Supplement: Additional file 1 — Assembled and annotated sialotranscriptome of An. darlingi female mosquitoes. Hyperlinked Excel spreadsheet and associated files with EST assembly results. This is a compressed ZIP file that should be expanded to a new directory. After this is done, start Excel and then open the file ending in .xls so the hyperlinks will work. [file 1471-2164-10-57-S1.zip › links/AD/anda-contig_146-AD.txt]

>anda-contig_146

AD-146 gSG10 salivary mucin [Anopheles darlingi]                      379   e-108
AD-143 gSG10 salivary mucin [Anopheles darlingi]                      358   e-101
AD-145 gSG10 salivary mucin [Anopheles darlingi]                      340   2e-096
AD-114 41 kDa family salivary secreted protein [Aedes aegypti] [...    85   2e-019


==> AD-146 gSG10 salivary mucin [Anopheles darlingi]
          Length = 193

 Score =  379 bits (972), Expect = e-108
 Identities = 193/193 (100%), Positives = 193/193 (100%)
 Frame = +2

Query: 8   MRSSQILVHLLSAALLAQPLLAAPIFWFLPWSFPNFPTSTSSPSGSTSSSASSGASNSSN 187
           MRSSQILVHLLSAALLAQPLLAAPIFWFLPWSFPNFPTSTSSPSGSTSSSASSGASNSSN
Sbjct: 1   MRSSQILVHLLSAALLAQPLLAAPIFWFLPWSFPNFPTSTSSPSGSTSSSASSGASNSSN 60

Query: 188 VSVAIGNRVNTSTGLDDYGTNITNVQINVKRQRRSVANTFLNLNDLGDGGSGGDDAEADT 367
           VSVAIGNRVNTSTGLDDYGTNITNVQINVKRQRRSVANTFLNLNDLGDGGSGGDDAEADT
Sbjct: 61  VSVAIGNRVNTSTGLDDYGTNITNVQINVKRQRRSVANTFLNLNDLGDGGSGGDDAEADT 120

Query: 368 GGSYISIGEHIIRLPANISNLTLNTYLVNRVPVDESMAVPSEMDGNAGETNLLVTTIRLF 547
           GGSYISIGEHIIRLPANISNLTLNTYLVNRVPVDESMAVPSEMDGNAGETNLLVTTIRLF
Sbjct: 121 GGSYISIGEHIIRLPANISNLTLNTYLVNRVPVDESMAVPSEMDGNAGETNLLVTTIRLF 180

Query: 548 RNFLKSFLAPASG 586
           RNFLKSFLAPASG
Sbjct: 181 RNFLKSFLAPASG 193


==> AD-143 gSG10 salivary mucin [Anopheles darlingi]
          Length = 192

 Score =  358 bits (918), Expect = e-101
 Identities = 184/193 (95%), Positives = 188/193 (97%)
 Frame = +2

Query: 8   MRSSQILVHLLSAALLAQPLLAAPIFWFLPWSFPNFPTSTSSPSGSTSSSASSGASNSSN 187
           MRSSQILVHLLSAALLAQPLLAAPIFWFLPWSFPNFPTSTSS SGSTSSSAS+GASNSSN
Sbjct: 1   MRSSQILVHLLSAALLAQPLLAAPIFWFLPWSFPNFPTSTSSTSGSTSSSASNGASNSSN 60

Query: 188 VSVAIGNRVNTSTGLDDYGTNITNVQINVKRQRRSVANTFLNLNDLGDGGSGGDDAEADT 367
           VSVAIGNRVNTSTGLDDYGTNITNVQINV RQRRSVANTFLNLNDLGDGG GGDDAEADT
Sbjct: 61  VSVAIGNRVNTSTGLDDYGTNITNVQINVNRQRRSVANTFLNLNDLGDGGGGGDDAEADT 120

Query: 368 GGSYISIGEHIIRLPANISNLTLNTYLVNRVPVDESMAVPSEMDGNAGETNLLVTTIRLF 547
           GGSYISIGEHIIRLPANISNLTLNTYL+N +PVDESMAVPSEM G+AGETNLLVTTIRLF
Sbjct: 121 GGSYISIGEHIIRLPANISNLTLNTYLINGLPVDESMAVPSEM-GSAGETNLLVTTIRLF 179

Query: 548 RNFLKSFLAPASG 586
           RNFLKSFLAPASG
Sbjct: 180 RNFLKSFLAPASG 192


==> AD-145 gSG10 salivary mucin [Anopheles darlingi]
          Length = 199

 Score =  340 bits (872), Expect = 2e-096
 Identities = 181/200 (90%), Positives = 186/200 (93%), Gaps = 7/200 (3%)
 Frame = +2

Query: 8   MRSSQILVHLLSAALLAQPLLAAPIFWFLPWSFPNFPTSTSSPSGSTSS---SASSGASN 178
           MRSSQILVHLLSAALLAQPLLAAPIFWFLPWSFPNFPTSTSS SGSTSS   SASSGASN
Sbjct: 1   MRSSQILVHLLSAALLAQPLLAAPIFWFLPWSFPNFPTSTSSTSGSTSSTSSSASSGASN 60

Query: 179 SSNVSVAIGNRVNTSTGLDDYGTNITNVQINVKRQRRSVANTFLNLNDLGD----GGSGG 346
           SSNVSVAIGNRVNTSTGLDDYGTNITNVQINV RQRRSVANTFLNLNDLGD    GG GG
Sbjct: 61  SSNVSVAIGNRVNTSTGLDDYGTNITNVQINVNRQRRSVANTFLNLNDLGDGGGGGGGGG 120

Query: 347 DDAEADTGGSYISIGEHIIRLPANISNLTLNTYLVNRVPVDESMAVPSEMDGNAGETNLL 526
           DDA+ADTGGSYISIGEHIIRLPANISNLTLNTYL+N +PVDESMAVPS M G+AGETN+L
Sbjct: 121 DDAKADTGGSYISIGEHIIRLPANISNLTLNTYLINGLPVDESMAVPSVM-GSAGETNVL 179

Query: 527 VTTIRLFRNFLKSFLAPASG 586
           VTTIRLFRN LKSFLAPASG
Sbjct: 180 VTTIRLFRNILKSFLAPASG 199


==> AD-114 41 kDa family salivary secreted protein [Aedes aegypti]
           [Anopheles darlingi]
          Length = 406

 Score = 85.1 bits (209), Expect = 2e-019
 Identities = 57/169 (33%), Positives = 87/169 (51%)
 Frame = +2

Query: 11  RSSQILVHLLSAALLAQPLLAAPIFWFLPWSFPNFPTSTSSPSGSTSSSASSGASNSSNV 190
           RS  +++ LL AA+   P       +  PW+ P  P  T +    TS+++++  +  SNV
Sbjct: 3   RSMSVVLALLIAAIGIIPWYVDAFLFTTPWN-PQ-PPRTINQLPVTSATSATTPTQQSNV 60

Query: 191 SVAIGNRVNTSTGLDDYGTNITNVQINVKRQRRSVANTFLNLNDLGDGGSGGDDAEADTG 370
           ++A+GNR+NT T L DYGTN+  + INV R+RR   + +   N   +    G  A     
Sbjct: 61  TLALGNRINTDTALTDYGTNVNGLGINVNRRRRRRRDIW---NIESNPVLAGLAANNPVN 117

Query: 371 GSYISIGEHIIRLPANISNLTLNTYLVNRVPVDESMAVPSEMDGNAGET 517
           GSYI+IG  +  LP N+SN++LN              + S   G AG+T
Sbjct: 118 GSYIAIGNQVFHLPNNLSNVSLN--------------IASGSSGGAGQT 152
