# Supplementary material for: The salivary gland transcriptome of the neotropical malaria vector Anopheles darlingi reveals accelerated evolution of genes relevant to hematophagy
Source: BMC Genomics. 2009 Jan 29;10:57. doi: 10.1186/1471-2164-10-57 (PMC2644710; doi:10.1186/1471-2164-10-57)
Supplement: Additional file 1 — Assembled and annotated sialotranscriptome of An. darlingi female mosquitoes. Hyperlinked Excel spreadsheet and associated files with EST assembly results. This is a compressed ZIP file that should be expanded to a new directory. After this is done, start Excel and then open the file ending in .xls so the hyperlinks will work. [file 1471-2164-10-57-S1.zip › links/AD/anda-contig_148-AD.txt]

>anda-contig_148

AD-148 putative secreted salivary basic peptide hyp6.2 [Anophele...   114   1e-028
AD-147 putative secreted salivary basic peptide hyp6.2 [Anophele...   114   1e-028
AD-476 putative 4.3 kDa secreted salivary peptide [Anopheles dar...    24   0.025


==> AD-148 putative secreted salivary basic peptide hyp6.2 [Anopheles
           darlingi]
          Length = 75

 Score =  114 bits (285), Expect = 1e-028
 Identities = 63/71 (88%), Positives = 64/71 (90%)
 Frame = +2

Query: 107 MSVSLLLLLLLLLMMSMMGQVAAFPVPAEATTYSSVADIGTLANGAAGFVGQL*NTGARL 286
           MSVSLLLLLLLLLMMSMMGQVAAFPVPAEATTYSSVADIGTLANGAAGFVGQL NTGARL
Sbjct: 1   MSVSLLLLLLLLLMMSMMGQVAAFPVPAEATTYSSVADIGTLANGAAGFVGQLWNTGARL 60

Query: 287 VGESSGVGWVF 319
            GE    G+ F
Sbjct: 61  GGEFIRRGFGF 71


==> AD-147 putative secreted salivary basic peptide hyp6.2 [Anopheles
           darlingi]
          Length = 75

 Score =  114 bits (285), Expect = 1e-028
 Identities = 63/71 (88%), Positives = 64/71 (90%)
 Frame = +2

Query: 107 MSVSLLLLLLLLLMMSMMGQVAAFPVPAEATTYSSVADIGTLANGAAGFVGQL*NTGARL 286
           MSVSLLLLLLLLLMMSMMGQVAAFPVPAEATTYSSVADIGTLANGAAGFVGQL NTGARL
Sbjct: 1   MSVSLLLLLLLLLMMSMMGQVAAFPVPAEATTYSSVADIGTLANGAAGFVGQLWNTGARL 60

Query: 287 VGESSGVGWVF 319
            GE    G+ F
Sbjct: 61  GGEFIRRGFGF 71


==> AD-476 putative 4.3 kDa secreted salivary peptide [Anopheles
           darlingi]
          Length = 73

 Score = 23.9 bits (50), Expect(2) = 0.025
 Identities = 6/8 (75%), Positives = 6/8 (75%)
 Frame = +3

Query: 120 CCCCCCCC 143
           C CCCC C
Sbjct: 9   CVCCCCQC 16


 Score = 21.9 bits (45), Expect(2) = 0.025
 Identities = 6/11 (54%), Positives = 6/11 (54%)
 Frame = +3

Query: 108 CRFRCCCCCCC 140
           C    C CCCC
Sbjct: 4   CIAGTCVCCCC 14
