# Supplementary material for: The salivary gland transcriptome of the neotropical malaria vector Anopheles darlingi reveals accelerated evolution of genes relevant to hematophagy
Source: BMC Genomics. 2009 Jan 29;10:57. doi: 10.1186/1471-2164-10-57 (PMC2644710; doi:10.1186/1471-2164-10-57)
Supplement: Additional file 1 — Assembled and annotated sialotranscriptome of An. darlingi female mosquitoes. Hyperlinked Excel spreadsheet and associated files with EST assembly results. This is a compressed ZIP file that should be expanded to a new directory. After this is done, start Excel and then open the file ending in .xls so the hyperlinks will work. [file 1471-2164-10-57-S1.zip › links/AD/anda-contig_149-AD.txt]

>anda-contig_149

AD-148 putative secreted salivary basic peptide hyp6.2 [Anophele...    37   9e-006
AD-147 putative secreted salivary basic peptide hyp6.2 [Anophele...    37   9e-006


==> AD-148 putative secreted salivary basic peptide hyp6.2 [Anopheles
           darlingi]
          Length = 75

 Score = 36.6 bits (83), Expect = 9e-006
 Identities = 16/16 (100%), Positives = 16/16 (100%)
 Frame = +1

Query: 1   LGGEFIRRGFGFLGVA 48
           LGGEFIRRGFGFLGVA
Sbjct: 60  LGGEFIRRGFGFLGVA 75


==> AD-147 putative secreted salivary basic peptide hyp6.2 [Anopheles
           darlingi]
          Length = 75

 Score = 36.6 bits (83), Expect = 9e-006
 Identities = 16/16 (100%), Positives = 16/16 (100%)
 Frame = +1

Query: 1   LGGEFIRRGFGFLGVA 48
           LGGEFIRRGFGFLGVA
Sbjct: 60  LGGEFIRRGFGFLGVA 75
