# Supplementary material for: The salivary gland transcriptome of the neotropical malaria vector Anopheles darlingi reveals accelerated evolution of genes relevant to hematophagy
Source: BMC Genomics. 2009 Jan 29;10:57. doi: 10.1186/1471-2164-10-57 (PMC2644710; doi:10.1186/1471-2164-10-57)
Supplement: Additional file 1 — Assembled and annotated sialotranscriptome of An. darlingi female mosquitoes. Hyperlinked Excel spreadsheet and associated files with EST assembly results. This is a compressed ZIP file that should be expanded to a new directory. After this is done, start Excel and then open the file ending in .xls so the hyperlinks will work. [file 1471-2164-10-57-S1.zip › links/AD/anda-contig_15-AD.txt]

>anda-contig_15

AD-16 hypothetical salivary secreted protein conserved in anophe...   332   3e-094
AD-15 30 kDa salivary antigen family protein [Anopheles darlingi]     332   3e-094
AD-12 hypothetical secreted protein [Anopheles darlingi]              318   4e-090
AD-17 hypothetical secreted protein [Anopheles darlingi]              317   9e-090
AD-14 hypothetical secreted protein [Anopheles darlingi]              317   9e-090
AD-13 hypothetical secreted protein [Anopheles darlingi]              317   1e-089
AD-19 hypothetical secreted protein [Anopheles darlingi]              313   2e-088
AD-20 hypothetical secreted protein [Anopheles darlingi]              199   3e-054
AD-18 hypothetical secreted protein [Anopheles darlingi]              199   3e-054


==> AD-16 hypothetical salivary secreted protein conserved in
           anophelines [Anopheles darlingi]
          Length = 166

 Score =  332 bits (852), Expect = 3e-094
 Identities = 166/166 (100%), Positives = 166/166 (100%)
 Frame = +3

Query: 18  MKLQILALVICVAFVVGSEVDSGAPELPTDLLQPDQAEVDNAEVVFEDPTPLDAVPRDAP 197
           MKLQILALVICVAFVVGSEVDSGAPELPTDLLQPDQAEVDNAEVVFEDPTPLDAVPRDAP
Sbjct: 1   MKLQILALVICVAFVVGSEVDSGAPELPTDLLQPDQAEVDNAEVVFEDPTPLDAVPRDAP 60

Query: 198 DAEHQEIPDQPEQEAEEDLRQLEEEDDSVDSEESDESEDDKEVIELLEKLEDRQEELDYL 377
           DAEHQEIPDQPEQEAEEDLRQLEEEDDSVDSEESDESEDDKEVIELLEKLEDRQEELDYL
Sbjct: 61  DAEHQEIPDQPEQEAEEDLRQLEEEDDSVDSEESDESEDDKEVIELLEKLEDRQEELDYL 120

Query: 378 NRYLLGRLAPIHASVIDRRIRPAIIRRPWIGRPWIRRPRLLPPRLI 515
           NRYLLGRLAPIHASVIDRRIRPAIIRRPWIGRPWIRRPRLLPPRLI
Sbjct: 121 NRYLLGRLAPIHASVIDRRIRPAIIRRPWIGRPWIRRPRLLPPRLI 166


==> AD-15 30 kDa salivary antigen family protein [Anopheles darlingi]
          Length = 166

 Score =  332 bits (852), Expect = 3e-094
 Identities = 166/166 (100%), Positives = 166/166 (100%)
 Frame = +3

Query: 18  MKLQILALVICVAFVVGSEVDSGAPELPTDLLQPDQAEVDNAEVVFEDPTPLDAVPRDAP 197
           MKLQILALVICVAFVVGSEVDSGAPELPTDLLQPDQAEVDNAEVVFEDPTPLDAVPRDAP
Sbjct: 1   MKLQILALVICVAFVVGSEVDSGAPELPTDLLQPDQAEVDNAEVVFEDPTPLDAVPRDAP 60

Query: 198 DAEHQEIPDQPEQEAEEDLRQLEEEDDSVDSEESDESEDDKEVIELLEKLEDRQEELDYL 377
           DAEHQEIPDQPEQEAEEDLRQLEEEDDSVDSEESDESEDDKEVIELLEKLEDRQEELDYL
Sbjct: 61  DAEHQEIPDQPEQEAEEDLRQLEEEDDSVDSEESDESEDDKEVIELLEKLEDRQEELDYL 120

Query: 378 NRYLLGRLAPIHASVIDRRIRPAIIRRPWIGRPWIRRPRLLPPRLI 515
           NRYLLGRLAPIHASVIDRRIRPAIIRRPWIGRPWIRRPRLLPPRLI
Sbjct: 121 NRYLLGRLAPIHASVIDRRIRPAIIRRPWIGRPWIRRPRLLPPRLI 166


==> AD-12 hypothetical secreted protein [Anopheles darlingi]
          Length = 166

 Score =  318 bits (816), Expect = 4e-090
 Identities = 158/166 (95%), Positives = 162/166 (97%)
 Frame = +3

Query: 18  MKLQILALVICVAFVVGSEVDSGAPELPTDLLQPDQAEVDNAEVVFEDPTPLDAVPRDAP 197
           MKLQILALV+CVAFVVGSEVDSGAPELPTDLLQPDQAE DNA +VFEDPTPLDAVPRDAP
Sbjct: 1   MKLQILALVVCVAFVVGSEVDSGAPELPTDLLQPDQAEADNAVLVFEDPTPLDAVPRDAP 60

Query: 198 DAEHQEIPDQPEQEAEEDLRQLEEEDDSVDSEESDESEDDKEVIELLEKLEDRQEELDYL 377
           DAE QEIPDQP+QEAEEDLRQLEEEDDSVDSEESDESEDDKEVIELLEKLEDRQEELDYL
Sbjct: 61  DAEQQEIPDQPDQEAEEDLRQLEEEDDSVDSEESDESEDDKEVIELLEKLEDRQEELDYL 120

Query: 378 NRYLLGRLAPIHASVIDRRIRPAIIRRPWIGRPWIRRPRLLPPRLI 515
           NRYLLGRLAPIHASVIDRRIRPAIIRRPWI RPWIRRPR+LPPRLI
Sbjct: 121 NRYLLGRLAPIHASVIDRRIRPAIIRRPWIRRPWIRRPRILPPRLI 166


==> AD-17 hypothetical secreted protein [Anopheles darlingi]
          Length = 166

 Score =  317 bits (813), Expect = 9e-090
 Identities = 157/166 (94%), Positives = 162/166 (97%)
 Frame = +3

Query: 18  MKLQILALVICVAFVVGSEVDSGAPELPTDLLQPDQAEVDNAEVVFEDPTPLDAVPRDAP 197
           MKLQILALV+CVAFVVGSEVDSGAPELPTDLLQPDQAE DNA +VFEDPTPLDAVPRDAP
Sbjct: 1   MKLQILALVVCVAFVVGSEVDSGAPELPTDLLQPDQAEADNAVLVFEDPTPLDAVPRDAP 60

Query: 198 DAEHQEIPDQPEQEAEEDLRQLEEEDDSVDSEESDESEDDKEVIELLEKLEDRQEELDYL 377
           DAE QEIPDQP+QEAEEDLRQLEEEDDSVDSEESDESEDDKEVIELLEKLEDRQEELDYL
Sbjct: 61  DAEQQEIPDQPDQEAEEDLRQLEEEDDSVDSEESDESEDDKEVIELLEKLEDRQEELDYL 120

Query: 378 NRYLLGRLAPIHASVIDRRIRPAIIRRPWIGRPWIRRPRLLPPRLI 515
           NRYLLGRLAPIHASVIDRRIRPAIIRRPWI RPWIRRPR+LPP+LI
Sbjct: 121 NRYLLGRLAPIHASVIDRRIRPAIIRRPWIRRPWIRRPRILPPKLI 166


==> AD-14 hypothetical secreted protein [Anopheles darlingi]
          Length = 166

 Score =  317 bits (813), Expect = 9e-090
 Identities = 157/166 (94%), Positives = 162/166 (97%)
 Frame = +3

Query: 18  MKLQILALVICVAFVVGSEVDSGAPELPTDLLQPDQAEVDNAEVVFEDPTPLDAVPRDAP 197
           MKLQILALV+CVAFVVGSEVDSGAPELPTDLLQPDQAE DNA +VFEDPTPLDAVPRDAP
Sbjct: 1   MKLQILALVVCVAFVVGSEVDSGAPELPTDLLQPDQAEADNAVLVFEDPTPLDAVPRDAP 60

Query: 198 DAEHQEIPDQPEQEAEEDLRQLEEEDDSVDSEESDESEDDKEVIELLEKLEDRQEELDYL 377
           DAE QEIPDQP+QEAEEDLRQLEEEDDSVDSEESDESEDDKEVIELLEKLEDRQEELDYL
Sbjct: 61  DAEQQEIPDQPDQEAEEDLRQLEEEDDSVDSEESDESEDDKEVIELLEKLEDRQEELDYL 120

Query: 378 NRYLLGRLAPIHASVIDRRIRPAIIRRPWIGRPWIRRPRLLPPRLI 515
           NRYLLGRLAPIHASVIDRRIRPAIIRRPWI RPWIRRPR+LPP+LI
Sbjct: 121 NRYLLGRLAPIHASVIDRRIRPAIIRRPWIRRPWIRRPRILPPKLI 166


==> AD-13 hypothetical secreted protein [Anopheles darlingi]
          Length = 166

 Score =  317 bits (812), Expect = 1e-089
 Identities = 157/166 (94%), Positives = 162/166 (97%)
 Frame = +3

Query: 18  MKLQILALVICVAFVVGSEVDSGAPELPTDLLQPDQAEVDNAEVVFEDPTPLDAVPRDAP 197
           MKLQILALV+CVAFVVGSEVDSGAPELPTDLLQPDQAE DNA +VFEDPTPLDAVPRDAP
Sbjct: 1   MKLQILALVVCVAFVVGSEVDSGAPELPTDLLQPDQAEADNAVLVFEDPTPLDAVPRDAP 60

Query: 198 DAEHQEIPDQPEQEAEEDLRQLEEEDDSVDSEESDESEDDKEVIELLEKLEDRQEELDYL 377
           DAE QEIPDQP+QEA+EDLRQLEEEDDSVDSEESDESEDDKEVIELLEKLEDRQEELDYL
Sbjct: 61  DAEQQEIPDQPDQEAKEDLRQLEEEDDSVDSEESDESEDDKEVIELLEKLEDRQEELDYL 120

Query: 378 NRYLLGRLAPIHASVIDRRIRPAIIRRPWIGRPWIRRPRLLPPRLI 515
           NRYLLGRLAPIHASVIDRRIRPAIIRRPWI RPWIRRPR+LPPRLI
Sbjct: 121 NRYLLGRLAPIHASVIDRRIRPAIIRRPWIRRPWIRRPRILPPRLI 166


==> AD-19 hypothetical secreted protein [Anopheles darlingi]
          Length = 166

 Score =  313 bits (801), Expect = 2e-088
 Identities = 155/166 (93%), Positives = 160/166 (96%)
 Frame = +3

Query: 18  MKLQILALVICVAFVVGSEVDSGAPELPTDLLQPDQAEVDNAEVVFEDPTPLDAVPRDAP 197
           MKLQILALV+CVAFVVGSEVDSGAPELPTDLLQPDQAE DNA +VFEDPTPLDAVPRDAP
Sbjct: 1   MKLQILALVVCVAFVVGSEVDSGAPELPTDLLQPDQAEADNAVLVFEDPTPLDAVPRDAP 60

Query: 198 DAEHQEIPDQPEQEAEEDLRQLEEEDDSVDSEESDESEDDKEVIELLEKLEDRQEELDYL 377
           DAE QEIPDQP+QEA+EDLRQLEEEDDSVDSEESDES DDKEVIELLEKLEDRQEELDYL
Sbjct: 61  DAEQQEIPDQPDQEAKEDLRQLEEEDDSVDSEESDESVDDKEVIELLEKLEDRQEELDYL 120

Query: 378 NRYLLGRLAPIHASVIDRRIRPAIIRRPWIGRPWIRRPRLLPPRLI 515
           NRYLLGRLAPIHASVIDRRIRPAIIRRPWI RPWIRRPR+ PPRLI
Sbjct: 121 NRYLLGRLAPIHASVIDRRIRPAIIRRPWIRRPWIRRPRIFPPRLI 166


==> AD-20 hypothetical secreted protein [Anopheles darlingi]
          Length = 142

 Score =  199 bits (507), Expect = 3e-054
 Identities = 116/167 (69%), Positives = 121/167 (72%), Gaps = 4/167 (2%)
 Frame = +3

Query: 18  MKLQILALVICVAFVVGSEVDSGAPELPTDLLQPDQAEVDNAEVVFEDPTPLDAVPRDAP 197
           MKLQILALV+CVAFVVGSEVDSGAPELPTDLLQPDQAE                   DAP
Sbjct: 1   MKLQILALVVCVAFVVGSEVDSGAPELPTDLLQPDQAE-------------------DAP 41

Query: 198 DAEHQEIPDQPEQEAEEDLRQLEEEDDSVDSEESDES---EDDKEVIELLEKLEDRQEEL 368
           DAE QEI DQP+         L EEDDS DSEESDES   EDDKEVIELLEKL+DRQEEL
Sbjct: 42  DAEQQEIADQPDLH-------LAEEDDSADSEESDESDESEDDKEVIELLEKLDDRQEEL 94

Query: 369 DYLNRYLLGRLAPIHASVIDRRIRPAIIRRPWIGRPW-IRRPRLLPP 506
           DYLNRYLLGRLAPIHASVIDR IRP +IR P+   PW  RRPR   P
Sbjct: 95  DYLNRYLLGRLAPIHASVIDRGIRPEVIRLPYRIAPWNRRRPRRFFP 141


==> AD-18 hypothetical secreted protein [Anopheles darlingi]
          Length = 142

 Score =  199 bits (507), Expect = 3e-054
 Identities = 116/167 (69%), Positives = 121/167 (72%), Gaps = 4/167 (2%)
 Frame = +3

Query: 18  MKLQILALVICVAFVVGSEVDSGAPELPTDLLQPDQAEVDNAEVVFEDPTPLDAVPRDAP 197
           MKLQILALV+CVAFVVGSEVDSGAPELPTDLLQPDQAE                   DAP
Sbjct: 1   MKLQILALVVCVAFVVGSEVDSGAPELPTDLLQPDQAE-------------------DAP 41

Query: 198 DAEHQEIPDQPEQEAEEDLRQLEEEDDSVDSEESDES---EDDKEVIELLEKLEDRQEEL 368
           DAE QEI DQP+         L EEDDS DSEESDES   EDDKEVIELLEKL+DRQEEL
Sbjct: 42  DAEQQEIADQPDLH-------LAEEDDSADSEESDESDESEDDKEVIELLEKLDDRQEEL 94

Query: 369 DYLNRYLLGRLAPIHASVIDRRIRPAIIRRPWIGRPW-IRRPRLLPP 506
           DYLNRYLLGRLAPIHASVIDR IRP +IR P+   PW  RRPR   P
Sbjct: 95  DYLNRYLLGRLAPIHASVIDRGIRPEVIRLPYRIAPWNRRRPRRFFP 141
