# Supplementary material for: The salivary gland transcriptome of the neotropical malaria vector Anopheles darlingi reveals accelerated evolution of genes relevant to hematophagy
Source: BMC Genomics. 2009 Jan 29;10:57. doi: 10.1186/1471-2164-10-57 (PMC2644710; doi:10.1186/1471-2164-10-57)
Supplement: Additional file 1 — Assembled and annotated sialotranscriptome of An. darlingi female mosquitoes. Hyperlinked Excel spreadsheet and associated files with EST assembly results. This is a compressed ZIP file that should be expanded to a new directory. After this is done, start Excel and then open the file ending in .xls so the hyperlinks will work. [file 1471-2164-10-57-S1.zip › links/AD/anda-contig_150-AD.txt]

>anda-contig_150

AD-151 ribosomal protein S16 [Anopheles darlingi]                     291   9e-082


==> AD-151 ribosomal protein S16 [Anopheles darlingi]
          Length = 148

 Score =  291 bits (744), Expect = 9e-082
 Identities = 147/148 (99%), Positives = 147/148 (99%)
 Frame = +1

Query: 31  MPKVRKEKVSAVQVFGRKKTATAVAYCKRGKGLLRVNGRPLDQIEPKILRYKLQEPLLLL 210
           MPKVRKEKVSAVQVFGRKKTATAVAYCKRGKGLLRVNGRPLDQIEPKILRYKLQEPLLLL
Sbjct: 1   MPKVRKEKVSAVQVFGRKKTATAVAYCKRGKGLLRVNGRPLDQIEPKILRYKLQEPLLLL 60

Query: 211 GKEKFAGVDIRIRVSGGGHVAQIYAIRQAISKALVSFYQKYVDEASRKGLKDILTQYDRT 390
           GKEKFAGVDIRIRVSGGGHVAQIYAIRQAISKALVSFYQKYVDEASRK LKDILTQYDRT
Sbjct: 61  GKEKFAGVDIRIRVSGGGHVAQIYAIRQAISKALVSFYQKYVDEASRKELKDILTQYDRT 120

Query: 391 LLVADPRRCEPKKFGGPGARARYQKSYR 474
           LLVADPRRCEPKKFGGPGARARYQKSYR
Sbjct: 121 LLVADPRRCEPKKFGGPGARARYQKSYR 148
