# Supplementary material for: The salivary gland transcriptome of the neotropical malaria vector Anopheles darlingi reveals accelerated evolution of genes relevant to hematophagy
Source: BMC Genomics. 2009 Jan 29;10:57. doi: 10.1186/1471-2164-10-57 (PMC2644710; doi:10.1186/1471-2164-10-57)
Supplement: Additional file 1 — Assembled and annotated sialotranscriptome of An. darlingi female mosquitoes. Hyperlinked Excel spreadsheet and associated files with EST assembly results. This is a compressed ZIP file that should be expanded to a new directory. After this is done, start Excel and then open the file ending in .xls so the hyperlinks will work. [file 1471-2164-10-57-S1.zip › links/AD/anda-contig_151-AD.txt]

>anda-contig_151

AD-151 ribosomal protein S16 [Anopheles darlingi]                     293   2e-082
AD-54 hypothetical secreted peptide precursor [Anopheles darlingi]     34   2e-004


==> AD-151 ribosomal protein S16 [Anopheles darlingi]
          Length = 148

 Score =  293 bits (751), Expect = 2e-082
 Identities = 148/148 (100%), Positives = 148/148 (100%)
 Frame = +3

Query: 36  MPKVRKEKVSAVQVFGRKKTATAVAYCKRGKGLLRVNGRPLDQIEPKILRYKLQEPLLLL 215
           MPKVRKEKVSAVQVFGRKKTATAVAYCKRGKGLLRVNGRPLDQIEPKILRYKLQEPLLLL
Sbjct: 1   MPKVRKEKVSAVQVFGRKKTATAVAYCKRGKGLLRVNGRPLDQIEPKILRYKLQEPLLLL 60

Query: 216 GKEKFAGVDIRIRVSGGGHVAQIYAIRQAISKALVSFYQKYVDEASRKELKDILTQYDRT 395
           GKEKFAGVDIRIRVSGGGHVAQIYAIRQAISKALVSFYQKYVDEASRKELKDILTQYDRT
Sbjct: 61  GKEKFAGVDIRIRVSGGGHVAQIYAIRQAISKALVSFYQKYVDEASRKELKDILTQYDRT 120

Query: 396 LLVADPRRCEPKKFGGPGARARYQKSYR 479
           LLVADPRRCEPKKFGGPGARARYQKSYR
Sbjct: 121 LLVADPRRCEPKKFGGPGARARYQKSYR 148


==> AD-54 hypothetical secreted peptide precursor [Anopheles darlingi]
          Length = 97

 Score = 34.3 bits (77), Expect = 2e-004
 Identities = 20/37 (54%), Positives = 23/37 (62%), Gaps = 1/37 (2%)
 Frame = +1

Query: 667 KKFLPPPPLFFFILKNFFLGPPFWPF-LAISPFGGFF 774
           + FLPP PL  FI  N  + P FWPF  + SPFGG F
Sbjct: 62  RPFLPPQPLLQFI-PNISI-PNFWPFSQSNSPFGGIF 96
