# Supplementary material for: The salivary gland transcriptome of the neotropical malaria vector Anopheles darlingi reveals accelerated evolution of genes relevant to hematophagy
Source: BMC Genomics. 2009 Jan 29;10:57. doi: 10.1186/1471-2164-10-57 (PMC2644710; doi:10.1186/1471-2164-10-57)
Supplement: Additional file 1 — Assembled and annotated sialotranscriptome of An. darlingi female mosquitoes. Hyperlinked Excel spreadsheet and associated files with EST assembly results. This is a compressed ZIP file that should be expanded to a new directory. After this is done, start Excel and then open the file ending in .xls so the hyperlinks will work. [file 1471-2164-10-57-S1.zip › links/AD/anda-contig_152-AD.txt]

>anda-contig_152

AD-130 GSG1 PROTEIN [Anopheles darlingi]                               28   0.023


==> AD-130 GSG1 PROTEIN [Anopheles darlingi]
          Length = 370

 Score = 28.5 bits (62), Expect = 0.023
 Identities = 18/63 (28%), Positives = 34/63 (53%)
 Frame = +2

Query: 341 ALVASVETALQAMKDKFKPLKASLESLDREYESQFQRVWADIAKLQATLAYTSLGAGRIQ 520
           A    +++A QA+ +K   L+ SLES  ++           I K++ ++   ++GAGRI 
Sbjct: 75  ATTIPLDSAFQAVINKASNLETSLESTLKQ-----------IKKMRQSVMIAAIGAGRIA 123

Query: 521 QAL 529
           +A+
Sbjct: 124 EAI 126
