# Supplementary material for: The salivary gland transcriptome of the neotropical malaria vector Anopheles darlingi reveals accelerated evolution of genes relevant to hematophagy
Source: BMC Genomics. 2009 Jan 29;10:57. doi: 10.1186/1471-2164-10-57 (PMC2644710; doi:10.1186/1471-2164-10-57)
Supplement: Additional file 1 — Assembled and annotated sialotranscriptome of An. darlingi female mosquitoes. Hyperlinked Excel spreadsheet and associated files with EST assembly results. This is a compressed ZIP file that should be expanded to a new directory. After this is done, start Excel and then open the file ending in .xls so the hyperlinks will work. [file 1471-2164-10-57-S1.zip › links/AD/anda-contig_154-AD.txt]

>anda-contig_154

AD-130 GSG1 PROTEIN [Anopheles darlingi]                               30   0.007


==> AD-130 GSG1 PROTEIN [Anopheles darlingi]
          Length = 370

 Score = 29.6 bits (65), Expect = 0.007
 Identities = 19/63 (30%), Positives = 34/63 (53%)
 Frame = +3

Query: 342 ALVASLETALQAMKDKFKPLKASLESLDREYESQFQRVWADIAKLQATLAYTSLGAGRIQ 521
           A    L++A QA+ +K   L+ SLES  ++           I K++ ++   ++GAGRI 
Sbjct: 75  ATTIPLDSAFQAVINKASNLETSLESTLKQ-----------IKKMRQSVMIAAIGAGRIA 123

Query: 522 QAL 530
           +A+
Sbjct: 124 EAI 126
