# Supplementary material for: The salivary gland transcriptome of the neotropical malaria vector Anopheles darlingi reveals accelerated evolution of genes relevant to hematophagy
Source: BMC Genomics. 2009 Jan 29;10:57. doi: 10.1186/1471-2164-10-57 (PMC2644710; doi:10.1186/1471-2164-10-57)
Supplement: Additional file 1 — Assembled and annotated sialotranscriptome of An. darlingi female mosquitoes. Hyperlinked Excel spreadsheet and associated files with EST assembly results. This is a compressed ZIP file that should be expanded to a new directory. After this is done, start Excel and then open the file ending in .xls so the hyperlinks will work. [file 1471-2164-10-57-S1.zip › links/AD/anda-contig_156-AD.txt]

>anda-contig_156

AD-157 60S ribosomal protein L22 [Anopheles darlingi]                 312   3e-088
AD-156 Ribosomal protein L22 [Anopheles darlingi]                     312   3e-088


==> AD-157 60S ribosomal protein L22 [Anopheles darlingi]
          Length = 154

 Score =  312 bits (800), Expect = 3e-088
 Identities = 154/154 (100%), Positives = 154/154 (100%)
 Frame = +3

Query: 36  MAPVEKAVASLKTKPTPKGNNAAQAKGGKKVLRGKDVAAKKKREHLRFGIDCTNIAEDNI 215
           MAPVEKAVASLKTKPTPKGNNAAQAKGGKKVLRGKDVAAKKKREHLRFGIDCTNIAEDNI
Sbjct: 1   MAPVEKAVASLKTKPTPKGNNAAQAKGGKKVLRGKDVAAKKKREHLRFGIDCTNIAEDNI 60

Query: 216 MDVADFEKYLKERFKVNGKTGNLGNNVTFERQKMKVYVNSDVHFSKRYLKYLTRKYLKKN 395
           MDVADFEKYLKERFKVNGKTGNLGNNVTFERQKMKVYVNSDVHFSKRYLKYLTRKYLKKN
Sbjct: 61  MDVADFEKYLKERFKVNGKTGNLGNNVTFERQKMKVYVNSDVHFSKRYLKYLTRKYLKKN 120

Query: 396 SLRDWIRVVSNDKDLYELRYFRISSNDDDEEENE 497
           SLRDWIRVVSNDKDLYELRYFRISSNDDDEEENE
Sbjct: 121 SLRDWIRVVSNDKDLYELRYFRISSNDDDEEENE 154


==> AD-156 Ribosomal protein L22 [Anopheles darlingi]
          Length = 154

 Score =  312 bits (800), Expect = 3e-088
 Identities = 154/154 (100%), Positives = 154/154 (100%)
 Frame = +3

Query: 36  MAPVEKAVASLKTKPTPKGNNAAQAKGGKKVLRGKDVAAKKKREHLRFGIDCTNIAEDNI 215
           MAPVEKAVASLKTKPTPKGNNAAQAKGGKKVLRGKDVAAKKKREHLRFGIDCTNIAEDNI
Sbjct: 1   MAPVEKAVASLKTKPTPKGNNAAQAKGGKKVLRGKDVAAKKKREHLRFGIDCTNIAEDNI 60

Query: 216 MDVADFEKYLKERFKVNGKTGNLGNNVTFERQKMKVYVNSDVHFSKRYLKYLTRKYLKKN 395
           MDVADFEKYLKERFKVNGKTGNLGNNVTFERQKMKVYVNSDVHFSKRYLKYLTRKYLKKN
Sbjct: 61  MDVADFEKYLKERFKVNGKTGNLGNNVTFERQKMKVYVNSDVHFSKRYLKYLTRKYLKKN 120

Query: 396 SLRDWIRVVSNDKDLYELRYFRISSNDDDEEENE 497
           SLRDWIRVVSNDKDLYELRYFRISSNDDDEEENE
Sbjct: 121 SLRDWIRVVSNDKDLYELRYFRISSNDDDEEENE 154
