# Supplementary material for: The salivary gland transcriptome of the neotropical malaria vector Anopheles darlingi reveals accelerated evolution of genes relevant to hematophagy
Source: BMC Genomics. 2009 Jan 29;10:57. doi: 10.1186/1471-2164-10-57 (PMC2644710; doi:10.1186/1471-2164-10-57)
Supplement: Additional file 1 — Assembled and annotated sialotranscriptome of An. darlingi female mosquitoes. Hyperlinked Excel spreadsheet and associated files with EST assembly results. This is a compressed ZIP file that should be expanded to a new directory. After this is done, start Excel and then open the file ending in .xls so the hyperlinks will work. [file 1471-2164-10-57-S1.zip › links/AD/anda-contig_158-AD.txt]

>anda-contig_158

AD-158 RIBOSOMAL PROTEIN L41 [Anopheles darlingi]                      54   2e-010


==> AD-158 RIBOSOMAL PROTEIN L41 [Anopheles darlingi]
          Length = 25

 Score = 53.5 bits (127), Expect = 2e-010
 Identities = 25/25 (100%), Positives = 25/25 (100%)
 Frame = +3

Query: 114 MRAKWRKKRMRRLKRKRRKMRARSK 188
           MRAKWRKKRMRRLKRKRRKMRARSK
Sbjct: 1   MRAKWRKKRMRRLKRKRRKMRARSK 25
