# Supplementary material for: The salivary gland transcriptome of the neotropical malaria vector Anopheles darlingi reveals accelerated evolution of genes relevant to hematophagy
Source: BMC Genomics. 2009 Jan 29;10:57. doi: 10.1186/1471-2164-10-57 (PMC2644710; doi:10.1186/1471-2164-10-57)
Supplement: Additional file 1 — Assembled and annotated sialotranscriptome of An. darlingi female mosquitoes. Hyperlinked Excel spreadsheet and associated files with EST assembly results. This is a compressed ZIP file that should be expanded to a new directory. After this is done, start Excel and then open the file ending in .xls so the hyperlinks will work. [file 1471-2164-10-57-S1.zip › links/AD/anda-contig_159-AD.txt]

>anda-contig_159

AD-159 SG1-like salivary protein [Anopheles darlingi]                 789   0.0  
AD-160 SG1-like salivary protein [Anopheles darlingi]                 713   0.0  
AD-86 PUTATIVE SALIVARY PROTEIN SG1 [Anopheles darlingi]               59   1e-011
AD-85 PUTATIVE SALIVARY PROTEIN SG1B [Ornithodorus coriaceus]          58   4e-011
AD-130 GSG1 PROTEIN [Anopheles darlingi]                               40   8e-006


==> AD-159 SG1-like salivary protein [Anopheles darlingi]
          Length = 400

 Score =  789 bits (2037), Expect = 0.0
 Identities = 400/400 (100%), Positives = 400/400 (100%)
 Frame = +2

Query: 17   MVARSLSVIGAVLLLLLVPMFGAAVLEENALDGCGVSHSALHATASGWHYTPCHSENNGA 196
            MVARSLSVIGAVLLLLLVPMFGAAVLEENALDGCGVSHSALHATASGWHYTPCHSENNGA
Sbjct: 1    MVARSLSVIGAVLLLLLVPMFGAAVLEENALDGCGVSHSALHATASGWHYTPCHSENNGA 60

Query: 197  CFVKAHEERYRALVEACQAEHTNQSTQIREYRAGLPKLSSDVIVALSQLNITLRTDRDRL 376
            CFVKAHEERYRALVEACQAEHTNQSTQIREYRAGLPKLSSDVIVALSQLNITLRTDRDRL
Sbjct: 61   CFVKAHEERYRALVEACQAEHTNQSTQIREYRAGLPKLSSDVIVALSQLNITLRTDRDRL 120

Query: 377  ESLVRDQHDVLLNTTDYAVHLERDITVASLEANRTDQALRYYGALLLEPTTVKELILESY 556
            ESLVRDQHDVLLNTTDYAVHLERDITVASLEANRTDQALRYYGALLLEPTTVKELILESY
Sbjct: 121  ESLVRDQHDVLLNTTDYAVHLERDITVASLEANRTDQALRYYGALLLEPTTVKELILESY 180

Query: 557  QGSGGNSRKVALLLQFIRGLPDATDRTAGYRQLGELLETNQQHERAPGILYAEDAARYGT 736
            QGSGGNSRKVALLLQFIRGLPDATDRTAGYRQLGELLETNQQHERAPGILYAEDAARYGT
Sbjct: 181  QGSGGNSRKVALLLQFIRGLPDATDRTAGYRQLGELLETNQQHERAPGILYAEDAARYGT 240

Query: 737  EQPDPERYPKRTLERWRSQLADGFFSEPVQFAADYPAYYERIEGDLLRPAVATGDSLSRL 916
            EQPDPERYPKRTLERWRSQLADGFFSEPVQFAADYPAYYERIEGDLLRPAVATGDSLSRL
Sbjct: 241  EQPDPERYPKRTLERWRSQLADGFFSEPVQFAADYPAYYERIEGDLLRPAVATGDSLSRL 300

Query: 917  IEYPNALPRLEQRVRAFRLLLRALQQQSNGQQLHDRYLLQLAGEVSKLEQQSAGGKMKSA 1096
            IEYPNALPRLEQRVRAFRLLLRALQQQSNGQQLHDRYLLQLAGEVSKLEQQSAGGKMKSA
Sbjct: 301  IEYPNALPRLEQRVRAFRLLLRALQQQSNGQQLHDRYLLQLAGEVSKLEQQSAGGKMKSA 360

Query: 1097 TTEEDVSGALTEVRQLFPQFTYDRSFLTYSELFAQYKPVV 1216
            TTEEDVSGALTEVRQLFPQFTYDRSFLTYSELFAQYKPVV
Sbjct: 361  TTEEDVSGALTEVRQLFPQFTYDRSFLTYSELFAQYKPVV 400


==> AD-160 SG1-like salivary protein [Anopheles darlingi]
          Length = 407

 Score =  713 bits (1841), Expect = 0.0
 Identities = 372/408 (91%), Positives = 381/408 (93%), Gaps = 8/408 (1%)
 Frame = +2

Query: 17   MVARSLSVIGAVLLLLLVPM---FGAAVLEENALDGCGVSHSALHATASGWHYTPCHSEN 187
            MV+RSLSVIGAV LLL+V       AAVLEENALDGCGV+HSAL+ATA+GW +TPCHSEN
Sbjct: 1    MVSRSLSVIGAVRLLLVVVFNRSVSAAVLEENALDGCGVTHSALYATANGWQFTPCHSEN 60

Query: 188  NGACFVKAHEERYRALVEACQAEHTNQSTQIREYRAGLPKLSSDVIVALSQLNITLRTDR 367
            NGACFVKAHEERYRALVEACQAEHTNQS QIREYRAGLPKLSSDVIVALSQLNITLRTDR
Sbjct: 61   NGACFVKAHEERYRALVEACQAEHTNQSAQIREYRAGLPKLSSDVIVALSQLNITLRTDR 120

Query: 368  DRLESLVRDQHDVLLNTTDYAVHLERDITVASLEANRTDQALRYYGALLLEPTTVKELIL 547
            DRLESLVRDQHDVLLNTTDYAVHLERDITVASLEANRTD+ALRYYGALLLEPTTVKEL+L
Sbjct: 121  DRLESLVRDQHDVLLNTTDYAVHLERDITVASLEANRTDEALRYYGALLLEPTTVKELVL 180

Query: 548  ESYQGSGGNS--RKVALLLQFIRGLPDATDRTAGYRQLGELLETNQQHERAPGILYAEDA 721
            ESYQGSG NS  RKVALLLQFIRGLPDA DRTAGYRQLGELLETNQQHERAPGILYAEDA
Sbjct: 181  ESYQGSGDNSSTRKVALLLQFIRGLPDAADRTAGYRQLGELLETNQQHERAPGILYAEDA 240

Query: 722  ARYGTEQPDPERYPKRTLERWRSQLADGFFSEPVQFAADYPAYYERIEGDLLRPAVATGD 901
            ARYGTEQPDPERYPKRTLERWR QLADGFFSEPVQFAADYPA YE IE DLLRP VA  D
Sbjct: 241  ARYGTEQPDPERYPKRTLERWRRQLADGFFSEPVQFAADYPADYEHIEADLLRP-VAASD 299

Query: 902  SLSRLIEYPNALPRLEQRVRAFRLLLRALQQQS---NGQQLHDRYLLQLAGEVSKLEQQS 1072
            SL RLIEYPNALPRLEQRVRAFRLLLRALQQQ    NGQQLHDR+LLQLAGEVSKLEQQS
Sbjct: 300  SLPRLIEYPNALPRLEQRVRAFRLLLRALQQQQQHPNGQQLHDRHLLQLAGEVSKLEQQS 359

Query: 1073 AGGKMKSATTEEDVSGALTEVRQLFPQFTYDRSFLTYSELFAQYKPVV 1216
            AGGKMKS TTEEDVSGALTEVRQLFPQFTYDRSFLTYSELFAQYKPVV
Sbjct: 360  AGGKMKSVTTEEDVSGALTEVRQLFPQFTYDRSFLTYSELFAQYKPVV 407


==> AD-86 PUTATIVE SALIVARY PROTEIN SG1 [Anopheles darlingi]
          Length = 447

 Score = 59.3 bits (142), Expect = 1e-011
 Identities = 80/338 (23%), Positives = 126/338 (37%), Gaps = 28/338 (8%)
 Frame = +2

Query: 281  REYRAGLPKLSSDVIVALSQLNITLRTDRDRLESLVRDQHDVLLNTTDYAVHLERDITVA 460
            R+ R    +L+S+    L  + + L  ++ R   L  D   V    T     L R++ + 
Sbjct: 116  RQMRQERQRLTSESDQRLQAIQLELNGEKARSVQLTADVGAVQQELT----RLYRELVLT 171

Query: 461  SLEANRTDQALRYYGALLLEPTTVKE---------------LILESYQGSGGNSRKVALL 595
            ++    T QA RYY     +   V++               LI   Y+ +     +V  L
Sbjct: 172  NVGIGDTKQAHRYYQRYNEQQQKVQQEKSQQKANLQSLYEALIATVYRKAAHAQERVGYL 231

Query: 596  LQFIRGL-PDATDRTAG-YRQLGELLETNQQHERAPGILYAEDAARYGTEQPDPERYPKR 769
            L F+R L PDA D+    YR L   L+  +   +   ++ A DA             P  
Sbjct: 232  LDFVRHLGPDAPDQKLTLYRLLKVELDKRKPATQPQTLVMAFDALNGTAPDASTADSPLH 291

Query: 770  TL---------ERWRSQLADGFFSEPVQFAADYPAYYERIEGDLLRPAVATGDSL--SRL 916
             L           W+ Q+  G +     FA  YP YY+R    LL         L  S+ 
Sbjct: 292  KLYLDTSGPIVRAWQQQIIAGEWRTVRDFAEHYPDYYQRCYRMLLTVDATVWRKLDFSKY 351

Query: 917  IEYPNALPRLEQRVRAFRLLLRALQQQSNGQQLHDRYLLQLAGEVSKLEQQSAGGKMKSA 1096
            I   N LPR   R+ AF L+   +++      +    L  LA      E       +K  
Sbjct: 352  ILVVNTLPRSTFRMEAFELVFGLMRRYERQDAVPLDRLKVLAAHTEIFET-----FIKKK 406

Query: 1097 TTEEDVSGALTEVRQLFPQFTYDRSFLTYSELFAQYKP 1210
               +D    L +V++LF  F  +  +  Y + F + KP
Sbjct: 407  GLGQDAQDRLAKVKELFKGFKPNTDYGYYLKEFQKTKP 444


==> AD-85 PUTATIVE SALIVARY PROTEIN SG1B [Ornithodorus coriaceus]
          Length = 448

 Score = 57.8 bits (138), Expect = 4e-011
 Identities = 79/338 (23%), Positives = 126/338 (37%), Gaps = 28/338 (8%)
 Frame = +2

Query: 281  REYRAGLPKLSSDVIVALSQLNITLRTDRDRLESLVRDQHDVLLNTTDYAVHLERDITVA 460
            R+ R    +L+S+    L  + + L  ++ R   L  D   V    T     L R++ + 
Sbjct: 117  RQMRQERQRLTSESDQRLQAIQLELNGEKARSVQLTADVGAVQQELT----RLYRELVLT 172

Query: 461  SLEANRTDQALRYYGALLLEPTTVKE---------------LILESYQGSGGNSRKVALL 595
            ++    T QA RYY     +    ++               LI   Y+ +    ++V  L
Sbjct: 173  NVGIGDTKQAHRYYQRYNEQQQKEQQSQEQQKANLQSLYEALIATVYRKAAHAQQRVGYL 232

Query: 596  LQFIRGL-PDATDRTAG-YRQLGELLETNQQHERAPGILYAEDAARYGTEQPDPERYPKR 769
            L F+R L PDA+D+    YR L   L+      +   ++ A DA             P  
Sbjct: 233  LDFVRHLGPDASDQKLTIYRLLKVELDKRTPASQPQTLVMAFDALNGTAPDASTADSPLH 292

Query: 770  TL---------ERWRSQLADGFFSEPVQFAADYPAYYERIEGDLLRPAVATGDSL--SRL 916
             L           W+ Q+  G +     FA  YP YY+R    LL         L  S+ 
Sbjct: 293  KLYLDTSGPIVRAWQQQIIAGEWRTVRDFAEHYPDYYQRCYRMLLTVDATVWRKLDFSKY 352

Query: 917  IEYPNALPRLEQRVRAFRLLLRALQQQSNGQQLHDRYLLQLAGEVSKLEQQSAGGKMKSA 1096
            I   N LPR   R+ AF L+   +++      +    L  LA      E       +K  
Sbjct: 353  ILVVNTLPRSTFRMEAFELVFGLMRRYERQDAVPLDRLKVLAAHTEIFET-----FIKKK 407

Query: 1097 TTEEDVSGALTEVRQLFPQFTYDRSFLTYSELFAQYKP 1210
               +D    L +V++LF  F  +  +  Y + F + KP
Sbjct: 408  GLGQDAQDRLAKVKELFKGFKPNTDYGYYLKEFQKTKP 445


==> AD-130 GSG1 PROTEIN [Anopheles darlingi]
          Length = 370

 Score = 40.0 bits (92), Expect = 8e-006
 Identities = 28/104 (26%), Positives = 48/104 (46%), Gaps = 3/104 (2%)
 Frame = +2

Query: 437 LERDITVASLEANRTDQALRYY---GALLLEPTTVKELILESYQGSGGNSRKVALLLQFI 607
           + + + +A++ A R  +A+  Y   G+   + T ++ +    Y     + R +  LLQFI
Sbjct: 108 MRQSVMIAAIGAGRIAEAIAQYLKSGSWQDKATIIERI----YSHPSKSRRHIVNLLQFI 163

Query: 608 RGLPDATDRTAGYRQLGELLETNQQHERAPGILYAEDAARYGTE 739
           R LP  T+R   Y  L + L    +HE   G L+  D  +   E
Sbjct: 164 RALPIRTERVEFYYLLKDALIKKNEHEGYLGALFVYDVHQVAFE 207
