# Supplementary material for: The salivary gland transcriptome of the neotropical malaria vector Anopheles darlingi reveals accelerated evolution of genes relevant to hematophagy
Source: BMC Genomics. 2009 Jan 29;10:57. doi: 10.1186/1471-2164-10-57 (PMC2644710; doi:10.1186/1471-2164-10-57)
Supplement: Additional file 1 — Assembled and annotated sialotranscriptome of An. darlingi female mosquitoes. Hyperlinked Excel spreadsheet and associated files with EST assembly results. This is a compressed ZIP file that should be expanded to a new directory. After this is done, start Excel and then open the file ending in .xls so the hyperlinks will work. [file 1471-2164-10-57-S1.zip › links/AD/anda-contig_160-AD.txt]

>anda-contig_160

AD-160 SG1-like salivary protein [Anopheles darlingi]                 795   0.0  
AD-159 SG1-like salivary protein [Anopheles darlingi]                 707   0.0  
AD-86 PUTATIVE SALIVARY PROTEIN SG1 [Anopheles darlingi]               45   3e-007
AD-85 PUTATIVE SALIVARY PROTEIN SG1B [Ornithodorus coriaceus]          44   7e-007
AD-130 GSG1 PROTEIN [Anopheles darlingi]                               39   1e-005


==> AD-160 SG1-like salivary protein [Anopheles darlingi]
          Length = 407

 Score =  795 bits (2053), Expect = 0.0
 Identities = 403/403 (100%), Positives = 403/403 (100%)
 Frame = +2

Query: 44   SLSVIGAVRLLLVVVFNRSVSAAVLEENALDGCGVTHSALYATANGWQFTPCHSENNGAC 223
            SLSVIGAVRLLLVVVFNRSVSAAVLEENALDGCGVTHSALYATANGWQFTPCHSENNGAC
Sbjct: 5    SLSVIGAVRLLLVVVFNRSVSAAVLEENALDGCGVTHSALYATANGWQFTPCHSENNGAC 64

Query: 224  FVKAHEERYRALVEACQAEHTNQSAQIREYRAGLPKLSSDVIVALSQLNITLRTDRDRLE 403
            FVKAHEERYRALVEACQAEHTNQSAQIREYRAGLPKLSSDVIVALSQLNITLRTDRDRLE
Sbjct: 65   FVKAHEERYRALVEACQAEHTNQSAQIREYRAGLPKLSSDVIVALSQLNITLRTDRDRLE 124

Query: 404  SLVRDQHDVLLNTTDYAVHLERDITVASLEANRTDEALRYYGALLLEPTTVKELVLESYQ 583
            SLVRDQHDVLLNTTDYAVHLERDITVASLEANRTDEALRYYGALLLEPTTVKELVLESYQ
Sbjct: 125  SLVRDQHDVLLNTTDYAVHLERDITVASLEANRTDEALRYYGALLLEPTTVKELVLESYQ 184

Query: 584  GSGDNSSTRKVALLLQFIRGLPDAADRTAGYRQLGELLETNQQHERAPGILYAEDAARYG 763
            GSGDNSSTRKVALLLQFIRGLPDAADRTAGYRQLGELLETNQQHERAPGILYAEDAARYG
Sbjct: 185  GSGDNSSTRKVALLLQFIRGLPDAADRTAGYRQLGELLETNQQHERAPGILYAEDAARYG 244

Query: 764  TEQPDPERYPKRTLERWRRQLADGFFSEPVQFAADYPADYEHIEADLLRPVAASDSLPRL 943
            TEQPDPERYPKRTLERWRRQLADGFFSEPVQFAADYPADYEHIEADLLRPVAASDSLPRL
Sbjct: 245  TEQPDPERYPKRTLERWRRQLADGFFSEPVQFAADYPADYEHIEADLLRPVAASDSLPRL 304

Query: 944  IEYPNALPRLEQRVRAFRLLLRALQQQQQHPNGQQLHDRHLLQLAGEVSKLEQQSAGGKM 1123
            IEYPNALPRLEQRVRAFRLLLRALQQQQQHPNGQQLHDRHLLQLAGEVSKLEQQSAGGKM
Sbjct: 305  IEYPNALPRLEQRVRAFRLLLRALQQQQQHPNGQQLHDRHLLQLAGEVSKLEQQSAGGKM 364

Query: 1124 KSVTTEEDVSGALTEVRQLFPQFTYDRSFLTYSELFAQYKPVV 1252
            KSVTTEEDVSGALTEVRQLFPQFTYDRSFLTYSELFAQYKPVV
Sbjct: 365  KSVTTEEDVSGALTEVRQLFPQFTYDRSFLTYSELFAQYKPVV 407


==> AD-159 SG1-like salivary protein [Anopheles darlingi]
          Length = 400

 Score =  707 bits (1826), Expect = 0.0
 Identities = 369/404 (91%), Positives = 377/404 (93%), Gaps = 1/404 (0%)
 Frame = +2

Query: 44   SLSVIGAVRLLLVVVFNRSVSAAVLEENALDGCGVTHSALYATANGWQFTPCHSENNGAC 223
            SLSVIGAV LLL+V       AAVLEENALDGCGV+HSAL+ATA+GW +TPCHSENNGAC
Sbjct: 5    SLSVIGAVLLLLLVPM---FGAAVLEENALDGCGVSHSALHATASGWHYTPCHSENNGAC 61

Query: 224  FVKAHEERYRALVEACQAEHTNQSAQIREYRAGLPKLSSDVIVALSQLNITLRTDRDRLE 403
            FVKAHEERYRALVEACQAEHTNQS QIREYRAGLPKLSSDVIVALSQLNITLRTDRDRLE
Sbjct: 62   FVKAHEERYRALVEACQAEHTNQSTQIREYRAGLPKLSSDVIVALSQLNITLRTDRDRLE 121

Query: 404  SLVRDQHDVLLNTTDYAVHLERDITVASLEANRTDEALRYYGALLLEPTTVKELVLESYQ 583
            SLVRDQHDVLLNTTDYAVHLERDITVASLEANRTD+ALRYYGALLLEPTTVKEL+LESYQ
Sbjct: 122  SLVRDQHDVLLNTTDYAVHLERDITVASLEANRTDQALRYYGALLLEPTTVKELILESYQ 181

Query: 584  GSGDNSSTRKVALLLQFIRGLPDAADRTAGYRQLGELLETNQQHERAPGILYAEDAARYG 763
            GSG NS  RKVALLLQFIRGLPDA DRTAGYRQLGELLETNQQHERAPGILYAEDAARYG
Sbjct: 182  GSGGNS--RKVALLLQFIRGLPDATDRTAGYRQLGELLETNQQHERAPGILYAEDAARYG 239

Query: 764  TEQPDPERYPKRTLERWRRQLADGFFSEPVQFAADYPADYEHIEADLLRP-VAASDSLPR 940
            TEQPDPERYPKRTLERWR QLADGFFSEPVQFAADYPA YE IE DLLRP VA  DSL R
Sbjct: 240  TEQPDPERYPKRTLERWRSQLADGFFSEPVQFAADYPAYYERIEGDLLRPAVATGDSLSR 299

Query: 941  LIEYPNALPRLEQRVRAFRLLLRALQQQQQHPNGQQLHDRHLLQLAGEVSKLEQQSAGGK 1120
            LIEYPNALPRLEQRVRAFRLLLRALQQQ    NGQQLHDR+LLQLAGEVSKLEQQSAGGK
Sbjct: 300  LIEYPNALPRLEQRVRAFRLLLRALQQQS---NGQQLHDRYLLQLAGEVSKLEQQSAGGK 356

Query: 1121 MKSVTTEEDVSGALTEVRQLFPQFTYDRSFLTYSELFAQYKPVV 1252
            MKS TTEEDVSGALTEVRQLFPQFTYDRSFLTYSELFAQYKPVV
Sbjct: 357  MKSATTEEDVSGALTEVRQLFPQFTYDRSFLTYSELFAQYKPVV 400


==> AD-86 PUTATIVE SALIVARY PROTEIN SG1 [Anopheles darlingi]
          Length = 447

 Score = 44.7 bits (104), Expect = 3e-007
 Identities = 79/346 (22%), Positives = 128/346 (36%), Gaps = 32/346 (9%)
 Frame = +2

Query: 305  REYRAGLPKLSSDVIVALSQLNITLRTDRDRLESLVRDQHDVLLNTTDYAVHLERDITVA 484
            R+ R    +L+S+    L  + + L  ++ R   L  D   V    T     L R++ + 
Sbjct: 116  RQMRQERQRLTSESDQRLQAIQLELNGEKARSVQLTADVGAVQQELT----RLYRELVLT 171

Query: 485  SLEANRTDEALRYYGALLLEPTTVKE---------------LVLESYQGSGDNSSTRKVA 619
            ++    T +A RYY     +   V++               L+   Y+ +    +  +V 
Sbjct: 172  NVGIGDTKQAHRYYQRYNEQQQKVQQEKSQQKANLQSLYEALIATVYRKAAH--AQERVG 229

Query: 620  LLLQFIRGL-PDAADRTAG-YRQLGELLETNQQHERAPGILYAEDAARYGTEQPDPERYP 793
             LL F+R L PDA D+    YR L   L+  +   +   ++ A DA             P
Sbjct: 230  YLLDFVRHLGPDAPDQKLTLYRLLKVELDKRKPATQPQTLVMAFDALNGTAPDASTADSP 289

Query: 794  KRTL---------ERWRRQLADGFFSEPVQFAADYPADYEHIEADLL---RPVAASDSLP 937
               L           W++Q+  G +     FA  YP  Y+     LL     V       
Sbjct: 290  LHKLYLDTSGPIVRAWQQQIIAGEWRTVRDFAEHYPDYYQRCYRMLLTVDATVWRKLDFS 349

Query: 938  RLIEYPNALPRLEQRVRAFRL---LLRALQQQQQHPNGQQLHDRHLLQLAGEVSKLEQQS 1108
            + I   N LPR   R+ AF L   L+R  ++Q   P  +      L  LA      E   
Sbjct: 350  KYILVVNTLPRSTFRMEAFELVFGLMRRYERQDAVPLDR------LKVLAAHTEIFET-- 401

Query: 1109 AGGKMKSVTTEEDVSGALTEVRQLFPQFTYDRSFLTYSELFAQYKP 1246
                +K     +D    L +V++LF  F  +  +  Y + F + KP
Sbjct: 402  ---FIKKKGLGQDAQDRLAKVKELFKGFKPNTDYGYYLKEFQKTKP 444


==> AD-85 PUTATIVE SALIVARY PROTEIN SG1B [Ornithodorus coriaceus]
          Length = 448

 Score = 43.5 bits (101), Expect = 7e-007
 Identities = 80/346 (23%), Positives = 126/346 (36%), Gaps = 32/346 (9%)
 Frame = +2

Query: 305  REYRAGLPKLSSDVIVALSQLNITLRTDRDRLESLVRDQHDVLLNTTDYAVHLERDITVA 484
            R+ R    +L+S+    L  + + L  ++ R   L  D   V    T     L R++ + 
Sbjct: 117  RQMRQERQRLTSESDQRLQAIQLELNGEKARSVQLTADVGAVQQELT----RLYRELVLT 172

Query: 485  SLEANRTDEALRYYGALLLEPTTVKELVLESYQGSGDNS---------------STRKVA 619
            ++    T +A RYY          KE   +  Q +   S               + ++V 
Sbjct: 173  NVGIGDTKQAHRYYQRY--NEQQQKEQQSQEQQKANLQSLYEALIATVYRKAAHAQQRVG 230

Query: 620  LLLQFIRGL-PDAADRTAG-YRQLGELLETNQQHERAPGILYAEDAARYGTEQPDPERYP 793
             LL F+R L PDA+D+    YR L   L+      +   ++ A DA             P
Sbjct: 231  YLLDFVRHLGPDASDQKLTIYRLLKVELDKRTPASQPQTLVMAFDALNGTAPDASTADSP 290

Query: 794  KRTL---------ERWRRQLADGFFSEPVQFAADYPADYEHIEADLL---RPVAASDSLP 937
               L           W++Q+  G +     FA  YP  Y+     LL     V       
Sbjct: 291  LHKLYLDTSGPIVRAWQQQIIAGEWRTVRDFAEHYPDYYQRCYRMLLTVDATVWRKLDFS 350

Query: 938  RLIEYPNALPRLEQRVRAFRL---LLRALQQQQQHPNGQQLHDRHLLQLAGEVSKLEQQS 1108
            + I   N LPR   R+ AF L   L+R  ++Q   P  +      L  LA      E   
Sbjct: 351  KYILVVNTLPRSTFRMEAFELVFGLMRRYERQDAVPLDR------LKVLAAHTEIFET-- 402

Query: 1109 AGGKMKSVTTEEDVSGALTEVRQLFPQFTYDRSFLTYSELFAQYKP 1246
                +K     +D    L +V++LF  F  +  +  Y + F + KP
Sbjct: 403  ---FIKKKGLGQDAQDRLAKVKELFKGFKPNTDYGYYLKEFQKTKP 445


==> AD-130 GSG1 PROTEIN [Anopheles darlingi]
          Length = 370

 Score = 39.3 bits (90), Expect = 1e-005
 Identities = 29/106 (27%), Positives = 48/106 (45%), Gaps = 3/106 (2%)
 Frame = +2

Query: 461 LERDITVASLEANRTDEALRYY---GALLLEPTTVKELVLESYQGSGDNSSTRKVALLLQ 631
           + + + +A++ A R  EA+  Y   G+   + T ++ +       S  + S R +  LLQ
Sbjct: 108 MRQSVMIAAIGAGRIAEAIAQYLKSGSWQDKATIIERIY------SHPSKSRRHIVNLLQ 161

Query: 632 FIRGLPDAADRTAGYRQLGELLETNQQHERAPGILYAEDAARYGTE 769
           FIR LP   +R   Y  L + L    +HE   G L+  D  +   E
Sbjct: 162 FIRALPIRTERVEFYYLLKDALIKKNEHEGYLGALFVYDVHQVAFE 207
