# Supplementary material for: The salivary gland transcriptome of the neotropical malaria vector Anopheles darlingi reveals accelerated evolution of genes relevant to hematophagy
Source: BMC Genomics. 2009 Jan 29;10:57. doi: 10.1186/1471-2164-10-57 (PMC2644710; doi:10.1186/1471-2164-10-57)
Supplement: Additional file 1 — Assembled and annotated sialotranscriptome of An. darlingi female mosquitoes. Hyperlinked Excel spreadsheet and associated files with EST assembly results. This is a compressed ZIP file that should be expanded to a new directory. After this is done, start Excel and then open the file ending in .xls so the hyperlinks will work. [file 1471-2164-10-57-S1.zip › links/AD/anda-contig_161-AD.txt]

>anda-contig_161

AD-160 SG1-like salivary protein [Anopheles darlingi]                 472   e-136
AD-159 SG1-like salivary protein [Anopheles darlingi]                 454   e-130
AD-130 GSG1 PROTEIN [Anopheles darlingi]                               44   5e-007


==> AD-160 SG1-like salivary protein [Anopheles darlingi]
          Length = 407

 Score =  472 bits (1214), Expect = e-136
 Identities = 251/307 (81%), Positives = 263/307 (85%), Gaps = 2/307 (0%)
 Frame = +1

Query: 19  MVSRSLSVIGAVLLLLVEVFNRSVSAAVLEENALDGCGVTHSALHATANGWHYTPCHSEN 198
           MVSRSLSVIGAV LLLV VFNRSVSAAVLEENALDGCGVTHSAL+ATANGW +TPCHSEN
Sbjct: 1   MVSRSLSVIGAVRLLLVVVFNRSVSAAVLEENALDGCGVTHSALYATANGWQFTPCHSEN 60

Query: 199 NGACFVKAHEERYQALVEACQAEHTNQSVQIREYRAGLPKLSSDVIVALIQLNVTLRTDR 378
           NGACFVKAHEERY+ALVEACQAEHTNQS QIREYRAGLPKLSSDVIVAL QLN+TLRTDR
Sbjct: 61  NGACFVKAHEERYRALVEACQAEHTNQSAQIREYRAGLPKLSSDVIVALSQLNITLRTDR 120

Query: 379 DRLESLVRDQHDALLNTTDYAVHLERDIAVASLEANRTDEALRYYGALLHEPTTVKELVL 558
           DRLESLVRDQHD LLNTTDYAVHLERDI VASLEANRTDEALRYYGALL EPTTVKELVL
Sbjct: 121 DRLESLVRDQHDVLLNTTDYAVHLERDITVASLEANRTDEALRYYGALLLEPTTVKELVL 180

Query: 559 ESYQGS--DSSTRKVALLLQFIRGLPDAVDRTAGYRQLGELLETNQQHERAPGILFAEDA 732
           ESYQGS  +SSTRKVALLLQFIRGLPDA DRTAGYRQLGELLETNQQHERAPGIL+AEDA
Sbjct: 181 ESYQGSGDNSSTRKVALLLQFIRGLPDAADRTAGYRQLGELLETNQQHERAPGILYAEDA 240

Query: 733 ARYGTEQPDPERFPKRTLRKLGNPVG*TFLHQTGSFWDRLPPSTTNAFEADFFGSRGWPT 912
           ARYGTEQPDPER+PKRTL +    +   F  +   F    P    +  EAD    R    
Sbjct: 241 ARYGTEQPDPERYPKRTLERWRRQLADGFFSEPVQFAADYPADYEH-IEADLL--RPVAA 297

Query: 913 GNFLPRL 933
            + LPRL
Sbjct: 298 SDSLPRL 304


==> AD-159 SG1-like salivary protein [Anopheles darlingi]
          Length = 400

 Score =  454 bits (1167), Expect = e-130
 Identities = 230/259 (88%), Positives = 243/259 (93%), Gaps = 1/259 (0%)
 Frame = +1

Query: 19  MVSRSLSVIGAVLLLL-VEVFNRSVSAAVLEENALDGCGVTHSALHATANGWHYTPCHSE 195
           MV+RSLSVIGAVLLLL V +F     AAVLEENALDGCGV+HSALHATA+GWHYTPCHSE
Sbjct: 1   MVARSLSVIGAVLLLLLVPMFG----AAVLEENALDGCGVSHSALHATASGWHYTPCHSE 56

Query: 196 NNGACFVKAHEERYQALVEACQAEHTNQSVQIREYRAGLPKLSSDVIVALIQLNVTLRTD 375
           NNGACFVKAHEERY+ALVEACQAEHTNQS QIREYRAGLPKLSSDVIVAL QLN+TLRTD
Sbjct: 57  NNGACFVKAHEERYRALVEACQAEHTNQSTQIREYRAGLPKLSSDVIVALSQLNITLRTD 116

Query: 376 RDRLESLVRDQHDALLNTTDYAVHLERDIAVASLEANRTDEALRYYGALLHEPTTVKELV 555
           RDRLESLVRDQHD LLNTTDYAVHLERDI VASLEANRTD+ALRYYGALL EPTTVKEL+
Sbjct: 117 RDRLESLVRDQHDVLLNTTDYAVHLERDITVASLEANRTDQALRYYGALLLEPTTVKELI 176

Query: 556 LESYQGSDSSTRKVALLLQFIRGLPDAVDRTAGYRQLGELLETNQQHERAPGILFAEDAA 735
           LESYQGS  ++RKVALLLQFIRGLPDA DRTAGYRQLGELLETNQQHERAPGIL+AEDAA
Sbjct: 177 LESYQGSGGNSRKVALLLQFIRGLPDATDRTAGYRQLGELLETNQQHERAPGILYAEDAA 236

Query: 736 RYGTEQPDPERFPKRTLRK 792
           RYGTEQPDPER+PKRTL +
Sbjct: 237 RYGTEQPDPERYPKRTLER 255


 Score = 37.0 bits (84), Expect = 6e-005
 Identities = 19/48 (39%), Positives = 26/48 (54%)
 Frame = +2

Query: 713 YCSRRMRPGTGPSNRTRNASRSVRSESWGTQLAERFFTKPVHFGTDYP 856
           Y     R GT   +  R   R++  E W +QLA+ FF++PV F  DYP
Sbjct: 231 YAEDAARYGTEQPDPERYPKRTL--ERWRSQLADGFFSEPVQFAADYP 276


==> AD-130 GSG1 PROTEIN [Anopheles darlingi]
          Length = 370

 Score = 43.9 bits (102), Expect = 5e-007
 Identities = 32/115 (27%), Positives = 51/115 (44%), Gaps = 3/115 (2%)
 Frame = +1

Query: 415 ALLNTTDYAVHLERDIAVASLEANRTDEALRYY---GALLHEPTTVKELVLESYQGSDSS 585
           +L +T      + + + +A++ A R  EA+  Y   G+   + T ++ +    Y     S
Sbjct: 97  SLESTLKQIKKMRQSVMIAAIGAGRIAEAIAQYLKSGSWQDKATIIERI----YSHPSKS 152

Query: 586 TRKVALLLQFIRGLPDAVDRTAGYRQLGELLETNQQHERAPGILFAEDAARYGTE 750
            R +  LLQFIR LP   +R   Y  L + L    +HE   G LF  D  +   E
Sbjct: 153 RRHIVNLLQFIRALPIRTERVEFYYLLKDALIKKNEHEGYLGALFVYDVHQVAFE 207
