# Supplementary material for: The salivary gland transcriptome of the neotropical malaria vector Anopheles darlingi reveals accelerated evolution of genes relevant to hematophagy
Source: BMC Genomics. 2009 Jan 29;10:57. doi: 10.1186/1471-2164-10-57 (PMC2644710; doi:10.1186/1471-2164-10-57)
Supplement: Additional file 1 — Assembled and annotated sialotranscriptome of An. darlingi female mosquitoes. Hyperlinked Excel spreadsheet and associated files with EST assembly results. This is a compressed ZIP file that should be expanded to a new directory. After this is done, start Excel and then open the file ending in .xls so the hyperlinks will work. [file 1471-2164-10-57-S1.zip › links/AD/anda-contig_162-AD.txt]

>anda-contig_162

AD-159 SG1-like salivary protein [Anopheles darlingi]                 488   e-141
AD-160 SG1-like salivary protein [Anopheles darlingi]                 487   e-141
AD-130 GSG1 PROTEIN [Anopheles darlingi]                               38   2e-005


==> AD-159 SG1-like salivary protein [Anopheles darlingi]
          Length = 400

 Score =  488 bits (1255), Expect = e-141
 Identities = 239/255 (93%), Positives = 246/255 (96%)
 Frame = +2

Query: 47  AAVLEENALDGCGVTHSALHATANGWHYTPCHSENNGACFVKAHEERYQALVEACQAEHT 226
           AAVLEENALDGCGV+HSALHATA+GWHYTPCHSENNGACFVKAHEERY+ALVEACQAEHT
Sbjct: 23  AAVLEENALDGCGVSHSALHATASGWHYTPCHSENNGACFVKAHEERYRALVEACQAEHT 82

Query: 227 NQSTQIREYRAGLPKLSSDVIVALSQLNITLRTDRDRLELLVRDQHDVLLNTTDYAVHLE 406
           NQSTQIREYRAGLPKLSSDVIVALSQLNITLRTDRDRLE LVRDQHDVLLNTTDYAVHLE
Sbjct: 83  NQSTQIREYRAGLPKLSSDVIVALSQLNITLRTDRDRLESLVRDQHDVLLNTTDYAVHLE 142

Query: 407 RDIAVASLEANRTDQALRYYGALLLEPNAVKELVLESYQGSGGNSRKVAVLLQFIRGLPD 586
           RDI VASLEANRTDQALRYYGALLLEP  VKEL+LESYQGSGGNSRKVA+LLQFIRGLPD
Sbjct: 143 RDITVASLEANRTDQALRYYGALLLEPTTVKELILESYQGSGGNSRKVALLLQFIRGLPD 202

Query: 587 AVDRTAGYRQLGELLETNQQHERAPGILFAEDAARYGSEQPDPERYPKRTLERWRRPLAD 766
           A DRTAGYRQLGELLETNQQHERAPGIL+AEDAARYG+EQPDPERYPKRTLERWR  LAD
Sbjct: 203 ATDRTAGYRQLGELLETNQQHERAPGILYAEDAARYGTEQPDPERYPKRTLERWRSQLAD 262

Query: 767 GFFSEPVHFATDYPA 811
           GFFSEPV FA DYPA
Sbjct: 263 GFFSEPVQFAADYPA 277


==> AD-160 SG1-like salivary protein [Anopheles darlingi]
          Length = 407

 Score =  487 bits (1254), Expect = e-141
 Identities = 243/263 (92%), Positives = 250/263 (95%), Gaps = 2/263 (0%)
 Frame = +2

Query: 29  FNRSVSAAVLEENALDGCGVTHSALHATANGWHYTPCHSENNGACFVKAHEERYQALVEA 208
           FNRSVSAAVLEENALDGCGVTHSAL+ATANGW +TPCHSENNGACFVKAHEERY+ALVEA
Sbjct: 20  FNRSVSAAVLEENALDGCGVTHSALYATANGWQFTPCHSENNGACFVKAHEERYRALVEA 79

Query: 209 CQAEHTNQSTQIREYRAGLPKLSSDVIVALSQLNITLRTDRDRLELLVRDQHDVLLNTTD 388
           CQAEHTNQS QIREYRAGLPKLSSDVIVALSQLNITLRTDRDRLE LVRDQHDVLLNTTD
Sbjct: 80  CQAEHTNQSAQIREYRAGLPKLSSDVIVALSQLNITLRTDRDRLESLVRDQHDVLLNTTD 139

Query: 389 YAVHLERDIAVASLEANRTDQALRYYGALLLEPNAVKELVLESYQGSGGNS--RKVAVLL 562
           YAVHLERDI VASLEANRTD+ALRYYGALLLEP  VKELVLESYQGSG NS  RKVA+LL
Sbjct: 140 YAVHLERDITVASLEANRTDEALRYYGALLLEPTTVKELVLESYQGSGDNSSTRKVALLL 199

Query: 563 QFIRGLPDAVDRTAGYRQLGELLETNQQHERAPGILFAEDAARYGSEQPDPERYPKRTLE 742
           QFIRGLPDA DRTAGYRQLGELLETNQQHERAPGIL+AEDAARYG+EQPDPERYPKRTLE
Sbjct: 200 QFIRGLPDAADRTAGYRQLGELLETNQQHERAPGILYAEDAARYGTEQPDPERYPKRTLE 259

Query: 743 RWRRPLADGFFSEPVHFATDYPA 811
           RWRR LADGFFSEPV FA DYPA
Sbjct: 260 RWRRQLADGFFSEPVQFAADYPA 282


==> AD-130 GSG1 PROTEIN [Anopheles darlingi]
          Length = 370

 Score = 37.7 bits (86), Expect = 2e-005
 Identities = 27/104 (25%), Positives = 47/104 (45%), Gaps = 3/104 (2%)
 Frame = +2

Query: 401 LERDIAVASLEANRTDQALRYYGALLLEPNAVKE---LVLESYQGSGGNSRKVAVLLQFI 571
           + + + +A++ A R  +A+  Y    L+  + ++   ++   Y     + R +  LLQFI
Sbjct: 108 MRQSVMIAAIGAGRIAEAIAQY----LKSGSWQDKATIIERIYSHPSKSRRHIVNLLQFI 163

Query: 572 RGLPDAVDRTAGYRQLGELLETNQQHERAPGILFAEDAARYGSE 703
           R LP   +R   Y  L + L    +HE   G LF  D  +   E
Sbjct: 164 RALPIRTERVEFYYLLKDALIKKNEHEGYLGALFVYDVHQVAFE 207
