# Supplementary material for: The salivary gland transcriptome of the neotropical malaria vector Anopheles darlingi reveals accelerated evolution of genes relevant to hematophagy
Source: BMC Genomics. 2009 Jan 29;10:57. doi: 10.1186/1471-2164-10-57 (PMC2644710; doi:10.1186/1471-2164-10-57)
Supplement: Additional file 1 — Assembled and annotated sialotranscriptome of An. darlingi female mosquitoes. Hyperlinked Excel spreadsheet and associated files with EST assembly results. This is a compressed ZIP file that should be expanded to a new directory. After this is done, start Excel and then open the file ending in .xls so the hyperlinks will work. [file 1471-2164-10-57-S1.zip › links/AD/anda-contig_163-AD.txt]

>anda-contig_163

AD-159 SG1-like salivary protein [Anopheles darlingi]                 449   e-129
AD-160 SG1-like salivary protein [Anopheles darlingi]                 436   e-125
AD-130 GSG1 PROTEIN [Anopheles darlingi]                               37   2e-005


==> AD-159 SG1-like salivary protein [Anopheles darlingi]
          Length = 400

 Score =  449 bits (1156), Expect = e-129
 Identities = 221/233 (94%), Positives = 228/233 (97%)
 Frame = +3

Query: 3   AAVLEENALDGCGVTHSALHATANGWHYTPCHSENNGACFVKAHEERYQALVEACQAEHT 182
           AAVLEENALDGCGV+HSALHATA+GWHYTPCHSENNGACFVKAHEERY+ALVEACQAEHT
Sbjct: 23  AAVLEENALDGCGVSHSALHATASGWHYTPCHSENNGACFVKAHEERYRALVEACQAEHT 82

Query: 183 NQSTQIREYRAGLPKLSSDVIVALSQLNITLRTDRDRLESLVRDHHDVLLNTTDYAMHLE 362
           NQSTQIREYRAGLPKLSSDVIVALSQLNITLRTDRDRLESLVRD HDVLLNTTDYA+HLE
Sbjct: 83  NQSTQIREYRAGLPKLSSDVIVALSQLNITLRTDRDRLESLVRDQHDVLLNTTDYAVHLE 142

Query: 363 RDIALASLEANRTDQALRYYGALLLEPNAVKELLLESYQGSGGNSRKVALLLQFIRGLPD 542
           RDI +ASLEANRTDQALRYYGALLLEP  VKEL+LESYQGSGGNSRKVALLLQFIRGLPD
Sbjct: 143 RDITVASLEANRTDQALRYYGALLLEPTTVKELILESYQGSGGNSRKVALLLQFIRGLPD 202

Query: 543 AADRTAGYRQLGELLETNQQHERAPGILFAEDAARYGTEQPDPERYPKRTLER 701
           A DRTAGYRQLGELLETNQQHERAPGIL+AEDAARYGTEQPDPERYPKRTLER
Sbjct: 203 ATDRTAGYRQLGELLETNQQHERAPGILYAEDAARYGTEQPDPERYPKRTLER 255


==> AD-160 SG1-like salivary protein [Anopheles darlingi]
          Length = 407

 Score =  436 bits (1122), Expect = e-125
 Identities = 218/235 (92%), Positives = 226/235 (96%), Gaps = 2/235 (0%)
 Frame = +3

Query: 3   AAVLEENALDGCGVTHSALHATANGWHYTPCHSENNGACFVKAHEERYQALVEACQAEHT 182
           AAVLEENALDGCGVTHSAL+ATANGW +TPCHSENNGACFVKAHEERY+ALVEACQAEHT
Sbjct: 26  AAVLEENALDGCGVTHSALYATANGWQFTPCHSENNGACFVKAHEERYRALVEACQAEHT 85

Query: 183 NQSTQIREYRAGLPKLSSDVIVALSQLNITLRTDRDRLESLVRDHHDVLLNTTDYAMHLE 362
           NQS QIREYRAGLPKLSSDVIVALSQLNITLRTDRDRLESLVRD HDVLLNTTDYA+HLE
Sbjct: 86  NQSAQIREYRAGLPKLSSDVIVALSQLNITLRTDRDRLESLVRDQHDVLLNTTDYAVHLE 145

Query: 363 RDIALASLEANRTDQALRYYGALLLEPNAVKELLLESYQGSGGNS--RKVALLLQFIRGL 536
           RDI +ASLEANRTD+ALRYYGALLLEP  VKEL+LESYQGSG NS  RKVALLLQFIRGL
Sbjct: 146 RDITVASLEANRTDEALRYYGALLLEPTTVKELVLESYQGSGDNSSTRKVALLLQFIRGL 205

Query: 537 PDAADRTAGYRQLGELLETNQQHERAPGILFAEDAARYGTEQPDPERYPKRTLER 701
           PDAADRTAGYRQLGELLETNQQHERAPGIL+AEDAARYGTEQPDPERYPKRTLER
Sbjct: 206 PDAADRTAGYRQLGELLETNQQHERAPGILYAEDAARYGTEQPDPERYPKRTLER 260


==> AD-130 GSG1 PROTEIN [Anopheles darlingi]
          Length = 370

 Score = 37.4 bits (85), Expect = 2e-005
 Identities = 29/114 (25%), Positives = 50/114 (43%), Gaps = 3/114 (2%)
 Frame = +3

Query: 327 LLNTTDYAMHLERDIALASLEANRTDQALRYYGALLLEPNAVKE---LLLESYQGSGGNS 497
           L +T      + + + +A++ A R  +A+  Y    L+  + ++   ++   Y     + 
Sbjct: 98  LESTLKQIKKMRQSVMIAAIGAGRIAEAIAQY----LKSGSWQDKATIIERIYSHPSKSR 153

Query: 498 RKVALLLQFIRGLPDAADRTAGYRQLGELLETNQQHERAPGILFAEDAARYGTE 659
           R +  LLQFIR LP   +R   Y  L + L    +HE   G LF  D  +   E
Sbjct: 154 RHIVNLLQFIRALPIRTERVEFYYLLKDALIKKNEHEGYLGALFVYDVHQVAFE 207
