# Supplementary material for: The salivary gland transcriptome of the neotropical malaria vector Anopheles darlingi reveals accelerated evolution of genes relevant to hematophagy
Source: BMC Genomics. 2009 Jan 29;10:57. doi: 10.1186/1471-2164-10-57 (PMC2644710; doi:10.1186/1471-2164-10-57)
Supplement: Additional file 1 — Assembled and annotated sialotranscriptome of An. darlingi female mosquitoes. Hyperlinked Excel spreadsheet and associated files with EST assembly results. This is a compressed ZIP file that should be expanded to a new directory. After this is done, start Excel and then open the file ending in .xls so the hyperlinks will work. [file 1471-2164-10-57-S1.zip › links/AD/anda-contig_164-AD.txt]

>anda-contig_164

AD-165 60S ribosomal protein L7A - truncated at 5 prime [Anophel...   498   e-154
AD-252 40S ribosomal protein S12 [Anopheles darlingi]                  30   0.004


==> AD-165 60S ribosomal protein L7A - truncated at 5 prime [Anopheles
           darlingi]
          Length = 285

 Score =  498 bits (1282), Expect(2) = e-154
 Identities = 252/261 (96%), Positives = 254/261 (97%)
 Frame = +3

Query: 9   FSAQCEEDSSTMVNKKPQKKKVVSSKKVAAAPLATKKVEVKKVINPLFERRVKNYGIGQN 188
           F  QCEEDSSTMVNKKPQKKKVVSSKKVAAAPLATKKVEVKKVINPLFERRVKNYGIGQN
Sbjct: 3   FPQQCEEDSSTMVNKKPQKKKVVSSKKVAAAPLATKKVEVKKVINPLFERRVKNYGIGQN 62

Query: 189 VQPKRDLSRFVGWPEYIRIQRQKAILQKRLKVPPPINQFSQALDKPTAQQLLKLLEKYRP 368
           VQPKRDLSRFV WP+YIRIQRQKAILQKRLKVPPPINQFSQALDKPTAQQLLKLLEKYRP
Sbjct: 63  VQPKRDLSRFVRWPKYIRIQRQKAILQKRLKVPPPINQFSQALDKPTAQQLLKLLEKYRP 122

Query: 369 ENPIVKAQRLKAAAEAKAAGKEEPPAKKPNTVRQGINTVVKLVEQKKAQLVVIAHDVDPI 548
           ENPIVKAQRLKAAAEAKAAGKEEPPAKKPNTVRQGINTVVKLVEQKKAQLVVIAHDVDPI
Sbjct: 123 ENPIVKAQRLKAAAEAKAAGKEEPPAKKPNTVRQGINTVVKLVEQKKAQLVVIAHDVDPI 182

Query: 549 ELVVYLPALCRKMGIPYCIIKAKSRLGALVYRKTCTCVALTQVDNSDRATLTKLVETIKT 728
           ELVVYLPALCRKMGIPYCIIKAKSRLGALVYRKTCTCVALTQVDNSDRATLTKLVETIKT
Sbjct: 183 ELVVYLPALCRKMGIPYCIIKAKSRLGALVYRKTCTCVALTQVDNSDRATLTKLVETIKT 242

Query: 729 NYNDRYDEIRRHWGRWSAGPQ 791
           NYNDRYDEIRRHWG    GP+
Sbjct: 243 NYNDRYDEIRRHWGGGLLGPK 263


 Score = 56.6 bits (135), Expect(2) = e-154
 Identities = 28/30 (93%), Positives = 30/30 (100%)
 Frame = +1

Query: 769 GGGLLGPKSVARIAQLEKAKAREITQKVAA 858
           GGGLLGPKS+ARIA+LEKAKAREITQKVAA
Sbjct: 256 GGGLLGPKSMARIAKLEKAKAREITQKVAA 285


==> AD-252 40S ribosomal protein S12 [Anopheles darlingi]
          Length = 149

 Score = 30.4 bits (67), Expect = 0.004
 Identities = 14/53 (26%), Positives = 28/53 (52%)
 Frame = +3

Query: 471 GINTVVKLVEQKKAQLVVIAHDVDPIELVVYLPALCRKMGIPYCIIKAKSRLG 629
           GI+   K +++++A L ++A   D  +    + ALC +  IP   + +  +LG
Sbjct: 51  GIHEACKALDKRQAVLCILAESCDEPQYKKLITALCNEHQIPLIRVDSNKKLG 103
