# Supplementary material for: The salivary gland transcriptome of the neotropical malaria vector Anopheles darlingi reveals accelerated evolution of genes relevant to hematophagy
Source: BMC Genomics. 2009 Jan 29;10:57. doi: 10.1186/1471-2164-10-57 (PMC2644710; doi:10.1186/1471-2164-10-57)
Supplement: Additional file 1 — Assembled and annotated sialotranscriptome of An. darlingi female mosquitoes. Hyperlinked Excel spreadsheet and associated files with EST assembly results. This is a compressed ZIP file that should be expanded to a new directory. After this is done, start Excel and then open the file ending in .xls so the hyperlinks will work. [file 1471-2164-10-57-S1.zip › links/AD/anda-contig_165-AD.txt]

>anda-contig_165

AD-165 60S ribosomal protein L7A - truncated at 5 prime [Anophel...   562   e-163
AD-252 40S ribosomal protein S12 [Anopheles darlingi]                  30   0.004


==> AD-165 60S ribosomal protein L7A - truncated at 5 prime [Anopheles
           darlingi]
          Length = 285

 Score =  562 bits (1448), Expect = e-163
 Identities = 285/285 (100%), Positives = 285/285 (100%)
 Frame = +3

Query: 3   FRFPQQCEEDSSTMVNKKPQKKKVVSSKKVAAAPLATKKVEVKKVINPLFERRVKNYGIG 182
           FRFPQQCEEDSSTMVNKKPQKKKVVSSKKVAAAPLATKKVEVKKVINPLFERRVKNYGIG
Sbjct: 1   FRFPQQCEEDSSTMVNKKPQKKKVVSSKKVAAAPLATKKVEVKKVINPLFERRVKNYGIG 60

Query: 183 QNVQPKRDLSRFVRWPKYIRIQRQKAILQKRLKVPPPINQFSQALDKPTAQQLLKLLEKY 362
           QNVQPKRDLSRFVRWPKYIRIQRQKAILQKRLKVPPPINQFSQALDKPTAQQLLKLLEKY
Sbjct: 61  QNVQPKRDLSRFVRWPKYIRIQRQKAILQKRLKVPPPINQFSQALDKPTAQQLLKLLEKY 120

Query: 363 RPENPIVKAQRLKAAAEAKAAGKEEPPAKKPNTVRQGINTVVKLVEQKKAQLVVIAHDVD 542
           RPENPIVKAQRLKAAAEAKAAGKEEPPAKKPNTVRQGINTVVKLVEQKKAQLVVIAHDVD
Sbjct: 121 RPENPIVKAQRLKAAAEAKAAGKEEPPAKKPNTVRQGINTVVKLVEQKKAQLVVIAHDVD 180

Query: 543 PIELVVYLPALCRKMGIPYCIIKAKSRLGALVYRKTCTCVALTQVDNSDRATLTKLVETI 722
           PIELVVYLPALCRKMGIPYCIIKAKSRLGALVYRKTCTCVALTQVDNSDRATLTKLVETI
Sbjct: 181 PIELVVYLPALCRKMGIPYCIIKAKSRLGALVYRKTCTCVALTQVDNSDRATLTKLVETI 240

Query: 723 KTNYNDRYDEIRRHWGGGLLGPKSMARIAKLEKAKAREITQKVAA 857
           KTNYNDRYDEIRRHWGGGLLGPKSMARIAKLEKAKAREITQKVAA
Sbjct: 241 KTNYNDRYDEIRRHWGGGLLGPKSMARIAKLEKAKAREITQKVAA 285


==> AD-252 40S ribosomal protein S12 [Anopheles darlingi]
          Length = 149

 Score = 30.4 bits (67), Expect = 0.004
 Identities = 14/53 (26%), Positives = 28/53 (52%)
 Frame = +3

Query: 471 GINTVVKLVEQKKAQLVVIAHDVDPIELVVYLPALCRKMGIPYCIIKAKSRLG 629
           GI+   K +++++A L ++A   D  +    + ALC +  IP   + +  +LG
Sbjct: 51  GIHEACKALDKRQAVLCILAESCDEPQYKKLITALCNEHQIPLIRVDSNKKLG 103
