# Supplementary material for: The salivary gland transcriptome of the neotropical malaria vector Anopheles darlingi reveals accelerated evolution of genes relevant to hematophagy
Source: BMC Genomics. 2009 Jan 29;10:57. doi: 10.1186/1471-2164-10-57 (PMC2644710; doi:10.1186/1471-2164-10-57)
Supplement: Additional file 1 — Assembled and annotated sialotranscriptome of An. darlingi female mosquitoes. Hyperlinked Excel spreadsheet and associated files with EST assembly results. This is a compressed ZIP file that should be expanded to a new directory. After this is done, start Excel and then open the file ending in .xls so the hyperlinks will work. [file 1471-2164-10-57-S1.zip › links/AD/anda-contig_166-AD.txt]

>anda-contig_166

AD-165 60S ribosomal protein L7A - truncated at 5 prime [Anophel...   547   e-159
AD-252 40S ribosomal protein S12 [Anopheles darlingi]                  31   0.003


==> AD-165 60S ribosomal protein L7A - truncated at 5 prime [Anopheles
           darlingi]
          Length = 285

 Score =  547 bits (1410), Expect = e-159
 Identities = 278/283 (98%), Positives = 280/283 (98%)
 Frame = +1

Query: 13  FSAQCEEDSSTMVNKKPQKKKVVSSKKVAAAPLATKKVEVKKVINPLFERRVKNYGIGQN 192
           F  QCEEDSSTMVNKKPQKKKVVSSKKVAAAPLATKKVEVKKVINPLFERRVKNYGIGQN
Sbjct: 3   FPQQCEEDSSTMVNKKPQKKKVVSSKKVAAAPLATKKVEVKKVINPLFERRVKNYGIGQN 62

Query: 193 VQPKRDLSRFVRWPKYIRIQRQKAILQKRLKVPPPINQFSQALDKPTAQQLLKLLEKYRP 372
           VQPKRDLSRFVRWPKYIRIQRQKAILQKRLKVPPPINQFSQALDKPTAQQLLKLLEKYRP
Sbjct: 63  VQPKRDLSRFVRWPKYIRIQRQKAILQKRLKVPPPINQFSQALDKPTAQQLLKLLEKYRP 122

Query: 373 DNPIVKAQRLKAAAEAKAAGKEEPPAKKPNTVRQGINTVVKLVEQKKAQLVVIAHDVDPM 552
           +NPIVKAQRLKAAAEAKAAGKEEPPAKKPNTVRQGINTVVKLVEQKKAQLVVIAHDVDP+
Sbjct: 123 ENPIVKAQRLKAAAEAKAAGKEEPPAKKPNTVRQGINTVVKLVEQKKAQLVVIAHDVDPI 182

Query: 553 ELVVYLPALCRKMGIPYCIIKAKSRLGALVYRKTCTCVALTQVDNSDRATLTKLVETIKT 732
           ELVVYLPALCRKMGIPYCIIKAKSRLGALVYRKTCTCVALTQVDNSDRATLTKLVETIKT
Sbjct: 183 ELVVYLPALCRKMGIPYCIIKAKSRLGALVYRKTCTCVALTQVDNSDRATLTKLVETIKT 242

Query: 733 NYNDRYDEIRRHWGGGLPGPKSMARIAKLEKAKAREITQKVAA 861
           NYNDRYDEIRRHWGGGL GPKSMARIAKLEKAKAREITQKVAA
Sbjct: 243 NYNDRYDEIRRHWGGGLLGPKSMARIAKLEKAKAREITQKVAA 285


==> AD-252 40S ribosomal protein S12 [Anopheles darlingi]
          Length = 149

 Score = 30.8 bits (68), Expect = 0.003
 Identities = 14/53 (26%), Positives = 28/53 (52%)
 Frame = +1

Query: 475 GINTVVKLVEQKKAQLVVIAHDVDPMELVVYLPALCRKMGIPYCIIKAKSRLG 633
           GI+   K +++++A L ++A   D  +    + ALC +  IP   + +  +LG
Sbjct: 51  GIHEACKALDKRQAVLCILAESCDEPQYKKLITALCNEHQIPLIRVDSNKKLG 103
