# Supplementary material for: The salivary gland transcriptome of the neotropical malaria vector Anopheles darlingi reveals accelerated evolution of genes relevant to hematophagy
Source: BMC Genomics. 2009 Jan 29;10:57. doi: 10.1186/1471-2164-10-57 (PMC2644710; doi:10.1186/1471-2164-10-57)
Supplement: Additional file 1 — Assembled and annotated sialotranscriptome of An. darlingi female mosquitoes. Hyperlinked Excel spreadsheet and associated files with EST assembly results. This is a compressed ZIP file that should be expanded to a new directory. After this is done, start Excel and then open the file ending in .xls so the hyperlinks will work. [file 1471-2164-10-57-S1.zip › links/AD/anda-contig_167-AD.txt]

>anda-contig_167

AD-167 40S ribosomal protein S3A [Anopheles darlingi]                 536   e-155
AD-168 40S ribosomal protein S3A [Anopheles darlingi]                 530   e-153


==> AD-167 40S ribosomal protein S3A [Anopheles darlingi]
          Length = 269

 Score =  536 bits (1380), Expect = e-155
 Identities = 269/269 (100%), Positives = 269/269 (100%)
 Frame = +2

Query: 26  MAVGKNKGVSKGGKKGSKKKVVDPFTRKDWYDVKAPNMFKNRQVGKTLVNRTQGTRIASD 205
           MAVGKNKGVSKGGKKGSKKKVVDPFTRKDWYDVKAPNMFKNRQVGKTLVNRTQGTRIASD
Sbjct: 1   MAVGKNKGVSKGGKKGSKKKVVDPFTRKDWYDVKAPNMFKNRQVGKTLVNRTQGTRIASD 60

Query: 206 GLKGRVFEVSLADLQNEQDAERSFRKFKLIAESVNGRDVLCNFHGMDLTTDKLRSMVKKW 385
           GLKGRVFEVSLADLQNEQDAERSFRKFKLIAESVNGRDVLCNFHGMDLTTDKLRSMVKKW
Sbjct: 61  GLKGRVFEVSLADLQNEQDAERSFRKFKLIAESVNGRDVLCNFHGMDLTTDKLRSMVKKW 120

Query: 386 QTLIECSVDVKTTDGYLLRVFCIGFTIKDSVSQRKTCYAQHSQIKNIRQRMTTIIKREII 565
           QTLIECSVDVKTTDGYLLRVFCIGFTIKDSVSQRKTCYAQHSQIKNIRQRMTTIIKREII
Sbjct: 121 QTLIECSVDVKTTDGYLLRVFCIGFTIKDSVSQRKTCYAQHSQIKNIRQRMTTIIKREII 180

Query: 566 NSDLKGVVEKLLPDSIAKDIEKACQVVYPLHDVFIRKVKVLKKPRFDLSSLLELHGDGGG 745
           NSDLKGVVEKLLPDSIAKDIEKACQVVYPLHDVFIRKVKVLKKPRFDLSSLLELHGDGGG
Sbjct: 181 NSDLKGVVEKLLPDSIAKDIEKACQVVYPLHDVFIRKVKVLKKPRFDLSSLLELHGDGGG 240

Query: 746 KAAEVSTGAASGVVVDRPEGYEPPVQESV 832
           KAAEVSTGAASGVVVDRPEGYEPPVQESV
Sbjct: 241 KAAEVSTGAASGVVVDRPEGYEPPVQESV 269


==> AD-168 40S ribosomal protein S3A [Anopheles darlingi]
          Length = 269

 Score =  530 bits (1364), Expect = e-153
 Identities = 267/269 (99%), Positives = 267/269 (99%)
 Frame = +2

Query: 26  MAVGKNKGVSKGGKKGSKKKVVDPFTRKDWYDVKAPNMFKNRQVGKTLVNRTQGTRIASD 205
           MAVGKNKGVSKGGKKGSKKKVVDPFTRKDWYDVKAPNMFKNRQVGKTLVNRTQGTRIASD
Sbjct: 1   MAVGKNKGVSKGGKKGSKKKVVDPFTRKDWYDVKAPNMFKNRQVGKTLVNRTQGTRIASD 60

Query: 206 GLKGRVFEVSLADLQNEQDAERSFRKFKLIAESVNGRDVLCNFHGMDLTTDKLRSMVKKW 385
           GLKGRVFEVSLA LQNEQDAERSFRKFKLIAESVNGRDVLCNFHGMDLTTDKLRSMVKKW
Sbjct: 61  GLKGRVFEVSLAVLQNEQDAERSFRKFKLIAESVNGRDVLCNFHGMDLTTDKLRSMVKKW 120

Query: 386 QTLIECSVDVKTTDGYLLRVFCIGFTIKDSVSQRKTCYAQHSQIKNIRQRMTTIIKREII 565
           QTLIECSVDVKTTDGYLLRVFCIGFTIKDSVSQRKTCYAQHSQIKNIRQRMTTIIKREII
Sbjct: 121 QTLIECSVDVKTTDGYLLRVFCIGFTIKDSVSQRKTCYAQHSQIKNIRQRMTTIIKREII 180

Query: 566 NSDLKGVVEKLLPDSIAKDIEKACQVVYPLHDVFIRKVKVLKKPRFDLSSLLELHGDGGG 745
           NSDLKGVVEKLLPDSIAKDIEKACQVVYPLHDVFIRKVKVLKKPRFDLSSLLELHGDGGG
Sbjct: 181 NSDLKGVVEKLLPDSIAKDIEKACQVVYPLHDVFIRKVKVLKKPRFDLSSLLELHGDGGG 240

Query: 746 KAAEVSTGAASGVVVDRPEGYEPPVQESV 832
           KAAEVSTGAASG VVDRPEGYEPPVQESV
Sbjct: 241 KAAEVSTGAASGDVVDRPEGYEPPVQESV 269
