# Supplementary material for: The salivary gland transcriptome of the neotropical malaria vector Anopheles darlingi reveals accelerated evolution of genes relevant to hematophagy
Source: BMC Genomics. 2009 Jan 29;10:57. doi: 10.1186/1471-2164-10-57 (PMC2644710; doi:10.1186/1471-2164-10-57)
Supplement: Additional file 1 — Assembled and annotated sialotranscriptome of An. darlingi female mosquitoes. Hyperlinked Excel spreadsheet and associated files with EST assembly results. This is a compressed ZIP file that should be expanded to a new directory. After this is done, start Excel and then open the file ending in .xls so the hyperlinks will work. [file 1471-2164-10-57-S1.zip › links/AD/anda-contig_170-AD.txt]

>anda-contig_170

AD-170 40S ribosomal protein S29 [Anopheles darlingi]                 128   4e-033
AD-169 40S ribosomal protein S29 [Anopheles darlingi]                 128   4e-033


==> AD-170 40S ribosomal protein S29 [Anopheles darlingi]
          Length = 56

 Score =  128 bits (322), Expect = 4e-033
 Identities = 56/56 (100%), Positives = 56/56 (100%)
 Frame = +2

Query: 68  MGFANLWYSHPRKYGQGSRFCRACSNNHGMIRKYGLNICRQCFREYAKDIGFRKLD 235
           MGFANLWYSHPRKYGQGSRFCRACSNNHGMIRKYGLNICRQCFREYAKDIGFRKLD
Sbjct: 1   MGFANLWYSHPRKYGQGSRFCRACSNNHGMIRKYGLNICRQCFREYAKDIGFRKLD 56


==> AD-169 40S ribosomal protein S29 [Anopheles darlingi]
          Length = 56

 Score =  128 bits (322), Expect = 4e-033
 Identities = 56/56 (100%), Positives = 56/56 (100%)
 Frame = +2

Query: 68  MGFANLWYSHPRKYGQGSRFCRACSNNHGMIRKYGLNICRQCFREYAKDIGFRKLD 235
           MGFANLWYSHPRKYGQGSRFCRACSNNHGMIRKYGLNICRQCFREYAKDIGFRKLD
Sbjct: 1   MGFANLWYSHPRKYGQGSRFCRACSNNHGMIRKYGLNICRQCFREYAKDIGFRKLD 56
