# Supplementary material for: The salivary gland transcriptome of the neotropical malaria vector Anopheles darlingi reveals accelerated evolution of genes relevant to hematophagy
Source: BMC Genomics. 2009 Jan 29;10:57. doi: 10.1186/1471-2164-10-57 (PMC2644710; doi:10.1186/1471-2164-10-57)
Supplement: Additional file 1 — Assembled and annotated sialotranscriptome of An. darlingi female mosquitoes. Hyperlinked Excel spreadsheet and associated files with EST assembly results. This is a compressed ZIP file that should be expanded to a new directory. After this is done, start Excel and then open the file ending in .xls so the hyperlinks will work. [file 1471-2164-10-57-S1.zip › links/AD/anda-contig_171-AD.txt]

>anda-contig_171

AD-171 60S ribosomal protein L38 [Anopheles darlingi]                 139   4e-036


==> AD-171 60S ribosomal protein L38 [Anopheles darlingi]
          Length = 70

 Score =  139 bits (350), Expect = 4e-036
 Identities = 70/70 (100%), Positives = 70/70 (100%)
 Frame = +2

Query: 89  MPQEIKEVKDFLIKARRKDARAVKIKKNETNTKFKIRCSRYLYTLVVKDKEKAEKLKQSL 268
           MPQEIKEVKDFLIKARRKDARAVKIKKNETNTKFKIRCSRYLYTLVVKDKEKAEKLKQSL
Sbjct: 1   MPQEIKEVKDFLIKARRKDARAVKIKKNETNTKFKIRCSRYLYTLVVKDKEKAEKLKQSL 60

Query: 269 PPGLQVKEVK 298
           PPGLQVKEVK
Sbjct: 61  PPGLQVKEVK 70
