# Supplementary material for: The salivary gland transcriptome of the neotropical malaria vector Anopheles darlingi reveals accelerated evolution of genes relevant to hematophagy
Source: BMC Genomics. 2009 Jan 29;10:57. doi: 10.1186/1471-2164-10-57 (PMC2644710; doi:10.1186/1471-2164-10-57)
Supplement: Additional file 1 — Assembled and annotated sialotranscriptome of An. darlingi female mosquitoes. Hyperlinked Excel spreadsheet and associated files with EST assembly results. This is a compressed ZIP file that should be expanded to a new directory. After this is done, start Excel and then open the file ending in .xls so the hyperlinks will work. [file 1471-2164-10-57-S1.zip › links/AD/anda-contig_172-AD.txt]

>anda-contig_172

AD-120 60S ACIDIC RIBOSOMAL PROTEIN P2 [Anopheles darlingi]            31   0.002
AD-117 acidic ribosomal protein P1 [Anopheles darlingi]                28   0.024
AD-36 hypothetical salivary protein 15 [Anopheles darlingi]            26   0.069
AD-35 hypothetical salivary protein 15 [Anopheles darlingi]            26   0.069


==> AD-120 60S ACIDIC RIBOSOMAL PROTEIN P2 [Anopheles darlingi]
          Length = 113

 Score = 31.2 bits (69), Expect = 0.002
 Identities = 14/21 (66%), Positives = 15/21 (71%)
 Frame = +3

Query: 246 GFPGGAPGAAGAGGAAGGAGS 308
           G P GAP AAGAGGAA  A +
Sbjct: 70  GAPSGAPAAAGAGGAAPAAAA 90


==> AD-117 acidic ribosomal protein P1 [Anopheles darlingi]
          Length = 115

 Score = 27.7 bits (60), Expect = 0.024
 Identities = 20/56 (35%), Positives = 24/56 (42%), Gaps = 1/56 (1%)
 Frame = +3

Query: 168 KELESV-CNPIISKLYQGAGGAPGGMPGFPGGAPGAAGAGGAAGGAGSGSGPTIEE 332
           K LE +    +I+ +  G G   GG P     A G A AGGAA  A        EE
Sbjct: 50  KALEGIDVKSLITSIGSGVGSGGGGAP-----AAGGAAAGGAAPAAAEKKEEKKEE 100


==> AD-36 hypothetical salivary protein 15 [Anopheles darlingi]
          Length = 78

 Score = 26.2 bits (56), Expect = 0.069
 Identities = 12/18 (66%), Positives = 12/18 (66%)
 Frame = +3

Query: 255 GGAPGAAGAGGAAGGAGS 308
           GGA  A GAGG AGG  S
Sbjct: 58  GGARTALGAGGVAGGIAS 75


==> AD-35 hypothetical salivary protein 15 [Anopheles darlingi]
          Length = 74

 Score = 26.2 bits (56), Expect = 0.069
 Identities = 12/18 (66%), Positives = 12/18 (66%)
 Frame = +3

Query: 255 GGAPGAAGAGGAAGGAGS 308
           GGA  A GAGG AGG  S
Sbjct: 54  GGARTALGAGGVAGGIAS 71
