# Supplementary material for: The salivary gland transcriptome of the neotropical malaria vector Anopheles darlingi reveals accelerated evolution of genes relevant to hematophagy
Source: BMC Genomics. 2009 Jan 29;10:57. doi: 10.1186/1471-2164-10-57 (PMC2644710; doi:10.1186/1471-2164-10-57)
Supplement: Additional file 1 — Assembled and annotated sialotranscriptome of An. darlingi female mosquitoes. Hyperlinked Excel spreadsheet and associated files with EST assembly results. This is a compressed ZIP file that should be expanded to a new directory. After this is done, start Excel and then open the file ending in .xls so the hyperlinks will work. [file 1471-2164-10-57-S1.zip › links/AD/anda-contig_174-AD.txt]

>anda-contig_174

AD-174 lysozyme [Anopheles darlingi]                                  303   3e-085
AD-175 lysozyme [Anopheles darlingi]                                  299   4e-084


==> AD-174 lysozyme [Anopheles darlingi]
          Length = 141

 Score =  303 bits (775), Expect = 3e-085
 Identities = 141/141 (100%), Positives = 141/141 (100%)
 Frame = +2

Query: 47  MKNLYAVTVLLFVAFLAVSHGKVYRKCELARIMQNNGFPREQLRDWMCLVQNESGFNTSA 226
           MKNLYAVTVLLFVAFLAVSHGKVYRKCELARIMQNNGFPREQLRDWMCLVQNESGFNTSA
Sbjct: 1   MKNLYAVTVLLFVAFLAVSHGKVYRKCELARIMQNNGFPREQLRDWMCLVQNESGFNTSA 60

Query: 227 INYNRRGTIDYGLFQINNRYWCDSSFGSNDCKITCKSLLDDDIANDLKCIKLIYKRHKFT 406
           INYNRRGTIDYGLFQINNRYWCDSSFGSNDCKITCKSLLDDDIANDLKCIKLIYKRHKFT
Sbjct: 61  INYNRRGTIDYGLFQINNRYWCDSSFGSNDCKITCKSLLDDDIANDLKCIKLIYKRHKFT 120

Query: 407 AWVAWNNKCQGKALPTVNECF 469
           AWVAWNNKCQGKALPTVNECF
Sbjct: 121 AWVAWNNKCQGKALPTVNECF 141


==> AD-175 lysozyme [Anopheles darlingi]
          Length = 141

 Score =  299 bits (765), Expect = 4e-084
 Identities = 139/141 (98%), Positives = 139/141 (98%)
 Frame = +2

Query: 47  MKNLYAVTVLLFVAFLAVSHGKVYRKCELARIMQNNGFPREQLRDWMCLVQNESGFNTSA 226
           MKNLYAVTVLLFVAFLAVSHGKVYRKCELARIMQNNGFPREQLRDWMCLVQNESGFNTSA
Sbjct: 1   MKNLYAVTVLLFVAFLAVSHGKVYRKCELARIMQNNGFPREQLRDWMCLVQNESGFNTSA 60

Query: 227 INYNRRGTIDYGLFQINNRYWCDSSFGSNDCKITCKSLLDDDIANDLKCIKLIYKRHKFT 406
           INYNRRGTIDYGLFQINNRYWCDSSFGSNDCKITCKSLLDDDI NDLKCIKLIYKRHKF 
Sbjct: 61  INYNRRGTIDYGLFQINNRYWCDSSFGSNDCKITCKSLLDDDIGNDLKCIKLIYKRHKFM 120

Query: 407 AWVAWNNKCQGKALPTVNECF 469
           AWVAWNNKCQGKALPTVNECF
Sbjct: 121 AWVAWNNKCQGKALPTVNECF 141
