# Supplementary material for: The salivary gland transcriptome of the neotropical malaria vector Anopheles darlingi reveals accelerated evolution of genes relevant to hematophagy
Source: BMC Genomics. 2009 Jan 29;10:57. doi: 10.1186/1471-2164-10-57 (PMC2644710; doi:10.1186/1471-2164-10-57)
Supplement: Additional file 1 — Assembled and annotated sialotranscriptome of An. darlingi female mosquitoes. Hyperlinked Excel spreadsheet and associated files with EST assembly results. This is a compressed ZIP file that should be expanded to a new directory. After this is done, start Excel and then open the file ending in .xls so the hyperlinks will work. [file 1471-2164-10-57-S1.zip › links/AD/anda-contig_176-AD.txt]

>anda-contig_176

AD-174 lysozyme [Anopheles darlingi]                                   99   5e-024
AD-175 lysozyme [Anopheles darlingi]                                   95   8e-023


==> AD-174 lysozyme [Anopheles darlingi]
          Length = 141

 Score = 98.6 bits (244), Expect = 5e-024
 Identities = 43/43 (100%), Positives = 43/43 (100%)
 Frame = +3

Query: 3   LDDDIANDLKCIKLIYKRHKFTAWVAWNNKCQGKALPTVNECF 131
           LDDDIANDLKCIKLIYKRHKFTAWVAWNNKCQGKALPTVNECF
Sbjct: 99  LDDDIANDLKCIKLIYKRHKFTAWVAWNNKCQGKALPTVNECF 141


==> AD-175 lysozyme [Anopheles darlingi]
          Length = 141

 Score = 94.7 bits (234), Expect = 8e-023
 Identities = 41/43 (95%), Positives = 41/43 (95%)
 Frame = +3

Query: 3   LDDDIANDLKCIKLIYKRHKFTAWVAWNNKCQGKALPTVNECF 131
           LDDDI NDLKCIKLIYKRHKF AWVAWNNKCQGKALPTVNECF
Sbjct: 99  LDDDIGNDLKCIKLIYKRHKFMAWVAWNNKCQGKALPTVNECF 141
