# Supplementary material for: The salivary gland transcriptome of the neotropical malaria vector Anopheles darlingi reveals accelerated evolution of genes relevant to hematophagy
Source: BMC Genomics. 2009 Jan 29;10:57. doi: 10.1186/1471-2164-10-57 (PMC2644710; doi:10.1186/1471-2164-10-57)
Supplement: Additional file 1 — Assembled and annotated sialotranscriptome of An. darlingi female mosquitoes. Hyperlinked Excel spreadsheet and associated files with EST assembly results. This is a compressed ZIP file that should be expanded to a new directory. After this is done, start Excel and then open the file ending in .xls so the hyperlinks will work. [file 1471-2164-10-57-S1.zip › links/AD/anda-contig_178-AD.txt]

>anda-contig_178

AD-178 short gSG8-like protein [Anopheles darlingi]                   172   7e-046


==> AD-178 short gSG8-like protein [Anopheles darlingi]
          Length = 86

 Score =  172 bits (436), Expect = 7e-046
 Identities = 86/86 (100%), Positives = 86/86 (100%)
 Frame = +1

Query: 115 MSGQPATIIVQLIVLQVLLLLVVLVVAITDSTGVAGEEFVAIRRTDGTGNRTLPLCWAIK 294
           MSGQPATIIVQLIVLQVLLLLVVLVVAITDSTGVAGEEFVAIRRTDGTGNRTLPLCWAIK
Sbjct: 1   MSGQPATIIVQLIVLQVLLLLVVLVVAITDSTGVAGEEFVAIRRTDGTGNRTLPLCWAIK 60

Query: 295 LSPTAFVGEADCVRHYRKHPNSDDLR 372
           LSPTAFVGEADCVRHYRKHPNSDDLR
Sbjct: 61  LSPTAFVGEADCVRHYRKHPNSDDLR 86
