# Supplementary material for: The salivary gland transcriptome of the neotropical malaria vector Anopheles darlingi reveals accelerated evolution of genes relevant to hematophagy
Source: BMC Genomics. 2009 Jan 29;10:57. doi: 10.1186/1471-2164-10-57 (PMC2644710; doi:10.1186/1471-2164-10-57)
Supplement: Additional file 1 — Assembled and annotated sialotranscriptome of An. darlingi female mosquitoes. Hyperlinked Excel spreadsheet and associated files with EST assembly results. This is a compressed ZIP file that should be expanded to a new directory. After this is done, start Excel and then open the file ending in .xls so the hyperlinks will work. [file 1471-2164-10-57-S1.zip › links/AD/anda-contig_179-AD.txt]

>anda-contig_179

AD-130 GSG1 PROTEIN [Anopheles darlingi]                               25   0.083


==> AD-130 GSG1 PROTEIN [Anopheles darlingi]
          Length = 370

 Score = 25.4 bits (54), Expect = 0.083
 Identities = 23/73 (31%), Positives = 31/73 (42%), Gaps = 9/73 (12%)
 Frame = +2

Query: 359 AQPARKLAVAFAAPTPELTLCRTRTEGATADGAVKVYDYN---------TVLTSGREREV 511
           A P R   V F     +  + +   EG    GA+ VYD +         TVL +  ERE+
Sbjct: 165 ALPIRTERVEFYYLLKDALIKKNEHEGYL--GALFVYDVHQVAFEHDGETVLDAKAEREL 222

Query: 512 WEV*MT*NVAIIK 550
           W V +   VA  K
Sbjct: 223 WSVMLNATVAYFK 235
