# Supplementary material for: The salivary gland transcriptome of the neotropical malaria vector Anopheles darlingi reveals accelerated evolution of genes relevant to hematophagy
Source: BMC Genomics. 2009 Jan 29;10:57. doi: 10.1186/1471-2164-10-57 (PMC2644710; doi:10.1186/1471-2164-10-57)
Supplement: Additional file 1 — Assembled and annotated sialotranscriptome of An. darlingi female mosquitoes. Hyperlinked Excel spreadsheet and associated files with EST assembly results. This is a compressed ZIP file that should be expanded to a new directory. After this is done, start Excel and then open the file ending in .xls so the hyperlinks will work. [file 1471-2164-10-57-S1.zip › links/AD/anda-contig_18-AD.txt]

>anda-contig_18

AD-20 hypothetical secreted protein [Anopheles darlingi]              285   5e-080
AD-18 hypothetical secreted protein [Anopheles darlingi]              285   5e-080
AD-17 hypothetical secreted protein [Anopheles darlingi]              203   2e-055
AD-14 hypothetical secreted protein [Anopheles darlingi]              203   2e-055
AD-13 hypothetical secreted protein [Anopheles darlingi]              203   2e-055
AD-12 hypothetical secreted protein [Anopheles darlingi]              203   2e-055
AD-19 hypothetical secreted protein [Anopheles darlingi]              203   2e-055
AD-16 hypothetical salivary secreted protein conserved in anophe...   199   2e-054
AD-15 30 kDa salivary antigen family protein [Anopheles darlingi]     199   2e-054


==> AD-20 hypothetical secreted protein [Anopheles darlingi]
          Length = 142

 Score =  285 bits (728), Expect = 5e-080
 Identities = 142/142 (100%), Positives = 142/142 (100%)
 Frame = +2

Query: 32  MKLQILALVVCVAFVVGSEVDSGAPELPTDLLQPDQAEDAPDAEQQEIADQPDLHLAEED 211
           MKLQILALVVCVAFVVGSEVDSGAPELPTDLLQPDQAEDAPDAEQQEIADQPDLHLAEED
Sbjct: 1   MKLQILALVVCVAFVVGSEVDSGAPELPTDLLQPDQAEDAPDAEQQEIADQPDLHLAEED 60

Query: 212 DSADSEESDESDESEDDKEVIELLEKLDDRQEELDYLNRYLLGRLAPIHASVIDRGIRPE 391
           DSADSEESDESDESEDDKEVIELLEKLDDRQEELDYLNRYLLGRLAPIHASVIDRGIRPE
Sbjct: 61  DSADSEESDESDESEDDKEVIELLEKLDDRQEELDYLNRYLLGRLAPIHASVIDRGIRPE 120

Query: 392 VIRLPYRIAPWNRRRPRRFFPG 457
           VIRLPYRIAPWNRRRPRRFFPG
Sbjct: 121 VIRLPYRIAPWNRRRPRRFFPG 142


==> AD-18 hypothetical secreted protein [Anopheles darlingi]
          Length = 142

 Score =  285 bits (728), Expect = 5e-080
 Identities = 142/142 (100%), Positives = 142/142 (100%)
 Frame = +2

Query: 32  MKLQILALVVCVAFVVGSEVDSGAPELPTDLLQPDQAEDAPDAEQQEIADQPDLHLAEED 211
           MKLQILALVVCVAFVVGSEVDSGAPELPTDLLQPDQAEDAPDAEQQEIADQPDLHLAEED
Sbjct: 1   MKLQILALVVCVAFVVGSEVDSGAPELPTDLLQPDQAEDAPDAEQQEIADQPDLHLAEED 60

Query: 212 DSADSEESDESDESEDDKEVIELLEKLDDRQEELDYLNRYLLGRLAPIHASVIDRGIRPE 391
           DSADSEESDESDESEDDKEVIELLEKLDDRQEELDYLNRYLLGRLAPIHASVIDRGIRPE
Sbjct: 61  DSADSEESDESDESEDDKEVIELLEKLDDRQEELDYLNRYLLGRLAPIHASVIDRGIRPE 120

Query: 392 VIRLPYRIAPWNRRRPRRFFPG 457
           VIRLPYRIAPWNRRRPRRFFPG
Sbjct: 121 VIRLPYRIAPWNRRRPRRFFPG 142


==> AD-17 hypothetical secreted protein [Anopheles darlingi]
          Length = 166

 Score =  203 bits (517), Expect = 2e-055
 Identities = 116/160 (72%), Positives = 119/160 (74%), Gaps = 26/160 (16%)
 Frame = +2

Query: 32  MKLQILALVVCVAFVVGSEVDSGAPELPTDLLQPDQAE-------------------DAP 154
           MKLQILALVVCVAFVVGSEVDSGAPELPTDLLQPDQAE                   DAP
Sbjct: 1   MKLQILALVVCVAFVVGSEVDSGAPELPTDLLQPDQAEADNAVLVFEDPTPLDAVPRDAP 60

Query: 155 DAEQQEIADQPDLH-------LAEEDDSADSEESDESDESEDDKEVIELLEKLDDRQEEL 313
           DAEQQEI DQPD         L EEDDS DSEESDES   EDDKEVIELLEKL+DRQEEL
Sbjct: 61  DAEQQEIPDQPDQEAEEDLRQLEEEDDSVDSEESDES---EDDKEVIELLEKLEDRQEEL 117

Query: 314 DYLNRYLLGRLAPIHASVIDRGIRPEVIRLPYRIAPWNRR 433
           DYLNRYLLGRLAPIHASVIDR IRP +IR P+   PW RR
Sbjct: 118 DYLNRYLLGRLAPIHASVIDRRIRPAIIRRPWIRRPWIRR 157


==> AD-14 hypothetical secreted protein [Anopheles darlingi]
          Length = 166

 Score =  203 bits (517), Expect = 2e-055
 Identities = 116/160 (72%), Positives = 119/160 (74%), Gaps = 26/160 (16%)
 Frame = +2

Query: 32  MKLQILALVVCVAFVVGSEVDSGAPELPTDLLQPDQAE-------------------DAP 154
           MKLQILALVVCVAFVVGSEVDSGAPELPTDLLQPDQAE                   DAP
Sbjct: 1   MKLQILALVVCVAFVVGSEVDSGAPELPTDLLQPDQAEADNAVLVFEDPTPLDAVPRDAP 60

Query: 155 DAEQQEIADQPDLH-------LAEEDDSADSEESDESDESEDDKEVIELLEKLDDRQEEL 313
           DAEQQEI DQPD         L EEDDS DSEESDES   EDDKEVIELLEKL+DRQEEL
Sbjct: 61  DAEQQEIPDQPDQEAEEDLRQLEEEDDSVDSEESDES---EDDKEVIELLEKLEDRQEEL 117

Query: 314 DYLNRYLLGRLAPIHASVIDRGIRPEVIRLPYRIAPWNRR 433
           DYLNRYLLGRLAPIHASVIDR IRP +IR P+   PW RR
Sbjct: 118 DYLNRYLLGRLAPIHASVIDRRIRPAIIRRPWIRRPWIRR 157


==> AD-13 hypothetical secreted protein [Anopheles darlingi]
          Length = 166

 Score =  203 bits (517), Expect = 2e-055
 Identities = 116/160 (72%), Positives = 119/160 (74%), Gaps = 26/160 (16%)
 Frame = +2

Query: 32  MKLQILALVVCVAFVVGSEVDSGAPELPTDLLQPDQAE-------------------DAP 154
           MKLQILALVVCVAFVVGSEVDSGAPELPTDLLQPDQAE                   DAP
Sbjct: 1   MKLQILALVVCVAFVVGSEVDSGAPELPTDLLQPDQAEADNAVLVFEDPTPLDAVPRDAP 60

Query: 155 DAEQQEIADQPDLH-------LAEEDDSADSEESDESDESEDDKEVIELLEKLDDRQEEL 313
           DAEQQEI DQPD         L EEDDS DSEESDES   EDDKEVIELLEKL+DRQEEL
Sbjct: 61  DAEQQEIPDQPDQEAKEDLRQLEEEDDSVDSEESDES---EDDKEVIELLEKLEDRQEEL 117

Query: 314 DYLNRYLLGRLAPIHASVIDRGIRPEVIRLPYRIAPWNRR 433
           DYLNRYLLGRLAPIHASVIDR IRP +IR P+   PW RR
Sbjct: 118 DYLNRYLLGRLAPIHASVIDRRIRPAIIRRPWIRRPWIRR 157


==> AD-12 hypothetical secreted protein [Anopheles darlingi]
          Length = 166

 Score =  203 bits (517), Expect = 2e-055
 Identities = 116/160 (72%), Positives = 119/160 (74%), Gaps = 26/160 (16%)
 Frame = +2

Query: 32  MKLQILALVVCVAFVVGSEVDSGAPELPTDLLQPDQAE-------------------DAP 154
           MKLQILALVVCVAFVVGSEVDSGAPELPTDLLQPDQAE                   DAP
Sbjct: 1   MKLQILALVVCVAFVVGSEVDSGAPELPTDLLQPDQAEADNAVLVFEDPTPLDAVPRDAP 60

Query: 155 DAEQQEIADQPDLH-------LAEEDDSADSEESDESDESEDDKEVIELLEKLDDRQEEL 313
           DAEQQEI DQPD         L EEDDS DSEESDES   EDDKEVIELLEKL+DRQEEL
Sbjct: 61  DAEQQEIPDQPDQEAEEDLRQLEEEDDSVDSEESDES---EDDKEVIELLEKLEDRQEEL 117

Query: 314 DYLNRYLLGRLAPIHASVIDRGIRPEVIRLPYRIAPWNRR 433
           DYLNRYLLGRLAPIHASVIDR IRP +IR P+   PW RR
Sbjct: 118 DYLNRYLLGRLAPIHASVIDRRIRPAIIRRPWIRRPWIRR 157


==> AD-19 hypothetical secreted protein [Anopheles darlingi]
          Length = 166

 Score =  203 bits (516), Expect = 2e-055
 Identities = 119/167 (71%), Positives = 122/167 (73%), Gaps = 26/167 (15%)
 Frame = +2

Query: 32  MKLQILALVVCVAFVVGSEVDSGAPELPTDLLQPDQAE-------------------DAP 154
           MKLQILALVVCVAFVVGSEVDSGAPELPTDLLQPDQAE                   DAP
Sbjct: 1   MKLQILALVVCVAFVVGSEVDSGAPELPTDLLQPDQAEADNAVLVFEDPTPLDAVPRDAP 60

Query: 155 DAEQQEIADQPDLH-------LAEEDDSADSEESDESDESEDDKEVIELLEKLDDRQEEL 313
           DAEQQEI DQPD         L EEDDS DSEESDES    DDKEVIELLEKL+DRQEEL
Sbjct: 61  DAEQQEIPDQPDQEAKEDLRQLEEEDDSVDSEESDES---VDDKEVIELLEKLEDRQEEL 117

Query: 314 DYLNRYLLGRLAPIHASVIDRGIRPEVIRLPYRIAPWNRRRPRRFFP 454
           DYLNRYLLGRLAPIHASVIDR IRP +IR P+   PW  RRPR F P
Sbjct: 118 DYLNRYLLGRLAPIHASVIDRRIRPAIIRRPWIRRPW-IRRPRIFPP 163


==> AD-16 hypothetical salivary secreted protein conserved in
           anophelines [Anopheles darlingi]
          Length = 166

 Score =  199 bits (507), Expect = 2e-054
 Identities = 116/167 (69%), Positives = 121/167 (72%), Gaps = 26/167 (15%)
 Frame = +2

Query: 32  MKLQILALVVCVAFVVGSEVDSGAPELPTDLLQPDQAE-------------------DAP 154
           MKLQILALV+CVAFVVGSEVDSGAPELPTDLLQPDQAE                   DAP
Sbjct: 1   MKLQILALVICVAFVVGSEVDSGAPELPTDLLQPDQAEVDNAEVVFEDPTPLDAVPRDAP 60

Query: 155 DAEQQEIADQPDLH-------LAEEDDSADSEESDESDESEDDKEVIELLEKLDDRQEEL 313
           DAE QEI DQP+         L EEDDS DSEESDES   EDDKEVIELLEKL+DRQEEL
Sbjct: 61  DAEHQEIPDQPEQEAEEDLRQLEEEDDSVDSEESDES---EDDKEVIELLEKLEDRQEEL 117

Query: 314 DYLNRYLLGRLAPIHASVIDRGIRPEVIRLPYRIAPWNRRRPRRFFP 454
           DYLNRYLLGRLAPIHASVIDR IRP +IR P+   PW  RRPR   P
Sbjct: 118 DYLNRYLLGRLAPIHASVIDRRIRPAIIRRPWIGRPW-IRRPRLLPP 163


==> AD-15 30 kDa salivary antigen family protein [Anopheles darlingi]
          Length = 166

 Score =  199 bits (507), Expect = 2e-054
 Identities = 116/167 (69%), Positives = 121/167 (72%), Gaps = 26/167 (15%)
 Frame = +2

Query: 32  MKLQILALVVCVAFVVGSEVDSGAPELPTDLLQPDQAE-------------------DAP 154
           MKLQILALV+CVAFVVGSEVDSGAPELPTDLLQPDQAE                   DAP
Sbjct: 1   MKLQILALVICVAFVVGSEVDSGAPELPTDLLQPDQAEVDNAEVVFEDPTPLDAVPRDAP 60

Query: 155 DAEQQEIADQPDLH-------LAEEDDSADSEESDESDESEDDKEVIELLEKLDDRQEEL 313
           DAE QEI DQP+         L EEDDS DSEESDES   EDDKEVIELLEKL+DRQEEL
Sbjct: 61  DAEHQEIPDQPEQEAEEDLRQLEEEDDSVDSEESDES---EDDKEVIELLEKLEDRQEEL 117

Query: 314 DYLNRYLLGRLAPIHASVIDRGIRPEVIRLPYRIAPWNRRRPRRFFP 454
           DYLNRYLLGRLAPIHASVIDR IRP +IR P+   PW  RRPR   P
Sbjct: 118 DYLNRYLLGRLAPIHASVIDRRIRPAIIRRPWIGRPW-IRRPRLLPP 163
