# Supplementary material for: The salivary gland transcriptome of the neotropical malaria vector Anopheles darlingi reveals accelerated evolution of genes relevant to hematophagy
Source: BMC Genomics. 2009 Jan 29;10:57. doi: 10.1186/1471-2164-10-57 (PMC2644710; doi:10.1186/1471-2164-10-57)
Supplement: Additional file 1 — Assembled and annotated sialotranscriptome of An. darlingi female mosquitoes. Hyperlinked Excel spreadsheet and associated files with EST assembly results. This is a compressed ZIP file that should be expanded to a new directory. After this is done, start Excel and then open the file ending in .xls so the hyperlinks will work. [file 1471-2164-10-57-S1.zip › links/AD/anda-contig_180-AD.txt]

>anda-contig_180

AD-180 60S RIBOSOMAL PROTEIN L13A [Anopheles darlingi]                380   e-108


==> AD-180 60S RIBOSOMAL PROTEIN L13A [Anopheles darlingi]
          Length = 191

 Score =  380 bits (977), Expect = e-108
 Identities = 191/191 (100%), Positives = 191/191 (100%)
 Frame = +2

Query: 233 MLWKAIRGMVPHKTKRGQNALRHLKVYEGIPPPFDRQKRLVVPIALRQLCLRPDRKYCSV 412
           MLWKAIRGMVPHKTKRGQNALRHLKVYEGIPPPFDRQKRLVVPIALRQLCLRPDRKYCSV
Sbjct: 1   MLWKAIRGMVPHKTKRGQNALRHLKVYEGIPPPFDRQKRLVVPIALRQLCLRPDRKYCSV 60

Query: 413 DRVAHEVGWKYRDVVNNLEAKRKIKARLSYLHKKKLKKITWKARVAVADSIKPQNEVLKQ 592
           DRVAHEVGWKYRDVVNNLEAKRKIKARLSYLHKKKLKKITWKARVAVADSIKPQNEVLKQ
Sbjct: 61  DRVAHEVGWKYRDVVNNLEAKRKIKARLSYLHKKKLKKITWKARVAVADSIKPQNEVLKQ 120

Query: 593 YGYLTSEFEKKYTRTASSATSTKLGKRERQDLYLAAKAERKASRLEAKKLGKVVKRKSKA 772
           YGYLTSEFEKKYTRTASSATSTKLGKRERQDLYLAAKAERKASRLEAKKLGKVVKRKSKA
Sbjct: 121 YGYLTSEFEKKYTRTASSATSTKLGKRERQDLYLAAKAERKASRLEAKKLGKVVKRKSKA 180

Query: 773 KAKAKPTGKSA 805
           KAKAKPTGKSA
Sbjct: 181 KAKAKPTGKSA 191
