# Supplementary material for: The salivary gland transcriptome of the neotropical malaria vector Anopheles darlingi reveals accelerated evolution of genes relevant to hematophagy
Source: BMC Genomics. 2009 Jan 29;10:57. doi: 10.1186/1471-2164-10-57 (PMC2644710; doi:10.1186/1471-2164-10-57)
Supplement: Additional file 1 — Assembled and annotated sialotranscriptome of An. darlingi female mosquitoes. Hyperlinked Excel spreadsheet and associated files with EST assembly results. This is a compressed ZIP file that should be expanded to a new directory. After this is done, start Excel and then open the file ending in .xls so the hyperlinks will work. [file 1471-2164-10-57-S1.zip › links/AD/anda-contig_184-AD.txt]

>anda-contig_184

AD-184 farnesoic acid O-methyl transferase-like protein [Anophel...   310   2e-087
AD-77 FARNESOIC ACID O-METHYLTRANSFERASE-LIKE PROTEIN - truncate...    91   2e-021
AD-76 farnesoic acid O-methyl transferase-like protein - truncat...    90   4e-021
AD-79 farnesoic acid o-methyltransferase-like protein - truncate...    89   7e-021


==> AD-184 farnesoic acid O-methyl transferase-like protein [Anopheles
           darlingi]
          Length = 144

 Score =  310 bits (794), Expect = 2e-087
 Identities = 144/144 (100%), Positives = 144/144 (100%)
 Frame = +3

Query: 300 MATNWVPISVHGPHPPHMVPGGTDSDGCQIFVGRAHHAGDLLPAKVIPDKNAAYVPYGGQ 479
           MATNWVPISVHGPHPPHMVPGGTDSDGCQIFVGRAHHAGDLLPAKVIPDKNAAYVPYGGQ
Sbjct: 1   MATNWVPISVHGPHPPHMVPGGTDSDGCQIFVGRAHHAGDLLPAKVIPDKNAAYVPYGGQ 60

Query: 480 ETFVDQVEVLVHKQLIWDVASSGQVPLGAIIGGHTSDGETLYVGRTYHEGSHTVGKVQCS 659
           ETFVDQVEVLVHKQLIWDVASSGQVPLGAIIGGHTSDGETLYVGRTYHEGSHTVGKVQCS
Sbjct: 61  ETFVDQVEVLVHKQLIWDVASSGQVPLGAIIGGHTSDGETLYVGRTYHEGSHTVGKVQCS 120

Query: 660 HNCIYIPYGGAEVSLPTYEVLCER 731
           HNCIYIPYGGAEVSLPTYEVLCER
Sbjct: 121 HNCIYIPYGGAEVSLPTYEVLCER 144


==> AD-77 FARNESOIC ACID O-METHYLTRANSFERASE-LIKE PROTEIN - truncated
           at 5 prime [Anopheles darlingi]
          Length = 146

 Score = 91.3 bits (225), Expect = 2e-021
 Identities = 49/134 (36%), Positives = 73/134 (54%), Gaps = 1/134 (0%)
 Frame = +3

Query: 321 ISVHGPH-PPHMVPGGTDSDGCQIFVGRAHHAGDLLPAKVIPDKNAAYVPYGGQETFVDQ 497
           +  +G H PP+ V GG   D    F+GRA H  DL+P  V+      YV +GG+ T+V  
Sbjct: 10  VKTYGNHVPPNAVRGGKVDDLRIQFIGRAWHKDDLIPGAVVEIAGVCYVAWGGKSTYVSN 69

Query: 498 VEVLVHKQLIWDVASSGQVPLGAIIGGHTSDGETLYVGRTYHEGSHTVGKVQCSHNCIYI 677
            EVLV  +  +   + G +P  A+ GGHT++GE LY+ R  ++G   +GKVQ S    ++
Sbjct: 70  YEVLVDTKGKFVPTTFGNIPPNALPGGHTTNGEILYICRADYKGMKLLGKVQKSQQRCFV 129

Query: 678 PYGGAEVSLPTYEV 719
            +  AE     YE+
Sbjct: 130 GHNRAEYKFSKYEI 143


 Score = 37.4 bits (85), Expect = 3e-005
 Identities = 19/67 (28%), Positives = 28/67 (41%)
 Frame = +3

Query: 528 WDVASSGQVPLGAIIGGHTSDGETLYVGRTYHEGSHTVGKVQCSHNCIYIPYGGAEVSLP 707
           W       VP  A+ GG   D    ++GR +H+     G V       Y+ +GG    + 
Sbjct: 9   WVKTYGNHVPPNAVRGGKVDDLRIQFIGRAWHKDDLIPGAVVEIAGVCYVAWGGKSTYVS 68

Query: 708 TYEVLCE 728
            YEVL +
Sbjct: 69  NYEVLVD 75


 Score = 31.6 bits (70), Expect = 0.002
 Identities = 17/61 (27%), Positives = 31/61 (50%)
 Frame = +3

Query: 333 GPHPPHMVPGGTDSDGCQIFVGRAHHAGDLLPAKVIPDKNAAYVPYGGQETFVDQVEVLV 512
           G  PP+ +PGG  ++G  +++ RA + G  L  KV   +   +V +   E    + E+ V
Sbjct: 86  GNIPPNALPGGHTTNGEILYICRADYKGMKLLGKVQKSQQRCFVGHNRAEYKFSKYEIYV 145

Query: 513 H 515
           +
Sbjct: 146 Y 146


==> AD-76 farnesoic acid O-methyl transferase-like protein - truncated
           at 5 prime [Anopheles darlingi]
          Length = 146

 Score = 90.1 bits (222), Expect = 4e-021
 Identities = 49/134 (36%), Positives = 72/134 (53%), Gaps = 1/134 (0%)
 Frame = +3

Query: 321 ISVHGPH-PPHMVPGGTDSDGCQIFVGRAHHAGDLLPAKVIPDKNAAYVPYGGQETFVDQ 497
           +  +G H PP+ V GG   D    F+GRA H  DL+P  V+      YV +GG+  +V  
Sbjct: 10  VKTYGNHVPPNAVRGGKVDDLRIQFIGRAWHKDDLIPGAVVEIAGVCYVAWGGKSAYVSN 69

Query: 498 VEVLVHKQLIWDVASSGQVPLGAIIGGHTSDGETLYVGRTYHEGSHTVGKVQCSHNCIYI 677
            EVLV  +  +   + G VP  A+ GGHT++GE LY+ R  ++G   +GKVQ S    ++
Sbjct: 70  YEVLVDTKGKFVPTTFGNVPPNALPGGHTANGEVLYICRADYKGMKLLGKVQKSQQRCFV 129

Query: 678 PYGGAEVSLPTYEV 719
            +  AE     YE+
Sbjct: 130 GHNRAEYKFSKYEI 143


 Score = 37.4 bits (85), Expect = 3e-005
 Identities = 19/67 (28%), Positives = 28/67 (41%)
 Frame = +3

Query: 528 WDVASSGQVPLGAIIGGHTSDGETLYVGRTYHEGSHTVGKVQCSHNCIYIPYGGAEVSLP 707
           W       VP  A+ GG   D    ++GR +H+     G V       Y+ +GG    + 
Sbjct: 9   WVKTYGNHVPPNAVRGGKVDDLRIQFIGRAWHKDDLIPGAVVEIAGVCYVAWGGKSAYVS 68

Query: 708 TYEVLCE 728
            YEVL +
Sbjct: 69  NYEVLVD 75


 Score = 32.0 bits (71), Expect = 0.001
 Identities = 17/61 (27%), Positives = 31/61 (50%)
 Frame = +3

Query: 333 GPHPPHMVPGGTDSDGCQIFVGRAHHAGDLLPAKVIPDKNAAYVPYGGQETFVDQVEVLV 512
           G  PP+ +PGG  ++G  +++ RA + G  L  KV   +   +V +   E    + E+ V
Sbjct: 86  GNVPPNALPGGHTANGEVLYICRADYKGMKLLGKVQKSQQRCFVGHNRAEYKFSKYEIYV 145

Query: 513 H 515
           +
Sbjct: 146 Y 146


==> AD-79 farnesoic acid o-methyltransferase-like protein - truncated
           at 5 prime [Anopheles darlingi]
          Length = 146

 Score = 89.4 bits (220), Expect = 7e-021
 Identities = 48/134 (35%), Positives = 71/134 (52%), Gaps = 1/134 (0%)
 Frame = +3

Query: 321 ISVHGPH-PPHMVPGGTDSDGCQIFVGRAHHAGDLLPAKVIPDKNAAYVPYGGQETFVDQ 497
           +  +G H PP+ V GG   D    F+GRA H  DL+P  V+      YV +GG+ T+V  
Sbjct: 10  VKTYGNHVPPNAVRGGKVDDLRIQFIGRAWHKDDLIPGGVVEIAGVCYVAWGGKSTYVSN 69

Query: 498 VEVLVHKQLIWDVASSGQVPLGAIIGGHTSDGETLYVGRTYHEGSHTVGKVQCSHNCIYI 677
            EVLV  +  +   + G +P  A+ GGHT+ GE LY+ R  ++G   +GK   SH   ++
Sbjct: 70  YEVLVDIKGKFVPTTFGNIPPNALPGGHTAKGEVLYICRADYKGMKLLGKAHKSHQRCFV 129

Query: 678 PYGGAEVSLPTYEV 719
            + G E     YE+
Sbjct: 130 GHHGVEHKFSLYEI 143


 Score = 37.0 bits (84), Expect = 4e-005
 Identities = 19/67 (28%), Positives = 28/67 (41%)
 Frame = +3

Query: 528 WDVASSGQVPLGAIIGGHTSDGETLYVGRTYHEGSHTVGKVQCSHNCIYIPYGGAEVSLP 707
           W       VP  A+ GG   D    ++GR +H+     G V       Y+ +GG    + 
Sbjct: 9   WVKTYGNHVPPNAVRGGKVDDLRIQFIGRAWHKDDLIPGGVVEIAGVCYVAWGGKSTYVS 68

Query: 708 TYEVLCE 728
            YEVL +
Sbjct: 69  NYEVLVD 75


 Score = 29.6 bits (65), Expect = 0.006
 Identities = 17/61 (27%), Positives = 28/61 (45%)
 Frame = +3

Query: 333 GPHPPHMVPGGTDSDGCQIFVGRAHHAGDLLPAKVIPDKNAAYVPYGGQETFVDQVEVLV 512
           G  PP+ +PGG  + G  +++ RA + G  L  K        +V + G E      E+ V
Sbjct: 86  GNIPPNALPGGHTAKGEVLYICRADYKGMKLLGKAHKSHQRCFVGHHGVEHKFSLYEIYV 145

Query: 513 H 515
           +
Sbjct: 146 Y 146
