# Supplementary material for: The salivary gland transcriptome of the neotropical malaria vector Anopheles darlingi reveals accelerated evolution of genes relevant to hematophagy
Source: BMC Genomics. 2009 Jan 29;10:57. doi: 10.1186/1471-2164-10-57 (PMC2644710; doi:10.1186/1471-2164-10-57)
Supplement: Additional file 1 — Assembled and annotated sialotranscriptome of An. darlingi female mosquitoes. Hyperlinked Excel spreadsheet and associated files with EST assembly results. This is a compressed ZIP file that should be expanded to a new directory. After this is done, start Excel and then open the file ending in .xls so the hyperlinks will work. [file 1471-2164-10-57-S1.zip › links/AD/anda-contig_187-AD.txt]

>anda-contig_187

AD-186 40S RIBOSOMAL PROTEIN S20 [Anopheles darlingi]                 237   2e-065
AD-185 40S RIBOSOMAL PROTEIN S20 [Anopheles darlingi]                 237   2e-065


==> AD-186 40S RIBOSOMAL PROTEIN S20 [Anopheles darlingi]
          Length = 120

 Score =  237 bits (604), Expect = 2e-065
 Identities = 120/120 (100%), Positives = 120/120 (100%)
 Frame = +1

Query: 100 MAATGKDLEKPVAETATVHRIRITLTSKNVRSLEKVCADLIAGAKKQKLRVKGPVRMPTK 279
           MAATGKDLEKPVAETATVHRIRITLTSKNVRSLEKVCADLIAGAKKQKLRVKGPVRMPTK
Sbjct: 1   MAATGKDLEKPVAETATVHRIRITLTSKNVRSLEKVCADLIAGAKKQKLRVKGPVRMPTK 60

Query: 280 ILRITTRKTPCGEGSKTWDRFQMRIHKRIIDLHSPSEIVKQITSINIEPGVEAELTIADS 459
           ILRITTRKTPCGEGSKTWDRFQMRIHKRIIDLHSPSEIVKQITSINIEPGVEAELTIADS
Sbjct: 61  ILRITTRKTPCGEGSKTWDRFQMRIHKRIIDLHSPSEIVKQITSINIEPGVEAELTIADS 120


==> AD-185 40S RIBOSOMAL PROTEIN S20 [Anopheles darlingi]
          Length = 120

 Score =  237 bits (604), Expect = 2e-065
 Identities = 120/120 (100%), Positives = 120/120 (100%)
 Frame = +1

Query: 100 MAATGKDLEKPVAETATVHRIRITLTSKNVRSLEKVCADLIAGAKKQKLRVKGPVRMPTK 279
           MAATGKDLEKPVAETATVHRIRITLTSKNVRSLEKVCADLIAGAKKQKLRVKGPVRMPTK
Sbjct: 1   MAATGKDLEKPVAETATVHRIRITLTSKNVRSLEKVCADLIAGAKKQKLRVKGPVRMPTK 60

Query: 280 ILRITTRKTPCGEGSKTWDRFQMRIHKRIIDLHSPSEIVKQITSINIEPGVEAELTIADS 459
           ILRITTRKTPCGEGSKTWDRFQMRIHKRIIDLHSPSEIVKQITSINIEPGVEAELTIADS
Sbjct: 61  ILRITTRKTPCGEGSKTWDRFQMRIHKRIIDLHSPSEIVKQITSINIEPGVEAELTIADS 120
