# Supplementary material for: The salivary gland transcriptome of the neotropical malaria vector Anopheles darlingi reveals accelerated evolution of genes relevant to hematophagy
Source: BMC Genomics. 2009 Jan 29;10:57. doi: 10.1186/1471-2164-10-57 (PMC2644710; doi:10.1186/1471-2164-10-57)
Supplement: Additional file 1 — Assembled and annotated sialotranscriptome of An. darlingi female mosquitoes. Hyperlinked Excel spreadsheet and associated files with EST assembly results. This is a compressed ZIP file that should be expanded to a new directory. After this is done, start Excel and then open the file ending in .xls so the hyperlinks will work. [file 1471-2164-10-57-S1.zip › links/AD/anda-contig_189-AD.txt]

>anda-contig_189

AD-190 hypothetical conserved secreted protein [Anopheles darlingi]   241   8e-067
AD-189 hypothetical conserved mosquito protein [Anopheles darlingi]   241   8e-067
AD-95 hypothetical conserved secreted protein [Anopheles darlingi]     59   6e-012
AD-94 hypothetical secreted protein [Anopheles darlingi]               59   6e-012


==> AD-190 hypothetical conserved secreted protein [Anopheles darlingi]
          Length = 119

 Score =  241 bits (615), Expect = 8e-067
 Identities = 119/119 (100%), Positives = 119/119 (100%)
 Frame = +3

Query: 57  MKPIVSCLVLFLSLSVVLIYGESRQWGRRVAGDRQLDYTVLVNNSLPVPQKSSIYRYLPA 236
           MKPIVSCLVLFLSLSVVLIYGESRQWGRRVAGDRQLDYTVLVNNSLPVPQKSSIYRYLPA
Sbjct: 1   MKPIVSCLVLFLSLSVVLIYGESRQWGRRVAGDRQLDYTVLVNNSLPVPQKSSIYRYLPA 60

Query: 237 PGAYRPPNITAIYARDNVPAGRGGYAAIVSGGINQANVTVKLTSQPYQRFNFTIEIYGK 413
           PGAYRPPNITAIYARDNVPAGRGGYAAIVSGGINQANVTVKLTSQPYQRFNFTIEIYGK
Sbjct: 61  PGAYRPPNITAIYARDNVPAGRGGYAAIVSGGINQANVTVKLTSQPYQRFNFTIEIYGK 119


==> AD-189 hypothetical conserved mosquito protein [Anopheles darlingi]
          Length = 119

 Score =  241 bits (615), Expect = 8e-067
 Identities = 119/119 (100%), Positives = 119/119 (100%)
 Frame = +3

Query: 57  MKPIVSCLVLFLSLSVVLIYGESRQWGRRVAGDRQLDYTVLVNNSLPVPQKSSIYRYLPA 236
           MKPIVSCLVLFLSLSVVLIYGESRQWGRRVAGDRQLDYTVLVNNSLPVPQKSSIYRYLPA
Sbjct: 1   MKPIVSCLVLFLSLSVVLIYGESRQWGRRVAGDRQLDYTVLVNNSLPVPQKSSIYRYLPA 60

Query: 237 PGAYRPPNITAIYARDNVPAGRGGYAAIVSGGINQANVTVKLTSQPYQRFNFTIEIYGK 413
           PGAYRPPNITAIYARDNVPAGRGGYAAIVSGGINQANVTVKLTSQPYQRFNFTIEIYGK
Sbjct: 61  PGAYRPPNITAIYARDNVPAGRGGYAAIVSGGINQANVTVKLTSQPYQRFNFTIEIYGK 119


==> AD-95 hypothetical conserved secreted protein [Anopheles darlingi]
          Length = 119

 Score = 59.3 bits (142), Expect = 6e-012
 Identities = 37/94 (39%), Positives = 50/94 (53%)
 Frame = +3

Query: 132 WGRRVAGDRQLDYTVLVNNSLPVPQKSSIYRYLPAPGAYRPPNITAIYARDNVPAGRGGY 311
           +G R+  D   + T ++ +   +  KS    Y P+ G  R  NITAIY  D +  GRGGY
Sbjct: 28  FGARIPYDSLANQTTVIQSGSFLRVKSLNIDY-PSKGQ-RGRNITAIYVYDRLGGGRGGY 85

Query: 312 AAIVSGGINQANVTVKLTSQPYQRFNFTIEIYGK 413
           A+I  GGI Q    + L SQ     NF +EIYG+
Sbjct: 86  ASITRGGIGQNFTRINLKSQRGNGMNFQVEIYGR 119


==> AD-94 hypothetical secreted protein [Anopheles darlingi]
          Length = 119

 Score = 59.3 bits (142), Expect = 6e-012
 Identities = 37/94 (39%), Positives = 50/94 (53%)
 Frame = +3

Query: 132 WGRRVAGDRQLDYTVLVNNSLPVPQKSSIYRYLPAPGAYRPPNITAIYARDNVPAGRGGY 311
           +G R+  D   + T ++ +   +  KS    Y P+ G  R  NITAIY  D +  GRGGY
Sbjct: 28  FGARIPYDSLANQTTVIQSGSFLRVKSLNIDY-PSKGQ-RGRNITAIYVYDRLGGGRGGY 85

Query: 312 AAIVSGGINQANVTVKLTSQPYQRFNFTIEIYGK 413
           A+I  GGI Q    + L SQ     NF +EIYG+
Sbjct: 86  ASITRGGIGQNFTRINLKSQRGNGMNFQVEIYGR 119
