# Supplementary material for: The salivary gland transcriptome of the neotropical malaria vector Anopheles darlingi reveals accelerated evolution of genes relevant to hematophagy
Source: BMC Genomics. 2009 Jan 29;10:57. doi: 10.1186/1471-2164-10-57 (PMC2644710; doi:10.1186/1471-2164-10-57)
Supplement: Additional file 1 — Assembled and annotated sialotranscriptome of An. darlingi female mosquitoes. Hyperlinked Excel spreadsheet and associated files with EST assembly results. This is a compressed ZIP file that should be expanded to a new directory. After this is done, start Excel and then open the file ending in .xls so the hyperlinks will work. [file 1471-2164-10-57-S1.zip › links/AD/anda-contig_19-AD.txt]

>anda-contig_19

AD-19 hypothetical secreted protein [Anopheles darlingi]              331   7e-094
AD-13 hypothetical secreted protein [Anopheles darlingi]              327   2e-092
AD-12 hypothetical secreted protein [Anopheles darlingi]              325   5e-092
AD-17 hypothetical secreted protein [Anopheles darlingi]              324   1e-091
AD-14 hypothetical secreted protein [Anopheles darlingi]              324   1e-091
AD-16 hypothetical salivary secreted protein conserved in anophe...   313   3e-088
AD-15 30 kDa salivary antigen family protein [Anopheles darlingi]     313   3e-088
AD-20 hypothetical secreted protein [Anopheles darlingi]              203   3e-055
AD-18 hypothetical secreted protein [Anopheles darlingi]              203   3e-055


==> AD-19 hypothetical secreted protein [Anopheles darlingi]
          Length = 166

 Score =  331 bits (849), Expect = 7e-094
 Identities = 166/166 (100%), Positives = 166/166 (100%)
 Frame = +1

Query: 31  MKLQILALVVCVAFVVGSEVDSGAPELPTDLLQPDQAEADNAVLVFEDPTPLDAVPRDAP 210
           MKLQILALVVCVAFVVGSEVDSGAPELPTDLLQPDQAEADNAVLVFEDPTPLDAVPRDAP
Sbjct: 1   MKLQILALVVCVAFVVGSEVDSGAPELPTDLLQPDQAEADNAVLVFEDPTPLDAVPRDAP 60

Query: 211 DAEQQEIPDQPDQEAKEDLRQLEEEDDSVDSEESDESVDDKEVIELLEKLEDRQEELDYL 390
           DAEQQEIPDQPDQEAKEDLRQLEEEDDSVDSEESDESVDDKEVIELLEKLEDRQEELDYL
Sbjct: 61  DAEQQEIPDQPDQEAKEDLRQLEEEDDSVDSEESDESVDDKEVIELLEKLEDRQEELDYL 120

Query: 391 NRYLLGRLAPIHASVIDRRIRPAIIRRPWIRRPWIRRPRIFPPRLI 528
           NRYLLGRLAPIHASVIDRRIRPAIIRRPWIRRPWIRRPRIFPPRLI
Sbjct: 121 NRYLLGRLAPIHASVIDRRIRPAIIRRPWIRRPWIRRPRIFPPRLI 166


==> AD-13 hypothetical secreted protein [Anopheles darlingi]
          Length = 166

 Score =  327 bits (837), Expect = 2e-092
 Identities = 164/166 (98%), Positives = 164/166 (98%)
 Frame = +1

Query: 31  MKLQILALVVCVAFVVGSEVDSGAPELPTDLLQPDQAEADNAVLVFEDPTPLDAVPRDAP 210
           MKLQILALVVCVAFVVGSEVDSGAPELPTDLLQPDQAEADNAVLVFEDPTPLDAVPRDAP
Sbjct: 1   MKLQILALVVCVAFVVGSEVDSGAPELPTDLLQPDQAEADNAVLVFEDPTPLDAVPRDAP 60

Query: 211 DAEQQEIPDQPDQEAKEDLRQLEEEDDSVDSEESDESVDDKEVIELLEKLEDRQEELDYL 390
           DAEQQEIPDQPDQEAKEDLRQLEEEDDSVDSEESDES DDKEVIELLEKLEDRQEELDYL
Sbjct: 61  DAEQQEIPDQPDQEAKEDLRQLEEEDDSVDSEESDESEDDKEVIELLEKLEDRQEELDYL 120

Query: 391 NRYLLGRLAPIHASVIDRRIRPAIIRRPWIRRPWIRRPRIFPPRLI 528
           NRYLLGRLAPIHASVIDRRIRPAIIRRPWIRRPWIRRPRI PPRLI
Sbjct: 121 NRYLLGRLAPIHASVIDRRIRPAIIRRPWIRRPWIRRPRILPPRLI 166


==> AD-12 hypothetical secreted protein [Anopheles darlingi]
          Length = 166

 Score =  325 bits (833), Expect = 5e-092
 Identities = 163/166 (98%), Positives = 164/166 (98%)
 Frame = +1

Query: 31  MKLQILALVVCVAFVVGSEVDSGAPELPTDLLQPDQAEADNAVLVFEDPTPLDAVPRDAP 210
           MKLQILALVVCVAFVVGSEVDSGAPELPTDLLQPDQAEADNAVLVFEDPTPLDAVPRDAP
Sbjct: 1   MKLQILALVVCVAFVVGSEVDSGAPELPTDLLQPDQAEADNAVLVFEDPTPLDAVPRDAP 60

Query: 211 DAEQQEIPDQPDQEAKEDLRQLEEEDDSVDSEESDESVDDKEVIELLEKLEDRQEELDYL 390
           DAEQQEIPDQPDQEA+EDLRQLEEEDDSVDSEESDES DDKEVIELLEKLEDRQEELDYL
Sbjct: 61  DAEQQEIPDQPDQEAEEDLRQLEEEDDSVDSEESDESEDDKEVIELLEKLEDRQEELDYL 120

Query: 391 NRYLLGRLAPIHASVIDRRIRPAIIRRPWIRRPWIRRPRIFPPRLI 528
           NRYLLGRLAPIHASVIDRRIRPAIIRRPWIRRPWIRRPRI PPRLI
Sbjct: 121 NRYLLGRLAPIHASVIDRRIRPAIIRRPWIRRPWIRRPRILPPRLI 166


==> AD-17 hypothetical secreted protein [Anopheles darlingi]
          Length = 166

 Score =  324 bits (830), Expect = 1e-091
 Identities = 162/166 (97%), Positives = 164/166 (98%)
 Frame = +1

Query: 31  MKLQILALVVCVAFVVGSEVDSGAPELPTDLLQPDQAEADNAVLVFEDPTPLDAVPRDAP 210
           MKLQILALVVCVAFVVGSEVDSGAPELPTDLLQPDQAEADNAVLVFEDPTPLDAVPRDAP
Sbjct: 1   MKLQILALVVCVAFVVGSEVDSGAPELPTDLLQPDQAEADNAVLVFEDPTPLDAVPRDAP 60

Query: 211 DAEQQEIPDQPDQEAKEDLRQLEEEDDSVDSEESDESVDDKEVIELLEKLEDRQEELDYL 390
           DAEQQEIPDQPDQEA+EDLRQLEEEDDSVDSEESDES DDKEVIELLEKLEDRQEELDYL
Sbjct: 61  DAEQQEIPDQPDQEAEEDLRQLEEEDDSVDSEESDESEDDKEVIELLEKLEDRQEELDYL 120

Query: 391 NRYLLGRLAPIHASVIDRRIRPAIIRRPWIRRPWIRRPRIFPPRLI 528
           NRYLLGRLAPIHASVIDRRIRPAIIRRPWIRRPWIRRPRI PP+LI
Sbjct: 121 NRYLLGRLAPIHASVIDRRIRPAIIRRPWIRRPWIRRPRILPPKLI 166


==> AD-14 hypothetical secreted protein [Anopheles darlingi]
          Length = 166

 Score =  324 bits (830), Expect = 1e-091
 Identities = 162/166 (97%), Positives = 164/166 (98%)
 Frame = +1

Query: 31  MKLQILALVVCVAFVVGSEVDSGAPELPTDLLQPDQAEADNAVLVFEDPTPLDAVPRDAP 210
           MKLQILALVVCVAFVVGSEVDSGAPELPTDLLQPDQAEADNAVLVFEDPTPLDAVPRDAP
Sbjct: 1   MKLQILALVVCVAFVVGSEVDSGAPELPTDLLQPDQAEADNAVLVFEDPTPLDAVPRDAP 60

Query: 211 DAEQQEIPDQPDQEAKEDLRQLEEEDDSVDSEESDESVDDKEVIELLEKLEDRQEELDYL 390
           DAEQQEIPDQPDQEA+EDLRQLEEEDDSVDSEESDES DDKEVIELLEKLEDRQEELDYL
Sbjct: 61  DAEQQEIPDQPDQEAEEDLRQLEEEDDSVDSEESDESEDDKEVIELLEKLEDRQEELDYL 120

Query: 391 NRYLLGRLAPIHASVIDRRIRPAIIRRPWIRRPWIRRPRIFPPRLI 528
           NRYLLGRLAPIHASVIDRRIRPAIIRRPWIRRPWIRRPRI PP+LI
Sbjct: 121 NRYLLGRLAPIHASVIDRRIRPAIIRRPWIRRPWIRRPRILPPKLI 166


==> AD-16 hypothetical salivary secreted protein conserved in
           anophelines [Anopheles darlingi]
          Length = 166

 Score =  313 bits (801), Expect = 3e-088
 Identities = 155/166 (93%), Positives = 160/166 (96%)
 Frame = +1

Query: 31  MKLQILALVVCVAFVVGSEVDSGAPELPTDLLQPDQAEADNAVLVFEDPTPLDAVPRDAP 210
           MKLQILALV+CVAFVVGSEVDSGAPELPTDLLQPDQAE DNA +VFEDPTPLDAVPRDAP
Sbjct: 1   MKLQILALVICVAFVVGSEVDSGAPELPTDLLQPDQAEVDNAEVVFEDPTPLDAVPRDAP 60

Query: 211 DAEQQEIPDQPDQEAKEDLRQLEEEDDSVDSEESDESVDDKEVIELLEKLEDRQEELDYL 390
           DAE QEIPDQP+QEA+EDLRQLEEEDDSVDSEESDES DDKEVIELLEKLEDRQEELDYL
Sbjct: 61  DAEHQEIPDQPEQEAEEDLRQLEEEDDSVDSEESDESEDDKEVIELLEKLEDRQEELDYL 120

Query: 391 NRYLLGRLAPIHASVIDRRIRPAIIRRPWIRRPWIRRPRIFPPRLI 528
           NRYLLGRLAPIHASVIDRRIRPAIIRRPWI RPWIRRPR+ PPRLI
Sbjct: 121 NRYLLGRLAPIHASVIDRRIRPAIIRRPWIGRPWIRRPRLLPPRLI 166


==> AD-15 30 kDa salivary antigen family protein [Anopheles darlingi]
          Length = 166

 Score =  313 bits (801), Expect = 3e-088
 Identities = 155/166 (93%), Positives = 160/166 (96%)
 Frame = +1

Query: 31  MKLQILALVVCVAFVVGSEVDSGAPELPTDLLQPDQAEADNAVLVFEDPTPLDAVPRDAP 210
           MKLQILALV+CVAFVVGSEVDSGAPELPTDLLQPDQAE DNA +VFEDPTPLDAVPRDAP
Sbjct: 1   MKLQILALVICVAFVVGSEVDSGAPELPTDLLQPDQAEVDNAEVVFEDPTPLDAVPRDAP 60

Query: 211 DAEQQEIPDQPDQEAKEDLRQLEEEDDSVDSEESDESVDDKEVIELLEKLEDRQEELDYL 390
           DAE QEIPDQP+QEA+EDLRQLEEEDDSVDSEESDES DDKEVIELLEKLEDRQEELDYL
Sbjct: 61  DAEHQEIPDQPEQEAEEDLRQLEEEDDSVDSEESDESEDDKEVIELLEKLEDRQEELDYL 120

Query: 391 NRYLLGRLAPIHASVIDRRIRPAIIRRPWIRRPWIRRPRIFPPRLI 528
           NRYLLGRLAPIHASVIDRRIRPAIIRRPWI RPWIRRPR+ PPRLI
Sbjct: 121 NRYLLGRLAPIHASVIDRRIRPAIIRRPWIGRPWIRRPRLLPPRLI 166


==> AD-20 hypothetical secreted protein [Anopheles darlingi]
          Length = 142

 Score =  203 bits (516), Expect = 3e-055
 Identities = 119/167 (71%), Positives = 122/167 (73%), Gaps = 4/167 (2%)
 Frame = +1

Query: 31  MKLQILALVVCVAFVVGSEVDSGAPELPTDLLQPDQAEADNAVLVFEDPTPLDAVPRDAP 210
           MKLQILALVVCVAFVVGSEVDSGAPELPTDLLQPDQAE                   DAP
Sbjct: 1   MKLQILALVVCVAFVVGSEVDSGAPELPTDLLQPDQAE-------------------DAP 41

Query: 211 DAEQQEIPDQPDQEAKEDLRQLEEEDDSVDSEESDES---VDDKEVIELLEKLEDRQEEL 381
           DAEQQEI DQPD         L EEDDS DSEESDES    DDKEVIELLEKL+DRQEEL
Sbjct: 42  DAEQQEIADQPDLH-------LAEEDDSADSEESDESDESEDDKEVIELLEKLDDRQEEL 94

Query: 382 DYLNRYLLGRLAPIHASVIDRRIRPAIIRRPWIRRPW-IRRPRIFPP 519
           DYLNRYLLGRLAPIHASVIDR IRP +IR P+   PW  RRPR F P
Sbjct: 95  DYLNRYLLGRLAPIHASVIDRGIRPEVIRLPYRIAPWNRRRPRRFFP 141


==> AD-18 hypothetical secreted protein [Anopheles darlingi]
          Length = 142

 Score =  203 bits (516), Expect = 3e-055
 Identities = 119/167 (71%), Positives = 122/167 (73%), Gaps = 4/167 (2%)
 Frame = +1

Query: 31  MKLQILALVVCVAFVVGSEVDSGAPELPTDLLQPDQAEADNAVLVFEDPTPLDAVPRDAP 210
           MKLQILALVVCVAFVVGSEVDSGAPELPTDLLQPDQAE                   DAP
Sbjct: 1   MKLQILALVVCVAFVVGSEVDSGAPELPTDLLQPDQAE-------------------DAP 41

Query: 211 DAEQQEIPDQPDQEAKEDLRQLEEEDDSVDSEESDES---VDDKEVIELLEKLEDRQEEL 381
           DAEQQEI DQPD         L EEDDS DSEESDES    DDKEVIELLEKL+DRQEEL
Sbjct: 42  DAEQQEIADQPDLH-------LAEEDDSADSEESDESDESEDDKEVIELLEKLDDRQEEL 94

Query: 382 DYLNRYLLGRLAPIHASVIDRRIRPAIIRRPWIRRPW-IRRPRIFPP 519
           DYLNRYLLGRLAPIHASVIDR IRP +IR P+   PW  RRPR F P
Sbjct: 95  DYLNRYLLGRLAPIHASVIDRGIRPEVIRLPYRIAPWNRRRPRRFFP 141
