# Supplementary material for: The salivary gland transcriptome of the neotropical malaria vector Anopheles darlingi reveals accelerated evolution of genes relevant to hematophagy
Source: BMC Genomics. 2009 Jan 29;10:57. doi: 10.1186/1471-2164-10-57 (PMC2644710; doi:10.1186/1471-2164-10-57)
Supplement: Additional file 1 — Assembled and annotated sialotranscriptome of An. darlingi female mosquitoes. Hyperlinked Excel spreadsheet and associated files with EST assembly results. This is a compressed ZIP file that should be expanded to a new directory. After this is done, start Excel and then open the file ending in .xls so the hyperlinks will work. [file 1471-2164-10-57-S1.zip › links/AD/anda-contig_191-AD.txt]

>anda-contig_191

AD-191 putative salivary secreted mucin 3 - fragment [Anopheles ...   568   e-165


==> AD-191 putative salivary secreted mucin 3 - fragment [Anopheles
            darlingi]
          Length = 275

 Score =  568 bits (1465), Expect = e-165
 Identities = 275/275 (100%), Positives = 275/275 (100%)
 Frame = +2

Query: 269  VTTTFAYPASYEKEGESDTSEDAEFIVVPLPAERPTYYNRYPSSFEGFDGVVDTGDFAPV 448
            VTTTFAYPASYEKEGESDTSEDAEFIVVPLPAERPTYYNRYPSSFEGFDGVVDTGDFAPV
Sbjct: 1    VTTTFAYPASYEKEGESDTSEDAEFIVVPLPAERPTYYNRYPSSFEGFDGVVDTGDFAPV 60

Query: 449  PARPVYFPSYNPFSWHLSGYLDDILKRMRDRFSGSWNPFYGGIPSTVDFIPSGPGIWPSE 628
            PARPVYFPSYNPFSWHLSGYLDDILKRMRDRFSGSWNPFYGGIPSTVDFIPSGPGIWPSE
Sbjct: 61   PARPVYFPSYNPFSWHLSGYLDDILKRMRDRFSGSWNPFYGGIPSTVDFIPSGPGIWPSE 120

Query: 629  IPEDSSSEDGTNTNSTSTVKVIDGHKVVINDTYYTKKTGYGTSIFKVRVIDVKPASGEGG 808
            IPEDSSSEDGTNTNSTSTVKVIDGHKVVINDTYYTKKTGYGTSIFKVRVIDVKPASGEGG
Sbjct: 121  IPEDSSSEDGTNTNSTSTVKVIDGHKVVINDTYYTKKTGYGTSIFKVRVIDVKPASGEGG 180

Query: 809  DEAPESEPEQPTEVEVANRKGEDDEESKKPESTTVDPTTRDTELESSDEGETPAGDNLNT 988
            DEAPESEPEQPTEVEVANRKGEDDEESKKPESTTVDPTTRDTELESSDEGETPAGDNLNT
Sbjct: 181  DEAPESEPEQPTEVEVANRKGEDDEESKKPESTTVDPTTRDTELESSDEGETPAGDNLNT 240

Query: 989  IDSGSDDGDIDGPKAKEAAPEESDKTEVNTESSTD 1093
            IDSGSDDGDIDGPKAKEAAPEESDKTEVNTESSTD
Sbjct: 241  IDSGSDDGDIDGPKAKEAAPEESDKTEVNTESSTD 275
