# Supplementary material for: The salivary gland transcriptome of the neotropical malaria vector Anopheles darlingi reveals accelerated evolution of genes relevant to hematophagy
Source: BMC Genomics. 2009 Jan 29;10:57. doi: 10.1186/1471-2164-10-57 (PMC2644710; doi:10.1186/1471-2164-10-57)
Supplement: Additional file 1 — Assembled and annotated sialotranscriptome of An. darlingi female mosquitoes. Hyperlinked Excel spreadsheet and associated files with EST assembly results. This is a compressed ZIP file that should be expanded to a new directory. After this is done, start Excel and then open the file ending in .xls so the hyperlinks will work. [file 1471-2164-10-57-S1.zip › links/AD/anda-contig_192-AD.txt]

>anda-contig_192

AD-191 putative salivary secreted mucin 3 - fragment [Anopheles ...   371   e-106


==> AD-191 putative salivary secreted mucin 3 - fragment [Anopheles
           darlingi]
          Length = 275

 Score =  371 bits (952), Expect = e-106
 Identities = 176/180 (97%), Positives = 178/180 (98%)
 Frame = +2

Query: 290 VTTTFAYPASYEKDRESDTSEDAEFIVVPLPAERPTYYNRYPSSFEGFDGVVDTGDFAPV 469
           VTTTFAYPASYEK+ ESDTSEDAEFIVVPLPAERPTYYNRYPSSFEGFDGVVDTGDFAPV
Sbjct: 1   VTTTFAYPASYEKEGESDTSEDAEFIVVPLPAERPTYYNRYPSSFEGFDGVVDTGDFAPV 60

Query: 470 PARPVYFPSYNPFSWHLSGYLDDILKRMRDRFSGSWNPFYGGIPSTVDFIPSGPGIWPSE 649
           PARPVYFPSYNPFSWHLSGYLDDILKRMRDRFSGSWNPFYGGIPSTVDFIPSGPGIWPSE
Sbjct: 61  PARPVYFPSYNPFSWHLSGYLDDILKRMRDRFSGSWNPFYGGIPSTVDFIPSGPGIWPSE 120

Query: 650 IPEDSSSEDGTNTNSTSTVKVIDGHKVVINDTYYTKKTGYGTSIXQVRVIDVKPASGEGG 829
           IPEDSSSEDGTNTNSTSTVKVIDGHKVVINDTYYTKKTGYGTSI +VRVIDVKPASGEGG
Sbjct: 121 IPEDSSSEDGTNTNSTSTVKVIDGHKVVINDTYYTKKTGYGTSIFKVRVIDVKPASGEGG 180
