# Supplementary material for: The salivary gland transcriptome of the neotropical malaria vector Anopheles darlingi reveals accelerated evolution of genes relevant to hematophagy
Source: BMC Genomics. 2009 Jan 29;10:57. doi: 10.1186/1471-2164-10-57 (PMC2644710; doi:10.1186/1471-2164-10-57)
Supplement: Additional file 1 — Assembled and annotated sialotranscriptome of An. darlingi female mosquitoes. Hyperlinked Excel spreadsheet and associated files with EST assembly results. This is a compressed ZIP file that should be expanded to a new directory. After this is done, start Excel and then open the file ending in .xls so the hyperlinks will work. [file 1471-2164-10-57-S1.zip › links/AD/anda-contig_193-AD.txt]

>anda-contig_193

AD-193 60S ribosomal protein L11 [Anopheles darlingi]                 386   e-110
AD-9 sg3 protein [Anopheles darlingi]                                  27   0.043


==> AD-193 60S ribosomal protein L11 [Anopheles darlingi]
          Length = 192

 Score =  386 bits (992), Expect = e-110
 Identities = 192/192 (100%), Positives = 192/192 (100%)
 Frame = +1

Query: 88  MVPKAAEAAPAKTTSGKDKAKNIMRDLRIRKLCLNICVGESGDRLTRAAKVLEQLTNQTP 267
           MVPKAAEAAPAKTTSGKDKAKNIMRDLRIRKLCLNICVGESGDRLTRAAKVLEQLTNQTP
Sbjct: 1   MVPKAAEAAPAKTTSGKDKAKNIMRDLRIRKLCLNICVGESGDRLTRAAKVLEQLTNQTP 60

Query: 268 VYSKARYTVRSFGIRRNEKIAVHCTVRGAKAEEILERGLKVREYELRRDNFSQTGNFGFG 447
           VYSKARYTVRSFGIRRNEKIAVHCTVRGAKAEEILERGLKVREYELRRDNFSQTGNFGFG
Sbjct: 61  VYSKARYTVRSFGIRRNEKIAVHCTVRGAKAEEILERGLKVREYELRRDNFSQTGNFGFG 120

Query: 448 IQEHIDLGIKYDPSIGIYGLDFYVVLGRPGYNVAQRRRKTGKIGFIHRLTKEDAMKWFQQ 627
           IQEHIDLGIKYDPSIGIYGLDFYVVLGRPGYNVAQRRRKTGKIGFIHRLTKEDAMKWFQQ
Sbjct: 121 IQEHIDLGIKYDPSIGIYGLDFYVVLGRPGYNVAQRRRKTGKIGFIHRLTKEDAMKWFQQ 180

Query: 628 KYDGIILNSKAK 663
           KYDGIILNSKAK
Sbjct: 181 KYDGIILNSKAK 192


==> AD-9 sg3 protein [Anopheles darlingi]
          Length = 184

 Score = 26.9 bits (58), Expect = 0.043
 Identities = 16/51 (31%), Positives = 25/51 (49%)
 Frame = +2

Query: 392 ASTSCVGTTSRRPATLASVSRSTSIWASSTIPRSVSTVWTSTSCSAVPDTT 544
           AST+   TT+  PAT  +   ST+   ++T     +T   +T+  A   TT
Sbjct: 134 ASTAAEATTTEAPAT--TTEESTTTTEAATTTEEATTTEEATTTEAAESTT 182
