# Supplementary material for: The salivary gland transcriptome of the neotropical malaria vector Anopheles darlingi reveals accelerated evolution of genes relevant to hematophagy
Source: BMC Genomics. 2009 Jan 29;10:57. doi: 10.1186/1471-2164-10-57 (PMC2644710; doi:10.1186/1471-2164-10-57)
Supplement: Additional file 1 — Assembled and annotated sialotranscriptome of An. darlingi female mosquitoes. Hyperlinked Excel spreadsheet and associated files with EST assembly results. This is a compressed ZIP file that should be expanded to a new directory. After this is done, start Excel and then open the file ending in .xls so the hyperlinks will work. [file 1471-2164-10-57-S1.zip › links/AD/anda-contig_194-AD.txt]

>anda-contig_194

AD-193 60S ribosomal protein L11 [Anopheles darlingi]                  53   1e-010


==> AD-193 60S ribosomal protein L11 [Anopheles darlingi]
          Length = 192

 Score = 53.1 bits (126), Expect = 1e-010
 Identities = 24/24 (100%), Positives = 24/24 (100%)
 Frame = +1

Query: 1   LTKEDAMKWFQQKYDGIILNSKAK 72
           LTKEDAMKWFQQKYDGIILNSKAK
Sbjct: 169 LTKEDAMKWFQQKYDGIILNSKAK 192
