# Supplementary material for: The salivary gland transcriptome of the neotropical malaria vector Anopheles darlingi reveals accelerated evolution of genes relevant to hematophagy
Source: BMC Genomics. 2009 Jan 29;10:57. doi: 10.1186/1471-2164-10-57 (PMC2644710; doi:10.1186/1471-2164-10-57)
Supplement: Additional file 1 — Assembled and annotated sialotranscriptome of An. darlingi female mosquitoes. Hyperlinked Excel spreadsheet and associated files with EST assembly results. This is a compressed ZIP file that should be expanded to a new directory. After this is done, start Excel and then open the file ending in .xls so the hyperlinks will work. [file 1471-2164-10-57-S1.zip › links/AD/anda-contig_195-AD.txt]

>anda-contig_195

AD-195 Ribosomal protein S4 [Anopheles darlingi]                      535   e-155


==> AD-195 Ribosomal protein S4 [Anopheles darlingi]
          Length = 262

 Score =  535 bits (1378), Expect = e-155
 Identities = 262/262 (100%), Positives = 262/262 (100%)
 Frame = +1

Query: 31  MARGPKKHLKRLNAPRGWMLDKTGGTFAPRPSTGPHKLRESLPLVIFLRNRLKYALTNTE 210
           MARGPKKHLKRLNAPRGWMLDKTGGTFAPRPSTGPHKLRESLPLVIFLRNRLKYALTNTE
Sbjct: 1   MARGPKKHLKRLNAPRGWMLDKTGGTFAPRPSTGPHKLRESLPLVIFLRNRLKYALTNTE 60

Query: 211 VTKIVMQHHIKIDGRVRTDPNYPAGFMDVINIEKTGENFRLIYDVKGRFTVHRITPEEAK 390
           VTKIVMQHHIKIDGRVRTDPNYPAGFMDVINIEKTGENFRLIYDVKGRFTVHRITPEEAK
Sbjct: 61  VTKIVMQHHIKIDGRVRTDPNYPAGFMDVINIEKTGENFRLIYDVKGRFTVHRITPEEAK 120

Query: 391 YKLLKVKRVQIGPKKVPFLLTHDGRTIRYPDPAIHQNDSIQYDIATGKVMEVLKFEPGNL 570
           YKLLKVKRVQIGPKKVPFLLTHDGRTIRYPDPAIHQNDSIQYDIATGKVMEVLKFEPGNL
Sbjct: 121 YKLLKVKRVQIGPKKVPFLLTHDGRTIRYPDPAIHQNDSIQYDIATGKVMEVLKFEPGNL 180

Query: 571 CMITGGRNLGRCGTVMQREKHPGSFEIVHVKDATGHTFATRLSNVFIIGKGTKAFISLPK 750
           CMITGGRNLGRCGTVMQREKHPGSFEIVHVKDATGHTFATRLSNVFIIGKGTKAFISLPK
Sbjct: 181 CMITGGRNLGRCGTVMQREKHPGSFEIVHVKDATGHTFATRLSNVFIIGKGTKAFISLPK 240

Query: 751 GKGVKLSISEERDRRLANKAAH 816
           GKGVKLSISEERDRRLANKAAH
Sbjct: 241 GKGVKLSISEERDRRLANKAAH 262
