# Supplementary material for: The salivary gland transcriptome of the neotropical malaria vector Anopheles darlingi reveals accelerated evolution of genes relevant to hematophagy
Source: BMC Genomics. 2009 Jan 29;10:57. doi: 10.1186/1471-2164-10-57 (PMC2644710; doi:10.1186/1471-2164-10-57)
Supplement: Additional file 1 — Assembled and annotated sialotranscriptome of An. darlingi female mosquitoes. Hyperlinked Excel spreadsheet and associated files with EST assembly results. This is a compressed ZIP file that should be expanded to a new directory. After this is done, start Excel and then open the file ending in .xls so the hyperlinks will work. [file 1471-2164-10-57-S1.zip › links/AD/anda-contig_196-AD.txt]

>anda-contig_196

AD-191 putative salivary secreted mucin 3 - fragment [Anopheles ...    26   0.071


==> AD-191 putative salivary secreted mucin 3 - fragment [Anopheles
           darlingi]
          Length = 275

 Score = 26.2 bits (56), Expect = 0.071
 Identities = 15/58 (25%), Positives = 24/58 (41%)
 Frame = +3

Query: 258 PERGGGFRGGPYHATDQLRRGCTSHRSGRDERKAGARAGTTVGPRWRETPRATESAGD 431
           P  G G    P    +Q      ++R G D+ ++     TTV P  R+T   +   G+
Sbjct: 174 PASGEGGDEAPESEPEQPTEVEVANRKGEDDEESKKPESTTVDPTTRDTELESSDEGE 231
