# Supplementary material for: The salivary gland transcriptome of the neotropical malaria vector Anopheles darlingi reveals accelerated evolution of genes relevant to hematophagy
Source: BMC Genomics. 2009 Jan 29;10:57. doi: 10.1186/1471-2164-10-57 (PMC2644710; doi:10.1186/1471-2164-10-57)
Supplement: Additional file 1 — Assembled and annotated sialotranscriptome of An. darlingi female mosquitoes. Hyperlinked Excel spreadsheet and associated files with EST assembly results. This is a compressed ZIP file that should be expanded to a new directory. After this is done, start Excel and then open the file ending in .xls so the hyperlinks will work. [file 1471-2164-10-57-S1.zip › links/AD/anda-contig_2-AD.txt]

>anda-contig_2

AD-1 AF427696_1 D7-RELATED 3.2 PROTEIN [Anopheles darlingi]           280   8e-093
AD-3 D7-related 3.2 protein [Anopheles darlingi]                      278   4e-092
AD-2 D7-related 3.2 protein [Anopheles darlingi]                      275   2e-090
AD-395 Short D7 protein [Anopheles darlingi]                           70   5e-015
AD-83 very short form D7 salivary protein [Anopheles darlingi]         65   1e-013
AD-82 SHORT FORM D7 SALIVARY PROTEIN [Anopheles darlingi]              65   1e-013
AD-81 SUPER SHORT FORM D7 SALIVARY PROTEIN [Anopheles darlingi]        65   1e-013
AD-32 D7 short [Anopheles darlingi]                                    52   1e-009
AD-31 short form D7 salivary protein [Anopheles darlingi]              50   3e-009
AD-97 short form D7 salivary protein [Anopheles darlingi]              41   2e-006


==> AD-1 AF427696_1 D7-RELATED 3.2 PROTEIN [Anopheles darlingi]
          Length = 169

 Score =  280 bits (716), Expect(2) = 8e-093
 Identities = 138/139 (99%), Positives = 139/139 (100%)
 Frame = +1

Query: 106 KKNIPSSLKDRICELRQYTPDTSPDMDKHMQCVLHVVGFVDRNGEVEFQELLGLLTIAEP 285
           +KNIPSSLKDRICELRQYTPDTSPDMDKHMQCVLHVVGFVDRNGEVEFQELLGLLTIAEP
Sbjct: 31  EKNIPSSLKDRICELRQYTPDTSPDMDKHMQCVLHVVGFVDRNGEVEFQELLGLLTIAEP 90

Query: 286 RGKHAENIKKCVAESAKVNASKKANTFYTCFLTTDSVEAFKLSVDFVELIRAGKLKPNSQ 465
           RGKHAENIKKCVAESAKVNASKKANTFYTCFLTTDSVEAFKLSVDFVELIRAGKLKPNSQ
Sbjct: 91  RGKHAENIKKCVAESAKVNASKKANTFYTCFLTTDSVEAFKLSVDFVELIRAGKLKPNSQ 150

Query: 466 FNAGQIKALIKEIDDGLCD 522
           FNAGQIKALIKEIDDGLCD
Sbjct: 151 FNAGQIKALIKEIDDGLCD 169


 Score = 70.1 bits (170), Expect(2) = 8e-093
 Identities = 31/32 (96%), Positives = 31/32 (96%)
 Frame = +3

Query: 15  MFKQLLYAVGLVWCWMAFVQAGESKTVEECEK 110
           MFKQLLYAVGLVWCWMAFVQAGE KTVEECEK
Sbjct: 1   MFKQLLYAVGLVWCWMAFVQAGEPKTVEECEK 32


==> AD-3 D7-related 3.2 protein [Anopheles darlingi]
          Length = 169

 Score =  278 bits (710), Expect(2) = 4e-092
 Identities = 137/139 (98%), Positives = 138/139 (99%)
 Frame = +1

Query: 106 KKNIPSSLKDRICELRQYTPDTSPDMDKHMQCVLHVVGFVDRNGEVEFQELLGLLTIAEP 285
           +KNIPSSLKDRICELRQYTPDTSPDMDKHMQCVLHVVGFVDRNGEVEFQELLGLLTIAEP
Sbjct: 31  EKNIPSSLKDRICELRQYTPDTSPDMDKHMQCVLHVVGFVDRNGEVEFQELLGLLTIAEP 90

Query: 286 RGKHAENIKKCVAESAKVNASKKANTFYTCFLTTDSVEAFKLSVDFVELIRAGKLKPNSQ 465
           RGKHAENIKKCVAESAKVNASKKANTFYTCFLTTDSVEAFKLSVDFVELIRAGKLKPNSQ
Sbjct: 91  RGKHAENIKKCVAESAKVNASKKANTFYTCFLTTDSVEAFKLSVDFVELIRAGKLKPNSQ 150

Query: 466 FNAGQIKALIKEIDDGLCD 522
           F AGQIKALIKEIDDGLCD
Sbjct: 151 FKAGQIKALIKEIDDGLCD 169


 Score = 70.1 bits (170), Expect(2) = 4e-092
 Identities = 31/32 (96%), Positives = 31/32 (96%)
 Frame = +3

Query: 15  MFKQLLYAVGLVWCWMAFVQAGESKTVEECEK 110
           MFKQLLYAVGLVWCWMAFVQAGE KTVEECEK
Sbjct: 1   MFKQLLYAVGLVWCWMAFVQAGEPKTVEECEK 32


==> AD-2 D7-related 3.2 protein [Anopheles darlingi]
          Length = 169

 Score =  275 bits (704), Expect(2) = 2e-090
 Identities = 136/139 (97%), Positives = 137/139 (98%)
 Frame = +1

Query: 106 KKNIPSSLKDRICELRQYTPDTSPDMDKHMQCVLHVVGFVDRNGEVEFQELLGLLTIAEP 285
           +KNIP  LKDRICELRQYTPDTSPDMDKHMQCVLHVVGFVDRNGEVEFQELLGLLTIAEP
Sbjct: 31  EKNIPFLLKDRICELRQYTPDTSPDMDKHMQCVLHVVGFVDRNGEVEFQELLGLLTIAEP 90

Query: 286 RGKHAENIKKCVAESAKVNASKKANTFYTCFLTTDSVEAFKLSVDFVELIRAGKLKPNSQ 465
           RGKHAENIKKCVAESAKVNASKKANTFYTCFLTTDSVEAFKLSVDFVELIRAGKLKPNSQ
Sbjct: 91  RGKHAENIKKCVAESAKVNASKKANTFYTCFLTTDSVEAFKLSVDFVELIRAGKLKPNSQ 150

Query: 466 FNAGQIKALIKEIDDGLCD 522
           FNAGQIKALIKEIDDGLCD
Sbjct: 151 FNAGQIKALIKEIDDGLCD 169


 Score = 66.6 bits (161), Expect(2) = 2e-090
 Identities = 30/39 (76%), Positives = 32/39 (82%)
 Frame = +3

Query: 15  MFKQLLYAVGLVWCWMAFVQAGESKTVEECEKKYSIFIE 131
           MFKQLLYAVGLVWCWMAFVQAGE KTVEE EK     ++
Sbjct: 1   MFKQLLYAVGLVWCWMAFVQAGEPKTVEESEKNIPFLLK 39


==> AD-395 Short D7 protein [Anopheles darlingi]
          Length = 172

 Score = 69.7 bits (169), Expect = 5e-015
 Identities = 32/127 (25%), Positives = 73/127 (57%), Gaps = 1/127 (0%)
 Frame = +1

Query: 130 KDRICELRQYTPDTSPDMDKHMQCVLHVVGFVDRNGEVEFQELLGLLTIAEPR-GKHAEN 306
           + ++C+LRQY      D D++++C L  +GFV  +G V+   +L  L   E   G + ++
Sbjct: 40  RTKVCDLRQYRLAVGDDADRYVKCTLAAIGFVADDGSVQRNVVLSALDEVESHDGIYTDS 99

Query: 307 IKKCVAESAKVNASKKANTFYTCFLTTDSVEAFKLSVDFVELIRAGKLKPNSQFNAGQIK 486
           +  C++ + K++ +++ N F++C L T+S   F+ +++  EL  A +   +  F+  +++
Sbjct: 100 VDACLSRTRKLSGAQRPNGFFSCMLATESAGNFQDALELRELKTASQWPAHQAFDRTKVQ 159

Query: 487 ALIKEID 507
             ++E++
Sbjct: 160 QQMQEVN 166


==> AD-83 very short form D7 salivary protein [Anopheles darlingi]
          Length = 136

 Score = 65.1 bits (157), Expect = 1e-013
 Identities = 33/102 (32%), Positives = 51/102 (50%), Gaps = 1/102 (0%)
 Frame = +1

Query: 106 KKNIPSSLKDRICELRQYTPDTSPDMDKHMQCVLHVVGFVDRNGEVEFQELLGLLTIAEP 285
           K     S K + C+ +++      DMDK + CVL  V  VD+ G   +  L   +   E 
Sbjct: 26  KSVFSDSAKKQFCKTKRFETIPGVDMDKALDCVLQAVNVVDKTGYANYHGLHQPMNNIEQ 85

Query: 286 RGKHAENIKKCVAESAKVNAS-KKANTFYTCFLTTDSVEAFK 408
             KH  N++ C+ +S ++    K+AN FY C + TDS + FK
Sbjct: 86  HRKHDYNLEICIGKSFRLEPKIKRANAFYKCIMNTDSKDTFK 127


==> AD-82 SHORT FORM D7 SALIVARY PROTEIN [Anopheles darlingi]
          Length = 136

 Score = 65.1 bits (157), Expect = 1e-013
 Identities = 33/102 (32%), Positives = 51/102 (50%), Gaps = 1/102 (0%)
 Frame = +1

Query: 106 KKNIPSSLKDRICELRQYTPDTSPDMDKHMQCVLHVVGFVDRNGEVEFQELLGLLTIAEP 285
           K     S K + C+ +++      DMDK + CVL  V  VD+ G   +  L   +   E 
Sbjct: 26  KSVFSDSAKKQFCKTKRFETIPGVDMDKALDCVLQAVNVVDKTGYANYHGLHQPMNNIEQ 85

Query: 286 RGKHAENIKKCVAESAKVNAS-KKANTFYTCFLTTDSVEAFK 408
             KH  N++ C+ +S ++    K+AN FY C + TDS + FK
Sbjct: 86  HRKHDYNLEICIGKSFRLEPKIKRANAFYKCIMNTDSKDTFK 127


==> AD-81 SUPER SHORT FORM D7 SALIVARY PROTEIN [Anopheles darlingi]
          Length = 136

 Score = 64.7 bits (156), Expect = 1e-013
 Identities = 33/102 (32%), Positives = 51/102 (50%), Gaps = 1/102 (0%)
 Frame = +1

Query: 106 KKNIPSSLKDRICELRQYTPDTSPDMDKHMQCVLHVVGFVDRNGEVEFQELLGLLTIAEP 285
           K     S K + C+ +++      DMDK + CVL  V  VD+ G   +  L   +   E 
Sbjct: 26  KSVFSDSAKKQFCKTKRFETIPGVDMDKALDCVLQAVNVVDKTGYANYHGLHQPMNNIEQ 85

Query: 286 RGKHAENIKKCVAESAKVNAS-KKANTFYTCFLTTDSVEAFK 408
             KH  N++ C+ +S ++    K+AN FY C + TDS + FK
Sbjct: 86  HRKHDINLEICIGKSFRLEPKIKRANAFYKCIMNTDSKDTFK 127


==> AD-32 D7 short [Anopheles darlingi]
          Length = 142

 Score = 51.6 bits (122), Expect = 1e-009
 Identities = 28/98 (28%), Positives = 46/98 (46%), Gaps = 3/98 (3%)
 Frame = +1

Query: 124 SLKDRICELRQYTPDTSPDMDKHMQCVLHVVGFVDRNGEVEFQELLGLLTIAEPRGKHAE 303
           S+K ++CE   Y      D+DK + CVL     VD+ G   F  L   + +    G+   
Sbjct: 36  SVKKQLCEANSYQSINGADLDKTLDCVLKATNIVDKTGAGNFYSLYDPMQVYLKDGRTLN 95

Query: 304 -NIKKCVAESAKVNASK--KANTFYTCFLTTDSVEAFK 408
            N++ C+    K    K  +A+ FY C +  ++ +AFK
Sbjct: 96  FNLESCMTRRLKYELPKGERAHGFYKCVMQNEARDAFK 133


==> AD-31 short form D7 salivary protein [Anopheles darlingi]
          Length = 142

 Score = 50.4 bits (119), Expect = 3e-009
 Identities = 27/98 (27%), Positives = 47/98 (47%), Gaps = 3/98 (3%)
 Frame = +1

Query: 124 SLKDRICELRQYTPDTSPDMDKHMQCVLHVVGFVDRNGEVEFQELLGLLTIAEPRGKHAE 303
           S+K ++CE   Y      D+DK + CVL     VD+ G   F  L   + +    G+   
Sbjct: 36  SVKKQLCEANSYQSINGADLDKTLDCVLKATNIVDKTGAGNFYSLYDPMQVYLKDGRTLN 95

Query: 304 -NIKKCVAESAK--VNASKKANTFYTCFLTTDSVEAFK 408
            N++ C+    K  +   ++A+ FY C +  ++ +AFK
Sbjct: 96  FNLESCMTRRLKYELPEGERAHGFYKCVMQNEARDAFK 133


==> AD-97 short form D7 salivary protein [Anopheles darlingi]
          Length = 140

 Score = 41.2 bits (95), Expect = 2e-006
 Identities = 26/115 (22%), Positives = 51/115 (44%), Gaps = 1/115 (0%)
 Frame = +1

Query: 67  LSRQESQKLWRNVKKNIPSSLKDRICELRQYTPDTSPDMDKHMQCVLHVVGFVDRNGEVE 246
           +S+  SQ L  N K+        ++C+ + Y      DMD  + CV+     +D +GE  
Sbjct: 16  ISQAFSQSL-ENCKRVASEDALKQLCDSKSYEVVVGTDMDTLLDCVMREFKLIDSSGEGI 74

Query: 247 FQELLGLLTIAEPRGKHAENIKKCVAESAKVNAS-KKANTFYTCFLTTDSVEAFK 408
              +   +   E    +   ++ C+ E+ K+     +A+ +Y C + ++S   FK
Sbjct: 75  HDAIYYAMKRVEDHKDNNYILEHCIFETYKLKPEITRAHMYYKCVMESESKHIFK 129
