# Supplementary material for: The salivary gland transcriptome of the neotropical malaria vector Anopheles darlingi reveals accelerated evolution of genes relevant to hematophagy
Source: BMC Genomics. 2009 Jan 29;10:57. doi: 10.1186/1471-2164-10-57 (PMC2644710; doi:10.1186/1471-2164-10-57)
Supplement: Additional file 1 — Assembled and annotated sialotranscriptome of An. darlingi female mosquitoes. Hyperlinked Excel spreadsheet and associated files with EST assembly results. This is a compressed ZIP file that should be expanded to a new directory. After this is done, start Excel and then open the file ending in .xls so the hyperlinks will work. [file 1471-2164-10-57-S1.zip › links/AD/anda-contig_201-AD.txt]

>anda-contig_201

AD-201 60s ribosomal protein L18 [Anopheles darlingi]                 379   e-108


==> AD-201 60s ribosomal protein L18 [Anopheles darlingi]
          Length = 189

 Score =  379 bits (973), Expect = e-108
 Identities = 189/189 (100%), Positives = 189/189 (100%)
 Frame = +3

Query: 48  MGIDINHKWDRKVRRTKPKSLDVYLRLLVKLHRFLYRRTHKKFNKIIMRRLFMSRTNRPP 227
           MGIDINHKWDRKVRRTKPKSLDVYLRLLVKLHRFLYRRTHKKFNKIIMRRLFMSRTNRPP
Sbjct: 1   MGIDINHKWDRKVRRTKPKSLDVYLRLLVKLHRFLYRRTHKKFNKIIMRRLFMSRTNRPP 60

Query: 228 ISLARVANLMKVRGKDDKSIAVVVGTVTNDVRKLNVPKLNICALRVTEKARERILKNGGK 407
           ISLARVANLMKVRGKDDKSIAVVVGTVTNDVRKLNVPKLNICALRVTEKARERILKNGGK
Sbjct: 61  ISLARVANLMKVRGKDDKSIAVVVGTVTNDVRKLNVPKLNICALRVTEKARERILKNGGK 120

Query: 408 ILTFDQLALLAPTGKNTVLMQGKRTAREAFTHFGRAPGVPHSNTRPYVQSKGRKFEKARG 587
           ILTFDQLALLAPTGKNTVLMQGKRTAREAFTHFGRAPGVPHSNTRPYVQSKGRKFEKARG
Sbjct: 121 ILTFDQLALLAPTGKNTVLMQGKRTAREAFTHFGRAPGVPHSNTRPYVQSKGRKFEKARG 180

Query: 588 RRSSCGFKN 614
           RRSSCGFKN
Sbjct: 181 RRSSCGFKN 189
