# Supplementary material for: The salivary gland transcriptome of the neotropical malaria vector Anopheles darlingi reveals accelerated evolution of genes relevant to hematophagy
Source: BMC Genomics. 2009 Jan 29;10:57. doi: 10.1186/1471-2164-10-57 (PMC2644710; doi:10.1186/1471-2164-10-57)
Supplement: Additional file 1 — Assembled and annotated sialotranscriptome of An. darlingi female mosquitoes. Hyperlinked Excel spreadsheet and associated files with EST assembly results. This is a compressed ZIP file that should be expanded to a new directory. After this is done, start Excel and then open the file ending in .xls so the hyperlinks will work. [file 1471-2164-10-57-S1.zip › links/AD/anda-contig_202-AD.txt]

>anda-contig_202

AD-202 ATP synthase F0 subunit 6 [Anopheles darlingi]                 405   e-116
AD-203 mitochondrial ATPase subunit 6 - mitochondrial genome - t...   401   e-115


==> AD-202 ATP synthase F0 subunit 6 [Anopheles darlingi]
          Length = 233

 Score =  405 bits (1041), Expect = e-116
 Identities = 211/227 (92%), Positives = 219/227 (96%)
 Frame = +2

Query: 149 MITNLFSVFDPSTTILNLSLN*LSTFLGLFLIPASF*LLPNRFQVV*NKILLTLHNEFKT 328
           M+TNLFSVFDPSTTILNLSLN LSTFLGLFLIPASF LLPNRFQVV NKILLTLHNEFKT
Sbjct: 1   MMTNLFSVFDPSTTILNLSLNWLSTFLGLFLIPASFWLLPNRFQVVWNKILLTLHNEFKT 60

Query: 329 LLGPSGHNGRTLMFISLFSLIIFNNFLGLFPYIFTSTSHLTLTLALAFPL*LSFILYG*I 508
           LLGPSGHNGRTLMFISLFSLI+FNNFLGLFPYIFTSTSHLTLTLALAFPL LSF+LYG I
Sbjct: 61  LLGPSGHNGRTLMFISLFSLIMFNNFLGLFPYIFTSTSHLTLTLALAFPLWLSFMLYGWI 120

Query: 509 NHTQHIFAHLVPQGTPAVLMPFMVCIETIRNVIRPGTLAVRLTANIIAGHLLITLLGNTG 688
           NHTQH+FAHLVPQGTPAVLMPFMVCIETIRNVIRPGTLAVRLTAN+IAGHLL+TLLGNTG
Sbjct: 121 NHTQHMFAHLVPQGTPAVLMPFMVCIETIRNVIRPGTLAVRLTANMIAGHLLMTLLGNTG 180

Query: 689 PISANYLILSLILTTQIALLVLESAVAIIQSYVFAVLRTLYSSEVNR 829
           P+SANYLILSLILTTQIALLVL+SA AIIQ YVF VLRTLYSSEVNR
Sbjct: 181 PMSANYLILSLILTTQIALLVLKSAEAIIQPYVFPVLRTLYSSEVNR 227


==> AD-203 mitochondrial ATPase subunit 6 - mitochondrial genome -
           truncated at 3 prime [Anopheles darlingi]
          Length = 224

 Score =  401 bits (1030), Expect = e-115
 Identities = 209/224 (93%), Positives = 216/224 (96%)
 Frame = +2

Query: 149 MITNLFSVFDPSTTILNLSLN*LSTFLGLFLIPASF*LLPNRFQVV*NKILLTLHNEFKT 328
           M+TNLFSVFDPSTTILNLSLN L TFLGLFL PASF LLPNRFQVV NKILLTLHNEFKT
Sbjct: 1   MMTNLFSVFDPSTTILNLSLNWLRTFLGLFLTPASFWLLPNRFQVVWNKILLTLHNEFKT 60

Query: 329 LLGPSGHNGRTLMFISLFSLIIFNNFLGLFPYIFTSTSHLTLTLALAFPL*LSFILYG*I 508
           LLGPSGHNGRTLMFISLFSLI+FNNFLGLFPYIFTSTSHLTLTLALAFPL LSF+LYG I
Sbjct: 61  LLGPSGHNGRTLMFISLFSLIMFNNFLGLFPYIFTSTSHLTLTLALAFPLWLSFMLYGWI 120

Query: 509 NHTQHIFAHLVPQGTPAVLMPFMVCIETIRNVIRPGTLAVRLTANIIAGHLLITLLGNTG 688
           NHTQH+FAHLVPQGTPAVLMPFMVCIETIRNVIRPGTLAVRLTAN+IAGHLL+TLLGNTG
Sbjct: 121 NHTQHMFAHLVPQGTPAVLMPFMVCIETIRNVIRPGTLAVRLTANMIAGHLLMTLLGNTG 180

Query: 689 PISANYLILSLILTTQIALLVLESAVAIIQSYVFAVLRTLYSSE 820
           P+SANYLILSLIL TQIALLVLESAVAIIQSYVFAVLRTLYSSE
Sbjct: 181 PMSANYLILSLILMTQIALLVLESAVAIIQSYVFAVLRTLYSSE 224
