# Supplementary material for: The salivary gland transcriptome of the neotropical malaria vector Anopheles darlingi reveals accelerated evolution of genes relevant to hematophagy
Source: BMC Genomics. 2009 Jan 29;10:57. doi: 10.1186/1471-2164-10-57 (PMC2644710; doi:10.1186/1471-2164-10-57)
Supplement: Additional file 1 — Assembled and annotated sialotranscriptome of An. darlingi female mosquitoes. Hyperlinked Excel spreadsheet and associated files with EST assembly results. This is a compressed ZIP file that should be expanded to a new directory. After this is done, start Excel and then open the file ending in .xls so the hyperlinks will work. [file 1471-2164-10-57-S1.zip › links/AD/anda-contig_203-AD.txt]

>anda-contig_203

AD-203 mitochondrial ATPase subunit 6 - mitochondrial genome - t...   408   e-117
AD-202 ATP synthase F0 subunit 6 [Anopheles darlingi]                 395   e-113


==> AD-203 mitochondrial ATPase subunit 6 - mitochondrial genome -
           truncated at 3 prime [Anopheles darlingi]
          Length = 224

 Score =  408 bits (1048), Expect = e-117
 Identities = 212/224 (94%), Positives = 219/224 (97%)
 Frame = +3

Query: 156 MITNLFSVFDPSTTILNLSLN*LRTFLGLFLTPASF*LLPNRFQVV*NKILLTLHNEFKT 335
           M+TNLFSVFDPSTTILNLSLN LRTFLGLFLTPASF LLPNRFQVV NKILLTLHNEFKT
Sbjct: 1   MMTNLFSVFDPSTTILNLSLNWLRTFLGLFLTPASFWLLPNRFQVVWNKILLTLHNEFKT 60

Query: 336 LLGPSGHNGRTLMFISLFSLIIFNNFLGLFPYIFTSTSHLTLTLALAFPL*LSFILYG*I 515
           LLGPSGHNGRTLMFISLFSLI+FNNFLGLFPYIFTSTSHLTLTLALAFPL LSF+LYG I
Sbjct: 61  LLGPSGHNGRTLMFISLFSLIMFNNFLGLFPYIFTSTSHLTLTLALAFPLWLSFMLYGWI 120

Query: 516 NHTQHIFAHLVPQGTPAVLMPFMVCIETIRNVIRPGTLAVRLTANIIAGHLLITLLGNTG 695
           NHTQH+FAHLVPQGTPAVLMPFMVCIETIRNVIRPGTLAVRLTAN+IAGHLL+TLLGNTG
Sbjct: 121 NHTQHMFAHLVPQGTPAVLMPFMVCIETIRNVIRPGTLAVRLTANMIAGHLLMTLLGNTG 180

Query: 696 PMSANYLILSLILITQIALLVLESAVAIIQSYVFAVLRTLYSSE 827
           PMSANYLILSLIL+TQIALLVLESAVAIIQSYVFAVLRTLYSSE
Sbjct: 181 PMSANYLILSLILMTQIALLVLESAVAIIQSYVFAVLRTLYSSE 224


==> AD-202 ATP synthase F0 subunit 6 [Anopheles darlingi]
          Length = 233

 Score =  395 bits (1014), Expect = e-113
 Identities = 206/224 (91%), Positives = 213/224 (95%)
 Frame = +3

Query: 156 MITNLFSVFDPSTTILNLSLN*LRTFLGLFLTPASF*LLPNRFQVV*NKILLTLHNEFKT 335
           M+TNLFSVFDPSTTILNLSLN L TFLGLFL PASF LLPNRFQVV NKILLTLHNEFKT
Sbjct: 1   MMTNLFSVFDPSTTILNLSLNWLSTFLGLFLIPASFWLLPNRFQVVWNKILLTLHNEFKT 60

Query: 336 LLGPSGHNGRTLMFISLFSLIIFNNFLGLFPYIFTSTSHLTLTLALAFPL*LSFILYG*I 515
           LLGPSGHNGRTLMFISLFSLI+FNNFLGLFPYIFTSTSHLTLTLALAFPL LSF+LYG I
Sbjct: 61  LLGPSGHNGRTLMFISLFSLIMFNNFLGLFPYIFTSTSHLTLTLALAFPLWLSFMLYGWI 120

Query: 516 NHTQHIFAHLVPQGTPAVLMPFMVCIETIRNVIRPGTLAVRLTANIIAGHLLITLLGNTG 695
           NHTQH+FAHLVPQGTPAVLMPFMVCIETIRNVIRPGTLAVRLTAN+IAGHLL+TLLGNTG
Sbjct: 121 NHTQHMFAHLVPQGTPAVLMPFMVCIETIRNVIRPGTLAVRLTANMIAGHLLMTLLGNTG 180

Query: 696 PMSANYLILSLILITQIALLVLESAVAIIQSYVFAVLRTLYSSE 827
           PMSANYLILSLIL TQIALLVL+SA AIIQ YVF VLRTLYSSE
Sbjct: 181 PMSANYLILSLILTTQIALLVLKSAEAIIQPYVFPVLRTLYSSE 224
