# Supplementary material for: The salivary gland transcriptome of the neotropical malaria vector Anopheles darlingi reveals accelerated evolution of genes relevant to hematophagy
Source: BMC Genomics. 2009 Jan 29;10:57. doi: 10.1186/1471-2164-10-57 (PMC2644710; doi:10.1186/1471-2164-10-57)
Supplement: Additional file 1 — Assembled and annotated sialotranscriptome of An. darlingi female mosquitoes. Hyperlinked Excel spreadsheet and associated files with EST assembly results. This is a compressed ZIP file that should be expanded to a new directory. After this is done, start Excel and then open the file ending in .xls so the hyperlinks will work. [file 1471-2164-10-57-S1.zip › links/AD/anda-contig_205-AD.txt]

>anda-contig_205

AD-205 40S ribosomal protein SA (P40)/Laminin receptor 1 [Anophe...   588   e-171


==> AD-205 40S ribosomal protein SA (P40)/Laminin receptor 1 [Anopheles
           darlingi]
          Length = 288

 Score =  588 bits (1516), Expect = e-171
 Identities = 288/288 (100%), Positives = 288/288 (100%)
 Frame = +1

Query: 64  MSGNLDILSLKEDDVTKMLAATTHIGSTSVNFQMEQYVYKRRTDGVHIINLGRTYEKLLL 243
           MSGNLDILSLKEDDVTKMLAATTHIGSTSVNFQMEQYVYKRRTDGVHIINLGRTYEKLLL
Sbjct: 1   MSGNLDILSLKEDDVTKMLAATTHIGSTSVNFQMEQYVYKRRTDGVHIINLGRTYEKLLL 60

Query: 244 AARCIASIEHPGEIYAISSRPYGQRAVLKYAHYTEATPIAGRFTPGAFTNQIQTAFREPR 423
           AARCIASIEHPGEIYAISSRPYGQRAVLKYAHYTEATPIAGRFTPGAFTNQIQTAFREPR
Sbjct: 61  AARCIASIEHPGEIYAISSRPYGQRAVLKYAHYTEATPIAGRFTPGAFTNQIQTAFREPR 120

Query: 424 LLIVTDPLTDHQPVTEASYVNIPVIAFCNTDSPLKFVDIAIPCNTKSTHSIGLMWWLLAR 603
           LLIVTDPLTDHQPVTEASYVNIPVIAFCNTDSPLKFVDIAIPCNTKSTHSIGLMWWLLAR
Sbjct: 121 LLIVTDPLTDHQPVTEASYVNIPVIAFCNTDSPLKFVDIAIPCNTKSTHSIGLMWWLLAR 180

Query: 604 EVLRLRGKITHDKWDIMPDLFFFRDPDDAEKEQAAIEAAAPAAKDIYQEEPVALPEETNN 783
           EVLRLRGKITHDKWDIMPDLFFFRDPDDAEKEQAAIEAAAPAAKDIYQEEPVALPEETNN
Sbjct: 181 EVLRLRGKITHDKWDIMPDLFFFRDPDDAEKEQAAIEAAAPAAKDIYQEEPVALPEETNN 240

Query: 784 WGEEPVAIPAAAASNILPRPAGQADDWNEDDTVAPAAGAASWGGAGGF 927
           WGEEPVAIPAAAASNILPRPAGQADDWNEDDTVAPAAGAASWGGAGGF
Sbjct: 241 WGEEPVAIPAAAASNILPRPAGQADDWNEDDTVAPAAGAASWGGAGGF 288
