# Supplementary material for: The salivary gland transcriptome of the neotropical malaria vector Anopheles darlingi reveals accelerated evolution of genes relevant to hematophagy
Source: BMC Genomics. 2009 Jan 29;10:57. doi: 10.1186/1471-2164-10-57 (PMC2644710; doi:10.1186/1471-2164-10-57)
Supplement: Additional file 1 — Assembled and annotated sialotranscriptome of An. darlingi female mosquitoes. Hyperlinked Excel spreadsheet and associated files with EST assembly results. This is a compressed ZIP file that should be expanded to a new directory. After this is done, start Excel and then open the file ending in .xls so the hyperlinks will work. [file 1471-2164-10-57-S1.zip › links/AD/anda-contig_206-AD.txt]

>anda-contig_206

AD-205 40S ribosomal protein SA (P40)/Laminin receptor 1 [Anophe...   278   5e-078


==> AD-205 40S ribosomal protein SA (P40)/Laminin receptor 1 [Anopheles
           darlingi]
          Length = 288

 Score =  278 bits (710), Expect = 5e-078
 Identities = 132/132 (100%), Positives = 132/132 (100%)
 Frame = +2

Query: 2   VDIAIPCNTKSTHSIGLMWWLLAREVLRLRGKITHDKWDIMPDLFFFRDPDDAEKEQAAI 181
           VDIAIPCNTKSTHSIGLMWWLLAREVLRLRGKITHDKWDIMPDLFFFRDPDDAEKEQAAI
Sbjct: 157 VDIAIPCNTKSTHSIGLMWWLLAREVLRLRGKITHDKWDIMPDLFFFRDPDDAEKEQAAI 216

Query: 182 EAAAPAAKDIYQEEPVALPEETNNWGEEPVAIPAAAASNILPRPAGQADDWNEDDTVAPA 361
           EAAAPAAKDIYQEEPVALPEETNNWGEEPVAIPAAAASNILPRPAGQADDWNEDDTVAPA
Sbjct: 217 EAAAPAAKDIYQEEPVALPEETNNWGEEPVAIPAAAASNILPRPAGQADDWNEDDTVAPA 276

Query: 362 AGAASWGGAGGF 397
           AGAASWGGAGGF
Sbjct: 277 AGAASWGGAGGF 288
