# Supplementary material for: The salivary gland transcriptome of the neotropical malaria vector Anopheles darlingi reveals accelerated evolution of genes relevant to hematophagy
Source: BMC Genomics. 2009 Jan 29;10:57. doi: 10.1186/1471-2164-10-57 (PMC2644710; doi:10.1186/1471-2164-10-57)
Supplement: Additional file 1 — Assembled and annotated sialotranscriptome of An. darlingi female mosquitoes. Hyperlinked Excel spreadsheet and associated files with EST assembly results. This is a compressed ZIP file that should be expanded to a new directory. After this is done, start Excel and then open the file ending in .xls so the hyperlinks will work. [file 1471-2164-10-57-S1.zip › links/AD/anda-contig_207-AD.txt]

>anda-contig_207

AD-207 RIBOSOMAL PROTEIN L19 [Anopheles darlingi]                     399   e-114
AD-208 60s ribosomal protein L19 [Anopheles darlingi]                 398   e-114


==> AD-207 RIBOSOMAL PROTEIN L19 [Anopheles darlingi]
          Length = 202

 Score =  399 bits (1026), Expect = e-114
 Identities = 201/202 (99%), Positives = 202/202 (100%)
 Frame = +1

Query: 64  MSSLKLQKRLAASVMRCGKKKVWLDPNEINEIGNTNSRQNIRKLIKDGLIIKKPVVVHSR 243
           MSSLKLQKRLAASVMRCGKKKVWLDPNEINEIGNTNSRQNIRKLIKDGLIIKKPVVVHSR
Sbjct: 1   MSSLKLQKRLAASVMRCGKKKVWLDPNEINEIGNTNSRQNIRKLIKDGLIIKKPVVVHSR 60

Query: 244 YRVRKNTIARRKGRHCGYGKRKGTANARMPQKLLWMNRMRVLRRLLKKYREAKKIDRHLY 423
           YRVRKNTIARRKGRHCGYGK+KGTANARMPQKLLWMNRMRVLRRLLKKYREAKKIDRHLY
Sbjct: 61  YRVRKNTIARRKGRHCGYGKKKGTANARMPQKLLWMNRMRVLRRLLKKYREAKKIDRHLY 120

Query: 424 HDLYMRAKGNVFKNKRILMEHIHKRKAEKARSKMLSDQAEAKRNKVREARKRREERIATK 603
           HDLYMRAKGNVFKNKRILMEHIHKRKAEKARSKMLSDQAEAKRNKVREARKRREERIATK
Sbjct: 121 HDLYMRAKGNVFKNKRILMEHIHKRKAEKARSKMLSDQAEAKRNKVREARKRREERIATK 180

Query: 604 KQELLQTIAKEEETAQVTTGKK 669
           KQELLQTIAKEEETAQVTTGKK
Sbjct: 181 KQELLQTIAKEEETAQVTTGKK 202


==> AD-208 60s ribosomal protein L19 [Anopheles darlingi]
          Length = 202

 Score =  398 bits (1022), Expect = e-114
 Identities = 200/202 (99%), Positives = 202/202 (100%)
 Frame = +1

Query: 64  MSSLKLQKRLAASVMRCGKKKVWLDPNEINEIGNTNSRQNIRKLIKDGLIIKKPVVVHSR 243
           MSSLKLQKRLAASVMRCGKKKVWLDPNEINEIGNTNSRQNIRKLIKDGLIIKKPVVVHSR
Sbjct: 1   MSSLKLQKRLAASVMRCGKKKVWLDPNEINEIGNTNSRQNIRKLIKDGLIIKKPVVVHSR 60

Query: 244 YRVRKNTIARRKGRHCGYGKRKGTANARMPQKLLWMNRMRVLRRLLKKYREAKKIDRHLY 423
           YRVRKNTIARRKGRHCGYG+RKGTANARMPQKLLWMNRMRVLRRLLKKYREAK+IDRHLY
Sbjct: 61  YRVRKNTIARRKGRHCGYGERKGTANARMPQKLLWMNRMRVLRRLLKKYREAKRIDRHLY 120

Query: 424 HDLYMRAKGNVFKNKRILMEHIHKRKAEKARSKMLSDQAEAKRNKVREARKRREERIATK 603
           HDLYMRAKGNVFKNKRILMEHIHKRKAEKARSKMLSDQAEAKRNKVREARKRREERIATK
Sbjct: 121 HDLYMRAKGNVFKNKRILMEHIHKRKAEKARSKMLSDQAEAKRNKVREARKRREERIATK 180

Query: 604 KQELLQTIAKEEETAQVTTGKK 669
           KQELLQTIAKEEETAQVTTGKK
Sbjct: 181 KQELLQTIAKEEETAQVTTGKK 202
