# Supplementary material for: The salivary gland transcriptome of the neotropical malaria vector Anopheles darlingi reveals accelerated evolution of genes relevant to hematophagy
Source: BMC Genomics. 2009 Jan 29;10:57. doi: 10.1186/1471-2164-10-57 (PMC2644710; doi:10.1186/1471-2164-10-57)
Supplement: Additional file 1 — Assembled and annotated sialotranscriptome of An. darlingi female mosquitoes. Hyperlinked Excel spreadsheet and associated files with EST assembly results. This is a compressed ZIP file that should be expanded to a new directory. After this is done, start Excel and then open the file ending in .xls so the hyperlinks will work. [file 1471-2164-10-57-S1.zip › links/AD/anda-contig_208-AD.txt]

>anda-contig_208

AD-208 60s ribosomal protein L19 [Anopheles darlingi]                 400   e-114
AD-207 RIBOSOMAL PROTEIN L19 [Anopheles darlingi]                     397   e-113


==> AD-208 60s ribosomal protein L19 [Anopheles darlingi]
          Length = 202

 Score =  400 bits (1029), Expect = e-114
 Identities = 202/202 (100%), Positives = 202/202 (100%)
 Frame = +2

Query: 32  MSSLKLQKRLAASVMRCGKKKVWLDPNEINEIGNTNSRQNIRKLIKDGLIIKKPVVVHSR 211
           MSSLKLQKRLAASVMRCGKKKVWLDPNEINEIGNTNSRQNIRKLIKDGLIIKKPVVVHSR
Sbjct: 1   MSSLKLQKRLAASVMRCGKKKVWLDPNEINEIGNTNSRQNIRKLIKDGLIIKKPVVVHSR 60

Query: 212 YRVRKNTIARRKGRHCGYGERKGTANARMPQKLLWMNRMRVLRRLLKKYREAKRIDRHLY 391
           YRVRKNTIARRKGRHCGYGERKGTANARMPQKLLWMNRMRVLRRLLKKYREAKRIDRHLY
Sbjct: 61  YRVRKNTIARRKGRHCGYGERKGTANARMPQKLLWMNRMRVLRRLLKKYREAKRIDRHLY 120

Query: 392 HDLYMRAKGNVFKNKRILMEHIHKRKAEKARSKMLSDQAEAKRNKVREARKRREERIATK 571
           HDLYMRAKGNVFKNKRILMEHIHKRKAEKARSKMLSDQAEAKRNKVREARKRREERIATK
Sbjct: 121 HDLYMRAKGNVFKNKRILMEHIHKRKAEKARSKMLSDQAEAKRNKVREARKRREERIATK 180

Query: 572 KQELLQTIAKEEETAQVTTGKK 637
           KQELLQTIAKEEETAQVTTGKK
Sbjct: 181 KQELLQTIAKEEETAQVTTGKK 202


==> AD-207 RIBOSOMAL PROTEIN L19 [Anopheles darlingi]
          Length = 202

 Score =  397 bits (1019), Expect = e-113
 Identities = 199/202 (98%), Positives = 202/202 (100%)
 Frame = +2

Query: 32  MSSLKLQKRLAASVMRCGKKKVWLDPNEINEIGNTNSRQNIRKLIKDGLIIKKPVVVHSR 211
           MSSLKLQKRLAASVMRCGKKKVWLDPNEINEIGNTNSRQNIRKLIKDGLIIKKPVVVHSR
Sbjct: 1   MSSLKLQKRLAASVMRCGKKKVWLDPNEINEIGNTNSRQNIRKLIKDGLIIKKPVVVHSR 60

Query: 212 YRVRKNTIARRKGRHCGYGERKGTANARMPQKLLWMNRMRVLRRLLKKYREAKRIDRHLY 391
           YRVRKNTIARRKGRHCGYG++KGTANARMPQKLLWMNRMRVLRRLLKKYREAK+IDRHLY
Sbjct: 61  YRVRKNTIARRKGRHCGYGKKKGTANARMPQKLLWMNRMRVLRRLLKKYREAKKIDRHLY 120

Query: 392 HDLYMRAKGNVFKNKRILMEHIHKRKAEKARSKMLSDQAEAKRNKVREARKRREERIATK 571
           HDLYMRAKGNVFKNKRILMEHIHKRKAEKARSKMLSDQAEAKRNKVREARKRREERIATK
Sbjct: 121 HDLYMRAKGNVFKNKRILMEHIHKRKAEKARSKMLSDQAEAKRNKVREARKRREERIATK 180

Query: 572 KQELLQTIAKEEETAQVTTGKK 637
           KQELLQTIAKEEETAQVTTGKK
Sbjct: 181 KQELLQTIAKEEETAQVTTGKK 202
