# Supplementary material for: The salivary gland transcriptome of the neotropical malaria vector Anopheles darlingi reveals accelerated evolution of genes relevant to hematophagy
Source: BMC Genomics. 2009 Jan 29;10:57. doi: 10.1186/1471-2164-10-57 (PMC2644710; doi:10.1186/1471-2164-10-57)
Supplement: Additional file 1 — Assembled and annotated sialotranscriptome of An. darlingi female mosquitoes. Hyperlinked Excel spreadsheet and associated files with EST assembly results. This is a compressed ZIP file that should be expanded to a new directory. After this is done, start Excel and then open the file ending in .xls so the hyperlinks will work. [file 1471-2164-10-57-S1.zip › links/AD/anda-contig_212-AD.txt]

>anda-contig_212

AD-212 40S ribosomal protein S11 [Anopheles darlingi]                 306   2e-086


==> AD-212 40S ribosomal protein S11 [Anopheles darlingi]
          Length = 152

 Score =  306 bits (784), Expect = 2e-086
 Identities = 152/152 (100%), Positives = 152/152 (100%)
 Frame = +2

Query: 20  MADQNIRAFQKQLGINLNRKVVNKKRGLRIHRSIGLGFKTPKEAITGSYIDKKCPFTGHI 199
           MADQNIRAFQKQLGINLNRKVVNKKRGLRIHRSIGLGFKTPKEAITGSYIDKKCPFTGHI
Sbjct: 1   MADQNIRAFQKQLGINLNRKVVNKKRGLRIHRSIGLGFKTPKEAITGSYIDKKCPFTGHI 60

Query: 200 SIRGRILTGVVRKMKTQRTIVIRRDYLHFIRKYDRFEKRHKNVSVHLSPCFRDVEAGDIV 379
           SIRGRILTGVVRKMKTQRTIVIRRDYLHFIRKYDRFEKRHKNVSVHLSPCFRDVEAGDIV
Sbjct: 61  SIRGRILTGVVRKMKTQRTIVIRRDYLHFIRKYDRFEKRHKNVSVHLSPCFRDVEAGDIV 120

Query: 380 TVGECRPLSKTVRFNVLKVSKMAGSKKKFSKF 475
           TVGECRPLSKTVRFNVLKVSKMAGSKKKFSKF
Sbjct: 121 TVGECRPLSKTVRFNVLKVSKMAGSKKKFSKF 152
