# Supplementary material for: The salivary gland transcriptome of the neotropical malaria vector Anopheles darlingi reveals accelerated evolution of genes relevant to hematophagy
Source: BMC Genomics. 2009 Jan 29;10:57. doi: 10.1186/1471-2164-10-57 (PMC2644710; doi:10.1186/1471-2164-10-57)
Supplement: Additional file 1 — Assembled and annotated sialotranscriptome of An. darlingi female mosquitoes. Hyperlinked Excel spreadsheet and associated files with EST assembly results. This is a compressed ZIP file that should be expanded to a new directory. After this is done, start Excel and then open the file ending in .xls so the hyperlinks will work. [file 1471-2164-10-57-S1.zip › links/AD/anda-contig_215-AD.txt]

>anda-contig_215

AD-215 60s ribosomal protein L24 [Anopheles darlingi]                 304   1e-085


==> AD-215 60s ribosomal protein L24 [Anopheles darlingi]
          Length = 153

 Score =  304 bits (778), Expect = 1e-085
 Identities = 153/153 (100%), Positives = 153/153 (100%)
 Frame = +3

Query: 45  MKIGLCAFSGFKIYPGSGKTLVKADGKTHVFLNKKCERSFLMKRNPRKVKWTVLYRRKHK 224
           MKIGLCAFSGFKIYPGSGKTLVKADGKTHVFLNKKCERSFLMKRNPRKVKWTVLYRRKHK
Sbjct: 1   MKIGLCAFSGFKIYPGSGKTLVKADGKTHVFLNKKCERSFLMKRNPRKVKWTVLYRRKHK 60

Query: 225 KGIVEEASKKRTRRTQKFQRAIVGASITDIMAKRNMKPEVRKAQREQAIKVAKDAKKAKQ 404
           KGIVEEASKKRTRRTQKFQRAIVGASITDIMAKRNMKPEVRKAQREQAIKVAKDAKKAKQ
Sbjct: 61  KGIVEEASKKRTRRTQKFQRAIVGASITDIMAKRNMKPEVRKAQREQAIKVAKDAKKAKQ 120

Query: 405 VEKKVKTQPNPKQQKTKATKVSQKAAPRVGGKR 503
           VEKKVKTQPNPKQQKTKATKVSQKAAPRVGGKR
Sbjct: 121 VEKKVKTQPNPKQQKTKATKVSQKAAPRVGGKR 153
