# Supplementary material for: The salivary gland transcriptome of the neotropical malaria vector Anopheles darlingi reveals accelerated evolution of genes relevant to hematophagy
Source: BMC Genomics. 2009 Jan 29;10:57. doi: 10.1186/1471-2164-10-57 (PMC2644710; doi:10.1186/1471-2164-10-57)
Supplement: Additional file 1 — Assembled and annotated sialotranscriptome of An. darlingi female mosquitoes. Hyperlinked Excel spreadsheet and associated files with EST assembly results. This is a compressed ZIP file that should be expanded to a new directory. After this is done, start Excel and then open the file ending in .xls so the hyperlinks will work. [file 1471-2164-10-57-S1.zip › links/AD/anda-contig_216-AD.txt]

>anda-contig_216

AD-216 putative salivary secreted peptide [Anopheles darlingi]        233   1e-064
AD-217 putative salivary secreted peptide [Anopheles darlingi]        207   6e-057


==> AD-216 putative salivary secreted peptide [Anopheles darlingi]
          Length = 118

 Score =  233 bits (595), Expect = 1e-064
 Identities = 118/118 (100%), Positives = 118/118 (100%)
 Frame = +3

Query: 30  MSRSGGSVCILLLLCSLVSTKPMLDQEGTSKSEEPPKEELSQESKAIALIHHLTYLIDYL 209
           MSRSGGSVCILLLLCSLVSTKPMLDQEGTSKSEEPPKEELSQESKAIALIHHLTYLIDYL
Sbjct: 1   MSRSGGSVCILLLLCSLVSTKPMLDQEGTSKSEEPPKEELSQESKAIALIHHLTYLIDYL 60

Query: 210 VRYVLGASDRKTPQDAVDYYQSALVEGKDENGQTGAQYRPSKERAQQEMQIIDQLMKS 383
           VRYVLGASDRKTPQDAVDYYQSALVEGKDENGQTGAQYRPSKERAQQEMQIIDQLMKS
Sbjct: 61  VRYVLGASDRKTPQDAVDYYQSALVEGKDENGQTGAQYRPSKERAQQEMQIIDQLMKS 118


==> AD-217 putative salivary secreted peptide [Anopheles darlingi]
          Length = 123

 Score =  207 bits (528), Expect = 6e-057
 Identities = 109/123 (88%), Positives = 114/123 (92%), Gaps = 5/123 (4%)
 Frame = +3

Query: 30  MSRSGGSVCILLLL-----CSLVSTKPMLDQEGTSKSEEPPKEELSQESKAIALIHHLTY 194
           MSRSGGSVCILLLL      SLVSTKP  DQEGTSKSEE PKEELSQESKAIALIHHLTY
Sbjct: 1   MSRSGGSVCILLLLLLALCASLVSTKPRPDQEGTSKSEEGPKEELSQESKAIALIHHLTY 60

Query: 195 LIDYLVRYVLGASDRKTPQDAVDYYQSALVEGKDENGQTGAQYRPSKERAQQEMQIIDQL 374
           LIDYLVRYVLGASDRKTPQDAV+YYQ+AL+EGKD+NGQTGAQYRPSKERAQQEMQII+QL
Sbjct: 61  LIDYLVRYVLGASDRKTPQDAVNYYQTALLEGKDKNGQTGAQYRPSKERAQQEMQIINQL 120

Query: 375 MKS 383
           MKS
Sbjct: 121 MKS 123
