# Supplementary material for: The salivary gland transcriptome of the neotropical malaria vector Anopheles darlingi reveals accelerated evolution of genes relevant to hematophagy
Source: BMC Genomics. 2009 Jan 29;10:57. doi: 10.1186/1471-2164-10-57 (PMC2644710; doi:10.1186/1471-2164-10-57)
Supplement: Additional file 1 — Assembled and annotated sialotranscriptome of An. darlingi female mosquitoes. Hyperlinked Excel spreadsheet and associated files with EST assembly results. This is a compressed ZIP file that should be expanded to a new directory. After this is done, start Excel and then open the file ending in .xls so the hyperlinks will work. [file 1471-2164-10-57-S1.zip › links/AD/anda-contig_217-AD.txt]

>anda-contig_217

AD-216 putative salivary secreted peptide [Anopheles darlingi]        216   1e-059
AD-217 putative salivary secreted peptide [Anopheles darlingi]        214   7e-059


==> AD-216 putative salivary secreted peptide [Anopheles darlingi]
          Length = 118

 Score =  216 bits (551), Expect = 1e-059
 Identities = 113/122 (92%), Positives = 115/122 (94%)
 Frame = +1

Query: 49  MSRSGGSVCILLLLLLALCSLVCTKPMLDQEGTSKSEEGPEEELSQESKAIALIHHLTYL 228
           MSRSGGSVCILLLL    CSLV TKPMLDQEGTSKSEE P+EELSQESKAIALIHHLTYL
Sbjct: 1   MSRSGGSVCILLLL----CSLVSTKPMLDQEGTSKSEEPPKEELSQESKAIALIHHLTYL 56

Query: 229 IDYLVRYVLGASDRKTSQDAVDYYQSALVEGKDENGQTGAQYRPSKERAEQEMQIIDQLM 408
           IDYLVRYVLGASDRKT QDAVDYYQSALVEGKDENGQTGAQYRPSKERA+QEMQIIDQLM
Sbjct: 57  IDYLVRYVLGASDRKTPQDAVDYYQSALVEGKDENGQTGAQYRPSKERAQQEMQIIDQLM 116

Query: 409 KS 414
           KS
Sbjct: 117 KS 118


==> AD-217 putative salivary secreted peptide [Anopheles darlingi]
          Length = 123

 Score =  214 bits (545), Expect = 7e-059
 Identities = 111/123 (90%), Positives = 118/123 (95%), Gaps = 1/123 (0%)
 Frame = +1

Query: 49  MSRSGGSVCILLLLLLALC-SLVCTKPMLDQEGTSKSEEGPEEELSQESKAIALIHHLTY 225
           MSRSGGSVCILLLLLLALC SLV TKP  DQEGTSKSEEGP+EELSQESKAIALIHHLTY
Sbjct: 1   MSRSGGSVCILLLLLLALCASLVSTKPRPDQEGTSKSEEGPKEELSQESKAIALIHHLTY 60

Query: 226 LIDYLVRYVLGASDRKTSQDAVDYYQSALVEGKDENGQTGAQYRPSKERAEQEMQIIDQL 405
           LIDYLVRYVLGASDRKT QDAV+YYQ+AL+EGKD+NGQTGAQYRPSKERA+QEMQII+QL
Sbjct: 61  LIDYLVRYVLGASDRKTPQDAVNYYQTALLEGKDKNGQTGAQYRPSKERAQQEMQIINQL 120

Query: 406 MKS 414
           MKS
Sbjct: 121 MKS 123
