# Supplementary material for: The salivary gland transcriptome of the neotropical malaria vector Anopheles darlingi reveals accelerated evolution of genes relevant to hematophagy
Source: BMC Genomics. 2009 Jan 29;10:57. doi: 10.1186/1471-2164-10-57 (PMC2644710; doi:10.1186/1471-2164-10-57)
Supplement: Additional file 1 — Assembled and annotated sialotranscriptome of An. darlingi female mosquitoes. Hyperlinked Excel spreadsheet and associated files with EST assembly results. This is a compressed ZIP file that should be expanded to a new directory. After this is done, start Excel and then open the file ending in .xls so the hyperlinks will work. [file 1471-2164-10-57-S1.zip › links/AD/anda-contig_218-AD.txt]

>anda-contig_218

AD-216 putative salivary secreted peptide [Anopheles darlingi]         50   6e-010
AD-217 putative salivary secreted peptide [Anopheles darlingi]         49   2e-009


==> AD-216 putative salivary secreted peptide [Anopheles darlingi]
          Length = 118

 Score = 50.4 bits (119), Expect = 6e-010
 Identities = 24/24 (100%), Positives = 24/24 (100%)
 Frame = +3

Query: 3   GAQYRPSKERAQQEMQIIDQLMKS 74
           GAQYRPSKERAQQEMQIIDQLMKS
Sbjct: 95  GAQYRPSKERAQQEMQIIDQLMKS 118


==> AD-217 putative salivary secreted peptide [Anopheles darlingi]
          Length = 123

 Score = 48.5 bits (114), Expect = 2e-009
 Identities = 23/24 (95%), Positives = 24/24 (100%)
 Frame = +3

Query: 3   GAQYRPSKERAQQEMQIIDQLMKS 74
           GAQYRPSKERAQQEMQII+QLMKS
Sbjct: 100 GAQYRPSKERAQQEMQIINQLMKS 123
