# Supplementary material for: The salivary gland transcriptome of the neotropical malaria vector Anopheles darlingi reveals accelerated evolution of genes relevant to hematophagy
Source: BMC Genomics. 2009 Jan 29;10:57. doi: 10.1186/1471-2164-10-57 (PMC2644710; doi:10.1186/1471-2164-10-57)
Supplement: Additional file 1 — Assembled and annotated sialotranscriptome of An. darlingi female mosquitoes. Hyperlinked Excel spreadsheet and associated files with EST assembly results. This is a compressed ZIP file that should be expanded to a new directory. After this is done, start Excel and then open the file ending in .xls so the hyperlinks will work. [file 1471-2164-10-57-S1.zip › links/AD/anda-contig_220-AD.txt]

>anda-contig_220

AD-220 60S ribosomal protein L7 [Anopheles darlingi]                  546   e-158
AD-67 probable salivary maltase precursor - truncated at 5 prime...    27   0.042
AD-66 ALPHA-AMYLASE - truncated at 5 prime [Anopheles darlingi]        27   0.042
AD-70 probable salivary maltase precursor [Anopheles darlingi]         27   0.054
AD-69 ALPHA-AMYLASE - truncated at 5 prime [Anopheles darlingi]        27   0.054
AD-68 salivary maltase - truncated at 5 prime [Anopheles darlingi]     27   0.054


==> AD-220 60S ribosomal protein L7 [Anopheles darlingi]
          Length = 274

 Score =  546 bits (1408), Expect = e-158
 Identities = 274/274 (100%), Positives = 274/274 (100%)
 Frame = +1

Query: 55  MADKAKTVPKAKEAAKAPADAKKPVKEKKAKGTKKLPAVPESKLKIAKRFAIKRPNALRA 234
           MADKAKTVPKAKEAAKAPADAKKPVKEKKAKGTKKLPAVPESKLKIAKRFAIKRPNALRA
Sbjct: 1   MADKAKTVPKAKEAAKAPADAKKPVKEKKAKGTKKLPAVPESKLKIAKRFAIKRPNALRA 60

Query: 235 RRHLKSVRLLRRKQNLQRAASYTKKYLRLERAVTEQARTAKKAGNIYIPAEPKVAFVMRI 414
           RRHLKSVRLLRRKQNLQRAASYTKKYLRLERAVTEQARTAKKAGNIYIPAEPKVAFVMRI
Sbjct: 61  RRHLKSVRLLRRKQNLQRAASYTKKYLRLERAVTEQARTAKKAGNIYIPAEPKVAFVMRI 120

Query: 415 RGINKVAPKVRKVLQLFRLRQINNGTFVKLNKATKNMLRIAEPYITYGYPTLKSVRQLIY 594
           RGINKVAPKVRKVLQLFRLRQINNGTFVKLNKATKNMLRIAEPYITYGYPTLKSVRQLIY
Sbjct: 121 RGINKVAPKVRKVLQLFRLRQINNGTFVKLNKATKNMLRIAEPYITYGYPTLKSVRQLIY 180

Query: 595 KRGFVKHRHSRIPITDNFVIERKLRAGHRLQCVEDLVYHIYTGGASFKKVNNFLWPFKLN 774
           KRGFVKHRHSRIPITDNFVIERKLRAGHRLQCVEDLVYHIYTGGASFKKVNNFLWPFKLN
Sbjct: 181 KRGFVKHRHSRIPITDNFVIERKLRAGHRLQCVEDLVYHIYTGGASFKKVNNFLWPFKLN 240

Query: 775 TPTGGWRKKNNHYVEGGDFGNREDKINELIQRMV 876
           TPTGGWRKKNNHYVEGGDFGNREDKINELIQRMV
Sbjct: 241 TPTGGWRKKNNHYVEGGDFGNREDKINELIQRMV 274


==> AD-67 probable salivary maltase precursor - truncated at 5 prime
           [Anopheles darlingi]
          Length = 239

 Score = 27.3 bits (59), Expect = 0.042
 Identities = 17/46 (36%), Positives = 23/46 (50%)
 Frame = +1

Query: 475 QINNGTFVKLNKATKNMLRIAEPYITYGYPTLKSVRQLIYKRGFVK 612
           Q NNGT    + ATK  L +A+     GY  L   +QL+  R  +K
Sbjct: 87  QWNNGTNAGFSNATKTWLPVAD-----GYKELNVEQQLLAPRSHLK 127


==> AD-66 ALPHA-AMYLASE - truncated at 5 prime [Anopheles darlingi]
          Length = 294

 Score = 27.3 bits (59), Expect = 0.042
 Identities = 17/46 (36%), Positives = 23/46 (50%)
 Frame = +1

Query: 475 QINNGTFVKLNKATKNMLRIAEPYITYGYPTLKSVRQLIYKRGFVK 612
           Q NNGT    + ATK  L +A+     GY  L   +QL+  R  +K
Sbjct: 142 QWNNGTDAGFSNATKTWLPVAD-----GYKELNVEQQLLAPRSHLK 182


==> AD-70 probable salivary maltase precursor [Anopheles darlingi]
          Length = 594

 Score = 26.9 bits (58), Expect = 0.054
 Identities = 17/46 (36%), Positives = 23/46 (50%)
 Frame = +1

Query: 475 QINNGTFVKLNKATKNMLRIAEPYITYGYPTLKSVRQLIYKRGFVK 612
           Q NNGT    + ATK  L +A+     GY  L   +QL+  R  +K
Sbjct: 442 QWNNGTNAGFSNATKTWLPVAD-----GYKELNVEQQLLDPRSHLK 482


==> AD-69 ALPHA-AMYLASE - truncated at 5 prime [Anopheles darlingi]
          Length = 193

 Score = 26.9 bits (58), Expect = 0.054
 Identities = 17/46 (36%), Positives = 23/46 (50%)
 Frame = +1

Query: 475 QINNGTFVKLNKATKNMLRIAEPYITYGYPTLKSVRQLIYKRGFVK 612
           Q NNGT    + ATK  L +A+     GY  L   +QL+  R  +K
Sbjct: 41  QWNNGTNAGFSNATKTWLPVAD-----GYKELNVEQQLLDPRSHLK 81


==> AD-68 salivary maltase - truncated at 5 prime [Anopheles darlingi]
          Length = 188

 Score = 26.9 bits (58), Expect = 0.054
 Identities = 17/46 (36%), Positives = 23/46 (50%)
 Frame = +1

Query: 475 QINNGTFVKLNKATKNMLRIAEPYITYGYPTLKSVRQLIYKRGFVK 612
           Q NNGT    + ATK  L +A+     GY  L   +QL+  R  +K
Sbjct: 36  QWNNGTNAGFSNATKTWLPVAD-----GYKELNVEQQLLDPRSHLK 76
