# Supplementary material for: The salivary gland transcriptome of the neotropical malaria vector Anopheles darlingi reveals accelerated evolution of genes relevant to hematophagy
Source: BMC Genomics. 2009 Jan 29;10:57. doi: 10.1186/1471-2164-10-57 (PMC2644710; doi:10.1186/1471-2164-10-57)
Supplement: Additional file 1 — Assembled and annotated sialotranscriptome of An. darlingi female mosquitoes. Hyperlinked Excel spreadsheet and associated files with EST assembly results. This is a compressed ZIP file that should be expanded to a new directory. After this is done, start Excel and then open the file ending in .xls so the hyperlinks will work. [file 1471-2164-10-57-S1.zip › links/AD/anda-contig_222-AD.txt]

>anda-contig_222

AD-222 60S ribosomal protein L22 [Anopheles darlingi]                 384   e-110


==> AD-222 60S ribosomal protein L22 [Anopheles darlingi]
          Length = 187

 Score =  384 bits (986), Expect = e-110
 Identities = 187/187 (100%), Positives = 187/187 (100%)
 Frame = +1

Query: 37  MGRYAKEPDNASKSCKSRGSNLRVHFKNTRETALAIKRMPLRRAQRFLKNVCDKKECVPF 216
           MGRYAKEPDNASKSCKSRGSNLRVHFKNTRETALAIKRMPLRRAQRFLKNVCDKKECVPF
Sbjct: 1   MGRYAKEPDNASKSCKSRGSNLRVHFKNTRETALAIKRMPLRRAQRFLKNVCDKKECVPF 60

Query: 217 RRFNGGVGRCAQAKHWGTSVGRWPKKSAEFLLQLLKNAEANADYKGLDVDRLVIDHIQVN 396
           RRFNGGVGRCAQAKHWGTSVGRWPKKSAEFLLQLLKNAEANADYKGLDVDRLVIDHIQVN
Sbjct: 61  RRFNGGVGRCAQAKHWGTSVGRWPKKSAEFLLQLLKNAEANADYKGLDVDRLVIDHIQVN 120

Query: 397 RAPCLRRRTYRAHGRINPYMSSPCHIELSLTEKEDVVTKAADNAEQEKKKLSKKKMQRQK 576
           RAPCLRRRTYRAHGRINPYMSSPCHIELSLTEKEDVVTKAADNAEQEKKKLSKKKMQRQK
Sbjct: 121 RAPCLRRRTYRAHGRINPYMSSPCHIELSLTEKEDVVTKAADNAEQEKKKLSKKKMQRQK 180

Query: 577 EKMMRNE 597
           EKMMRNE
Sbjct: 181 EKMMRNE 187
