# Supplementary material for: The salivary gland transcriptome of the neotropical malaria vector Anopheles darlingi reveals accelerated evolution of genes relevant to hematophagy
Source: BMC Genomics. 2009 Jan 29;10:57. doi: 10.1186/1471-2164-10-57 (PMC2644710; doi:10.1186/1471-2164-10-57)
Supplement: Additional file 1 — Assembled and annotated sialotranscriptome of An. darlingi female mosquitoes. Hyperlinked Excel spreadsheet and associated files with EST assembly results. This is a compressed ZIP file that should be expanded to a new directory. After this is done, start Excel and then open the file ending in .xls so the hyperlinks will work. [file 1471-2164-10-57-S1.zip › links/AD/anda-contig_224-AD.txt]

>anda-contig_224

AD-224 60s ribosomal protein L2/L8 [Anopheles darlingi]               534   e-155


==> AD-224 60s ribosomal protein L2/L8 [Anopheles darlingi]
          Length = 261

 Score =  534 bits (1376), Expect = e-155
 Identities = 261/261 (100%), Positives = 261/261 (100%)
 Frame = +1

Query: 82  MGRVIRAQRKGAGSVFRAHTKKRKGQPKLRNLDYAERHGYLKGVVKQIIHDPGRGAPLAV 261
           MGRVIRAQRKGAGSVFRAHTKKRKGQPKLRNLDYAERHGYLKGVVKQIIHDPGRGAPLAV
Sbjct: 1   MGRVIRAQRKGAGSVFRAHTKKRKGQPKLRNLDYAERHGYLKGVVKQIIHDPGRGAPLAV 60

Query: 262 VHFRDPYKFRLRKQLFIAAEGMYTGQFVYCGKRAQLQIGNVLPIGLMPEGTIVCNLEEKT 441
           VHFRDPYKFRLRKQLFIAAEGMYTGQFVYCGKRAQLQIGNVLPIGLMPEGTIVCNLEEKT
Sbjct: 61  VHFRDPYKFRLRKQLFIAAEGMYTGQFVYCGKRAQLQIGNVLPIGLMPEGTIVCNLEEKT 120

Query: 442 GDRGKLARTSGNYASVIAHNPDTKRTRVKLPSGAKKVLPSANRAMVGIVAGGGRIDKPIL 621
           GDRGKLARTSGNYASVIAHNPDTKRTRVKLPSGAKKVLPSANRAMVGIVAGGGRIDKPIL
Sbjct: 121 GDRGKLARTSGNYASVIAHNPDTKRTRVKLPSGAKKVLPSANRAMVGIVAGGGRIDKPIL 180

Query: 622 KAGRAYHKYKVKRNCWPKVRGVAMNPVEHPHGGGNHQHIGKASTVMRGTPAGRKVGLIAA 801
           KAGRAYHKYKVKRNCWPKVRGVAMNPVEHPHGGGNHQHIGKASTVMRGTPAGRKVGLIAA
Sbjct: 181 KAGRAYHKYKVKRNCWPKVRGVAMNPVEHPHGGGNHQHIGKASTVMRGTPAGRKVGLIAA 240

Query: 802 RRTGRIRGGKGDEKFKEKEKK 864
           RRTGRIRGGKGDEKFKEKEKK
Sbjct: 241 RRTGRIRGGKGDEKFKEKEKK 261
