# Supplementary material for: The salivary gland transcriptome of the neotropical malaria vector Anopheles darlingi reveals accelerated evolution of genes relevant to hematophagy
Source: BMC Genomics. 2009 Jan 29;10:57. doi: 10.1186/1471-2164-10-57 (PMC2644710; doi:10.1186/1471-2164-10-57)
Supplement: Additional file 1 — Assembled and annotated sialotranscriptome of An. darlingi female mosquitoes. Hyperlinked Excel spreadsheet and associated files with EST assembly results. This is a compressed ZIP file that should be expanded to a new directory. After this is done, start Excel and then open the file ending in .xls so the hyperlinks will work. [file 1471-2164-10-57-S1.zip › links/AD/anda-contig_225-AD.txt]

>anda-contig_225

AD-225 60S ribosomal protein L9 [Anopheles darlingi]                  374   e-107


==> AD-225 60S ribosomal protein L9 [Anopheles darlingi]
          Length = 190

 Score =  374 bits (960), Expect = e-107
 Identities = 190/190 (100%), Positives = 190/190 (100%)
 Frame = +3

Query: 54  MRTINSNQTVTVPKGVAVKVHSRVVTVDGPRGRLIKNFRHLPMDIYKVSKKKLRVEKWFG 233
           MRTINSNQTVTVPKGVAVKVHSRVVTVDGPRGRLIKNFRHLPMDIYKVSKKKLRVEKWFG
Sbjct: 1   MRTINSNQTVTVPKGVAVKVHSRVVTVDGPRGRLIKNFRHLPMDIYKVSKKKLRVEKWFG 60

Query: 234 SKKEIAAVRTVCSHVENMIKGVTKGFQYKMRAVHAHFPINCVISENNSLVEIRNFLGEKH 413
           SKKEIAAVRTVCSHVENMIKGVTKGFQYKMRAVHAHFPINCVISENNSLVEIRNFLGEKH
Sbjct: 61  SKKEIAAVRTVCSHVENMIKGVTKGFQYKMRAVHAHFPINCVISENNSLVEIRNFLGEKH 120

Query: 414 IRRVKMQPGVTVVNSAKQKDELVLEGNDIEAVSLSAALIQQSTTVRNKDIRKFLDGLYVS 593
           IRRVKMQPGVTVVNSAKQKDELVLEGNDIEAVSLSAALIQQSTTVRNKDIRKFLDGLYVS
Sbjct: 121 IRRVKMQPGVTVVNSAKQKDELVLEGNDIEAVSLSAALIQQSTTVRNKDIRKFLDGLYVS 180

Query: 594 EKTTVVQEEE 623
           EKTTVVQEEE
Sbjct: 181 EKTTVVQEEE 190
