# Supplementary material for: The salivary gland transcriptome of the neotropical malaria vector Anopheles darlingi reveals accelerated evolution of genes relevant to hematophagy
Source: BMC Genomics. 2009 Jan 29;10:57. doi: 10.1186/1471-2164-10-57 (PMC2644710; doi:10.1186/1471-2164-10-57)
Supplement: Additional file 1 — Assembled and annotated sialotranscriptome of An. darlingi female mosquitoes. Hyperlinked Excel spreadsheet and associated files with EST assembly results. This is a compressed ZIP file that should be expanded to a new directory. After this is done, start Excel and then open the file ending in .xls so the hyperlinks will work. [file 1471-2164-10-57-S1.zip › links/AD/anda-contig_229-AD.txt]

>anda-contig_229

AD-229 Ubiquitin/60s ribosomal protein L40 fusion [Anopheles dar...   262   3e-073
AD-239 Ubiquitin-like/40S ribosomal S30 protein fusion [Anophele...    29   0.005


==> AD-229 Ubiquitin/60s ribosomal protein L40 fusion [Anopheles
           darlingi]
          Length = 128

 Score =  262 bits (670), Expect = 3e-073
 Identities = 128/128 (100%), Positives = 128/128 (100%)
 Frame = +2

Query: 53  MQIFVKTLTGKTITLEVEPSDTIENVKAKIQDKEGIPPDQQRLIFAGKQLEDGRTLSDYN 232
           MQIFVKTLTGKTITLEVEPSDTIENVKAKIQDKEGIPPDQQRLIFAGKQLEDGRTLSDYN
Sbjct: 1   MQIFVKTLTGKTITLEVEPSDTIENVKAKIQDKEGIPPDQQRLIFAGKQLEDGRTLSDYN 60

Query: 233 IQKESTLHLVLRLRGGIIEPSLRILAQKYNCDKMICRKCYARLHPRATNCRKKKCGHTNN 412
           IQKESTLHLVLRLRGGIIEPSLRILAQKYNCDKMICRKCYARLHPRATNCRKKKCGHTNN
Sbjct: 61  IQKESTLHLVLRLRGGIIEPSLRILAQKYNCDKMICRKCYARLHPRATNCRKKKCGHTNN 120

Query: 413 LRPKKKLK 436
           LRPKKKLK
Sbjct: 121 LRPKKKLK 128


==> AD-239 Ubiquitin-like/40S ribosomal S30 protein fusion [Anopheles
           darlingi]
          Length = 132

 Score = 29.3 bits (64), Expect = 0.005
 Identities = 25/83 (30%), Positives = 39/83 (46%), Gaps = 1/83 (1%)
 Frame = +2

Query: 53  MQIFVKTLTGKTITLEVEPSDTIENVKAKIQDKEGIPPDQQRLIFA-GKQLEDGRTLSDY 229
           MQ+ V+ L   T  LEV P D+I +VK  + + E I       ++  GK L D + + + 
Sbjct: 1   MQLHVRGLN--TQILEVRPEDSIHDVKRMLAEAESIDESVALSLWCEGKPLADEQFVGE- 57

Query: 230 NIQKESTLHLVLRLRGGIIEPSL 298
                  L + + L GG +  SL
Sbjct: 58  --PSSPELDVTVGLLGGKVHGSL 78
