# Supplementary material for: The salivary gland transcriptome of the neotropical malaria vector Anopheles darlingi reveals accelerated evolution of genes relevant to hematophagy
Source: BMC Genomics. 2009 Jan 29;10:57. doi: 10.1186/1471-2164-10-57 (PMC2644710; doi:10.1186/1471-2164-10-57)
Supplement: Additional file 1 — Assembled and annotated sialotranscriptome of An. darlingi female mosquitoes. Hyperlinked Excel spreadsheet and associated files with EST assembly results. This is a compressed ZIP file that should be expanded to a new directory. After this is done, start Excel and then open the file ending in .xls so the hyperlinks will work. [file 1471-2164-10-57-S1.zip › links/AD/anda-contig_230-AD.txt]

>anda-contig_230

AD-230 40S ribosomal protein S17 [Anopheles darlingi]                 260   2e-072


==> AD-230 40S ribosomal protein S17 [Anopheles darlingi]
          Length = 131

 Score =  260 bits (664), Expect = 2e-072
 Identities = 131/131 (100%), Positives = 131/131 (100%)
 Frame = +1

Query: 43  MGRVRTKTVKEASKVIIEKYYTRLTMDFDTNKRIVEEVAIIPTKPLRNKIAGFVTHLMKR 222
           MGRVRTKTVKEASKVIIEKYYTRLTMDFDTNKRIVEEVAIIPTKPLRNKIAGFVTHLMKR
Sbjct: 1   MGRVRTKTVKEASKVIIEKYYTRLTMDFDTNKRIVEEVAIIPTKPLRNKIAGFVTHLMKR 60

Query: 223 LRHSQVRGISIKLQEEERERRDNYVPDVSALEQDIIEVDPETKEMLKHLDFNNIVVQLTN 402
           LRHSQVRGISIKLQEEERERRDNYVPDVSALEQDIIEVDPETKEMLKHLDFNNIVVQLTN
Sbjct: 61  LRHSQVRGISIKLQEEERERRDNYVPDVSALEQDIIEVDPETKEMLKHLDFNNIVVQLTN 120

Query: 403 PTAPGYSNRRN 435
           PTAPGYSNRRN
Sbjct: 121 PTAPGYSNRRN 131
