# Supplementary material for: The salivary gland transcriptome of the neotropical malaria vector Anopheles darlingi reveals accelerated evolution of genes relevant to hematophagy
Source: BMC Genomics. 2009 Jan 29;10:57. doi: 10.1186/1471-2164-10-57 (PMC2644710; doi:10.1186/1471-2164-10-57)
Supplement: Additional file 1 — Assembled and annotated sialotranscriptome of An. darlingi female mosquitoes. Hyperlinked Excel spreadsheet and associated files with EST assembly results. This is a compressed ZIP file that should be expanded to a new directory. After this is done, start Excel and then open the file ending in .xls so the hyperlinks will work. [file 1471-2164-10-57-S1.zip › links/AD/anda-contig_231-AD.txt]

>anda-contig_231

AD-231 GAMBICIN PRECURSOR [Anopheles darlingi]                        175   5e-047


==> AD-231 GAMBICIN PRECURSOR [Anopheles darlingi]
          Length = 83

 Score =  175 bits (443), Expect = 5e-047
 Identities = 83/83 (100%), Positives = 83/83 (100%)
 Frame = +2

Query: 14  MKVTSVCILVAVLLCSAAVADATVFCYASTCSRCKSIGAKYCGYGTVSTKGVSCDGQTSI 193
           MKVTSVCILVAVLLCSAAVADATVFCYASTCSRCKSIGAKYCGYGTVSTKGVSCDGQTSI
Sbjct: 1   MKVTSVCILVAVLLCSAAVADATVFCYASTCSRCKSIGAKYCGYGTVSTKGVSCDGQTSI 60

Query: 194 RSCADCKARFGRCVESYLTECFL 262
           RSCADCKARFGRCVESYLTECFL
Sbjct: 61  RSCADCKARFGRCVESYLTECFL 83
