# Supplementary material for: The salivary gland transcriptome of the neotropical malaria vector Anopheles darlingi reveals accelerated evolution of genes relevant to hematophagy
Source: BMC Genomics. 2009 Jan 29;10:57. doi: 10.1186/1471-2164-10-57 (PMC2644710; doi:10.1186/1471-2164-10-57)
Supplement: Additional file 1 — Assembled and annotated sialotranscriptome of An. darlingi female mosquitoes. Hyperlinked Excel spreadsheet and associated files with EST assembly results. This is a compressed ZIP file that should be expanded to a new directory. After this is done, start Excel and then open the file ending in .xls so the hyperlinks will work. [file 1471-2164-10-57-S1.zip › links/AD/anda-contig_232-AD.txt]

>anda-contig_232

AD-233 40S ribosomal protein S23 [Anopheles darlingi]                 176   2e-047


==> AD-233 40S ribosomal protein S23 [Anopheles darlingi]
          Length = 143

 Score =  176 bits (447), Expect = 2e-047
 Identities = 88/90 (97%), Positives = 88/90 (97%)
 Frame = +3

Query: 24  KVGVEAKQPNSAIRKCVRVQLIKNGKKITAFVPRDGCLNYIEENDEVLVAGFGRKGHAVG 203
           KVGVEAKQPNSAIRKCVRVQLIKNGKKITAFVPRDGCLNYIEENDEVLVAGFGRKGHAVG
Sbjct: 54  KVGVEAKQPNSAIRKCVRVQLIKNGKKITAFVPRDGCLNYIEENDEVLVAGFGRKGHAVG 113

Query: 204 DIPGVRFKVVKVANVSLLALYKEKKERPRS 293
           DIPGVRFKVVKVANV L ALYKEKKERPRS
Sbjct: 114 DIPGVRFKVVKVANVPLSALYKEKKERPRS 143
