# Supplementary material for: The salivary gland transcriptome of the neotropical malaria vector Anopheles darlingi reveals accelerated evolution of genes relevant to hematophagy
Source: BMC Genomics. 2009 Jan 29;10:57. doi: 10.1186/1471-2164-10-57 (PMC2644710; doi:10.1186/1471-2164-10-57)
Supplement: Additional file 1 — Assembled and annotated sialotranscriptome of An. darlingi female mosquitoes. Hyperlinked Excel spreadsheet and associated files with EST assembly results. This is a compressed ZIP file that should be expanded to a new directory. After this is done, start Excel and then open the file ending in .xls so the hyperlinks will work. [file 1471-2164-10-57-S1.zip › links/AD/anda-contig_233-AD.txt]

>anda-contig_233

AD-233 40S ribosomal protein S23 [Anopheles darlingi]                 288   5e-081
AD-328 peptidyl-prolyl cis-trans isomerase [Anopheles darlingi]        25   0.098


==> AD-233 40S ribosomal protein S23 [Anopheles darlingi]
          Length = 143

 Score =  288 bits (738), Expect = 5e-081
 Identities = 141/143 (98%), Positives = 141/143 (98%)
 Frame = +3

Query: 45  MGKPRGIRTARKHIRHRRDQRWADKDYKKAHLGTRWKSNPFAGASHAKGIVLEKVGVEAK 224
           MGKPRGIRTARKHIRHRRDQRWADKDYKKAHLGTRWKSNPFAGASHAKGIVLEKVGVEAK
Sbjct: 1   MGKPRGIRTARKHIRHRRDQRWADKDYKKAHLGTRWKSNPFAGASHAKGIVLEKVGVEAK 60

Query: 225 QPNSAIRKCVRVQLIKNGKKITAFVPRDGCLNYIEENDEVLVAGFGRKGHAVGDIPGVRF 404
           QPNSAIRKCVRVQLIKNGKKITAFVPRDGCLNYIEENDEVLVAGFGRKGHAVGDIPGVRF
Sbjct: 61  QPNSAIRKCVRVQLIKNGKKITAFVPRDGCLNYIEENDEVLVAGFGRKGHAVGDIPGVRF 120

Query: 405 KVVKVANVSLLALYKEKKERPRS 473
           KVVKVANV L ALYKEKKERPRS
Sbjct: 121 KVVKVANVPLSALYKEKKERPRS 143


==> AD-328 peptidyl-prolyl cis-trans isomerase [Anopheles darlingi]
          Length = 200

 Score = 25.4 bits (54), Expect = 0.098
 Identities = 10/24 (41%), Positives = 15/24 (62%)
 Frame = +3

Query: 102 QRWADKDYKKAHLGTRWKSNPFAG 173
           +R+AD+++K  H G  W S   AG
Sbjct: 101 ERFADENFKLKHFGAGWLSMANAG 124
