# Supplementary material for: The salivary gland transcriptome of the neotropical malaria vector Anopheles darlingi reveals accelerated evolution of genes relevant to hematophagy
Source: BMC Genomics. 2009 Jan 29;10:57. doi: 10.1186/1471-2164-10-57 (PMC2644710; doi:10.1186/1471-2164-10-57)
Supplement: Additional file 1 — Assembled and annotated sialotranscriptome of An. darlingi female mosquitoes. Hyperlinked Excel spreadsheet and associated files with EST assembly results. This is a compressed ZIP file that should be expanded to a new directory. After this is done, start Excel and then open the file ending in .xls so the hyperlinks will work. [file 1471-2164-10-57-S1.zip › links/AD/anda-contig_235-AD.txt]

>anda-contig_235

AD-235 40S ribosomal protein S15 [Anopheles darlingi]                 305   5e-086


==> AD-235 40S ribosomal protein S15 [Anopheles darlingi]
          Length = 149

 Score =  305 bits (780), Expect = 5e-086
 Identities = 149/149 (100%), Positives = 149/149 (100%)
 Frame = +3

Query: 60  MADQAPEEGAKKKRTFRKFTYRGVDLDQLLDMKQEALMDLMHSRAKRRFKRGLRRKPQAL 239
           MADQAPEEGAKKKRTFRKFTYRGVDLDQLLDMKQEALMDLMHSRAKRRFKRGLRRKPQAL
Sbjct: 1   MADQAPEEGAKKKRTFRKFTYRGVDLDQLLDMKQEALMDLMHSRAKRRFKRGLRRKPQAL 60

Query: 240 IKKLRKAKKETPPNEKPACVKTHLRNMIIVPEMVGSTVGIYNGKTFNQTEIRPDMIGHYL 419
           IKKLRKAKKETPPNEKPACVKTHLRNMIIVPEMVGSTVGIYNGKTFNQTEIRPDMIGHYL
Sbjct: 61  IKKLRKAKKETPPNEKPACVKTHLRNMIIVPEMVGSTVGIYNGKTFNQTEIRPDMIGHYL 120

Query: 420 GEFSMTYKPVKHGRPGIGATHSSRFIPLK 506
           GEFSMTYKPVKHGRPGIGATHSSRFIPLK
Sbjct: 121 GEFSMTYKPVKHGRPGIGATHSSRFIPLK 149
