# Supplementary material for: The salivary gland transcriptome of the neotropical malaria vector Anopheles darlingi reveals accelerated evolution of genes relevant to hematophagy
Source: BMC Genomics. 2009 Jan 29;10:57. doi: 10.1186/1471-2164-10-57 (PMC2644710; doi:10.1186/1471-2164-10-57)
Supplement: Additional file 1 — Assembled and annotated sialotranscriptome of An. darlingi female mosquitoes. Hyperlinked Excel spreadsheet and associated files with EST assembly results. This is a compressed ZIP file that should be expanded to a new directory. After this is done, start Excel and then open the file ending in .xls so the hyperlinks will work. [file 1471-2164-10-57-S1.zip › links/AD/anda-contig_236-AD.txt]

>anda-contig_236

AD-237 antimicrobial peptide cecropin [Anopheles darlingi]             87   2e-023
AD-236 antimicrobial peptide cecropin [Anopheles darlingi]             87   2e-023


==> AD-237 antimicrobial peptide cecropin [Anopheles darlingi]
          Length = 60

 Score = 87.0 bits (214), Expect(2) = 2e-023
 Identities = 43/45 (95%), Positives = 45/45 (100%)
 Frame = +3

Query: 99  KLFILVAIAVLVIAGIQPADAAPRWKFGKRLERLGRNVFKAAKES 233
           KLFILVAIAVLVIAGIQPADAAPRWKFGKRLERLGRNVFKAAK++
Sbjct: 5   KLFILVAIAVLVIAGIQPADAAPRWKFGKRLERLGRNVFKAAKKA 49


 Score = 31.2 bits (69), Expect(2) = 2e-023
 Identities = 14/14 (100%), Positives = 14/14 (100%)
 Frame = +1

Query: 226 KKALPVIAGYKALG 267
           KKALPVIAGYKALG
Sbjct: 47  KKALPVIAGYKALG 60


==> AD-236 antimicrobial peptide cecropin [Anopheles darlingi]
          Length = 60

 Score = 87.0 bits (214), Expect(2) = 2e-023
 Identities = 43/45 (95%), Positives = 45/45 (100%)
 Frame = +3

Query: 99  KLFILVAIAVLVIAGIQPADAAPRWKFGKRLERLGRNVFKAAKES 233
           KLFILVAIAVLVIAGIQPADAAPRWKFGKRLERLGRNVFKAAK++
Sbjct: 5   KLFILVAIAVLVIAGIQPADAAPRWKFGKRLERLGRNVFKAAKKA 49


 Score = 31.2 bits (69), Expect(2) = 2e-023
 Identities = 14/14 (100%), Positives = 14/14 (100%)
 Frame = +1

Query: 226 KKALPVIAGYKALG 267
           KKALPVIAGYKALG
Sbjct: 47  KKALPVIAGYKALG 60
