# Supplementary material for: The salivary gland transcriptome of the neotropical malaria vector Anopheles darlingi reveals accelerated evolution of genes relevant to hematophagy
Source: BMC Genomics. 2009 Jan 29;10:57. doi: 10.1186/1471-2164-10-57 (PMC2644710; doi:10.1186/1471-2164-10-57)
Supplement: Additional file 1 — Assembled and annotated sialotranscriptome of An. darlingi female mosquitoes. Hyperlinked Excel spreadsheet and associated files with EST assembly results. This is a compressed ZIP file that should be expanded to a new directory. After this is done, start Excel and then open the file ending in .xls so the hyperlinks will work. [file 1471-2164-10-57-S1.zip › links/AD/anda-contig_237-AD.txt]

>anda-contig_237

AD-237 antimicrobial peptide cecropin [Anopheles darlingi]            119   4e-030
AD-236 antimicrobial peptide cecropin [Anopheles darlingi]            119   4e-030
AD-927 Cecropin precursor [Anopheles darlingi]                         54   3e-010
AD-60 cecropin [Anopheles darlingi]                                    38   1e-005
AD-59 cecropin [Anopheles darlingi]                                    38   1e-005
AD-58 cecropin [Anopheles darlingi]                                    38   1e-005
AD-57 antimicrobial peptide cecropin [Anopheles darlingi]              38   1e-005


==> AD-237 antimicrobial peptide cecropin [Anopheles darlingi]
          Length = 60

 Score =  119 bits (298), Expect = 4e-030
 Identities = 60/60 (100%), Positives = 60/60 (100%)
 Frame = +2

Query: 86  MNFTKLFILVAIAVLVIAGIQPADAAPRWKFGKRLERLGRNVFKAAKKALPVIAGYKALG 265
           MNFTKLFILVAIAVLVIAGIQPADAAPRWKFGKRLERLGRNVFKAAKKALPVIAGYKALG
Sbjct: 1   MNFTKLFILVAIAVLVIAGIQPADAAPRWKFGKRLERLGRNVFKAAKKALPVIAGYKALG 60


==> AD-236 antimicrobial peptide cecropin [Anopheles darlingi]
          Length = 60

 Score =  119 bits (298), Expect = 4e-030
 Identities = 60/60 (100%), Positives = 60/60 (100%)
 Frame = +2

Query: 86  MNFTKLFILVAIAVLVIAGIQPADAAPRWKFGKRLERLGRNVFKAAKKALPVIAGYKALG 265
           MNFTKLFILVAIAVLVIAGIQPADAAPRWKFGKRLERLGRNVFKAAKKALPVIAGYKALG
Sbjct: 1   MNFTKLFILVAIAVLVIAGIQPADAAPRWKFGKRLERLGRNVFKAAKKALPVIAGYKALG 60


==> AD-927 Cecropin precursor [Anopheles darlingi]
          Length = 60

 Score = 53.5 bits (127), Expect = 3e-010
 Identities = 31/61 (50%), Positives = 39/61 (63%), Gaps = 1/61 (1%)
 Frame = +2

Query: 86  MNFTK-LFILVAIAVLVIAGIQPADAAPRWKFGKRLERLGRNVFKAAKKALPVIAGYKAL 262
           MNF K LF+ V +A L++ G    DA    K GK++E  G+ VF AA+KALPV  G KAL
Sbjct: 1   MNFNKILFLAVVLAALLLVG--QTDAGFLKKLGKKIEGAGKRVFNAAEKALPVAVGVKAL 58

Query: 263 G 265
           G
Sbjct: 59  G 59


==> AD-60 cecropin [Anopheles darlingi]
          Length = 60

 Score = 38.1 bits (87), Expect = 1e-005
 Identities = 20/55 (36%), Positives = 32/55 (58%)
 Frame = +2

Query: 98  KLFILVAIAVLVIAGIQPADAAPRWKFGKRLERLGRNVFKAAKKALPVIAGYKAL 262
           K+ +LVA+ ++        +A    KF K++E  GR +  AA+K LPV+AG K +
Sbjct: 4   KVILLVALVLMAALFGGETEARRFRKFLKKVEGAGRRITNAAQKGLPVVAGVKGI 58


==> AD-59 cecropin [Anopheles darlingi]
          Length = 60

 Score = 38.1 bits (87), Expect = 1e-005
 Identities = 20/55 (36%), Positives = 32/55 (58%)
 Frame = +2

Query: 98  KLFILVAIAVLVIAGIQPADAAPRWKFGKRLERLGRNVFKAAKKALPVIAGYKAL 262
           K+ +LVA+ ++        +A    KF K++E  GR +  AA+K LPV+AG K +
Sbjct: 4   KVILLVALVLMAALFGGETEARRFRKFLKKVEGAGRRITNAAQKGLPVVAGVKGI 58


==> AD-58 cecropin [Anopheles darlingi]
          Length = 60

 Score = 38.1 bits (87), Expect = 1e-005
 Identities = 20/55 (36%), Positives = 32/55 (58%)
 Frame = +2

Query: 98  KLFILVAIAVLVIAGIQPADAAPRWKFGKRLERLGRNVFKAAKKALPVIAGYKAL 262
           K+ +LVA+ ++        +A    KF K++E  GR +  AA+K LPV+AG K +
Sbjct: 4   KVILLVALVLMAALFGGETEARRFRKFLKKVEGAGRRITNAAQKGLPVVAGVKGI 58


==> AD-57 antimicrobial peptide cecropin [Anopheles darlingi]
          Length = 60

 Score = 38.1 bits (87), Expect = 1e-005
 Identities = 20/55 (36%), Positives = 32/55 (58%)
 Frame = +2

Query: 98  KLFILVAIAVLVIAGIQPADAAPRWKFGKRLERLGRNVFKAAKKALPVIAGYKAL 262
           K+ +LVA+ ++        +A    KF K++E  GR +  AA+K LPV+AG K +
Sbjct: 4   KVILLVALVLMAALFGGETEARRFRKFLKKVEGAGRRITNAAQKGLPVVAGVKGI 58
