# Supplementary material for: The salivary gland transcriptome of the neotropical malaria vector Anopheles darlingi reveals accelerated evolution of genes relevant to hematophagy
Source: BMC Genomics. 2009 Jan 29;10:57. doi: 10.1186/1471-2164-10-57 (PMC2644710; doi:10.1186/1471-2164-10-57)
Supplement: Additional file 1 — Assembled and annotated sialotranscriptome of An. darlingi female mosquitoes. Hyperlinked Excel spreadsheet and associated files with EST assembly results. This is a compressed ZIP file that should be expanded to a new directory. After this is done, start Excel and then open the file ending in .xls so the hyperlinks will work. [file 1471-2164-10-57-S1.zip › links/AD/anda-contig_24-AD.txt]

>anda-contig_24

AD-24 GE rich family salivary gland protein [Anopheles darlingi]      478   e-138
AD-27 GE rich salivary gland protein [Anopheles darlingi]             469   e-135
AD-25 GE rich salivary gland protein [Anopheles darlingi]             469   e-135
AD-23 30 kDa salivary antigen family [Anopheles darlingi]             466   e-134
AD-22 GE rich salivary gland protein [Anopheles darlingi]             466   e-134
AD-29 30 kDa salivary antigen family protein [Anopheles darlingi]     463   e-133
AD-26 30 kDa salivary antigen family protein [Anopheles darlingi]     462   e-133
AD-21 GE rich salivary gland protein [Anopheles darlingi]             462   e-133
AD-28 30 kDa salivary antigen family protein [Anopheles darlingi]     459   e-132
AD-259 putative GVQ-rich salivary protein [Anopheles darlingi]         27   0.033


==> AD-24 GE rich family salivary gland protein [Anopheles darlingi]
          Length = 236

 Score =  478 bits (1229), Expect = e-138
 Identities = 236/236 (100%), Positives = 236/236 (100%)
 Frame = +2

Query: 50  MKFYLLLASTLCLALIVTARPNEDTTEDGSSDTTGDEDGDPSDDPRGDTPEDTTDAGDAD 229
           MKFYLLLASTLCLALIVTARPNEDTTEDGSSDTTGDEDGDPSDDPRGDTPEDTTDAGDAD
Sbjct: 1   MKFYLLLASTLCLALIVTARPNEDTTEDGSSDTTGDEDGDPSDDPRGDTPEDTTDAGDAD 60

Query: 230 TSDGHDLLTSDDEVEGYGGESGDGDGTAESKDDAESDDGEGGSGEGGKGGAGGKESRRNT 409
           TSDGHDLLTSDDEVEGYGGESGDGDGTAESKDDAESDDGEGGSGEGGKGGAGGKESRRNT
Sbjct: 61  TSDGHDLLTSDDEVEGYGGESGDGDGTAESKDDAESDDGEGGSGEGGKGGAGGKESRRNT 120

Query: 410 YRQVHKLLKKVMKVDVKDKYLKSFIVARLQERLMNPTIDLVSTIEKYSKIKECFSSVEKD 589
           YRQVHKLLKKVMKVDVKDKYLKSFIVARLQERLMNPTIDLVSTIEKYSKIKECFSSVEKD
Sbjct: 121 YRQVHKLLKKVMKVDVKDKYLKSFIVARLQERLMNPTIDLVSTIEKYSKIKECFSSVEKD 180

Query: 590 TKELVKESEKSYKECAEDKRNTHCGSEGTRDLDEGLIDLEQELSDCIVEKRDEDSE 757
           TKELVKESEKSYKECAEDKRNTHCGSEGTRDLDEGLIDLEQELSDCIVEKRDEDSE
Sbjct: 181 TKELVKESEKSYKECAEDKRNTHCGSEGTRDLDEGLIDLEQELSDCIVEKRDEDSE 236


==> AD-27 GE rich salivary gland protein [Anopheles darlingi]
          Length = 236

 Score =  469 bits (1207), Expect = e-135
 Identities = 232/236 (98%), Positives = 233/236 (98%)
 Frame = +2

Query: 50  MKFYLLLASTLCLALIVTARPNEDTTEDGSSDTTGDEDGDPSDDPRGDTPEDTTDAGDAD 229
           MKFYLLLASTLCLALIVTARPNEDTTEDGSSDTTGDEDGDPSDDPRGDTPEDTTDAGDAD
Sbjct: 1   MKFYLLLASTLCLALIVTARPNEDTTEDGSSDTTGDEDGDPSDDPRGDTPEDTTDAGDAD 60

Query: 230 TSDGHDLLTSDDEVEGYGGESGDGDGTAESKDDAESDDGEGGSGEGGKGGAGGKESRRNT 409
           TSDGHDLLTSDDEVEGYGGESGDGDGTAE KDDAES DGEG SGEGGKGGAGGKESRRNT
Sbjct: 61  TSDGHDLLTSDDEVEGYGGESGDGDGTAEGKDDAESADGEGSSGEGGKGGAGGKESRRNT 120

Query: 410 YRQVHKLLKKVMKVDVKDKYLKSFIVARLQERLMNPTIDLVSTIEKYSKIKECFSSVEKD 589
           YRQVHKLLKKVMKVDVKDKYLKSFIVARLQERLMNPTIDLVSTIEKYSKIKECFSSVEKD
Sbjct: 121 YRQVHKLLKKVMKVDVKDKYLKSFIVARLQERLMNPTIDLVSTIEKYSKIKECFSSVEKD 180

Query: 590 TKELVKESEKSYKECAEDKRNTHCGSEGTRDLDEGLIDLEQELSDCIVEKRDEDSE 757
           TKELVKESEKSYKECA+DKRNTHCGSEGTRDLDEGLIDLEQELSDCIVEKRDEDSE
Sbjct: 181 TKELVKESEKSYKECAKDKRNTHCGSEGTRDLDEGLIDLEQELSDCIVEKRDEDSE 236


==> AD-25 GE rich salivary gland protein [Anopheles darlingi]
          Length = 236

 Score =  469 bits (1206), Expect = e-135
 Identities = 231/236 (97%), Positives = 234/236 (99%)
 Frame = +2

Query: 50  MKFYLLLASTLCLALIVTARPNEDTTEDGSSDTTGDEDGDPSDDPRGDTPEDTTDAGDAD 229
           MKFYLLLASTLCLALIVTARPNEDTTEDGSSDTTGDEDGDPSDDPRGDTPEDTTDAGDAD
Sbjct: 1   MKFYLLLASTLCLALIVTARPNEDTTEDGSSDTTGDEDGDPSDDPRGDTPEDTTDAGDAD 60

Query: 230 TSDGHDLLTSDDEVEGYGGESGDGDGTAESKDDAESDDGEGGSGEGGKGGAGGKESRRNT 409
           TSDGHDLLTSDDEVEGYGGESGDGDGTAE +DDAES DGEGGSGEGGKGGAGGKESRRNT
Sbjct: 61  TSDGHDLLTSDDEVEGYGGESGDGDGTAEGEDDAESADGEGGSGEGGKGGAGGKESRRNT 120

Query: 410 YRQVHKLLKKVMKVDVKDKYLKSFIVARLQERLMNPTIDLVSTIEKYSKIKECFSSVEKD 589
           YRQVHKLLKKVMKVDVKDKYLKSFIVARLQERLMNPTIDLVSTIEKYSKIKECF+SVEKD
Sbjct: 121 YRQVHKLLKKVMKVDVKDKYLKSFIVARLQERLMNPTIDLVSTIEKYSKIKECFNSVEKD 180

Query: 590 TKELVKESEKSYKECAEDKRNTHCGSEGTRDLDEGLIDLEQELSDCIVEKRDEDSE 757
           TKELVKESEKSYKECA+DKRNTHCGSEGTRDLDEGLIDLEQELSDCIVEKRDEDSE
Sbjct: 181 TKELVKESEKSYKECAKDKRNTHCGSEGTRDLDEGLIDLEQELSDCIVEKRDEDSE 236


==> AD-23 30 kDa salivary antigen family [Anopheles darlingi]
          Length = 236

 Score =  466 bits (1199), Expect = e-134
 Identities = 231/236 (97%), Positives = 233/236 (98%)
 Frame = +2

Query: 50  MKFYLLLASTLCLALIVTARPNEDTTEDGSSDTTGDEDGDPSDDPRGDTPEDTTDAGDAD 229
           MKFYLLLASTLCLALIVTARPNEDTTEDGSSDTTGDEDGDPSDDPRGDT EDTTDAGDAD
Sbjct: 1   MKFYLLLASTLCLALIVTARPNEDTTEDGSSDTTGDEDGDPSDDPRGDTLEDTTDAGDAD 60

Query: 230 TSDGHDLLTSDDEVEGYGGESGDGDGTAESKDDAESDDGEGGSGEGGKGGAGGKESRRNT 409
           TSDGHDLLTSDDEVEGYGGESGDGDGTAE +DDAES DGEGGSGEGGKGGAGGKESRRNT
Sbjct: 61  TSDGHDLLTSDDEVEGYGGESGDGDGTAEGEDDAESADGEGGSGEGGKGGAGGKESRRNT 120

Query: 410 YRQVHKLLKKVMKVDVKDKYLKSFIVARLQERLMNPTIDLVSTIEKYSKIKECFSSVEKD 589
           YRQVHKLLKKVMKVDVKDKYLKSFIVARLQERLMNPTIDLVSTIEKYSKIKECFSSVEKD
Sbjct: 121 YRQVHKLLKKVMKVDVKDKYLKSFIVARLQERLMNPTIDLVSTIEKYSKIKECFSSVEKD 180

Query: 590 TKELVKESEKSYKECAEDKRNTHCGSEGTRDLDEGLIDLEQELSDCIVEKRDEDSE 757
           TKELVKESEKSYKECA+DKRNTHCGSEGTRDLDEGLIDLEQELSDCIVEKRDEDSE
Sbjct: 181 TKELVKESEKSYKECAKDKRNTHCGSEGTRDLDEGLIDLEQELSDCIVEKRDEDSE 236


==> AD-22 GE rich salivary gland protein [Anopheles darlingi]
          Length = 236

 Score =  466 bits (1198), Expect = e-134
 Identities = 231/236 (97%), Positives = 232/236 (98%)
 Frame = +2

Query: 50  MKFYLLLASTLCLALIVTARPNEDTTEDGSSDTTGDEDGDPSDDPRGDTPEDTTDAGDAD 229
           MKFYLLLASTLCLALIVTARPNEDTTEDGSSDTTGDEDGDPSDD RGDTPEDTTDAGDAD
Sbjct: 1   MKFYLLLASTLCLALIVTARPNEDTTEDGSSDTTGDEDGDPSDDSRGDTPEDTTDAGDAD 60

Query: 230 TSDGHDLLTSDDEVEGYGGESGDGDGTAESKDDAESDDGEGGSGEGGKGGAGGKESRRNT 409
           TSDGHDLLTSDDEVEGYGGESGDGDGTAE +DDAES DGEGGSGEGGKGGAGGKESRRNT
Sbjct: 61  TSDGHDLLTSDDEVEGYGGESGDGDGTAEGEDDAESADGEGGSGEGGKGGAGGKESRRNT 120

Query: 410 YRQVHKLLKKVMKVDVKDKYLKSFIVARLQERLMNPTIDLVSTIEKYSKIKECFSSVEKD 589
           YRQVHKLLKKVMKVDVKDKYLKSFIVARLQERLMNPTIDLVSTIEKYSKIKECFSSVEKD
Sbjct: 121 YRQVHKLLKKVMKVDVKDKYLKSFIVARLQERLMNPTIDLVSTIEKYSKIKECFSSVEKD 180

Query: 590 TKELVKESEKSYKECAEDKRNTHCGSEGTRDLDEGLIDLEQELSDCIVEKRDEDSE 757
           TKELVKESEKSYKECAEDKRNTHC SEGTRDLDEGLIDLEQELSDCIVEKRDEDSE
Sbjct: 181 TKELVKESEKSYKECAEDKRNTHCDSEGTRDLDEGLIDLEQELSDCIVEKRDEDSE 236


==> AD-29 30 kDa salivary antigen family protein [Anopheles darlingi]
          Length = 236

 Score =  463 bits (1191), Expect = e-133
 Identities = 229/236 (97%), Positives = 231/236 (97%)
 Frame = +2

Query: 50  MKFYLLLASTLCLALIVTARPNEDTTEDGSSDTTGDEDGDPSDDPRGDTPEDTTDAGDAD 229
           MKFYLLLASTLCLALIVTARPNEDTTEDGSSDTTGDEDGDPSDDPRGDTPEDTTDAGDAD
Sbjct: 1   MKFYLLLASTLCLALIVTARPNEDTTEDGSSDTTGDEDGDPSDDPRGDTPEDTTDAGDAD 60

Query: 230 TSDGHDLLTSDDEVEGYGGESGDGDGTAESKDDAESDDGEGGSGEGGKGGAGGKESRRNT 409
           TSDGHDLLTSDDEVEGYGGESGDGDGTAE +DDAES DGEGGSGEGGKGGAGGKESRRNT
Sbjct: 61  TSDGHDLLTSDDEVEGYGGESGDGDGTAEGEDDAESADGEGGSGEGGKGGAGGKESRRNT 120

Query: 410 YRQVHKLLKKVMKVDVKDKYLKSFIVARLQERLMNPTIDLVSTIEKYSKIKECFSSVEKD 589
           YRQVHKLLKKVMKVDVKDKYLKSFIVARLQERLMNPTIDLVSTIEKYSKIKECFSSVEKD
Sbjct: 121 YRQVHKLLKKVMKVDVKDKYLKSFIVARLQERLMNPTIDLVSTIEKYSKIKECFSSVEKD 180

Query: 590 TKELVKESEKSYKECAEDKRNTHCGSEGTRDLDEGLIDLEQELSDCIVEKRDEDSE 757
           TKELVKESEKSYKECA+DKRNTHCGSEG RDLDEGLIDLEQELSDCIV  RDEDSE
Sbjct: 181 TKELVKESEKSYKECAKDKRNTHCGSEGIRDLDEGLIDLEQELSDCIVXXRDEDSE 236


==> AD-26 30 kDa salivary antigen family protein [Anopheles darlingi]
          Length = 236

 Score =  462 bits (1190), Expect = e-133
 Identities = 229/236 (97%), Positives = 231/236 (97%)
 Frame = +2

Query: 50  MKFYLLLASTLCLALIVTARPNEDTTEDGSSDTTGDEDGDPSDDPRGDTPEDTTDAGDAD 229
           MKFYLLLASTLCLALIVTARPNEDTTEDG SDTTGDEDGDPSDDPRGDTPEDTTDAGDAD
Sbjct: 1   MKFYLLLASTLCLALIVTARPNEDTTEDGFSDTTGDEDGDPSDDPRGDTPEDTTDAGDAD 60

Query: 230 TSDGHDLLTSDDEVEGYGGESGDGDGTAESKDDAESDDGEGGSGEGGKGGAGGKESRRNT 409
           TSDGHDLLTSDDEVEGYG ESGDGDGTAE +DDAES DGEGGSGEGGKG AGGKESRRNT
Sbjct: 61  TSDGHDLLTSDDEVEGYGSESGDGDGTAEGEDDAESADGEGGSGEGGKGDAGGKESRRNT 120

Query: 410 YRQVHKLLKKVMKVDVKDKYLKSFIVARLQERLMNPTIDLVSTIEKYSKIKECFSSVEKD 589
           YRQVHKLLKKVMKVDVKDKYLKSFIVARLQERLMNPTIDLVSTIEKYSKIKECFSSVEKD
Sbjct: 121 YRQVHKLLKKVMKVDVKDKYLKSFIVARLQERLMNPTIDLVSTIEKYSKIKECFSSVEKD 180

Query: 590 TKELVKESEKSYKECAEDKRNTHCGSEGTRDLDEGLIDLEQELSDCIVEKRDEDSE 757
           TKELVKESEKSYKECA+DKRNTHCGSEGTRDLDEGLIDLEQELSDCIVEKRDEDSE
Sbjct: 181 TKELVKESEKSYKECAKDKRNTHCGSEGTRDLDEGLIDLEQELSDCIVEKRDEDSE 236


==> AD-21 GE rich salivary gland protein [Anopheles darlingi]
          Length = 236

 Score =  462 bits (1188), Expect = e-133
 Identities = 230/236 (97%), Positives = 232/236 (98%)
 Frame = +2

Query: 50  MKFYLLLASTLCLALIVTARPNEDTTEDGSSDTTGDEDGDPSDDPRGDTPEDTTDAGDAD 229
           MKF+LLLASTLCLALIVTARPNEDTTEDGSSDTTGDEDGD SDD RGDTPEDTTDAGDAD
Sbjct: 1   MKFHLLLASTLCLALIVTARPNEDTTEDGSSDTTGDEDGDLSDDLRGDTPEDTTDAGDAD 60

Query: 230 TSDGHDLLTSDDEVEGYGGESGDGDGTAESKDDAESDDGEGGSGEGGKGGAGGKESRRNT 409
           TSDGHDLLTSDDEVEGYGGESGDGDGTAE KDDAES DGEGGSGEGGKGGAGGKESRRNT
Sbjct: 61  TSDGHDLLTSDDEVEGYGGESGDGDGTAEGKDDAESADGEGGSGEGGKGGAGGKESRRNT 120

Query: 410 YRQVHKLLKKVMKVDVKDKYLKSFIVARLQERLMNPTIDLVSTIEKYSKIKECFSSVEKD 589
           YRQVHKLLKKVMKVDVKDKYLKSFIVARLQERLMNPTIDLVSTIEKYSKIKECFSSVEKD
Sbjct: 121 YRQVHKLLKKVMKVDVKDKYLKSFIVARLQERLMNPTIDLVSTIEKYSKIKECFSSVEKD 180

Query: 590 TKELVKESEKSYKECAEDKRNTHCGSEGTRDLDEGLIDLEQELSDCIVEKRDEDSE 757
           TKELVKESEKSYKECA+DKRNTHCGSEGTRDLDEGLIDLEQELSDCIVEKRDEDSE
Sbjct: 181 TKELVKESEKSYKECAKDKRNTHCGSEGTRDLDEGLIDLEQELSDCIVEKRDEDSE 236


==> AD-28 30 kDa salivary antigen family protein [Anopheles darlingi]
          Length = 236

 Score =  459 bits (1181), Expect = e-132
 Identities = 226/236 (95%), Positives = 231/236 (97%)
 Frame = +2

Query: 50  MKFYLLLASTLCLALIVTARPNEDTTEDGSSDTTGDEDGDPSDDPRGDTPEDTTDAGDAD 229
           MKFYLLLASTLCLALIVTARPNEDTTEDGSSDTTGDEDGDPSDDPRGDTPEDTTDAGDA+
Sbjct: 1   MKFYLLLASTLCLALIVTARPNEDTTEDGSSDTTGDEDGDPSDDPRGDTPEDTTDAGDAE 60

Query: 230 TSDGHDLLTSDDEVEGYGGESGDGDGTAESKDDAESDDGEGGSGEGGKGGAGGKESRRNT 409
           TSDGHDLLTSDDEVEGYGGESG+GDGT E KDDAES DGEGGSGEGGKGGAGGKESRRNT
Sbjct: 61  TSDGHDLLTSDDEVEGYGGESGNGDGTDEGKDDAESADGEGGSGEGGKGGAGGKESRRNT 120

Query: 410 YRQVHKLLKKVMKVDVKDKYLKSFIVARLQERLMNPTIDLVSTIEKYSKIKECFSSVEKD 589
           YRQVHKLLKKVMKVDV DKYLKSFIVARLQERLMNPTIDLVSTIEKYSKIKECFSS EKD
Sbjct: 121 YRQVHKLLKKVMKVDVMDKYLKSFIVARLQERLMNPTIDLVSTIEKYSKIKECFSSAEKD 180

Query: 590 TKELVKESEKSYKECAEDKRNTHCGSEGTRDLDEGLIDLEQELSDCIVEKRDEDSE 757
           TKELVKES++SYKECA+DKRNTHCGSEGTRDLDEGLIDLEQELSDCIVEKRDEDSE
Sbjct: 181 TKELVKESDQSYKECAKDKRNTHCGSEGTRDLDEGLIDLEQELSDCIVEKRDEDSE 236


==> AD-259 putative GVQ-rich salivary protein [Anopheles darlingi]
          Length = 103

 Score = 27.3 bits (59), Expect = 0.033
 Identities = 18/68 (26%), Positives = 26/68 (38%), Gaps = 3/68 (4%)
 Frame = +2

Query: 218 GDADTSDGHDLLTSDDEVEGYGGESGDGDGTAESKDDAESDDGEG---GSGEGGKGGAGG 388
           G      GH        V+G+GG+ G G    +         G G   G G+ G GG G 
Sbjct: 36  GHGGFQGGHGHGVQGHGVQGHGGQGGHGLAHDQHGGQHGGQHGGGHGFGHGKAGHGGQGH 95

Query: 389 KESRRNTY 412
           +  + + Y
Sbjct: 96  QGYKTHGY 103
