# Supplementary material for: The salivary gland transcriptome of the neotropical malaria vector Anopheles darlingi reveals accelerated evolution of genes relevant to hematophagy
Source: BMC Genomics. 2009 Jan 29;10:57. doi: 10.1186/1471-2164-10-57 (PMC2644710; doi:10.1186/1471-2164-10-57)
Supplement: Additional file 1 — Assembled and annotated sialotranscriptome of An. darlingi female mosquitoes. Hyperlinked Excel spreadsheet and associated files with EST assembly results. This is a compressed ZIP file that should be expanded to a new directory. After this is done, start Excel and then open the file ending in .xls so the hyperlinks will work. [file 1471-2164-10-57-S1.zip › links/AD/anda-contig_240-AD.txt]

>anda-contig_240

AD-240 40S ribosomal protein S15/S22 [Anopheles darlingi]             263   2e-073


==> AD-240 40S ribosomal protein S15/S22 [Anopheles darlingi]
          Length = 130

 Score =  263 bits (671), Expect = 2e-073
 Identities = 130/130 (100%), Positives = 130/130 (100%)
 Frame = +3

Query: 87  MVRISVLADALKCINNAEKRGKRQVLIRPNSKVVIKFLTVMMKHGYIGEFEIVDDHRSGK 266
           MVRISVLADALKCINNAEKRGKRQVLIRPNSKVVIKFLTVMMKHGYIGEFEIVDDHRSGK
Sbjct: 1   MVRISVLADALKCINNAEKRGKRQVLIRPNSKVVIKFLTVMMKHGYIGEFEIVDDHRSGK 60

Query: 267 VVVNLTGRLNKAGIISPRFDVKLHDIERWTNDLLPSRQFGYVVLTTSGGIMDHEEARRKH 446
           VVVNLTGRLNKAGIISPRFDVKLHDIERWTNDLLPSRQFGYVVLTTSGGIMDHEEARRKH
Sbjct: 61  VVVNLTGRLNKAGIISPRFDVKLHDIERWTNDLLPSRQFGYVVLTTSGGIMDHEEARRKH 120

Query: 447 LGGKILGYFF 476
           LGGKILGYFF
Sbjct: 121 LGGKILGYFF 130
