# Supplementary material for: The salivary gland transcriptome of the neotropical malaria vector Anopheles darlingi reveals accelerated evolution of genes relevant to hematophagy
Source: BMC Genomics. 2009 Jan 29;10:57. doi: 10.1186/1471-2164-10-57 (PMC2644710; doi:10.1186/1471-2164-10-57)
Supplement: Additional file 1 — Assembled and annotated sialotranscriptome of An. darlingi female mosquitoes. Hyperlinked Excel spreadsheet and associated files with EST assembly results. This is a compressed ZIP file that should be expanded to a new directory. After this is done, start Excel and then open the file ending in .xls so the hyperlinks will work. [file 1471-2164-10-57-S1.zip › links/AD/anda-contig_241-AD.txt]

>anda-contig_241

AD-241 60S ribosomal protein L14/L17/L23 [Anopheles darlingi]         281   8e-079


==> AD-241 60S ribosomal protein L14/L17/L23 [Anopheles darlingi]
          Length = 140

 Score =  281 bits (719), Expect = 8e-079
 Identities = 140/140 (100%), Positives = 140/140 (100%)
 Frame = +2

Query: 59  MSKRGRGGSAGGKFRISLGLPVGAVINCADNTGAKNLYVIAVHGIRGRLNRLPAAGVGDM 238
           MSKRGRGGSAGGKFRISLGLPVGAVINCADNTGAKNLYVIAVHGIRGRLNRLPAAGVGDM
Sbjct: 1   MSKRGRGGSAGGKFRISLGLPVGAVINCADNTGAKNLYVIAVHGIRGRLNRLPAAGVGDM 60

Query: 239 FVATVKKGKPELRKKVMPAVVIRQRKPFRRRDGVFLYFEDNAGVIVNNKGEMKGSAITGP 418
           FVATVKKGKPELRKKVMPAVVIRQRKPFRRRDGVFLYFEDNAGVIVNNKGEMKGSAITGP
Sbjct: 61  FVATVKKGKPELRKKVMPAVVIRQRKPFRRRDGVFLYFEDNAGVIVNNKGEMKGSAITGP 120

Query: 419 VAKECADLWPRIASNAGSIA 478
           VAKECADLWPRIASNAGSIA
Sbjct: 121 VAKECADLWPRIASNAGSIA 140
