# Supplementary material for: The salivary gland transcriptome of the neotropical malaria vector Anopheles darlingi reveals accelerated evolution of genes relevant to hematophagy
Source: BMC Genomics. 2009 Jan 29;10:57. doi: 10.1186/1471-2164-10-57 (PMC2644710; doi:10.1186/1471-2164-10-57)
Supplement: Additional file 1 — Assembled and annotated sialotranscriptome of An. darlingi female mosquitoes. Hyperlinked Excel spreadsheet and associated files with EST assembly results. This is a compressed ZIP file that should be expanded to a new directory. After this is done, start Excel and then open the file ending in .xls so the hyperlinks will work. [file 1471-2164-10-57-S1.zip › links/AD/anda-contig_242-AD.txt]

>anda-contig_242

AD-242 Ribosomal protein S8 [Anopheles darlingi]                      410   e-117


==> AD-242 Ribosomal protein S8 [Anopheles darlingi]
          Length = 206

 Score =  410 bits (1053), Expect = e-117
 Identities = 206/206 (100%), Positives = 206/206 (100%)
 Frame = +3

Query: 105 MGISRDSYHKRRATGGKKAAIRKKRKYELGRPAANTKIGATRVHFVRTRGGNRKFRALRL 284
           MGISRDSYHKRRATGGKKAAIRKKRKYELGRPAANTKIGATRVHFVRTRGGNRKFRALRL
Sbjct: 1   MGISRDSYHKRRATGGKKAAIRKKRKYELGRPAANTKIGATRVHFVRTRGGNRKFRALRL 60

Query: 285 DAGNFAWASEGMARKCRIIDVVYNASNNELIRTKTLVKNAIIVIDAAPFRQWYESHYLLP 464
           DAGNFAWASEGMARKCRIIDVVYNASNNELIRTKTLVKNAIIVIDAAPFRQWYESHYLLP
Sbjct: 61  DAGNFAWASEGMARKCRIIDVVYNASNNELIRTKTLVKNAIIVIDAAPFRQWYESHYLLP 120

Query: 465 LGKKREVKAGEEDVISKQRSKHALKKFTKRQKTAKLEPALEEQFTSGRLLAAIASRPGQC 644
           LGKKREVKAGEEDVISKQRSKHALKKFTKRQKTAKLEPALEEQFTSGRLLAAIASRPGQC
Sbjct: 121 LGKKREVKAGEEDVISKQRSKHALKKFTKRQKTAKLEPALEEQFTSGRLLAAIASRPGQC 180

Query: 645 GRADGYILEGKELEFYLKKIKNKKSK 722
           GRADGYILEGKELEFYLKKIKNKKSK
Sbjct: 181 GRADGYILEGKELEFYLKKIKNKKSK 206
