# Supplementary material for: The salivary gland transcriptome of the neotropical malaria vector Anopheles darlingi reveals accelerated evolution of genes relevant to hematophagy
Source: BMC Genomics. 2009 Jan 29;10:57. doi: 10.1186/1471-2164-10-57 (PMC2644710; doi:10.1186/1471-2164-10-57)
Supplement: Additional file 1 — Assembled and annotated sialotranscriptome of An. darlingi female mosquitoes. Hyperlinked Excel spreadsheet and associated files with EST assembly results. This is a compressed ZIP file that should be expanded to a new directory. After this is done, start Excel and then open the file ending in .xls so the hyperlinks will work. [file 1471-2164-10-57-S1.zip › links/AD/anda-contig_243-AD.txt]

>anda-contig_243

AD-243 Ribosomal protein S28b [Anopheles darlingi]                    127   1e-032


==> AD-243 Ribosomal protein S28b [Anopheles darlingi]
          Length = 65

 Score =  127 bits (320), Expect = 1e-032
 Identities = 65/65 (100%), Positives = 65/65 (100%)
 Frame = +2

Query: 92  MDKTFVLARVTKVLGRTGSQGQCTQVKVEFISEQNRQIIRNVKGPVREGDVLTLLESERE 271
           MDKTFVLARVTKVLGRTGSQGQCTQVKVEFISEQNRQIIRNVKGPVREGDVLTLLESERE
Sbjct: 1   MDKTFVLARVTKVLGRTGSQGQCTQVKVEFISEQNRQIIRNVKGPVREGDVLTLLESERE 60

Query: 272 ARRLR 286
           ARRLR
Sbjct: 61  ARRLR 65
