# Supplementary material for: The salivary gland transcriptome of the neotropical malaria vector Anopheles darlingi reveals accelerated evolution of genes relevant to hematophagy
Source: BMC Genomics. 2009 Jan 29;10:57. doi: 10.1186/1471-2164-10-57 (PMC2644710; doi:10.1186/1471-2164-10-57)
Supplement: Additional file 1 — Assembled and annotated sialotranscriptome of An. darlingi female mosquitoes. Hyperlinked Excel spreadsheet and associated files with EST assembly results. This is a compressed ZIP file that should be expanded to a new directory. After this is done, start Excel and then open the file ending in .xls so the hyperlinks will work. [file 1471-2164-10-57-S1.zip › links/AD/anda-contig_244-AD.txt]

>anda-contig_244

AD-132 gSG7 salivary protein [Anopheles darlingi]                      84   1e-019
AD-133 AGAP008216-PA [Anopheles darlingi]                              83   4e-019
AD-135 gSG7 salivary protein [Anopheles darlingi]                      82   7e-019
AD-134 gSG7 salivary protein [Anopheles darlingi]                      81   1e-018


==> AD-132 gSG7 salivary protein [Anopheles darlingi]
          Length = 138

 Score = 84.3 bits (207), Expect = 1e-019
 Identities = 42/114 (36%), Positives = 61/114 (53%)
 Frame = +2

Query: 95  ATHEHANKVTNIFRRVKQDKTKNTVYLDSVHTGVKTLLKDPLVSKAMLLPAGTKISDDCL 274
           A H H  KV  +FR ++ D +K + YL +   G++T L++PLV  A      TK+S+ C+
Sbjct: 22  AAHSHIRKVLQLFRSIELDDSKKSFYLTAAKYGIQTQLREPLVRLAGGFAPSTKLSEACV 81

Query: 275 NALVDEAREHENKFYADFTYNCEGHIGTSYPCLEKGRETYYENLKALEASTAKC 436
              +    E E +FYA F+Y CE H   S  CLE+ ++ Y   L  L   T KC
Sbjct: 82  KNAIARIYEIEGEFYAKFSYACENHDPYSVECLEEAQDDYLTKLVELFKETKKC 135


==> AD-133 AGAP008216-PA [Anopheles darlingi]
          Length = 142

 Score = 82.8 bits (203), Expect = 4e-019
 Identities = 41/114 (35%), Positives = 60/114 (52%)
 Frame = +2

Query: 95  ATHEHANKVTNIFRRVKQDKTKNTVYLDSVHTGVKTLLKDPLVSKAMLLPAGTKISDDCL 274
           A H H  KV  +FR ++ D +K + YL +   G++T L++PLV         TK+S+ C+
Sbjct: 26  AAHSHIRKVLQLFRSIELDDSKKSFYLTAAKYGIQTQLREPLVRLVGGFAPSTKLSEACV 85

Query: 275 NALVDEAREHENKFYADFTYNCEGHIGTSYPCLEKGRETYYENLKALEASTAKC 436
              +    E E +FYA F+Y CE H   S  CLE+ ++ Y   L  L   T KC
Sbjct: 86  KNAIARIYEIEGEFYAKFSYACENHDPYSVECLEEAQDDYLTKLVELFKETKKC 139


==> AD-135 gSG7 salivary protein [Anopheles darlingi]
          Length = 142

 Score = 82.0 bits (201), Expect = 7e-019
 Identities = 41/114 (35%), Positives = 61/114 (53%)
 Frame = +2

Query: 95  ATHEHANKVTNIFRRVKQDKTKNTVYLDSVHTGVKTLLKDPLVSKAMLLPAGTKISDDCL 274
           A H H  KV  +FR ++ D +K + YL +   G++T L++PLV  A      T++S+ C+
Sbjct: 26  AAHSHIRKVLQLFRSIELDDSKKSFYLTAAKYGIQTQLREPLVRFAGGFAPSTRLSEACV 85

Query: 275 NALVDEAREHENKFYADFTYNCEGHIGTSYPCLEKGRETYYENLKALEASTAKC 436
              +    E E +FYA F+Y CE H   S  CLE+ ++ Y   L  L   T KC
Sbjct: 86  KNAIARIYEIEGEFYAKFSYACENHDPYSVECLEEAQDDYPTKLGELFKKTKKC 139


==> AD-134 gSG7 salivary protein [Anopheles darlingi]
          Length = 142

 Score = 81.3 bits (199), Expect = 1e-018
 Identities = 40/114 (35%), Positives = 60/114 (52%)
 Frame = +2

Query: 95  ATHEHANKVTNIFRRVKQDKTKNTVYLDSVHTGVKTLLKDPLVSKAMLLPAGTKISDDCL 274
           A H H  KV  +FR ++ D +K + YL +   G++T L++PLV         TK+S+ C+
Sbjct: 26  AAHSHIRKVQQLFRSIELDDSKKSFYLTAAKYGIQTQLREPLVRFVGGFAPSTKLSEACV 85

Query: 275 NALVDEAREHENKFYADFTYNCEGHIGTSYPCLEKGRETYYENLKALEASTAKC 436
              + +  E E  FYA+F+Y CE H   S  CLE+ ++ Y      L   T KC
Sbjct: 86  KNAITDIHEIEGDFYANFSYACEDHDPHSVECLEEAQDDYLTKPGELFKETKKC 139
