# Supplementary material for: The salivary gland transcriptome of the neotropical malaria vector Anopheles darlingi reveals accelerated evolution of genes relevant to hematophagy
Source: BMC Genomics. 2009 Jan 29;10:57. doi: 10.1186/1471-2164-10-57 (PMC2644710; doi:10.1186/1471-2164-10-57)
Supplement: Additional file 1 — Assembled and annotated sialotranscriptome of An. darlingi female mosquitoes. Hyperlinked Excel spreadsheet and associated files with EST assembly results. This is a compressed ZIP file that should be expanded to a new directory. After this is done, start Excel and then open the file ending in .xls so the hyperlinks will work. [file 1471-2164-10-57-S1.zip › links/AD/anda-contig_245-AD.txt]

>anda-contig_245

AD-245 Ribosomal protein L32 [Anopheles darlingi]                     273   1e-076


==> AD-245 Ribosomal protein L32 [Anopheles darlingi]
          Length = 134

 Score =  273 bits (699), Expect = 1e-076
 Identities = 134/134 (100%), Positives = 134/134 (100%)
 Frame = +1

Query: 61  MAIRPAYKPKIVKKRTKKFIRHQSDRYDKLAPAWRRPKGIDNRVRRRFKGQYLMPNIGYG 240
           MAIRPAYKPKIVKKRTKKFIRHQSDRYDKLAPAWRRPKGIDNRVRRRFKGQYLMPNIGYG
Sbjct: 1   MAIRPAYKPKIVKKRTKKFIRHQSDRYDKLAPAWRRPKGIDNRVRRRFKGQYLMPNIGYG 60

Query: 241 SNKRTRHMLPCGFKKFIVHNVRELEVLMMQNRVYCAEIAHAVSSKKRKAIVERAKQLAIK 420
           SNKRTRHMLPCGFKKFIVHNVRELEVLMMQNRVYCAEIAHAVSSKKRKAIVERAKQLAIK
Sbjct: 61  SNKRTRHMLPCGFKKFIVHNVRELEVLMMQNRVYCAEIAHAVSSKKRKAIVERAKQLAIK 120

Query: 421 VTNPNGRLRAQELE 462
           VTNPNGRLRAQELE
Sbjct: 121 VTNPNGRLRAQELE 134
