# Supplementary material for: The salivary gland transcriptome of the neotropical malaria vector Anopheles darlingi reveals accelerated evolution of genes relevant to hematophagy
Source: BMC Genomics. 2009 Jan 29;10:57. doi: 10.1186/1471-2164-10-57 (PMC2644710; doi:10.1186/1471-2164-10-57)
Supplement: Additional file 1 — Assembled and annotated sialotranscriptome of An. darlingi female mosquitoes. Hyperlinked Excel spreadsheet and associated files with EST assembly results. This is a compressed ZIP file that should be expanded to a new directory. After this is done, start Excel and then open the file ending in .xls so the hyperlinks will work. [file 1471-2164-10-57-S1.zip › links/AD/anda-contig_246-AD.txt]

>anda-contig_246

AD-246 60S RIBOSOMAL PROTEIN L21 [Anopheles darlingi]                 330   2e-093


==> AD-246 60S RIBOSOMAL PROTEIN L21 [Anopheles darlingi]
          Length = 161

 Score =  330 bits (846), Expect = 2e-093
 Identities = 161/161 (100%), Positives = 161/161 (100%)
 Frame = +2

Query: 77  MTNSKGYRRGTRDMFSRGFRKHGVIPLSTYMKVYKAGDYVDIKGHGAVHKGMPYKAYHGK 256
           MTNSKGYRRGTRDMFSRGFRKHGVIPLSTYMKVYKAGDYVDIKGHGAVHKGMPYKAYHGK
Sbjct: 1   MTNSKGYRRGTRDMFSRGFRKHGVIPLSTYMKVYKAGDYVDIKGHGAVHKGMPYKAYHGK 60

Query: 257 TGRVYNVTKHALGVIVNKRVRGKILAKRINVRIEHVEPSRCRENFLRRVKENEIKRKEIK 436
           TGRVYNVTKHALGVIVNKRVRGKILAKRINVRIEHVEPSRCRENFLRRVKENEIKRKEIK
Sbjct: 61  TGRVYNVTKHALGVIVNKRVRGKILAKRINVRIEHVEPSRCRENFLRRVKENEIKRKEIK 120

Query: 437 ERNLKFKVSLKRKPEPPRVARVIKKPPTPIFLAPIPYEFIA 559
           ERNLKFKVSLKRKPEPPRVARVIKKPPTPIFLAPIPYEFIA
Sbjct: 121 ERNLKFKVSLKRKPEPPRVARVIKKPPTPIFLAPIPYEFIA 161
