# Supplementary material for: The salivary gland transcriptome of the neotropical malaria vector Anopheles darlingi reveals accelerated evolution of genes relevant to hematophagy
Source: BMC Genomics. 2009 Jan 29;10:57. doi: 10.1186/1471-2164-10-57 (PMC2644710; doi:10.1186/1471-2164-10-57)
Supplement: Additional file 1 — Assembled and annotated sialotranscriptome of An. darlingi female mosquitoes. Hyperlinked Excel spreadsheet and associated files with EST assembly results. This is a compressed ZIP file that should be expanded to a new directory. After this is done, start Excel and then open the file ending in .xls so the hyperlinks will work. [file 1471-2164-10-57-S1.zip › links/AD/anda-contig_247-AD.txt]

>anda-contig_247

AD-247 60S ribosomal protein L36 [Anopheles darlingi]                 228   1e-062


==> AD-247 60S ribosomal protein L36 [Anopheles darlingi]
          Length = 113

 Score =  228 bits (580), Expect = 1e-062
 Identities = 113/113 (100%), Positives = 113/113 (100%)
 Frame = +3

Query: 45  MAPRYELCVGLNRGHETTKIKQLQYRGDRKVKGIRPSRTKGIQTKHSKFVRDLVREVVGH 224
           MAPRYELCVGLNRGHETTKIKQLQYRGDRKVKGIRPSRTKGIQTKHSKFVRDLVREVVGH
Sbjct: 1   MAPRYELCVGLNRGHETTKIKQLQYRGDRKVKGIRPSRTKGIQTKHSKFVRDLVREVVGH 60

Query: 225 APYEKRGMELLKVSKDKRALKFLKRRLGTHIRAKRKREELSNILAHMRKAAHK 383
           APYEKRGMELLKVSKDKRALKFLKRRLGTHIRAKRKREELSNILAHMRKAAHK
Sbjct: 61  APYEKRGMELLKVSKDKRALKFLKRRLGTHIRAKRKREELSNILAHMRKAAHK 113
