# Supplementary material for: The salivary gland transcriptome of the neotropical malaria vector Anopheles darlingi reveals accelerated evolution of genes relevant to hematophagy
Source: BMC Genomics. 2009 Jan 29;10:57. doi: 10.1186/1471-2164-10-57 (PMC2644710; doi:10.1186/1471-2164-10-57)
Supplement: Additional file 1 — Assembled and annotated sialotranscriptome of An. darlingi female mosquitoes. Hyperlinked Excel spreadsheet and associated files with EST assembly results. This is a compressed ZIP file that should be expanded to a new directory. After this is done, start Excel and then open the file ending in .xls so the hyperlinks will work. [file 1471-2164-10-57-S1.zip › links/AD/anda-contig_250-AD.txt]

>anda-contig_250

AD-250 60S ribosomal protein L31 [Anopheles darlingi]                 249   3e-069


==> AD-250 60S ribosomal protein L31 [Anopheles darlingi]
          Length = 124

 Score =  249 bits (637), Expect = 3e-069
 Identities = 124/124 (100%), Positives = 124/124 (100%)
 Frame = +3

Query: 93  MVKAKREKKPKSAINEVVTRECTINLNRRLHKVGYKKRSPRAIKIVRKFAEKEMGTTDVR 272
           MVKAKREKKPKSAINEVVTRECTINLNRRLHKVGYKKRSPRAIKIVRKFAEKEMGTTDVR
Sbjct: 1   MVKAKREKKPKSAINEVVTRECTINLNRRLHKVGYKKRSPRAIKIVRKFAEKEMGTTDVR 60

Query: 273 IDTRLNKAIWHRGIRNPPFRIRVRLSRRRNDDEDSPNKLYTLVTYVPVSTFKELQTENVE 452
           IDTRLNKAIWHRGIRNPPFRIRVRLSRRRNDDEDSPNKLYTLVTYVPVSTFKELQTENVE
Sbjct: 61  IDTRLNKAIWHRGIRNPPFRIRVRLSRRRNDDEDSPNKLYTLVTYVPVSTFKELQTENVE 120

Query: 453 STED 464
           STED
Sbjct: 121 STED 124
