# Supplementary material for: The salivary gland transcriptome of the neotropical malaria vector Anopheles darlingi reveals accelerated evolution of genes relevant to hematophagy
Source: BMC Genomics. 2009 Jan 29;10:57. doi: 10.1186/1471-2164-10-57 (PMC2644710; doi:10.1186/1471-2164-10-57)
Supplement: Additional file 1 — Assembled and annotated sialotranscriptome of An. darlingi female mosquitoes. Hyperlinked Excel spreadsheet and associated files with EST assembly results. This is a compressed ZIP file that should be expanded to a new directory. After this is done, start Excel and then open the file ending in .xls so the hyperlinks will work. [file 1471-2164-10-57-S1.zip › links/AD/anda-contig_251-AD.txt]

>anda-contig_251

AD-251 40S ribosomal protein S14 [Anopheles darlingi]                 298   8e-084


==> AD-251 40S ribosomal protein S14 [Anopheles darlingi]
          Length = 152

 Score =  298 bits (762), Expect = 8e-084
 Identities = 152/152 (100%), Positives = 152/152 (100%)
 Frame = +2

Query: 41  MAPSRKNKVVKEEVQVSLGPQVRDGEIVFGVAHIYASFNDTFVHVTDLSGKETISRVTGG 220
           MAPSRKNKVVKEEVQVSLGPQVRDGEIVFGVAHIYASFNDTFVHVTDLSGKETISRVTGG
Sbjct: 1   MAPSRKNKVVKEEVQVSLGPQVRDGEIVFGVAHIYASFNDTFVHVTDLSGKETISRVTGG 60

Query: 221 MKVKADRDEASPYAAMLAAQDVAEKCKSLGITALHIKLRATGGNRTKTPGPGAQSALRAL 400
           MKVKADRDEASPYAAMLAAQDVAEKCKSLGITALHIKLRATGGNRTKTPGPGAQSALRAL
Sbjct: 61  MKVKADRDEASPYAAMLAAQDVAEKCKSLGITALHIKLRATGGNRTKTPGPGAQSALRAL 120

Query: 401 ARSSMKIGRIEDVTPIPSDSTRRKGGRRGRRL 496
           ARSSMKIGRIEDVTPIPSDSTRRKGGRRGRRL
Sbjct: 121 ARSSMKIGRIEDVTPIPSDSTRRKGGRRGRRL 152
