# Supplementary material for: The salivary gland transcriptome of the neotropical malaria vector Anopheles darlingi reveals accelerated evolution of genes relevant to hematophagy
Source: BMC Genomics. 2009 Jan 29;10:57. doi: 10.1186/1471-2164-10-57 (PMC2644710; doi:10.1186/1471-2164-10-57)
Supplement: Additional file 1 — Assembled and annotated sialotranscriptome of An. darlingi female mosquitoes. Hyperlinked Excel spreadsheet and associated files with EST assembly results. This is a compressed ZIP file that should be expanded to a new directory. After this is done, start Excel and then open the file ending in .xls so the hyperlinks will work. [file 1471-2164-10-57-S1.zip › links/AD/anda-contig_252-AD.txt]

>anda-contig_252

AD-252 40S ribosomal protein S12 [Anopheles darlingi]                 268   1e-074
AD-165 60S ribosomal protein L7A - truncated at 5 prime [Anophel...    30   0.004


==> AD-252 40S ribosomal protein S12 [Anopheles darlingi]
          Length = 149

 Score =  268 bits (684), Expect = 1e-074
 Identities = 131/131 (100%), Positives = 131/131 (100%)
 Frame = +1

Query: 184 EAPSAPVDGTMDVNTALQEVLKKSLIADGLVHGIHEACKALDKRQAVLCILAESCDEPQY 363
           EAPSAPVDGTMDVNTALQEVLKKSLIADGLVHGIHEACKALDKRQAVLCILAESCDEPQY
Sbjct: 19  EAPSAPVDGTMDVNTALQEVLKKSLIADGLVHGIHEACKALDKRQAVLCILAESCDEPQY 78

Query: 364 KKLITALCNEHQIPLIRVDSNKKLGEWSGLCKIDKEGKPRKICGASCVVLKDFGEETPAL 543
           KKLITALCNEHQIPLIRVDSNKKLGEWSGLCKIDKEGKPRKICGASCVVLKDFGEETPAL
Sbjct: 79  KKLITALCNEHQIPLIRVDSNKKLGEWSGLCKIDKEGKPRKICGASCVVLKDFGEETPAL 138

Query: 544 DVIKEHLRQSS 576
           DVIKEHLRQSS
Sbjct: 139 DVIKEHLRQSS 149


==> AD-165 60S ribosomal protein L7A - truncated at 5 prime [Anopheles
           darlingi]
          Length = 285

 Score = 30.4 bits (67), Expect = 0.004
 Identities = 14/53 (26%), Positives = 28/53 (52%)
 Frame = +1

Query: 280 GIHEACKALDKRQAVLCILAESCDEPQYKKLITALCNEHQIPLIRVDSNKKLG 438
           GI+   K +++++A L ++A   D  +    + ALC +  IP   + +  +LG
Sbjct: 157 GINTVVKLVEQKKAQLVVIAHDVDPIELVVYLPALCRKMGIPYCIIKAKSRLG 209
