# Supplementary material for: The salivary gland transcriptome of the neotropical malaria vector Anopheles darlingi reveals accelerated evolution of genes relevant to hematophagy
Source: BMC Genomics. 2009 Jan 29;10:57. doi: 10.1186/1471-2164-10-57 (PMC2644710; doi:10.1186/1471-2164-10-57)
Supplement: Additional file 1 — Assembled and annotated sialotranscriptome of An. darlingi female mosquitoes. Hyperlinked Excel spreadsheet and associated files with EST assembly results. This is a compressed ZIP file that should be expanded to a new directory. After this is done, start Excel and then open the file ending in .xls so the hyperlinks will work. [file 1471-2164-10-57-S1.zip › links/AD/anda-contig_254-AD.txt]

>anda-contig_254

AD-253 60S ribosomal protein L26 [Anopheles darlingi]                 294   8e-083


==> AD-253 60S ribosomal protein L26 [Anopheles darlingi]
          Length = 151

 Score =  294 bits (753), Expect = 8e-083
 Identities = 149/151 (98%), Positives = 149/151 (98%)
 Frame = +3

Query: 69  MKLNKHVSSSRRKSRKRHFQAPSHIRRKLMSAPLSKELRQKYNVRSMPIRKDDEVQVVRG 248
           MK NKHVSSSRRKSRKRHFQAPSHIRRKLMSAPLSKELRQKYNVRSMPIRKDDEVQVVRG
Sbjct: 1   MKPNKHVSSSRRKSRKRHFQAPSHIRRKLMSAPLSKELRQKYNVRSMPIRKDDEVQVVRG 60

Query: 249 HYKGNQLGKVTQVYRKKFVVYIERIQREKANGTNVYVGVHPSKCLIVKLKMDKDRKKILD 428
           HYKGNQLGKVTQVYRKKFVVYIERIQREKANGTNVYVGVHPSKCLIVKLKMDKDRKKILD
Sbjct: 61  HYKGNQLGKVTQVYRKKFVVYIERIQREKANGTNVYVGVHPSKCLIVKLKMDKDRKKILD 120

Query: 429 RRAKGRLAALNKDKGKYTEESAVASAMETTS 521
           RRAKGRLAALNKDKGKYTEESA ASAMETTS
Sbjct: 121 RRAKGRLAALNKDKGKYTEESAAASAMETTS 151
