# Supplementary material for: The salivary gland transcriptome of the neotropical malaria vector Anopheles darlingi reveals accelerated evolution of genes relevant to hematophagy
Source: BMC Genomics. 2009 Jan 29;10:57. doi: 10.1186/1471-2164-10-57 (PMC2644710; doi:10.1186/1471-2164-10-57)
Supplement: Additional file 1 — Assembled and annotated sialotranscriptome of An. darlingi female mosquitoes. Hyperlinked Excel spreadsheet and associated files with EST assembly results. This is a compressed ZIP file that should be expanded to a new directory. After this is done, start Excel and then open the file ending in .xls so the hyperlinks will work. [file 1471-2164-10-57-S1.zip › links/AD/anda-contig_256-AD.txt]

>anda-contig_256

AD-256 hypothetical conserved protein [Anopheles darlingi]            127   2e-032


==> AD-256 hypothetical conserved protein [Anopheles darlingi]
          Length = 63

 Score =  127 bits (320), Expect = 2e-032
 Identities = 61/63 (96%), Positives = 62/63 (98%), Gaps = 1/63 (1%)
 Frame = +1

Query: 169 MSDDYDKYDLEMEKHIHSGHSGKNRSKKEASDHTNHHDPSGHSRKIVTKLK-NTESNKKQ 345
           MSDDYDKYDLEMEKHIHSGHSGKNRSKKEASDHTNHHDPSGHSRKIVTKLK +TESNKKQ
Sbjct: 1   MSDDYDKYDLEMEKHIHSGHSGKNRSKKEASDHTNHHDPSGHSRKIVTKLKRDTESNKKQ 60

Query: 346 PAK 354
           PAK
Sbjct: 61  PAK 63
