# Supplementary material for: The salivary gland transcriptome of the neotropical malaria vector Anopheles darlingi reveals accelerated evolution of genes relevant to hematophagy
Source: BMC Genomics. 2009 Jan 29;10:57. doi: 10.1186/1471-2164-10-57 (PMC2644710; doi:10.1186/1471-2164-10-57)
Supplement: Additional file 1 — Assembled and annotated sialotranscriptome of An. darlingi female mosquitoes. Hyperlinked Excel spreadsheet and associated files with EST assembly results. This is a compressed ZIP file that should be expanded to a new directory. After this is done, start Excel and then open the file ending in .xls so the hyperlinks will work. [file 1471-2164-10-57-S1.zip › links/AD/anda-contig_257-AD.txt]

>anda-contig_257

AD-257 Kazal domain-containing peptide [Anopheles darlingi]           194   9e-053
AD-534 Kazal domain-containing peptide [Anopheles darlingi]            66   5e-014
AD-417 Kazal domain-containing peptide [Anopheles darlingi]            66   5e-014
AD-259 putative GVQ-rich salivary protein [Anopheles darlingi]         26   0.043


==> AD-257 Kazal domain-containing peptide [Anopheles darlingi]
          Length = 98

 Score =  194 bits (493), Expect = 9e-053
 Identities = 93/98 (94%), Positives = 95/98 (96%)
 Frame = +1

Query: 100 MRSISAVRLALVVVILVLAVGSSHGHGPGSRGGGRGAEREHCMCGRIYKPVCGSDLKTYA 279
           MRSISAVRLALVVVIL+LAVGSSHGHGPGSRGGGRGAEREHCMCGRIYKPVCGSDLKTYA
Sbjct: 1   MRSISAVRLALVVVILMLAVGSSHGHGPGSRGGGRGAEREHCMCGRIYKPVCGSDLKTYA 60

Query: 280 NQCLLDCYAEMAEGKQIGLTFLREGRCKDGEKTKKGGK 393
           NQCLLDCYAEMAEGKQIGLTFLREGRCKD +K KK GK
Sbjct: 61  NQCLLDCYAEMAEGKQIGLTFLREGRCKDDKKKKKRGK 98


==> AD-534 Kazal domain-containing peptide [Anopheles darlingi]
          Length = 91

 Score = 65.9 bits (159), Expect = 5e-014
 Identities = 39/89 (43%), Positives = 47/89 (52%)
 Frame = +1

Query: 100 MRSISAVRLALVVVILVLAVGSSHGHGPGSRGGGRGAEREHCMCGRIYKPVCGSDLKTYA 279
           MRS   V L LV V++VL         P +      A    C C RIY+PVCG+D KTY+
Sbjct: 1   MRSF-VVALLLVAVVVVLC--------PDTEASSL-ARNGICPCPRIYRPVCGTDEKTYS 50

Query: 280 NQCLLDCYAEMAEGKQIGLTFLREGRCKD 366
           NQCLL C A    G+ I L  L EG C +
Sbjct: 51  NQCLLKCQAASPRGRSIRLRILHEGSCSE 79


==> AD-417 Kazal domain-containing peptide [Anopheles darlingi]
          Length = 91

 Score = 65.9 bits (159), Expect = 5e-014
 Identities = 39/89 (43%), Positives = 47/89 (52%)
 Frame = +1

Query: 100 MRSISAVRLALVVVILVLAVGSSHGHGPGSRGGGRGAEREHCMCGRIYKPVCGSDLKTYA 279
           MRS   V L LV V++VL         P +      A    C C RIY+PVCG+D KTY+
Sbjct: 1   MRSF-VVALLLVAVVVVLC--------PDTEASSL-ARNGICPCPRIYRPVCGTDEKTYS 50

Query: 280 NQCLLDCYAEMAEGKQIGLTFLREGRCKD 366
           NQCLL C A    G+ I L  L EG C +
Sbjct: 51  NQCLLKCQAASPRGRSIRLRILHEGSCSE 79


==> AD-259 putative GVQ-rich salivary protein [Anopheles darlingi]
          Length = 103

 Score = 26.2 bits (56), Expect = 0.043
 Identities = 14/33 (42%), Positives = 16/33 (48%)
 Frame = +1

Query: 109 ISAVRLALVVVILVLAVGSSHGHGPGSRGGGRG 207
           +S V L + VVI V   G   GHG     GG G
Sbjct: 6   VSFVLLLVAVVISVQGQGHGGGHGHNDGHGGHG 38
