# Supplementary material for: The salivary gland transcriptome of the neotropical malaria vector Anopheles darlingi reveals accelerated evolution of genes relevant to hematophagy
Source: BMC Genomics. 2009 Jan 29;10:57. doi: 10.1186/1471-2164-10-57 (PMC2644710; doi:10.1186/1471-2164-10-57)
Supplement: Additional file 1 — Assembled and annotated sialotranscriptome of An. darlingi female mosquitoes. Hyperlinked Excel spreadsheet and associated files with EST assembly results. This is a compressed ZIP file that should be expanded to a new directory. After this is done, start Excel and then open the file ending in .xls so the hyperlinks will work. [file 1471-2164-10-57-S1.zip › links/AD/anda-contig_258-AD.txt]

>anda-contig_258

AD-257 Kazal domain-containing peptide [Anopheles darlingi]           158   5e-042
AD-534 Kazal domain-containing peptide [Anopheles darlingi]            64   1e-013
AD-417 Kazal domain-containing peptide [Anopheles darlingi]            64   1e-013


==> AD-257 Kazal domain-containing peptide [Anopheles darlingi]
          Length = 98

 Score =  158 bits (399), Expect = 5e-042
 Identities = 71/75 (94%), Positives = 72/75 (96%)
 Frame = +2

Query: 17  HGHGPGSRGGGRGAEREHCMCGRIYKPVCGSDLKTYANQCLLDCYAEMAEGKQIGLTFLR 196
           HGHGPGSRGGGRGAEREHCMCGRIYKPVCGSDLKTYANQCLLDCYAEMAEGKQIGLTFLR
Sbjct: 24  HGHGPGSRGGGRGAEREHCMCGRIYKPVCGSDLKTYANQCLLDCYAEMAEGKQIGLTFLR 83

Query: 197 EGRCKDGEKTKKGGK 241
           EGRCKD +K KK GK
Sbjct: 84  EGRCKDDKKKKKRGK 98


==> AD-534 Kazal domain-containing peptide [Anopheles darlingi]
          Length = 91

 Score = 63.9 bits (154), Expect = 1e-013
 Identities = 27/48 (56%), Positives = 32/48 (66%)
 Frame = +2

Query: 71  CMCGRIYKPVCGSDLKTYANQCLLDCYAEMAEGKQIGLTFLREGRCKD 214
           C C RIY+PVCG+D KTY+NQCLL C A    G+ I L  L EG C +
Sbjct: 32  CPCPRIYRPVCGTDEKTYSNQCLLKCQAASPRGRSIRLRILHEGSCSE 79


==> AD-417 Kazal domain-containing peptide [Anopheles darlingi]
          Length = 91

 Score = 63.9 bits (154), Expect = 1e-013
 Identities = 27/48 (56%), Positives = 32/48 (66%)
 Frame = +2

Query: 71  CMCGRIYKPVCGSDLKTYANQCLLDCYAEMAEGKQIGLTFLREGRCKD 214
           C C RIY+PVCG+D KTY+NQCLL C A    G+ I L  L EG C +
Sbjct: 32  CPCPRIYRPVCGTDEKTYSNQCLLKCQAASPRGRSIRLRILHEGSCSE 79
