# Supplementary material for: The salivary gland transcriptome of the neotropical malaria vector Anopheles darlingi reveals accelerated evolution of genes relevant to hematophagy
Source: BMC Genomics. 2009 Jan 29;10:57. doi: 10.1186/1471-2164-10-57 (PMC2644710; doi:10.1186/1471-2164-10-57)
Supplement: Additional file 1 — Assembled and annotated sialotranscriptome of An. darlingi female mosquitoes. Hyperlinked Excel spreadsheet and associated files with EST assembly results. This is a compressed ZIP file that should be expanded to a new directory. After this is done, start Excel and then open the file ending in .xls so the hyperlinks will work. [file 1471-2164-10-57-S1.zip › links/AD/anda-contig_259-AD.txt]

>anda-contig_259

AD-259 putative GVQ-rich salivary protein [Anopheles darlingi]        236   2e-065
AD-28 30 kDa salivary antigen family protein [Anopheles darlingi]      36   4e-005
AD-27 GE rich salivary gland protein [Anopheles darlingi]              30   0.002
AD-24 GE rich family salivary gland protein [Anopheles darlingi]       30   0.002
AD-29 30 kDa salivary antigen family protein [Anopheles darlingi]      30   0.002
AD-25 GE rich salivary gland protein [Anopheles darlingi]              30   0.002
AD-23 30 kDa salivary antigen family [Anopheles darlingi]              30   0.002
AD-22 GE rich salivary gland protein [Anopheles darlingi]              30   0.002
AD-21 GE rich salivary gland protein [Anopheles darlingi]              30   0.003
AD-26 30 kDa salivary antigen family protein [Anopheles darlingi]      28   0.009


==> AD-259 putative GVQ-rich salivary protein [Anopheles darlingi]
          Length = 103

 Score =  236 bits (602), Expect = 2e-065
 Identities = 103/103 (100%), Positives = 103/103 (100%)
 Frame = +1

Query: 76  MAKFVVSFVLLLVAVVISVQGQGHGGGHGHNDGHGGHGGFQGGHGHGVQGHGVQGHGGQG 255
           MAKFVVSFVLLLVAVVISVQGQGHGGGHGHNDGHGGHGGFQGGHGHGVQGHGVQGHGGQG
Sbjct: 1   MAKFVVSFVLLLVAVVISVQGQGHGGGHGHNDGHGGHGGFQGGHGHGVQGHGVQGHGGQG 60

Query: 256 GHGLAHDQHGGQHGGQHGGGHGFGHGKAGHGGQGHQGYKTHGY 384
           GHGLAHDQHGGQHGGQHGGGHGFGHGKAGHGGQGHQGYKTHGY
Sbjct: 61  GHGLAHDQHGGQHGGQHGGGHGFGHGKAGHGGQGHQGYKTHGY 103


==> AD-28 30 kDa salivary antigen family protein [Anopheles darlingi]
          Length = 236

 Score = 35.8 bits (81), Expect = 4e-005
 Identities = 22/73 (30%), Positives = 36/73 (49%)
 Frame = +1

Query: 202 GHGHGVQGHGVQGHGGQGGHGLAHDQHGGQHGGQHGGGHGFGHGKAGHGGQGHQGYKTHG 381
           GH        V+G+GG+ G+G   D+  G+   +   G G G G+ G GG G +  + + 
Sbjct: 64  GHDLLTSDDEVEGYGGESGNGDGTDE--GKDDAESADGEG-GSGEGGKGGAGGKESRRNT 120

Query: 382 Y*STHR*LVERME 420
           Y   H+ L + M+
Sbjct: 121 YRQVHKLLKKVMK 133


 Score = 26.9 bits (58), Expect = 0.021
 Identities = 14/38 (36%), Positives = 17/38 (44%), Gaps = 6/38 (15%)
 Frame = +1

Query: 169 DGHGGHGGFQGGHGHG------VQGHGVQGHGGQGGHG 264
           +G+GG  G   G   G        G G  G GG+GG G
Sbjct: 75  EGYGGESGNGDGTDEGKDDAESADGEGGSGEGGKGGAG 112


==> AD-27 GE rich salivary gland protein [Anopheles darlingi]
          Length = 236

 Score = 30.4 bits (67), Expect = 0.002
 Identities = 19/64 (29%), Positives = 25/64 (39%)
 Frame = +1

Query: 181 GHGGFQGGHGHGVQGHGVQGHGGQGGHGLAHDQHGGQHGGQHGGGHGFGHGKAGHGGQGH 360
           G      GH        V+G+GG+ G G       G   G+       G G +G GG+G 
Sbjct: 57  GDADTSDGHDLLTSDDEVEGYGGESGDG------DGTAEGKDDAESADGEGSSGEGGKGG 110

Query: 361 QGYK 372
            G K
Sbjct: 111 AGGK 114


 Score = 27.7 bits (60), Expect = 0.012
 Identities = 14/38 (36%), Positives = 17/38 (44%), Gaps = 6/38 (15%)
 Frame = +1

Query: 169 DGHGGHGGFQGGHGHG------VQGHGVQGHGGQGGHG 264
           +G+GG  G   G   G        G G  G GG+GG G
Sbjct: 75  EGYGGESGDGDGTAEGKDDAESADGEGSSGEGGKGGAG 112


==> AD-24 GE rich family salivary gland protein [Anopheles darlingi]
          Length = 236

 Score = 30.4 bits (67), Expect = 0.002
 Identities = 21/80 (26%), Positives = 32/80 (40%)
 Frame = +1

Query: 181 GHGGFQGGHGHGVQGHGVQGHGGQGGHGLAHDQHGGQHGGQHGGGHGFGHGKAGHGGQGH 360
           G      GH        V+G+GG+ G G    +         G G   G G+ G GG G 
Sbjct: 57  GDADTSDGHDLLTSDDEVEGYGGESGDGDGTAESKDDAESDDGEG---GSGEGGKGGAGG 113

Query: 361 QGYKTHGY*STHR*LVERME 420
           +  + + Y   H+ L + M+
Sbjct: 114 KESRRNTYRQVHKLLKKVMK 133


 Score = 25.4 bits (54), Expect = 0.060
 Identities = 14/42 (33%), Positives = 17/42 (40%)
 Frame = +1

Query: 139 QGHGGGHGHNDGHGGHGGFQGGHGHGVQGHGVQGHGGQGGHG 264
           +G+GG  G  DG                G G  G GG+GG G
Sbjct: 75  EGYGGESGDGDGTAE----SKDDAESDDGEGGSGEGGKGGAG 112


==> AD-29 30 kDa salivary antigen family protein [Anopheles darlingi]
          Length = 236

 Score = 30.0 bits (66), Expect = 0.002
 Identities = 19/64 (29%), Positives = 25/64 (39%)
 Frame = +1

Query: 181 GHGGFQGGHGHGVQGHGVQGHGGQGGHGLAHDQHGGQHGGQHGGGHGFGHGKAGHGGQGH 360
           G      GH        V+G+GG+ G G       G   G+       G G +G GG+G 
Sbjct: 57  GDADTSDGHDLLTSDDEVEGYGGESGDG------DGTAEGEDDAESADGEGGSGEGGKGG 110

Query: 361 QGYK 372
            G K
Sbjct: 111 AGGK 114


 Score = 27.3 bits (59), Expect = 0.016
 Identities = 14/38 (36%), Positives = 17/38 (44%), Gaps = 6/38 (15%)
 Frame = +1

Query: 169 DGHGGHGGFQGGHGHG------VQGHGVQGHGGQGGHG 264
           +G+GG  G   G   G        G G  G GG+GG G
Sbjct: 75  EGYGGESGDGDGTAEGEDDAESADGEGGSGEGGKGGAG 112


==> AD-25 GE rich salivary gland protein [Anopheles darlingi]
          Length = 236

 Score = 30.0 bits (66), Expect = 0.002
 Identities = 19/64 (29%), Positives = 25/64 (39%)
 Frame = +1

Query: 181 GHGGFQGGHGHGVQGHGVQGHGGQGGHGLAHDQHGGQHGGQHGGGHGFGHGKAGHGGQGH 360
           G      GH        V+G+GG+ G G       G   G+       G G +G GG+G 
Sbjct: 57  GDADTSDGHDLLTSDDEVEGYGGESGDG------DGTAEGEDDAESADGEGGSGEGGKGG 110

Query: 361 QGYK 372
            G K
Sbjct: 111 AGGK 114


 Score = 27.3 bits (59), Expect = 0.016
 Identities = 14/38 (36%), Positives = 17/38 (44%), Gaps = 6/38 (15%)
 Frame = +1

Query: 169 DGHGGHGGFQGGHGHG------VQGHGVQGHGGQGGHG 264
           +G+GG  G   G   G        G G  G GG+GG G
Sbjct: 75  EGYGGESGDGDGTAEGEDDAESADGEGGSGEGGKGGAG 112


==> AD-23 30 kDa salivary antigen family [Anopheles darlingi]
          Length = 236

 Score = 30.0 bits (66), Expect = 0.002
 Identities = 19/64 (29%), Positives = 25/64 (39%)
 Frame = +1

Query: 181 GHGGFQGGHGHGVQGHGVQGHGGQGGHGLAHDQHGGQHGGQHGGGHGFGHGKAGHGGQGH 360
           G      GH        V+G+GG+ G G       G   G+       G G +G GG+G 
Sbjct: 57  GDADTSDGHDLLTSDDEVEGYGGESGDG------DGTAEGEDDAESADGEGGSGEGGKGG 110

Query: 361 QGYK 372
            G K
Sbjct: 111 AGGK 114


 Score = 27.3 bits (59), Expect = 0.016
 Identities = 14/38 (36%), Positives = 17/38 (44%), Gaps = 6/38 (15%)
 Frame = +1

Query: 169 DGHGGHGGFQGGHGHG------VQGHGVQGHGGQGGHG 264
           +G+GG  G   G   G        G G  G GG+GG G
Sbjct: 75  EGYGGESGDGDGTAEGEDDAESADGEGGSGEGGKGGAG 112


==> AD-22 GE rich salivary gland protein [Anopheles darlingi]
          Length = 236

 Score = 30.0 bits (66), Expect = 0.002
 Identities = 19/64 (29%), Positives = 25/64 (39%)
 Frame = +1

Query: 181 GHGGFQGGHGHGVQGHGVQGHGGQGGHGLAHDQHGGQHGGQHGGGHGFGHGKAGHGGQGH 360
           G      GH        V+G+GG+ G G       G   G+       G G +G GG+G 
Sbjct: 57  GDADTSDGHDLLTSDDEVEGYGGESGDG------DGTAEGEDDAESADGEGGSGEGGKGG 110

Query: 361 QGYK 372
            G K
Sbjct: 111 AGGK 114


 Score = 27.3 bits (59), Expect = 0.016
 Identities = 14/38 (36%), Positives = 17/38 (44%), Gaps = 6/38 (15%)
 Frame = +1

Query: 169 DGHGGHGGFQGGHGHG------VQGHGVQGHGGQGGHG 264
           +G+GG  G   G   G        G G  G GG+GG G
Sbjct: 75  EGYGGESGDGDGTAEGEDDAESADGEGGSGEGGKGGAG 112


==> AD-21 GE rich salivary gland protein [Anopheles darlingi]
          Length = 236

 Score = 29.6 bits (65), Expect = 0.003
 Identities = 19/64 (29%), Positives = 25/64 (39%)
 Frame = +1

Query: 181 GHGGFQGGHGHGVQGHGVQGHGGQGGHGLAHDQHGGQHGGQHGGGHGFGHGKAGHGGQGH 360
           G      GH        V+G+GG+ G G       G   G+       G G +G GG+G 
Sbjct: 57  GDADTSDGHDLLTSDDEVEGYGGESGDG------DGTAEGKDDAESADGEGGSGEGGKGG 110

Query: 361 QGYK 372
            G K
Sbjct: 111 AGGK 114


 Score = 27.3 bits (59), Expect = 0.016
 Identities = 14/38 (36%), Positives = 17/38 (44%), Gaps = 6/38 (15%)
 Frame = +1

Query: 169 DGHGGHGGFQGGHGHG------VQGHGVQGHGGQGGHG 264
           +G+GG  G   G   G        G G  G GG+GG G
Sbjct: 75  EGYGGESGDGDGTAEGKDDAESADGEGGSGEGGKGGAG 112


==> AD-26 30 kDa salivary antigen family protein [Anopheles darlingi]
          Length = 236

 Score = 28.1 bits (61), Expect = 0.009
 Identities = 18/64 (28%), Positives = 24/64 (37%)
 Frame = +1

Query: 181 GHGGFQGGHGHGVQGHGVQGHGGQGGHGLAHDQHGGQHGGQHGGGHGFGHGKAGHGGQGH 360
           G      GH        V+G+G + G G       G   G+       G G +G GG+G 
Sbjct: 57  GDADTSDGHDLLTSDDEVEGYGSESGDG------DGTAEGEDDAESADGEGGSGEGGKGD 110

Query: 361 QGYK 372
            G K
Sbjct: 111 AGGK 114
