# Supplementary material for: The salivary gland transcriptome of the neotropical malaria vector Anopheles darlingi reveals accelerated evolution of genes relevant to hematophagy
Source: BMC Genomics. 2009 Jan 29;10:57. doi: 10.1186/1471-2164-10-57 (PMC2644710; doi:10.1186/1471-2164-10-57)
Supplement: Additional file 1 — Assembled and annotated sialotranscriptome of An. darlingi female mosquitoes. Hyperlinked Excel spreadsheet and associated files with EST assembly results. This is a compressed ZIP file that should be expanded to a new directory. After this is done, start Excel and then open the file ending in .xls so the hyperlinks will work. [file 1471-2164-10-57-S1.zip › links/AD/anda-contig_26-AD.txt]

>anda-contig_26

AD-26 30 kDa salivary antigen family protein [Anopheles darlingi]     478   e-138
AD-25 GE rich salivary gland protein [Anopheles darlingi]             469   e-135
AD-27 GE rich salivary gland protein [Anopheles darlingi]             466   e-134
AD-23 30 kDa salivary antigen family [Anopheles darlingi]             466   e-134
AD-29 30 kDa salivary antigen family protein [Anopheles darlingi]     463   e-133
AD-22 GE rich salivary gland protein [Anopheles darlingi]             463   e-133
AD-24 GE rich family salivary gland protein [Anopheles darlingi]      462   e-133
AD-21 GE rich salivary gland protein [Anopheles darlingi]             459   e-132
AD-28 30 kDa salivary antigen family protein [Anopheles darlingi]     456   e-131
AD-259 putative GVQ-rich salivary protein [Anopheles darlingi]         28   0.019


==> AD-26 30 kDa salivary antigen family protein [Anopheles darlingi]
          Length = 236

 Score =  478 bits (1229), Expect = e-138
 Identities = 236/236 (100%), Positives = 236/236 (100%)
 Frame = +1

Query: 49  MKFYLLLASTLCLALIVTARPNEDTTEDGFSDTTGDEDGDPSDDPRGDTPEDTTDAGDAD 228
           MKFYLLLASTLCLALIVTARPNEDTTEDGFSDTTGDEDGDPSDDPRGDTPEDTTDAGDAD
Sbjct: 1   MKFYLLLASTLCLALIVTARPNEDTTEDGFSDTTGDEDGDPSDDPRGDTPEDTTDAGDAD 60

Query: 229 TSDGHDLLTSDDEVEGYGSESGDGDGTAEGEDDAESADGEGGSGEGGKGDAGGKESRRNT 408
           TSDGHDLLTSDDEVEGYGSESGDGDGTAEGEDDAESADGEGGSGEGGKGDAGGKESRRNT
Sbjct: 61  TSDGHDLLTSDDEVEGYGSESGDGDGTAEGEDDAESADGEGGSGEGGKGDAGGKESRRNT 120

Query: 409 YRQVHKLLKKVMKVDVKDKYLKSFIVARLQERLMNPTIDLVSTIEKYSKIKECFSSVEKD 588
           YRQVHKLLKKVMKVDVKDKYLKSFIVARLQERLMNPTIDLVSTIEKYSKIKECFSSVEKD
Sbjct: 121 YRQVHKLLKKVMKVDVKDKYLKSFIVARLQERLMNPTIDLVSTIEKYSKIKECFSSVEKD 180

Query: 589 TKELVKESEKSYKECAKDKRNTHCGSEGTRDLDEGLIDLEQELSDCIVEKRDEDSE 756
           TKELVKESEKSYKECAKDKRNTHCGSEGTRDLDEGLIDLEQELSDCIVEKRDEDSE
Sbjct: 181 TKELVKESEKSYKECAKDKRNTHCGSEGTRDLDEGLIDLEQELSDCIVEKRDEDSE 236


==> AD-25 GE rich salivary gland protein [Anopheles darlingi]
          Length = 236

 Score =  469 bits (1207), Expect = e-135
 Identities = 232/236 (98%), Positives = 233/236 (98%)
 Frame = +1

Query: 49  MKFYLLLASTLCLALIVTARPNEDTTEDGFSDTTGDEDGDPSDDPRGDTPEDTTDAGDAD 228
           MKFYLLLASTLCLALIVTARPNEDTTEDG SDTTGDEDGDPSDDPRGDTPEDTTDAGDAD
Sbjct: 1   MKFYLLLASTLCLALIVTARPNEDTTEDGSSDTTGDEDGDPSDDPRGDTPEDTTDAGDAD 60

Query: 229 TSDGHDLLTSDDEVEGYGSESGDGDGTAEGEDDAESADGEGGSGEGGKGDAGGKESRRNT 408
           TSDGHDLLTSDDEVEGYG ESGDGDGTAEGEDDAESADGEGGSGEGGKG AGGKESRRNT
Sbjct: 61  TSDGHDLLTSDDEVEGYGGESGDGDGTAEGEDDAESADGEGGSGEGGKGGAGGKESRRNT 120

Query: 409 YRQVHKLLKKVMKVDVKDKYLKSFIVARLQERLMNPTIDLVSTIEKYSKIKECFSSVEKD 588
           YRQVHKLLKKVMKVDVKDKYLKSFIVARLQERLMNPTIDLVSTIEKYSKIKECF+SVEKD
Sbjct: 121 YRQVHKLLKKVMKVDVKDKYLKSFIVARLQERLMNPTIDLVSTIEKYSKIKECFNSVEKD 180

Query: 589 TKELVKESEKSYKECAKDKRNTHCGSEGTRDLDEGLIDLEQELSDCIVEKRDEDSE 756
           TKELVKESEKSYKECAKDKRNTHCGSEGTRDLDEGLIDLEQELSDCIVEKRDEDSE
Sbjct: 181 TKELVKESEKSYKECAKDKRNTHCGSEGTRDLDEGLIDLEQELSDCIVEKRDEDSE 236


==> AD-27 GE rich salivary gland protein [Anopheles darlingi]
          Length = 236

 Score =  466 bits (1200), Expect = e-134
 Identities = 231/236 (97%), Positives = 232/236 (98%)
 Frame = +1

Query: 49  MKFYLLLASTLCLALIVTARPNEDTTEDGFSDTTGDEDGDPSDDPRGDTPEDTTDAGDAD 228
           MKFYLLLASTLCLALIVTARPNEDTTEDG SDTTGDEDGDPSDDPRGDTPEDTTDAGDAD
Sbjct: 1   MKFYLLLASTLCLALIVTARPNEDTTEDGSSDTTGDEDGDPSDDPRGDTPEDTTDAGDAD 60

Query: 229 TSDGHDLLTSDDEVEGYGSESGDGDGTAEGEDDAESADGEGGSGEGGKGDAGGKESRRNT 408
           TSDGHDLLTSDDEVEGYG ESGDGDGTAEG+DDAESADGEG SGEGGKG AGGKESRRNT
Sbjct: 61  TSDGHDLLTSDDEVEGYGGESGDGDGTAEGKDDAESADGEGSSGEGGKGGAGGKESRRNT 120

Query: 409 YRQVHKLLKKVMKVDVKDKYLKSFIVARLQERLMNPTIDLVSTIEKYSKIKECFSSVEKD 588
           YRQVHKLLKKVMKVDVKDKYLKSFIVARLQERLMNPTIDLVSTIEKYSKIKECFSSVEKD
Sbjct: 121 YRQVHKLLKKVMKVDVKDKYLKSFIVARLQERLMNPTIDLVSTIEKYSKIKECFSSVEKD 180

Query: 589 TKELVKESEKSYKECAKDKRNTHCGSEGTRDLDEGLIDLEQELSDCIVEKRDEDSE 756
           TKELVKESEKSYKECAKDKRNTHCGSEGTRDLDEGLIDLEQELSDCIVEKRDEDSE
Sbjct: 181 TKELVKESEKSYKECAKDKRNTHCGSEGTRDLDEGLIDLEQELSDCIVEKRDEDSE 236


==> AD-23 30 kDa salivary antigen family [Anopheles darlingi]
          Length = 236

 Score =  466 bits (1200), Expect = e-134
 Identities = 232/236 (98%), Positives = 232/236 (98%)
 Frame = +1

Query: 49  MKFYLLLASTLCLALIVTARPNEDTTEDGFSDTTGDEDGDPSDDPRGDTPEDTTDAGDAD 228
           MKFYLLLASTLCLALIVTARPNEDTTEDG SDTTGDEDGDPSDDPRGDT EDTTDAGDAD
Sbjct: 1   MKFYLLLASTLCLALIVTARPNEDTTEDGSSDTTGDEDGDPSDDPRGDTLEDTTDAGDAD 60

Query: 229 TSDGHDLLTSDDEVEGYGSESGDGDGTAEGEDDAESADGEGGSGEGGKGDAGGKESRRNT 408
           TSDGHDLLTSDDEVEGYG ESGDGDGTAEGEDDAESADGEGGSGEGGKG AGGKESRRNT
Sbjct: 61  TSDGHDLLTSDDEVEGYGGESGDGDGTAEGEDDAESADGEGGSGEGGKGGAGGKESRRNT 120

Query: 409 YRQVHKLLKKVMKVDVKDKYLKSFIVARLQERLMNPTIDLVSTIEKYSKIKECFSSVEKD 588
           YRQVHKLLKKVMKVDVKDKYLKSFIVARLQERLMNPTIDLVSTIEKYSKIKECFSSVEKD
Sbjct: 121 YRQVHKLLKKVMKVDVKDKYLKSFIVARLQERLMNPTIDLVSTIEKYSKIKECFSSVEKD 180

Query: 589 TKELVKESEKSYKECAKDKRNTHCGSEGTRDLDEGLIDLEQELSDCIVEKRDEDSE 756
           TKELVKESEKSYKECAKDKRNTHCGSEGTRDLDEGLIDLEQELSDCIVEKRDEDSE
Sbjct: 181 TKELVKESEKSYKECAKDKRNTHCGSEGTRDLDEGLIDLEQELSDCIVEKRDEDSE 236


==> AD-29 30 kDa salivary antigen family protein [Anopheles darlingi]
          Length = 236

 Score =  463 bits (1192), Expect = e-133
 Identities = 230/236 (97%), Positives = 230/236 (97%)
 Frame = +1

Query: 49  MKFYLLLASTLCLALIVTARPNEDTTEDGFSDTTGDEDGDPSDDPRGDTPEDTTDAGDAD 228
           MKFYLLLASTLCLALIVTARPNEDTTEDG SDTTGDEDGDPSDDPRGDTPEDTTDAGDAD
Sbjct: 1   MKFYLLLASTLCLALIVTARPNEDTTEDGSSDTTGDEDGDPSDDPRGDTPEDTTDAGDAD 60

Query: 229 TSDGHDLLTSDDEVEGYGSESGDGDGTAEGEDDAESADGEGGSGEGGKGDAGGKESRRNT 408
           TSDGHDLLTSDDEVEGYG ESGDGDGTAEGEDDAESADGEGGSGEGGKG AGGKESRRNT
Sbjct: 61  TSDGHDLLTSDDEVEGYGGESGDGDGTAEGEDDAESADGEGGSGEGGKGGAGGKESRRNT 120

Query: 409 YRQVHKLLKKVMKVDVKDKYLKSFIVARLQERLMNPTIDLVSTIEKYSKIKECFSSVEKD 588
           YRQVHKLLKKVMKVDVKDKYLKSFIVARLQERLMNPTIDLVSTIEKYSKIKECFSSVEKD
Sbjct: 121 YRQVHKLLKKVMKVDVKDKYLKSFIVARLQERLMNPTIDLVSTIEKYSKIKECFSSVEKD 180

Query: 589 TKELVKESEKSYKECAKDKRNTHCGSEGTRDLDEGLIDLEQELSDCIVEKRDEDSE 756
           TKELVKESEKSYKECAKDKRNTHCGSEG RDLDEGLIDLEQELSDCIV  RDEDSE
Sbjct: 181 TKELVKESEKSYKECAKDKRNTHCGSEGIRDLDEGLIDLEQELSDCIVXXRDEDSE 236


==> AD-22 GE rich salivary gland protein [Anopheles darlingi]
          Length = 236

 Score =  463 bits (1191), Expect = e-133
 Identities = 230/236 (97%), Positives = 231/236 (97%)
 Frame = +1

Query: 49  MKFYLLLASTLCLALIVTARPNEDTTEDGFSDTTGDEDGDPSDDPRGDTPEDTTDAGDAD 228
           MKFYLLLASTLCLALIVTARPNEDTTEDG SDTTGDEDGDPSDD RGDTPEDTTDAGDAD
Sbjct: 1   MKFYLLLASTLCLALIVTARPNEDTTEDGSSDTTGDEDGDPSDDSRGDTPEDTTDAGDAD 60

Query: 229 TSDGHDLLTSDDEVEGYGSESGDGDGTAEGEDDAESADGEGGSGEGGKGDAGGKESRRNT 408
           TSDGHDLLTSDDEVEGYG ESGDGDGTAEGEDDAESADGEGGSGEGGKG AGGKESRRNT
Sbjct: 61  TSDGHDLLTSDDEVEGYGGESGDGDGTAEGEDDAESADGEGGSGEGGKGGAGGKESRRNT 120

Query: 409 YRQVHKLLKKVMKVDVKDKYLKSFIVARLQERLMNPTIDLVSTIEKYSKIKECFSSVEKD 588
           YRQVHKLLKKVMKVDVKDKYLKSFIVARLQERLMNPTIDLVSTIEKYSKIKECFSSVEKD
Sbjct: 121 YRQVHKLLKKVMKVDVKDKYLKSFIVARLQERLMNPTIDLVSTIEKYSKIKECFSSVEKD 180

Query: 589 TKELVKESEKSYKECAKDKRNTHCGSEGTRDLDEGLIDLEQELSDCIVEKRDEDSE 756
           TKELVKESEKSYKECA+DKRNTHC SEGTRDLDEGLIDLEQELSDCIVEKRDEDSE
Sbjct: 181 TKELVKESEKSYKECAEDKRNTHCDSEGTRDLDEGLIDLEQELSDCIVEKRDEDSE 236


==> AD-24 GE rich family salivary gland protein [Anopheles darlingi]
          Length = 236

 Score =  462 bits (1190), Expect = e-133
 Identities = 229/236 (97%), Positives = 231/236 (97%)
 Frame = +1

Query: 49  MKFYLLLASTLCLALIVTARPNEDTTEDGFSDTTGDEDGDPSDDPRGDTPEDTTDAGDAD 228
           MKFYLLLASTLCLALIVTARPNEDTTEDG SDTTGDEDGDPSDDPRGDTPEDTTDAGDAD
Sbjct: 1   MKFYLLLASTLCLALIVTARPNEDTTEDGSSDTTGDEDGDPSDDPRGDTPEDTTDAGDAD 60

Query: 229 TSDGHDLLTSDDEVEGYGSESGDGDGTAEGEDDAESADGEGGSGEGGKGDAGGKESRRNT 408
           TSDGHDLLTSDDEVEGYG ESGDGDGTAE +DDAES DGEGGSGEGGKG AGGKESRRNT
Sbjct: 61  TSDGHDLLTSDDEVEGYGGESGDGDGTAESKDDAESDDGEGGSGEGGKGGAGGKESRRNT 120

Query: 409 YRQVHKLLKKVMKVDVKDKYLKSFIVARLQERLMNPTIDLVSTIEKYSKIKECFSSVEKD 588
           YRQVHKLLKKVMKVDVKDKYLKSFIVARLQERLMNPTIDLVSTIEKYSKIKECFSSVEKD
Sbjct: 121 YRQVHKLLKKVMKVDVKDKYLKSFIVARLQERLMNPTIDLVSTIEKYSKIKECFSSVEKD 180

Query: 589 TKELVKESEKSYKECAKDKRNTHCGSEGTRDLDEGLIDLEQELSDCIVEKRDEDSE 756
           TKELVKESEKSYKECA+DKRNTHCGSEGTRDLDEGLIDLEQELSDCIVEKRDEDSE
Sbjct: 181 TKELVKESEKSYKECAEDKRNTHCGSEGTRDLDEGLIDLEQELSDCIVEKRDEDSE 236


==> AD-21 GE rich salivary gland protein [Anopheles darlingi]
          Length = 236

 Score =  459 bits (1181), Expect = e-132
 Identities = 229/236 (97%), Positives = 231/236 (97%)
 Frame = +1

Query: 49  MKFYLLLASTLCLALIVTARPNEDTTEDGFSDTTGDEDGDPSDDPRGDTPEDTTDAGDAD 228
           MKF+LLLASTLCLALIVTARPNEDTTEDG SDTTGDEDGD SDD RGDTPEDTTDAGDAD
Sbjct: 1   MKFHLLLASTLCLALIVTARPNEDTTEDGSSDTTGDEDGDLSDDLRGDTPEDTTDAGDAD 60

Query: 229 TSDGHDLLTSDDEVEGYGSESGDGDGTAEGEDDAESADGEGGSGEGGKGDAGGKESRRNT 408
           TSDGHDLLTSDDEVEGYG ESGDGDGTAEG+DDAESADGEGGSGEGGKG AGGKESRRNT
Sbjct: 61  TSDGHDLLTSDDEVEGYGGESGDGDGTAEGKDDAESADGEGGSGEGGKGGAGGKESRRNT 120

Query: 409 YRQVHKLLKKVMKVDVKDKYLKSFIVARLQERLMNPTIDLVSTIEKYSKIKECFSSVEKD 588
           YRQVHKLLKKVMKVDVKDKYLKSFIVARLQERLMNPTIDLVSTIEKYSKIKECFSSVEKD
Sbjct: 121 YRQVHKLLKKVMKVDVKDKYLKSFIVARLQERLMNPTIDLVSTIEKYSKIKECFSSVEKD 180

Query: 589 TKELVKESEKSYKECAKDKRNTHCGSEGTRDLDEGLIDLEQELSDCIVEKRDEDSE 756
           TKELVKESEKSYKECAKDKRNTHCGSEGTRDLDEGLIDLEQELSDCIVEKRDEDSE
Sbjct: 181 TKELVKESEKSYKECAKDKRNTHCGSEGTRDLDEGLIDLEQELSDCIVEKRDEDSE 236


==> AD-28 30 kDa salivary antigen family protein [Anopheles darlingi]
          Length = 236

 Score =  456 bits (1174), Expect = e-131
 Identities = 225/236 (95%), Positives = 230/236 (97%)
 Frame = +1

Query: 49  MKFYLLLASTLCLALIVTARPNEDTTEDGFSDTTGDEDGDPSDDPRGDTPEDTTDAGDAD 228
           MKFYLLLASTLCLALIVTARPNEDTTEDG SDTTGDEDGDPSDDPRGDTPEDTTDAGDA+
Sbjct: 1   MKFYLLLASTLCLALIVTARPNEDTTEDGSSDTTGDEDGDPSDDPRGDTPEDTTDAGDAE 60

Query: 229 TSDGHDLLTSDDEVEGYGSESGDGDGTAEGEDDAESADGEGGSGEGGKGDAGGKESRRNT 408
           TSDGHDLLTSDDEVEGYG ESG+GDGT EG+DDAESADGEGGSGEGGKG AGGKESRRNT
Sbjct: 61  TSDGHDLLTSDDEVEGYGGESGNGDGTDEGKDDAESADGEGGSGEGGKGGAGGKESRRNT 120

Query: 409 YRQVHKLLKKVMKVDVKDKYLKSFIVARLQERLMNPTIDLVSTIEKYSKIKECFSSVEKD 588
           YRQVHKLLKKVMKVDV DKYLKSFIVARLQERLMNPTIDLVSTIEKYSKIKECFSS EKD
Sbjct: 121 YRQVHKLLKKVMKVDVMDKYLKSFIVARLQERLMNPTIDLVSTIEKYSKIKECFSSAEKD 180

Query: 589 TKELVKESEKSYKECAKDKRNTHCGSEGTRDLDEGLIDLEQELSDCIVEKRDEDSE 756
           TKELVKES++SYKECAKDKRNTHCGSEGTRDLDEGLIDLEQELSDCIVEKRDEDSE
Sbjct: 181 TKELVKESDQSYKECAKDKRNTHCGSEGTRDLDEGLIDLEQELSDCIVEKRDEDSE 236


==> AD-259 putative GVQ-rich salivary protein [Anopheles darlingi]
          Length = 103

 Score = 28.1 bits (61), Expect = 0.019
 Identities = 18/64 (28%), Positives = 24/64 (37%), Gaps = 6/64 (9%)
 Frame = +1

Query: 217 GDADTSDGHDLLTSDDEVEGYGSESGDG------DGTAEGEDDAESADGEGGSGEGGKGD 378
           G      GH        V+G+G + G G       G   G+       G G +G GG+G 
Sbjct: 36  GHGGFQGGHGHGVQGHGVQGHGGQGGHGLAHDQHGGQHGGQHGGGHGFGHGKAGHGGQGH 95

Query: 379 AGGK 390
            G K
Sbjct: 96  QGYK 99
