# Supplementary material for: The salivary gland transcriptome of the neotropical malaria vector Anopheles darlingi reveals accelerated evolution of genes relevant to hematophagy
Source: BMC Genomics. 2009 Jan 29;10:57. doi: 10.1186/1471-2164-10-57 (PMC2644710; doi:10.1186/1471-2164-10-57)
Supplement: Additional file 1 — Assembled and annotated sialotranscriptome of An. darlingi female mosquitoes. Hyperlinked Excel spreadsheet and associated files with EST assembly results. This is a compressed ZIP file that should be expanded to a new directory. After this is done, start Excel and then open the file ending in .xls so the hyperlinks will work. [file 1471-2164-10-57-S1.zip › links/AD/anda-contig_260-AD.txt]

>anda-contig_260

AD-259 putative GVQ-rich salivary protein [Anopheles darlingi]        165   3e-044
AD-28 30 kDa salivary antigen family protein [Anopheles darlingi]      35   4e-005
AD-29 30 kDa salivary antigen family protein [Anopheles darlingi]      32   4e-004
AD-25 GE rich salivary gland protein [Anopheles darlingi]              32   4e-004
AD-23 30 kDa salivary antigen family [Anopheles darlingi]              32   4e-004
AD-22 GE rich salivary gland protein [Anopheles darlingi]              32   4e-004
AD-24 GE rich family salivary gland protein [Anopheles darlingi]       32   5e-004
AD-21 GE rich salivary gland protein [Anopheles darlingi]              32   5e-004
AD-27 GE rich salivary gland protein [Anopheles darlingi]              29   0.003
AD-26 30 kDa salivary antigen family protein [Anopheles darlingi]      27   0.015


==> AD-259 putative GVQ-rich salivary protein [Anopheles darlingi]
          Length = 103

 Score =  165 bits (417), Expect = 3e-044
 Identities = 68/70 (97%), Positives = 68/70 (97%)
 Frame = +3

Query: 9   HGGHGGFQGGHGHGVQGHGVQGHGGQGGHGLAHDQHGGQHGDQHGGGHGSGHGKAGHGGQ 188
           HGGHGGFQGGHGHGVQGHGVQGHGGQGGHGLAHDQHGGQHG QHGGGHG GHGKAGHGGQ
Sbjct: 34  HGGHGGFQGGHGHGVQGHGVQGHGGQGGHGLAHDQHGGQHGGQHGGGHGFGHGKAGHGGQ 93

Query: 189 GHQGYKTHGY 218
           GHQGYKTHGY
Sbjct: 94  GHQGYKTHGY 103


 Score = 50.8 bits (120), Expect = 7e-010
 Identities = 29/50 (58%), Positives = 30/50 (60%)
 Frame = +3

Query: 66  VQGHGGQGGHGLAHDQHGGQHGDQHGGGHGSGHGKAGHGGQGHQGYKTHG 215
           VQG G  GGHG  +D HGG  G Q  GGHG  HG  GHG QGH G   HG
Sbjct: 19  VQGQGHGGGHG-HNDGHGGHGGFQ--GGHG--HGVQGHGVQGHGGQGGHG 63


==> AD-28 30 kDa salivary antigen family protein [Anopheles darlingi]
          Length = 236

 Score = 35.0 bits (79), Expect = 4e-005
 Identities = 22/73 (30%), Positives = 36/73 (49%)
 Frame = +3

Query: 36  GHGHGVQGHGVQGHGGQGGHGLAHDQHGGQHGDQHGGGHGSGHGKAGHGGQGHQGYKTHG 215
           GH        V+G+GG+ G+G   D+  G+   +   G G G G+ G GG G +  + + 
Sbjct: 64  GHDLLTSDDEVEGYGGESGNGDGTDE--GKDDAESADGEG-GSGEGGKGGAGGKESRRNT 120

Query: 216 Y*STHR*LVERME 254
           Y   H+ L + M+
Sbjct: 121 YRQVHKLLKKVMK 133


==> AD-29 30 kDa salivary antigen family protein [Anopheles darlingi]
          Length = 236

 Score = 32.0 bits (71), Expect = 4e-004
 Identities = 22/80 (27%), Positives = 35/80 (43%)
 Frame = +3

Query: 15  GHGGFQGGHGHGVQGHGVQGHGGQGGHGLAHDQHGGQHGDQHGGGHGSGHGKAGHGGQGH 194
           G      GH        V+G+GG+ G G    +  G+   +   G G G G+ G GG G 
Sbjct: 57  GDADTSDGHDLLTSDDEVEGYGGESGDGDGTAE--GEDDAESADGEG-GSGEGGKGGAGG 113

Query: 195 QGYKTHGY*STHR*LVERME 254
           +  + + Y   H+ L + M+
Sbjct: 114 KESRRNTYRQVHKLLKKVMK 133


 Score = 24.3 bits (51), Expect = 0.075
 Identities = 13/36 (36%), Positives = 15/36 (41%), Gaps = 6/36 (16%)
 Frame = +3

Query: 9   HGGHGGFQGGHGHG------VQGHGVQGHGGQGGHG 98
           +GG  G   G   G        G G  G GG+GG G
Sbjct: 77  YGGESGDGDGTAEGEDDAESADGEGGSGEGGKGGAG 112


==> AD-25 GE rich salivary gland protein [Anopheles darlingi]
          Length = 236

 Score = 32.0 bits (71), Expect = 4e-004
 Identities = 22/80 (27%), Positives = 35/80 (43%)
 Frame = +3

Query: 15  GHGGFQGGHGHGVQGHGVQGHGGQGGHGLAHDQHGGQHGDQHGGGHGSGHGKAGHGGQGH 194
           G      GH        V+G+GG+ G G    +  G+   +   G G G G+ G GG G 
Sbjct: 57  GDADTSDGHDLLTSDDEVEGYGGESGDGDGTAE--GEDDAESADGEG-GSGEGGKGGAGG 113

Query: 195 QGYKTHGY*STHR*LVERME 254
           +  + + Y   H+ L + M+
Sbjct: 114 KESRRNTYRQVHKLLKKVMK 133


 Score = 24.3 bits (51), Expect = 0.075
 Identities = 13/36 (36%), Positives = 15/36 (41%), Gaps = 6/36 (16%)
 Frame = +3

Query: 9   HGGHGGFQGGHGHG------VQGHGVQGHGGQGGHG 98
           +GG  G   G   G        G G  G GG+GG G
Sbjct: 77  YGGESGDGDGTAEGEDDAESADGEGGSGEGGKGGAG 112


==> AD-23 30 kDa salivary antigen family [Anopheles darlingi]
          Length = 236

 Score = 32.0 bits (71), Expect = 4e-004
 Identities = 22/80 (27%), Positives = 35/80 (43%)
 Frame = +3

Query: 15  GHGGFQGGHGHGVQGHGVQGHGGQGGHGLAHDQHGGQHGDQHGGGHGSGHGKAGHGGQGH 194
           G      GH        V+G+GG+ G G    +  G+   +   G G G G+ G GG G 
Sbjct: 57  GDADTSDGHDLLTSDDEVEGYGGESGDGDGTAE--GEDDAESADGEG-GSGEGGKGGAGG 113

Query: 195 QGYKTHGY*STHR*LVERME 254
           +  + + Y   H+ L + M+
Sbjct: 114 KESRRNTYRQVHKLLKKVMK 133


 Score = 24.3 bits (51), Expect = 0.075
 Identities = 13/36 (36%), Positives = 15/36 (41%), Gaps = 6/36 (16%)
 Frame = +3

Query: 9   HGGHGGFQGGHGHG------VQGHGVQGHGGQGGHG 98
           +GG  G   G   G        G G  G GG+GG G
Sbjct: 77  YGGESGDGDGTAEGEDDAESADGEGGSGEGGKGGAG 112


==> AD-22 GE rich salivary gland protein [Anopheles darlingi]
          Length = 236

 Score = 32.0 bits (71), Expect = 4e-004
 Identities = 22/80 (27%), Positives = 35/80 (43%)
 Frame = +3

Query: 15  GHGGFQGGHGHGVQGHGVQGHGGQGGHGLAHDQHGGQHGDQHGGGHGSGHGKAGHGGQGH 194
           G      GH        V+G+GG+ G G    +  G+   +   G G G G+ G GG G 
Sbjct: 57  GDADTSDGHDLLTSDDEVEGYGGESGDGDGTAE--GEDDAESADGEG-GSGEGGKGGAGG 113

Query: 195 QGYKTHGY*STHR*LVERME 254
           +  + + Y   H+ L + M+
Sbjct: 114 KESRRNTYRQVHKLLKKVMK 133


 Score = 24.3 bits (51), Expect = 0.075
 Identities = 13/36 (36%), Positives = 15/36 (41%), Gaps = 6/36 (16%)
 Frame = +3

Query: 9   HGGHGGFQGGHGHG------VQGHGVQGHGGQGGHG 98
           +GG  G   G   G        G G  G GG+GG G
Sbjct: 77  YGGESGDGDGTAEGEDDAESADGEGGSGEGGKGGAG 112


==> AD-24 GE rich family salivary gland protein [Anopheles darlingi]
          Length = 236

 Score = 31.6 bits (70), Expect = 5e-004
 Identities = 22/82 (26%), Positives = 34/82 (41%), Gaps = 2/82 (2%)
 Frame = +3

Query: 15  GHGGFQGGHGHGVQGHGVQGHGGQG--GHGLAHDQHGGQHGDQHGGGHGSGHGKAGHGGQ 188
           G      GH        V+G+GG+   G G A  +   +  D  GG      G+ G GG 
Sbjct: 57  GDADTSDGHDLLTSDDEVEGYGGESGDGDGTAESKDDAESDDGEGGS-----GEGGKGGA 111

Query: 189 GHQGYKTHGY*STHR*LVERME 254
           G +  + + Y   H+ L + M+
Sbjct: 112 GGKESRRNTYRQVHKLLKKVMK 133


==> AD-21 GE rich salivary gland protein [Anopheles darlingi]
          Length = 236

 Score = 31.6 bits (70), Expect = 5e-004
 Identities = 22/80 (27%), Positives = 35/80 (43%)
 Frame = +3

Query: 15  GHGGFQGGHGHGVQGHGVQGHGGQGGHGLAHDQHGGQHGDQHGGGHGSGHGKAGHGGQGH 194
           G      GH        V+G+GG+ G G    +  G+   +   G G G G+ G GG G 
Sbjct: 57  GDADTSDGHDLLTSDDEVEGYGGESGDGDGTAE--GKDDAESADGEG-GSGEGGKGGAGG 113

Query: 195 QGYKTHGY*STHR*LVERME 254
           +  + + Y   H+ L + M+
Sbjct: 114 KESRRNTYRQVHKLLKKVMK 133


 Score = 24.3 bits (51), Expect = 0.075
 Identities = 13/36 (36%), Positives = 15/36 (41%), Gaps = 6/36 (16%)
 Frame = +3

Query: 9   HGGHGGFQGGHGHG------VQGHGVQGHGGQGGHG 98
           +GG  G   G   G        G G  G GG+GG G
Sbjct: 77  YGGESGDGDGTAEGKDDAESADGEGGSGEGGKGGAG 112


==> AD-27 GE rich salivary gland protein [Anopheles darlingi]
          Length = 236

 Score = 28.9 bits (63), Expect = 0.003
 Identities = 18/64 (28%), Positives = 24/64 (37%)
 Frame = +3

Query: 15  GHGGFQGGHGHGVQGHGVQGHGGQGGHGLAHDQHGGQHGDQHGGGHGSGHGKAGHGGQGH 194
           G      GH        V+G+GG+ G G       G    +       G G +G GG+G 
Sbjct: 57  GDADTSDGHDLLTSDDEVEGYGGESGDG------DGTAEGKDDAESADGEGSSGEGGKGG 110

Query: 195 QGYK 206
            G K
Sbjct: 111 AGGK 114


 Score = 24.6 bits (52), Expect = 0.057
 Identities = 13/36 (36%), Positives = 15/36 (41%), Gaps = 6/36 (16%)
 Frame = +3

Query: 9   HGGHGGFQGGHGHG------VQGHGVQGHGGQGGHG 98
           +GG  G   G   G        G G  G GG+GG G
Sbjct: 77  YGGESGDGDGTAEGKDDAESADGEGSSGEGGKGGAG 112


==> AD-26 30 kDa salivary antigen family protein [Anopheles darlingi]
          Length = 236

 Score = 26.6 bits (57), Expect = 0.015
 Identities = 17/64 (26%), Positives = 23/64 (35%)
 Frame = +3

Query: 15  GHGGFQGGHGHGVQGHGVQGHGGQGGHGLAHDQHGGQHGDQHGGGHGSGHGKAGHGGQGH 194
           G      GH        V+G+G + G G       G    +       G G +G GG+G 
Sbjct: 57  GDADTSDGHDLLTSDDEVEGYGSESGDG------DGTAEGEDDAESADGEGGSGEGGKGD 110

Query: 195 QGYK 206
            G K
Sbjct: 111 AGGK 114
