# Supplementary material for: The salivary gland transcriptome of the neotropical malaria vector Anopheles darlingi reveals accelerated evolution of genes relevant to hematophagy
Source: BMC Genomics. 2009 Jan 29;10:57. doi: 10.1186/1471-2164-10-57 (PMC2644710; doi:10.1186/1471-2164-10-57)
Supplement: Additional file 1 — Assembled and annotated sialotranscriptome of An. darlingi female mosquitoes. Hyperlinked Excel spreadsheet and associated files with EST assembly results. This is a compressed ZIP file that should be expanded to a new directory. After this is done, start Excel and then open the file ending in .xls so the hyperlinks will work. [file 1471-2164-10-57-S1.zip › links/AD/anda-contig_261-AD.txt]

>anda-contig_261

AD-259 putative GVQ-rich salivary protein [Anopheles darlingi]        209   9e-057
AD-28 30 kDa salivary antigen family protein [Anopheles darlingi]      33   7e-004
AD-27 GE rich salivary gland protein [Anopheles darlingi]              31   0.004
AD-29 30 kDa salivary antigen family protein [Anopheles darlingi]      30   0.006
AD-25 GE rich salivary gland protein [Anopheles darlingi]              30   0.006
AD-23 30 kDa salivary antigen family [Anopheles darlingi]              30   0.006
AD-22 GE rich salivary gland protein [Anopheles darlingi]              30   0.006
AD-24 GE rich family salivary gland protein [Anopheles darlingi]       30   0.007
AD-21 GE rich salivary gland protein [Anopheles darlingi]              30   0.007
AD-26 30 kDa salivary antigen family protein [Anopheles darlingi]      28   0.022


==> AD-259 putative GVQ-rich salivary protein [Anopheles darlingi]
          Length = 103

 Score =  209 bits (531), Expect = 9e-057
 Identities = 95/99 (95%), Positives = 95/99 (95%), Gaps = 4/99 (4%)
 Frame = +3

Query: 3   VVSFVLLLVAVVISVQGQGHGGGHGHNDGHGGHGGFQGGHGHGVQGHGVQGHGGQGGHGL 182
           VVSFVLLLVAVVISVQGQGHGGGHGHNDGHGGHGGFQGGHGHGVQGHGVQGHGGQGGHGL
Sbjct: 5   VVSFVLLLVAVVISVQGQGHGGGHGHNDGHGGHGGFQGGHGHGVQGHGVQGHGGQGGHGL 64

Query: 183 AHDQHGGQHGG-HG---GFGHGKAGHGGQGHQGYKTHGY 287
           AHDQHGGQHGG HG   GFGHGKAGHGGQGHQGYKTHGY
Sbjct: 65  AHDQHGGQHGGQHGGGHGFGHGKAGHGGQGHQGYKTHGY 103


==> AD-28 30 kDa salivary antigen family protein [Anopheles darlingi]
          Length = 236

 Score = 33.5 bits (75), Expect = 7e-004
 Identities = 18/53 (33%), Positives = 26/53 (49%)
 Frame = +3

Query: 117 GHGHGVQGHGVQGHGGQGGHGLAHDQHGGQHGGHGGFGHGKAGHGGQGHQGYK 275
           GH        V+G+GG+ G+G   D+  G+       G G +G GG+G  G K
Sbjct: 64  GHDLLTSDDEVEGYGGESGNGDGTDE--GKDDAESADGEGGSGEGGKGGAGGK 114


 Score = 26.9 bits (58), Expect = 0.063
 Identities = 14/38 (36%), Positives = 17/38 (44%), Gaps = 6/38 (15%)
 Frame = +3

Query: 84  DGHGGHGGFQGGHGHG------VQGHGVQGHGGQGGHG 179
           +G+GG  G   G   G        G G  G GG+GG G
Sbjct: 75  EGYGGESGNGDGTDEGKDDAESADGEGGSGEGGKGGAG 112


==> AD-27 GE rich salivary gland protein [Anopheles darlingi]
          Length = 236

 Score = 30.8 bits (68), Expect = 0.004
 Identities = 18/60 (30%), Positives = 25/60 (41%)
 Frame = +3

Query: 96  GHGGFQGGHGHGVQGHGVQGHGGQGGHGLAHDQHGGQHGGHGGFGHGKAGHGGQGHQGYK 275
           G      GH        V+G+GG+ G G    +  G+       G G +G GG+G  G K
Sbjct: 57  GDADTSDGHDLLTSDDEVEGYGGESGDGDGTAE--GKDDAESADGEGSSGEGGKGGAGGK 114


 Score = 27.7 bits (60), Expect = 0.037
 Identities = 14/38 (36%), Positives = 17/38 (44%), Gaps = 6/38 (15%)
 Frame = +3

Query: 84  DGHGGHGGFQGGHGHG------VQGHGVQGHGGQGGHG 179
           +G+GG  G   G   G        G G  G GG+GG G
Sbjct: 75  EGYGGESGDGDGTAEGKDDAESADGEGSSGEGGKGGAG 112


==> AD-29 30 kDa salivary antigen family protein [Anopheles darlingi]
          Length = 236

 Score = 30.4 bits (67), Expect = 0.006
 Identities = 18/60 (30%), Positives = 25/60 (41%)
 Frame = +3

Query: 96  GHGGFQGGHGHGVQGHGVQGHGGQGGHGLAHDQHGGQHGGHGGFGHGKAGHGGQGHQGYK 275
           G      GH        V+G+GG+ G G    +  G+       G G +G GG+G  G K
Sbjct: 57  GDADTSDGHDLLTSDDEVEGYGGESGDGDGTAE--GEDDAESADGEGGSGEGGKGGAGGK 114


 Score = 27.3 bits (59), Expect = 0.048
 Identities = 14/38 (36%), Positives = 17/38 (44%), Gaps = 6/38 (15%)
 Frame = +3

Query: 84  DGHGGHGGFQGGHGHG------VQGHGVQGHGGQGGHG 179
           +G+GG  G   G   G        G G  G GG+GG G
Sbjct: 75  EGYGGESGDGDGTAEGEDDAESADGEGGSGEGGKGGAG 112


==> AD-25 GE rich salivary gland protein [Anopheles darlingi]
          Length = 236

 Score = 30.4 bits (67), Expect = 0.006
 Identities = 18/60 (30%), Positives = 25/60 (41%)
 Frame = +3

Query: 96  GHGGFQGGHGHGVQGHGVQGHGGQGGHGLAHDQHGGQHGGHGGFGHGKAGHGGQGHQGYK 275
           G      GH        V+G+GG+ G G    +  G+       G G +G GG+G  G K
Sbjct: 57  GDADTSDGHDLLTSDDEVEGYGGESGDGDGTAE--GEDDAESADGEGGSGEGGKGGAGGK 114


 Score = 27.3 bits (59), Expect = 0.048
 Identities = 14/38 (36%), Positives = 17/38 (44%), Gaps = 6/38 (15%)
 Frame = +3

Query: 84  DGHGGHGGFQGGHGHG------VQGHGVQGHGGQGGHG 179
           +G+GG  G   G   G        G G  G GG+GG G
Sbjct: 75  EGYGGESGDGDGTAEGEDDAESADGEGGSGEGGKGGAG 112


==> AD-23 30 kDa salivary antigen family [Anopheles darlingi]
          Length = 236

 Score = 30.4 bits (67), Expect = 0.006
 Identities = 18/60 (30%), Positives = 25/60 (41%)
 Frame = +3

Query: 96  GHGGFQGGHGHGVQGHGVQGHGGQGGHGLAHDQHGGQHGGHGGFGHGKAGHGGQGHQGYK 275
           G      GH        V+G+GG+ G G    +  G+       G G +G GG+G  G K
Sbjct: 57  GDADTSDGHDLLTSDDEVEGYGGESGDGDGTAE--GEDDAESADGEGGSGEGGKGGAGGK 114


 Score = 27.3 bits (59), Expect = 0.048
 Identities = 14/38 (36%), Positives = 17/38 (44%), Gaps = 6/38 (15%)
 Frame = +3

Query: 84  DGHGGHGGFQGGHGHG------VQGHGVQGHGGQGGHG 179
           +G+GG  G   G   G        G G  G GG+GG G
Sbjct: 75  EGYGGESGDGDGTAEGEDDAESADGEGGSGEGGKGGAG 112


==> AD-22 GE rich salivary gland protein [Anopheles darlingi]
          Length = 236

 Score = 30.4 bits (67), Expect = 0.006
 Identities = 18/60 (30%), Positives = 25/60 (41%)
 Frame = +3

Query: 96  GHGGFQGGHGHGVQGHGVQGHGGQGGHGLAHDQHGGQHGGHGGFGHGKAGHGGQGHQGYK 275
           G      GH        V+G+GG+ G G    +  G+       G G +G GG+G  G K
Sbjct: 57  GDADTSDGHDLLTSDDEVEGYGGESGDGDGTAE--GEDDAESADGEGGSGEGGKGGAGGK 114


 Score = 27.3 bits (59), Expect = 0.048
 Identities = 14/38 (36%), Positives = 17/38 (44%), Gaps = 6/38 (15%)
 Frame = +3

Query: 84  DGHGGHGGFQGGHGHG------VQGHGVQGHGGQGGHG 179
           +G+GG  G   G   G        G G  G GG+GG G
Sbjct: 75  EGYGGESGDGDGTAEGEDDAESADGEGGSGEGGKGGAG 112


==> AD-24 GE rich family salivary gland protein [Anopheles darlingi]
          Length = 236

 Score = 30.0 bits (66), Expect = 0.007
 Identities = 22/79 (27%), Positives = 31/79 (39%), Gaps = 3/79 (3%)
 Frame = +3

Query: 96  GHGGFQGGHGHGVQGHGVQGHGGQGGHG---LAHDQHGGQHGGHGGFGHGKAGHGGQGHQ 266
           G      GH        V+G+GG+ G G              G GG G G  G GG G +
Sbjct: 57  GDADTSDGHDLLTSDDEVEGYGGESGDGDGTAESKDDAESDDGEGGSGEG--GKGGAGGK 114

Query: 267 GYKTHGY*STHR*LVERME 323
             + + Y   H+ L + M+
Sbjct: 115 ESRRNTYRQVHKLLKKVMK 133


==> AD-21 GE rich salivary gland protein [Anopheles darlingi]
          Length = 236

 Score = 30.0 bits (66), Expect = 0.007
 Identities = 18/60 (30%), Positives = 25/60 (41%)
 Frame = +3

Query: 96  GHGGFQGGHGHGVQGHGVQGHGGQGGHGLAHDQHGGQHGGHGGFGHGKAGHGGQGHQGYK 275
           G      GH        V+G+GG+ G G    +  G+       G G +G GG+G  G K
Sbjct: 57  GDADTSDGHDLLTSDDEVEGYGGESGDGDGTAE--GKDDAESADGEGGSGEGGKGGAGGK 114


 Score = 27.3 bits (59), Expect = 0.048
 Identities = 14/38 (36%), Positives = 17/38 (44%), Gaps = 6/38 (15%)
 Frame = +3

Query: 84  DGHGGHGGFQGGHGHG------VQGHGVQGHGGQGGHG 179
           +G+GG  G   G   G        G G  G GG+GG G
Sbjct: 75  EGYGGESGDGDGTAEGKDDAESADGEGGSGEGGKGGAG 112


==> AD-26 30 kDa salivary antigen family protein [Anopheles darlingi]
          Length = 236

 Score = 28.5 bits (62), Expect = 0.022
 Identities = 17/60 (28%), Positives = 24/60 (40%)
 Frame = +3

Query: 96  GHGGFQGGHGHGVQGHGVQGHGGQGGHGLAHDQHGGQHGGHGGFGHGKAGHGGQGHQGYK 275
           G      GH        V+G+G + G G    +  G+       G G +G GG+G  G K
Sbjct: 57  GDADTSDGHDLLTSDDEVEGYGSESGDGDGTAE--GEDDAESADGEGGSGEGGKGDAGGK 114
