# Supplementary material for: The salivary gland transcriptome of the neotropical malaria vector Anopheles darlingi reveals accelerated evolution of genes relevant to hematophagy
Source: BMC Genomics. 2009 Jan 29;10:57. doi: 10.1186/1471-2164-10-57 (PMC2644710; doi:10.1186/1471-2164-10-57)
Supplement: Additional file 1 — Assembled and annotated sialotranscriptome of An. darlingi female mosquitoes. Hyperlinked Excel spreadsheet and associated files with EST assembly results. This is a compressed ZIP file that should be expanded to a new directory. After this is done, start Excel and then open the file ending in .xls so the hyperlinks will work. [file 1471-2164-10-57-S1.zip › links/AD/anda-contig_262-AD.txt]

>anda-contig_262

AD-262 Mitochondrial F1F0-ATP synthase, subunit Cf6 (coupling fa...   207   1e-056


==> AD-262 Mitochondrial F1F0-ATP synthase, subunit Cf6 (coupling
           factor 6) [Anopheles darlingi]
          Length = 107

 Score =  207 bits (527), Expect = 1e-056
 Identities = 107/107 (100%), Positives = 107/107 (100%)
 Frame = +2

Query: 128 MLTNQIVSAARVMGLQARRNYGVSAVLLAKASDPIQQLFVNKLREYAQKSQSAGGKLVDA 307
           MLTNQIVSAARVMGLQARRNYGVSAVLLAKASDPIQQLFVNKLREYAQKSQSAGGKLVDA
Sbjct: 1   MLTNQIVSAARVMGLQARRNYGVSAVLLAKASDPIQQLFVNKLREYAQKSQSAGGKLVDA 60

Query: 308 SPAIERELKQEMEKLAKQYGGAQGEDMTAFPSFKFEEPKIDPINSSA 448
           SPAIERELKQEMEKLAKQYGGAQGEDMTAFPSFKFEEPKIDPINSSA
Sbjct: 61  SPAIERELKQEMEKLAKQYGGAQGEDMTAFPSFKFEEPKIDPINSSA 107
