# Supplementary material for: The salivary gland transcriptome of the neotropical malaria vector Anopheles darlingi reveals accelerated evolution of genes relevant to hematophagy
Source: BMC Genomics. 2009 Jan 29;10:57. doi: 10.1186/1471-2164-10-57 (PMC2644710; doi:10.1186/1471-2164-10-57)
Supplement: Additional file 1 — Assembled and annotated sialotranscriptome of An. darlingi female mosquitoes. Hyperlinked Excel spreadsheet and associated files with EST assembly results. This is a compressed ZIP file that should be expanded to a new directory. After this is done, start Excel and then open the file ending in .xls so the hyperlinks will work. [file 1471-2164-10-57-S1.zip › links/AD/anda-contig_263-AD.txt]

>anda-contig_263

AD-263 Adipokinetic hormone-like [Anopheles darlingi]                 164   2e-043


==> AD-263 Adipokinetic hormone-like [Anopheles darlingi]
          Length = 81

 Score =  164 bits (414), Expect = 2e-043
 Identities = 81/81 (100%), Positives = 81/81 (100%)
 Frame = +3

Query: 141 MDNVKLFSVLLICVALMLVCEAQLTFTPAWGKRSPGSLTLNPLISSTSYGQDACKTPVDS 320
           MDNVKLFSVLLICVALMLVCEAQLTFTPAWGKRSPGSLTLNPLISSTSYGQDACKTPVDS
Sbjct: 1   MDNVKLFSVLLICVALMLVCEAQLTFTPAWGKRSPGSLTLNPLISSTSYGQDACKTPVDS 60

Query: 321 LLVIYRMIQTEAQKIVDCSQK 383
           LLVIYRMIQTEAQKIVDCSQK
Sbjct: 61  LLVIYRMIQTEAQKIVDCSQK 81
