# Supplementary material for: The salivary gland transcriptome of the neotropical malaria vector Anopheles darlingi reveals accelerated evolution of genes relevant to hematophagy
Source: BMC Genomics. 2009 Jan 29;10:57. doi: 10.1186/1471-2164-10-57 (PMC2644710; doi:10.1186/1471-2164-10-57)
Supplement: Additional file 1 — Assembled and annotated sialotranscriptome of An. darlingi female mosquitoes. Hyperlinked Excel spreadsheet and associated files with EST assembly results. This is a compressed ZIP file that should be expanded to a new directory. After this is done, start Excel and then open the file ending in .xls so the hyperlinks will work. [file 1471-2164-10-57-S1.zip › links/AD/anda-contig_267-AD.txt]

>anda-contig_267

AD-267 proline rich salivary secreted peptide [Anopheles darlingi]    297   1e-083


==> AD-267 proline rich salivary secreted peptide [Anopheles darlingi]
          Length = 142

 Score =  297 bits (760), Expect = 1e-083
 Identities = 142/142 (100%), Positives = 142/142 (100%)
 Frame = +1

Query: 64  MYILLLIFILVCAVPDTKCVKKSSANKIDQDDDLFPIYECDTRTRDWTERCLVQMTNAQL 243
           MYILLLIFILVCAVPDTKCVKKSSANKIDQDDDLFPIYECDTRTRDWTERCLVQMTNAQL
Sbjct: 1   MYILLLIFILVCAVPDTKCVKKSSANKIDQDDDLFPIYECDTRTRDWTERCLVQMTNAQL 60

Query: 244 SLDLCRTGEKPDQPYVQRCVRQLKAIGKSCPQPASVADMANDMMMHNPPPPPSSPNAPKL 423
           SLDLCRTGEKPDQPYVQRCVRQLKAIGKSCPQPASVADMANDMMMHNPPPPPSSPNAPKL
Sbjct: 61  SLDLCRTGEKPDQPYVQRCVRQLKAIGKSCPQPASVADMANDMMMHNPPPPPSSPNAPKL 120

Query: 424 RTAKKEKSKKLDKPYDKDVLSL 489
           RTAKKEKSKKLDKPYDKDVLSL
Sbjct: 121 RTAKKEKSKKLDKPYDKDVLSL 142
