# Supplementary material for: The salivary gland transcriptome of the neotropical malaria vector Anopheles darlingi reveals accelerated evolution of genes relevant to hematophagy
Source: BMC Genomics. 2009 Jan 29;10:57. doi: 10.1186/1471-2164-10-57 (PMC2644710; doi:10.1186/1471-2164-10-57)
Supplement: Additional file 1 — Assembled and annotated sialotranscriptome of An. darlingi female mosquitoes. Hyperlinked Excel spreadsheet and associated files with EST assembly results. This is a compressed ZIP file that should be expanded to a new directory. After this is done, start Excel and then open the file ending in .xls so the hyperlinks will work. [file 1471-2164-10-57-S1.zip › links/AD/anda-contig_268-AD.txt]

>anda-contig_268

AD-269 hyp5.6 salivary basic secreted peptide [Anopheles darlingi]    152   2e-040


==> AD-269 hyp5.6 salivary basic secreted peptide [Anopheles darlingi]
          Length = 91

 Score =  152 bits (385), Expect = 2e-040
 Identities = 84/103 (81%), Positives = 86/103 (83%)
 Frame = +2

Query: 41  MIGKRLDVFLLLLTIIAACLIVIVADASPVVRFPSFTDSPDSNDVAAWEEEGSLTVATTT 220
           MIGKRLDVFLLLLTIIAA LIVIVA+ASPV         PD+NDVAAWEEEGSLTVAT  
Sbjct: 1   MIGKRLDVFLLLLTIIAASLIVIVANASPV---------PDNNDVAAWEEEGSLTVATPA 51

Query: 221 AAEAAAAAGSPDHDRCCLGAIKPIVLTAKPRYKYVVVPPLSIT 349
           A    AAAGSPDHDRCCLGAIKPIVLTAKPRY YVVVPPLSIT
Sbjct: 52  AV---AAAGSPDHDRCCLGAIKPIVLTAKPRYGYVVVPPLSIT 91
