# Supplementary material for: The salivary gland transcriptome of the neotropical malaria vector Anopheles darlingi reveals accelerated evolution of genes relevant to hematophagy
Source: BMC Genomics. 2009 Jan 29;10:57. doi: 10.1186/1471-2164-10-57 (PMC2644710; doi:10.1186/1471-2164-10-57)
Supplement: Additional file 1 — Assembled and annotated sialotranscriptome of An. darlingi female mosquitoes. Hyperlinked Excel spreadsheet and associated files with EST assembly results. This is a compressed ZIP file that should be expanded to a new directory. After this is done, start Excel and then open the file ending in .xls so the hyperlinks will work. [file 1471-2164-10-57-S1.zip › links/AD/anda-contig_269-AD.txt]

>anda-contig_269

AD-269 hyp5.6 salivary basic secreted peptide [Anopheles darlingi]    181   7e-049


==> AD-269 hyp5.6 salivary basic secreted peptide [Anopheles darlingi]
          Length = 91

 Score =  181 bits (458), Expect = 7e-049
 Identities = 91/91 (100%), Positives = 91/91 (100%)
 Frame = +3

Query: 51  MIGKRLDVFLLLLTIIAASLIVIVANASPVPDNNDVAAWEEEGSLTVATPAAVAAAGSPD 230
           MIGKRLDVFLLLLTIIAASLIVIVANASPVPDNNDVAAWEEEGSLTVATPAAVAAAGSPD
Sbjct: 1   MIGKRLDVFLLLLTIIAASLIVIVANASPVPDNNDVAAWEEEGSLTVATPAAVAAAGSPD 60

Query: 231 HDRCCLGAIKPIVLTAKPRYGYVVVPPLSIT 323
           HDRCCLGAIKPIVLTAKPRYGYVVVPPLSIT
Sbjct: 61  HDRCCLGAIKPIVLTAKPRYGYVVVPPLSIT 91
