# Supplementary material for: The salivary gland transcriptome of the neotropical malaria vector Anopheles darlingi reveals accelerated evolution of genes relevant to hematophagy
Source: BMC Genomics. 2009 Jan 29;10:57. doi: 10.1186/1471-2164-10-57 (PMC2644710; doi:10.1186/1471-2164-10-57)
Supplement: Additional file 1 — Assembled and annotated sialotranscriptome of An. darlingi female mosquitoes. Hyperlinked Excel spreadsheet and associated files with EST assembly results. This is a compressed ZIP file that should be expanded to a new directory. After this is done, start Excel and then open the file ending in .xls so the hyperlinks will work. [file 1471-2164-10-57-S1.zip › links/AD/anda-contig_27-AD.txt]

>anda-contig_27

AD-27 GE rich salivary gland protein [Anopheles darlingi]             477   e-137
AD-25 GE rich salivary gland protein [Anopheles darlingi]             473   e-136
AD-23 30 kDa salivary antigen family [Anopheles darlingi]             470   e-135
AD-24 GE rich family salivary gland protein [Anopheles darlingi]      469   e-135
AD-29 30 kDa salivary antigen family protein [Anopheles darlingi]     467   e-134
AD-26 30 kDa salivary antigen family protein [Anopheles darlingi]     466   e-134
AD-22 GE rich salivary gland protein [Anopheles darlingi]             466   e-134
AD-21 GE rich salivary gland protein [Anopheles darlingi]             466   e-134
AD-28 30 kDa salivary antigen family protein [Anopheles darlingi]     463   e-133
AD-259 putative GVQ-rich salivary protein [Anopheles darlingi]         30   0.004


==> AD-27 GE rich salivary gland protein [Anopheles darlingi]
          Length = 236

 Score =  477 bits (1227), Expect = e-137
 Identities = 236/236 (100%), Positives = 236/236 (100%)
 Frame = +2

Query: 68  MKFYLLLASTLCLALIVTARPNEDTTEDGSSDTTGDEDGDPSDDPRGDTPEDTTDAGDAD 247
           MKFYLLLASTLCLALIVTARPNEDTTEDGSSDTTGDEDGDPSDDPRGDTPEDTTDAGDAD
Sbjct: 1   MKFYLLLASTLCLALIVTARPNEDTTEDGSSDTTGDEDGDPSDDPRGDTPEDTTDAGDAD 60

Query: 248 TSDGHDLLTSDDEVEGYGGESGDGDGTAEGKDDAESADGEGSSGEGGKGGAGGKESRRNT 427
           TSDGHDLLTSDDEVEGYGGESGDGDGTAEGKDDAESADGEGSSGEGGKGGAGGKESRRNT
Sbjct: 61  TSDGHDLLTSDDEVEGYGGESGDGDGTAEGKDDAESADGEGSSGEGGKGGAGGKESRRNT 120

Query: 428 YRQVHKLLKKVMKVDVKDKYLKSFIVARLQERLMNPTIDLVSTIEKYSKIKECFSSVEKD 607
           YRQVHKLLKKVMKVDVKDKYLKSFIVARLQERLMNPTIDLVSTIEKYSKIKECFSSVEKD
Sbjct: 121 YRQVHKLLKKVMKVDVKDKYLKSFIVARLQERLMNPTIDLVSTIEKYSKIKECFSSVEKD 180

Query: 608 TKELVKESEKSYKECAKDKRNTHCGSEGTRDLDEGLIDLEQELSDCIVEKRDEDSE 775
           TKELVKESEKSYKECAKDKRNTHCGSEGTRDLDEGLIDLEQELSDCIVEKRDEDSE
Sbjct: 181 TKELVKESEKSYKECAKDKRNTHCGSEGTRDLDEGLIDLEQELSDCIVEKRDEDSE 236


==> AD-25 GE rich salivary gland protein [Anopheles darlingi]
          Length = 236

 Score =  473 bits (1216), Expect = e-136
 Identities = 233/236 (98%), Positives = 235/236 (99%)
 Frame = +2

Query: 68  MKFYLLLASTLCLALIVTARPNEDTTEDGSSDTTGDEDGDPSDDPRGDTPEDTTDAGDAD 247
           MKFYLLLASTLCLALIVTARPNEDTTEDGSSDTTGDEDGDPSDDPRGDTPEDTTDAGDAD
Sbjct: 1   MKFYLLLASTLCLALIVTARPNEDTTEDGSSDTTGDEDGDPSDDPRGDTPEDTTDAGDAD 60

Query: 248 TSDGHDLLTSDDEVEGYGGESGDGDGTAEGKDDAESADGEGSSGEGGKGGAGGKESRRNT 427
           TSDGHDLLTSDDEVEGYGGESGDGDGTAEG+DDAESADGEG SGEGGKGGAGGKESRRNT
Sbjct: 61  TSDGHDLLTSDDEVEGYGGESGDGDGTAEGEDDAESADGEGGSGEGGKGGAGGKESRRNT 120

Query: 428 YRQVHKLLKKVMKVDVKDKYLKSFIVARLQERLMNPTIDLVSTIEKYSKIKECFSSVEKD 607
           YRQVHKLLKKVMKVDVKDKYLKSFIVARLQERLMNPTIDLVSTIEKYSKIKECF+SVEKD
Sbjct: 121 YRQVHKLLKKVMKVDVKDKYLKSFIVARLQERLMNPTIDLVSTIEKYSKIKECFNSVEKD 180

Query: 608 TKELVKESEKSYKECAKDKRNTHCGSEGTRDLDEGLIDLEQELSDCIVEKRDEDSE 775
           TKELVKESEKSYKECAKDKRNTHCGSEGTRDLDEGLIDLEQELSDCIVEKRDEDSE
Sbjct: 181 TKELVKESEKSYKECAKDKRNTHCGSEGTRDLDEGLIDLEQELSDCIVEKRDEDSE 236


==> AD-23 30 kDa salivary antigen family [Anopheles darlingi]
          Length = 236

 Score =  470 bits (1209), Expect = e-135
 Identities = 233/236 (98%), Positives = 234/236 (99%)
 Frame = +2

Query: 68  MKFYLLLASTLCLALIVTARPNEDTTEDGSSDTTGDEDGDPSDDPRGDTPEDTTDAGDAD 247
           MKFYLLLASTLCLALIVTARPNEDTTEDGSSDTTGDEDGDPSDDPRGDT EDTTDAGDAD
Sbjct: 1   MKFYLLLASTLCLALIVTARPNEDTTEDGSSDTTGDEDGDPSDDPRGDTLEDTTDAGDAD 60

Query: 248 TSDGHDLLTSDDEVEGYGGESGDGDGTAEGKDDAESADGEGSSGEGGKGGAGGKESRRNT 427
           TSDGHDLLTSDDEVEGYGGESGDGDGTAEG+DDAESADGEG SGEGGKGGAGGKESRRNT
Sbjct: 61  TSDGHDLLTSDDEVEGYGGESGDGDGTAEGEDDAESADGEGGSGEGGKGGAGGKESRRNT 120

Query: 428 YRQVHKLLKKVMKVDVKDKYLKSFIVARLQERLMNPTIDLVSTIEKYSKIKECFSSVEKD 607
           YRQVHKLLKKVMKVDVKDKYLKSFIVARLQERLMNPTIDLVSTIEKYSKIKECFSSVEKD
Sbjct: 121 YRQVHKLLKKVMKVDVKDKYLKSFIVARLQERLMNPTIDLVSTIEKYSKIKECFSSVEKD 180

Query: 608 TKELVKESEKSYKECAKDKRNTHCGSEGTRDLDEGLIDLEQELSDCIVEKRDEDSE 775
           TKELVKESEKSYKECAKDKRNTHCGSEGTRDLDEGLIDLEQELSDCIVEKRDEDSE
Sbjct: 181 TKELVKESEKSYKECAKDKRNTHCGSEGTRDLDEGLIDLEQELSDCIVEKRDEDSE 236


==> AD-24 GE rich family salivary gland protein [Anopheles darlingi]
          Length = 236

 Score =  469 bits (1207), Expect = e-135
 Identities = 232/236 (98%), Positives = 233/236 (98%)
 Frame = +2

Query: 68  MKFYLLLASTLCLALIVTARPNEDTTEDGSSDTTGDEDGDPSDDPRGDTPEDTTDAGDAD 247
           MKFYLLLASTLCLALIVTARPNEDTTEDGSSDTTGDEDGDPSDDPRGDTPEDTTDAGDAD
Sbjct: 1   MKFYLLLASTLCLALIVTARPNEDTTEDGSSDTTGDEDGDPSDDPRGDTPEDTTDAGDAD 60

Query: 248 TSDGHDLLTSDDEVEGYGGESGDGDGTAEGKDDAESADGEGSSGEGGKGGAGGKESRRNT 427
           TSDGHDLLTSDDEVEGYGGESGDGDGTAE KDDAES DGEG SGEGGKGGAGGKESRRNT
Sbjct: 61  TSDGHDLLTSDDEVEGYGGESGDGDGTAESKDDAESDDGEGGSGEGGKGGAGGKESRRNT 120

Query: 428 YRQVHKLLKKVMKVDVKDKYLKSFIVARLQERLMNPTIDLVSTIEKYSKIKECFSSVEKD 607
           YRQVHKLLKKVMKVDVKDKYLKSFIVARLQERLMNPTIDLVSTIEKYSKIKECFSSVEKD
Sbjct: 121 YRQVHKLLKKVMKVDVKDKYLKSFIVARLQERLMNPTIDLVSTIEKYSKIKECFSSVEKD 180

Query: 608 TKELVKESEKSYKECAKDKRNTHCGSEGTRDLDEGLIDLEQELSDCIVEKRDEDSE 775
           TKELVKESEKSYKECA+DKRNTHCGSEGTRDLDEGLIDLEQELSDCIVEKRDEDSE
Sbjct: 181 TKELVKESEKSYKECAEDKRNTHCGSEGTRDLDEGLIDLEQELSDCIVEKRDEDSE 236


==> AD-29 30 kDa salivary antigen family protein [Anopheles darlingi]
          Length = 236

 Score =  467 bits (1201), Expect = e-134
 Identities = 231/236 (97%), Positives = 232/236 (98%)
 Frame = +2

Query: 68  MKFYLLLASTLCLALIVTARPNEDTTEDGSSDTTGDEDGDPSDDPRGDTPEDTTDAGDAD 247
           MKFYLLLASTLCLALIVTARPNEDTTEDGSSDTTGDEDGDPSDDPRGDTPEDTTDAGDAD
Sbjct: 1   MKFYLLLASTLCLALIVTARPNEDTTEDGSSDTTGDEDGDPSDDPRGDTPEDTTDAGDAD 60

Query: 248 TSDGHDLLTSDDEVEGYGGESGDGDGTAEGKDDAESADGEGSSGEGGKGGAGGKESRRNT 427
           TSDGHDLLTSDDEVEGYGGESGDGDGTAEG+DDAESADGEG SGEGGKGGAGGKESRRNT
Sbjct: 61  TSDGHDLLTSDDEVEGYGGESGDGDGTAEGEDDAESADGEGGSGEGGKGGAGGKESRRNT 120

Query: 428 YRQVHKLLKKVMKVDVKDKYLKSFIVARLQERLMNPTIDLVSTIEKYSKIKECFSSVEKD 607
           YRQVHKLLKKVMKVDVKDKYLKSFIVARLQERLMNPTIDLVSTIEKYSKIKECFSSVEKD
Sbjct: 121 YRQVHKLLKKVMKVDVKDKYLKSFIVARLQERLMNPTIDLVSTIEKYSKIKECFSSVEKD 180

Query: 608 TKELVKESEKSYKECAKDKRNTHCGSEGTRDLDEGLIDLEQELSDCIVEKRDEDSE 775
           TKELVKESEKSYKECAKDKRNTHCGSEG RDLDEGLIDLEQELSDCIV  RDEDSE
Sbjct: 181 TKELVKESEKSYKECAKDKRNTHCGSEGIRDLDEGLIDLEQELSDCIVXXRDEDSE 236


==> AD-26 30 kDa salivary antigen family protein [Anopheles darlingi]
          Length = 236

 Score =  466 bits (1200), Expect = e-134
 Identities = 231/236 (97%), Positives = 232/236 (98%)
 Frame = +2

Query: 68  MKFYLLLASTLCLALIVTARPNEDTTEDGSSDTTGDEDGDPSDDPRGDTPEDTTDAGDAD 247
           MKFYLLLASTLCLALIVTARPNEDTTEDG SDTTGDEDGDPSDDPRGDTPEDTTDAGDAD
Sbjct: 1   MKFYLLLASTLCLALIVTARPNEDTTEDGFSDTTGDEDGDPSDDPRGDTPEDTTDAGDAD 60

Query: 248 TSDGHDLLTSDDEVEGYGGESGDGDGTAEGKDDAESADGEGSSGEGGKGGAGGKESRRNT 427
           TSDGHDLLTSDDEVEGYG ESGDGDGTAEG+DDAESADGEG SGEGGKG AGGKESRRNT
Sbjct: 61  TSDGHDLLTSDDEVEGYGSESGDGDGTAEGEDDAESADGEGGSGEGGKGDAGGKESRRNT 120

Query: 428 YRQVHKLLKKVMKVDVKDKYLKSFIVARLQERLMNPTIDLVSTIEKYSKIKECFSSVEKD 607
           YRQVHKLLKKVMKVDVKDKYLKSFIVARLQERLMNPTIDLVSTIEKYSKIKECFSSVEKD
Sbjct: 121 YRQVHKLLKKVMKVDVKDKYLKSFIVARLQERLMNPTIDLVSTIEKYSKIKECFSSVEKD 180

Query: 608 TKELVKESEKSYKECAKDKRNTHCGSEGTRDLDEGLIDLEQELSDCIVEKRDEDSE 775
           TKELVKESEKSYKECAKDKRNTHCGSEGTRDLDEGLIDLEQELSDCIVEKRDEDSE
Sbjct: 181 TKELVKESEKSYKECAKDKRNTHCGSEGTRDLDEGLIDLEQELSDCIVEKRDEDSE 236


==> AD-22 GE rich salivary gland protein [Anopheles darlingi]
          Length = 236

 Score =  466 bits (1200), Expect = e-134
 Identities = 231/236 (97%), Positives = 233/236 (98%)
 Frame = +2

Query: 68  MKFYLLLASTLCLALIVTARPNEDTTEDGSSDTTGDEDGDPSDDPRGDTPEDTTDAGDAD 247
           MKFYLLLASTLCLALIVTARPNEDTTEDGSSDTTGDEDGDPSDD RGDTPEDTTDAGDAD
Sbjct: 1   MKFYLLLASTLCLALIVTARPNEDTTEDGSSDTTGDEDGDPSDDSRGDTPEDTTDAGDAD 60

Query: 248 TSDGHDLLTSDDEVEGYGGESGDGDGTAEGKDDAESADGEGSSGEGGKGGAGGKESRRNT 427
           TSDGHDLLTSDDEVEGYGGESGDGDGTAEG+DDAESADGEG SGEGGKGGAGGKESRRNT
Sbjct: 61  TSDGHDLLTSDDEVEGYGGESGDGDGTAEGEDDAESADGEGGSGEGGKGGAGGKESRRNT 120

Query: 428 YRQVHKLLKKVMKVDVKDKYLKSFIVARLQERLMNPTIDLVSTIEKYSKIKECFSSVEKD 607
           YRQVHKLLKKVMKVDVKDKYLKSFIVARLQERLMNPTIDLVSTIEKYSKIKECFSSVEKD
Sbjct: 121 YRQVHKLLKKVMKVDVKDKYLKSFIVARLQERLMNPTIDLVSTIEKYSKIKECFSSVEKD 180

Query: 608 TKELVKESEKSYKECAKDKRNTHCGSEGTRDLDEGLIDLEQELSDCIVEKRDEDSE 775
           TKELVKESEKSYKECA+DKRNTHC SEGTRDLDEGLIDLEQELSDCIVEKRDEDSE
Sbjct: 181 TKELVKESEKSYKECAEDKRNTHCDSEGTRDLDEGLIDLEQELSDCIVEKRDEDSE 236


==> AD-21 GE rich salivary gland protein [Anopheles darlingi]
          Length = 236

 Score =  466 bits (1198), Expect = e-134
 Identities = 232/236 (98%), Positives = 233/236 (98%)
 Frame = +2

Query: 68  MKFYLLLASTLCLALIVTARPNEDTTEDGSSDTTGDEDGDPSDDPRGDTPEDTTDAGDAD 247
           MKF+LLLASTLCLALIVTARPNEDTTEDGSSDTTGDEDGD SDD RGDTPEDTTDAGDAD
Sbjct: 1   MKFHLLLASTLCLALIVTARPNEDTTEDGSSDTTGDEDGDLSDDLRGDTPEDTTDAGDAD 60

Query: 248 TSDGHDLLTSDDEVEGYGGESGDGDGTAEGKDDAESADGEGSSGEGGKGGAGGKESRRNT 427
           TSDGHDLLTSDDEVEGYGGESGDGDGTAEGKDDAESADGEG SGEGGKGGAGGKESRRNT
Sbjct: 61  TSDGHDLLTSDDEVEGYGGESGDGDGTAEGKDDAESADGEGGSGEGGKGGAGGKESRRNT 120

Query: 428 YRQVHKLLKKVMKVDVKDKYLKSFIVARLQERLMNPTIDLVSTIEKYSKIKECFSSVEKD 607
           YRQVHKLLKKVMKVDVKDKYLKSFIVARLQERLMNPTIDLVSTIEKYSKIKECFSSVEKD
Sbjct: 121 YRQVHKLLKKVMKVDVKDKYLKSFIVARLQERLMNPTIDLVSTIEKYSKIKECFSSVEKD 180

Query: 608 TKELVKESEKSYKECAKDKRNTHCGSEGTRDLDEGLIDLEQELSDCIVEKRDEDSE 775
           TKELVKESEKSYKECAKDKRNTHCGSEGTRDLDEGLIDLEQELSDCIVEKRDEDSE
Sbjct: 181 TKELVKESEKSYKECAKDKRNTHCGSEGTRDLDEGLIDLEQELSDCIVEKRDEDSE 236


==> AD-28 30 kDa salivary antigen family protein [Anopheles darlingi]
          Length = 236

 Score =  463 bits (1191), Expect = e-133
 Identities = 228/236 (96%), Positives = 232/236 (98%)
 Frame = +2

Query: 68  MKFYLLLASTLCLALIVTARPNEDTTEDGSSDTTGDEDGDPSDDPRGDTPEDTTDAGDAD 247
           MKFYLLLASTLCLALIVTARPNEDTTEDGSSDTTGDEDGDPSDDPRGDTPEDTTDAGDA+
Sbjct: 1   MKFYLLLASTLCLALIVTARPNEDTTEDGSSDTTGDEDGDPSDDPRGDTPEDTTDAGDAE 60

Query: 248 TSDGHDLLTSDDEVEGYGGESGDGDGTAEGKDDAESADGEGSSGEGGKGGAGGKESRRNT 427
           TSDGHDLLTSDDEVEGYGGESG+GDGT EGKDDAESADGEG SGEGGKGGAGGKESRRNT
Sbjct: 61  TSDGHDLLTSDDEVEGYGGESGNGDGTDEGKDDAESADGEGGSGEGGKGGAGGKESRRNT 120

Query: 428 YRQVHKLLKKVMKVDVKDKYLKSFIVARLQERLMNPTIDLVSTIEKYSKIKECFSSVEKD 607
           YRQVHKLLKKVMKVDV DKYLKSFIVARLQERLMNPTIDLVSTIEKYSKIKECFSS EKD
Sbjct: 121 YRQVHKLLKKVMKVDVMDKYLKSFIVARLQERLMNPTIDLVSTIEKYSKIKECFSSAEKD 180

Query: 608 TKELVKESEKSYKECAKDKRNTHCGSEGTRDLDEGLIDLEQELSDCIVEKRDEDSE 775
           TKELVKES++SYKECAKDKRNTHCGSEGTRDLDEGLIDLEQELSDCIVEKRDEDSE
Sbjct: 181 TKELVKESDQSYKECAKDKRNTHCGSEGTRDLDEGLIDLEQELSDCIVEKRDEDSE 236


==> AD-259 putative GVQ-rich salivary protein [Anopheles darlingi]
          Length = 103

 Score = 30.4 bits (67), Expect = 0.004
 Identities = 19/64 (29%), Positives = 25/64 (39%), Gaps = 6/64 (9%)
 Frame = +2

Query: 236 GDADTSDGHDLLTSDDEVEGYGGESGDG------DGTAEGKDDAESADGEGSSGEGGKGG 397
           G      GH        V+G+GG+ G G       G   G+       G G +G GG+G 
Sbjct: 36  GHGGFQGGHGHGVQGHGVQGHGGQGGHGLAHDQHGGQHGGQHGGGHGFGHGKAGHGGQGH 95

Query: 398 AGGK 409
            G K
Sbjct: 96  QGYK 99


 Score = 27.7 bits (60), Expect = 0.026
 Identities = 14/38 (36%), Positives = 17/38 (44%)
 Frame = +2

Query: 290 EGYGGESGDGDGTAEGKDDAESADGEGSSGEGGKGGAG 403
           +G+GG  G   G   G        G G  G GG+GG G
Sbjct: 32  DGHGGHGGFQGGHGHG------VQGHGVQGHGGQGGHG 63
