# Supplementary material for: The salivary gland transcriptome of the neotropical malaria vector Anopheles darlingi reveals accelerated evolution of genes relevant to hematophagy
Source: BMC Genomics. 2009 Jan 29;10:57. doi: 10.1186/1471-2164-10-57 (PMC2644710; doi:10.1186/1471-2164-10-57)
Supplement: Additional file 1 — Assembled and annotated sialotranscriptome of An. darlingi female mosquitoes. Hyperlinked Excel spreadsheet and associated files with EST assembly results. This is a compressed ZIP file that should be expanded to a new directory. After this is done, start Excel and then open the file ending in .xls so the hyperlinks will work. [file 1471-2164-10-57-S1.zip › links/AD/anda-contig_271-AD.txt]

>anda-contig_271

AD-44 PUTATIVE 13.5 KDA SALIVARY PROTEIN [Anopheles darlingi]          27   0.026
AD-43 PUTATIVE 13.5 KDA SALIVARY PROTEIN [Anopheles darlingi]          27   0.026
AD-45 mucin-like protein [Anopheles darlingi]                          26   0.058
AD-46 mucin-like protein [Anopheles darlingi]                          26   0.075


==> AD-44 PUTATIVE 13.5 KDA SALIVARY PROTEIN [Anopheles darlingi]
          Length = 120

 Score = 27.3 bits (59), Expect = 0.026
 Identities = 18/73 (24%), Positives = 38/73 (52%)
 Frame = +2

Query: 119 LAPARCLEVMARRTSRSRRPGSSGTSLRTCSTTTS*SA*SRSEQSSSTRTSSLDRQR*RK 298
           L+ A  ++ + ++  + R     GT+  T +TTT+ +A + +E +++T T++   +    
Sbjct: 21  LSDALTIQELRQQIIKQRFAERFGTTTTTAATTTTSNATTANETTTTTTTTTTTTE---- 76

Query: 299 HRPITRPSTGSTT 337
             P T  S+ S T
Sbjct: 77  -APATNASSSSNT 88


==> AD-43 PUTATIVE 13.5 KDA SALIVARY PROTEIN [Anopheles darlingi]
          Length = 120

 Score = 27.3 bits (59), Expect = 0.026
 Identities = 18/73 (24%), Positives = 38/73 (52%)
 Frame = +2

Query: 119 LAPARCLEVMARRTSRSRRPGSSGTSLRTCSTTTS*SA*SRSEQSSSTRTSSLDRQR*RK 298
           L+ A  ++ + ++  + R     GT+  T +TTT+ +A + +E +++T T++   +    
Sbjct: 21  LSDALTIQELRQQIIKQRFAERFGTTTTTAATTTTSNATTANETTTTTTTTTTTTE---- 76

Query: 299 HRPITRPSTGSTT 337
             P T  S+ S T
Sbjct: 77  -APATNASSSSNT 88


==> AD-45 mucin-like protein [Anopheles darlingi]
          Length = 121

 Score = 26.2 bits (56), Expect = 0.058
 Identities = 18/73 (24%), Positives = 36/73 (49%)
 Frame = +2

Query: 119 LAPARCLEVMARRTSRSRRPGSSGTSLRTCSTTTS*SA*SRSEQSSSTRTSSLDRQR*RK 298
           L  A  ++ + ++  + R     GT+  T +TTT+ +A + +E +++T T++        
Sbjct: 21  LTDALTIQELRQQIIKQRFAERFGTTTTTAATTTTSNATTANETTTTTTTTTTT----TT 76

Query: 299 HRPITRPSTGSTT 337
             P T  S+ S T
Sbjct: 77  EAPATNASSSSNT 89


==> AD-46 mucin-like protein [Anopheles darlingi]
          Length = 124

 Score = 25.8 bits (55), Expect = 0.075
 Identities = 18/73 (24%), Positives = 36/73 (49%)
 Frame = +2

Query: 119 LAPARCLEVMARRTSRSRRPGSSGTSLRTCSTTTS*SA*SRSEQSSSTRTSSLDRQR*RK 298
           L+ A  ++ + ++  + R     GT+  T +TTT+ +A + S  +++T T++        
Sbjct: 21  LSDALTIQELRQQIIKQRFAERFGTTTTTAATTTTSNA-TSSNATTTTTTTTTTTTTTTT 79

Query: 299 HRPITRPSTGSTT 337
             P T  S+ S T
Sbjct: 80  EAPATNASSSSNT 92
