# Supplementary material for: The salivary gland transcriptome of the neotropical malaria vector Anopheles darlingi reveals accelerated evolution of genes relevant to hematophagy
Source: BMC Genomics. 2009 Jan 29;10:57. doi: 10.1186/1471-2164-10-57 (PMC2644710; doi:10.1186/1471-2164-10-57)
Supplement: Additional file 1 — Assembled and annotated sialotranscriptome of An. darlingi female mosquitoes. Hyperlinked Excel spreadsheet and associated files with EST assembly results. This is a compressed ZIP file that should be expanded to a new directory. After this is done, start Excel and then open the file ending in .xls so the hyperlinks will work. [file 1471-2164-10-57-S1.zip › links/AD/anda-contig_274-AD.txt]

>anda-contig_274

AD-86 PUTATIVE SALIVARY PROTEIN SG1 [Anopheles darlingi]               32   0.001
AD-85 PUTATIVE SALIVARY PROTEIN SG1B [Ornithodorus coriaceus]          32   0.001
AD-26 30 kDa salivary antigen family protein [Anopheles darlingi]      27   0.043


==> AD-86 PUTATIVE SALIVARY PROTEIN SG1 [Anopheles darlingi]
          Length = 447

 Score = 31.6 bits (70), Expect = 0.001
 Identities = 25/111 (22%), Positives = 47/111 (42%), Gaps = 4/111 (3%)
 Frame = +3

Query: 213 ITTITQQQWNRMVKVLSFKLAMGMPTHELRLLTAERAMDLVEKFAKRDAKVRDPLLMRFS 392
           + T+    W ++       +   +P    R+   E    L+ ++ ++DA   D L +  +
Sbjct: 335 LLTVDATVWRKLDFSKYILVVNTLPRSTFRMEAFELVFGLMRRYERQDAVPLDRLKVLAA 394

Query: 393 ----FSVYRLKKQAEHAGSAKATMERIERLMKRFNMGQNRQYAFYLKEFEK 533
               F  +  KK       A+  + +++ L K F    N  Y +YLKEF+K
Sbjct: 395 HTEIFETFIKKKGLGQ--DAQDRLAKVKELFKGFK--PNTDYGYYLKEFQK 441


==> AD-85 PUTATIVE SALIVARY PROTEIN SG1B [Ornithodorus coriaceus]
          Length = 448

 Score = 31.6 bits (70), Expect = 0.001
 Identities = 25/111 (22%), Positives = 47/111 (42%), Gaps = 4/111 (3%)
 Frame = +3

Query: 213 ITTITQQQWNRMVKVLSFKLAMGMPTHELRLLTAERAMDLVEKFAKRDAKVRDPLLMRFS 392
           + T+    W ++       +   +P    R+   E    L+ ++ ++DA   D L +  +
Sbjct: 336 LLTVDATVWRKLDFSKYILVVNTLPRSTFRMEAFELVFGLMRRYERQDAVPLDRLKVLAA 395

Query: 393 ----FSVYRLKKQAEHAGSAKATMERIERLMKRFNMGQNRQYAFYLKEFEK 533
               F  +  KK       A+  + +++ L K F    N  Y +YLKEF+K
Sbjct: 396 HTEIFETFIKKKGLGQ--DAQDRLAKVKELFKGFK--PNTDYGYYLKEFQK 442


==> AD-26 30 kDa salivary antigen family protein [Anopheles darlingi]
          Length = 236

 Score = 26.6 bits (57), Expect = 0.043
 Identities = 15/46 (32%), Positives = 24/46 (52%), Gaps = 6/46 (13%)
 Frame = +2

Query: 221 HHAATVEPDGEGVEL*AGDGDA------NARAAAIDGGTGDGSGGE 340
           H   T + + EG    +GDGD       +A +A  +GG+G+G  G+
Sbjct: 65  HDLLTSDDEVEGYGSESGDGDGTAEGEDDAESADGEGGSGEGGKGD 110
