# Supplementary material for: The salivary gland transcriptome of the neotropical malaria vector Anopheles darlingi reveals accelerated evolution of genes relevant to hematophagy
Source: BMC Genomics. 2009 Jan 29;10:57. doi: 10.1186/1471-2164-10-57 (PMC2644710; doi:10.1186/1471-2164-10-57)
Supplement: Additional file 1 — Assembled and annotated sialotranscriptome of An. darlingi female mosquitoes. Hyperlinked Excel spreadsheet and associated files with EST assembly results. This is a compressed ZIP file that should be expanded to a new directory. After this is done, start Excel and then open the file ending in .xls so the hyperlinks will work. [file 1471-2164-10-57-S1.zip › links/AD/anda-contig_275-AD.txt]

>anda-contig_275

AD-408 tetraspanin [Anopheles darlingi]                                27   0.009


==> AD-408 tetraspanin [Anopheles darlingi]
          Length = 287

 Score = 26.9 bits (58), Expect = 0.009
 Identities = 16/40 (40%), Positives = 22/40 (55%), Gaps = 3/40 (7%)
 Frame = +1

Query: 142 GIVSDLLCSDG*NATS---MCFSGFTLLLLPLLIIILLIM 252
           GI+S LLC  G  +TS    C+ G       LLI+IL ++
Sbjct: 61  GIISQLLCYFGWTSTSRKHRCYLGTFCAFQVLLIVILFLV 100
