# Supplementary material for: The salivary gland transcriptome of the neotropical malaria vector Anopheles darlingi reveals accelerated evolution of genes relevant to hematophagy
Source: BMC Genomics. 2009 Jan 29;10:57. doi: 10.1186/1471-2164-10-57 (PMC2644710; doi:10.1186/1471-2164-10-57)
Supplement: Additional file 1 — Assembled and annotated sialotranscriptome of An. darlingi female mosquitoes. Hyperlinked Excel spreadsheet and associated files with EST assembly results. This is a compressed ZIP file that should be expanded to a new directory. After this is done, start Excel and then open the file ending in .xls so the hyperlinks will work. [file 1471-2164-10-57-S1.zip › links/AD/anda-contig_277-AD.txt]

>anda-contig_277

AD-328 peptidyl-prolyl cis-trans isomerase [Anopheles darlingi]       121   2e-030


==> AD-328 peptidyl-prolyl cis-trans isomerase [Anopheles darlingi]
          Length = 200

 Score =  121 bits (303), Expect = 2e-030
 Identities = 65/123 (52%), Positives = 79/123 (64%)
 Frame = +2

Query: 149 RCFFDVSLGGLPAGRIVFELYPSVAPKTCENFRALCTDEKGIGVKTNKPLYYRGVIFHRV 328
           + FFD+++GG  AGRIV  L+ +  PKT  NF+ L         KT     Y+G  FHRV
Sbjct: 24  KVFFDITIGGKEAGRIVIGLFGATVPKTARNFKELAE-------KTVVGEGYKGSKFHRV 76

Query: 329 VKDFMIQSGDFSNGNGTGGESIYGGTFEDEAFTLKHDRPFLLSMANRGKNTNGSQFFM*V 508
           ++DFMIQ GDF+ G+GTGG SIYG  F DE F LKH     LSMAN GK+TNGSQFF+ V
Sbjct: 77  IRDFMIQGGDFTKGDGTGGRSIYGERFADENFKLKHFGAGWLSMANAGKDTNGSQFFITV 136

Query: 509 LLT 517
             T
Sbjct: 137 KQT 139
