# Supplementary material for: The salivary gland transcriptome of the neotropical malaria vector Anopheles darlingi reveals accelerated evolution of genes relevant to hematophagy
Source: BMC Genomics. 2009 Jan 29;10:57. doi: 10.1186/1471-2164-10-57 (PMC2644710; doi:10.1186/1471-2164-10-57)
Supplement: Additional file 1 — Assembled and annotated sialotranscriptome of An. darlingi female mosquitoes. Hyperlinked Excel spreadsheet and associated files with EST assembly results. This is a compressed ZIP file that should be expanded to a new directory. After this is done, start Excel and then open the file ending in .xls so the hyperlinks will work. [file 1471-2164-10-57-S1.zip › links/AD/anda-contig_28-AD.txt]

>anda-contig_28

AD-28 30 kDa salivary antigen family protein [Anopheles darlingi]     478   e-138
AD-27 GE rich salivary gland protein [Anopheles darlingi]             463   e-133
AD-25 GE rich salivary gland protein [Anopheles darlingi]             462   e-133
AD-23 30 kDa salivary antigen family [Anopheles darlingi]             460   e-132
AD-24 GE rich family salivary gland protein [Anopheles darlingi]      459   e-132
AD-29 30 kDa salivary antigen family protein [Anopheles darlingi]     457   e-131
AD-26 30 kDa salivary antigen family protein [Anopheles darlingi]     456   e-131
AD-22 GE rich salivary gland protein [Anopheles darlingi]             456   e-131
AD-21 GE rich salivary gland protein [Anopheles darlingi]             456   e-131
AD-259 putative GVQ-rich salivary protein [Anopheles darlingi]         33   7e-004


==> AD-28 30 kDa salivary antigen family protein [Anopheles darlingi]
          Length = 236

 Score =  478 bits (1231), Expect = e-138
 Identities = 236/236 (100%), Positives = 236/236 (100%)
 Frame = +2

Query: 68  MKFYLLLASTLCLALIVTARPNEDTTEDGSSDTTGDEDGDPSDDPRGDTPEDTTDAGDAE 247
           MKFYLLLASTLCLALIVTARPNEDTTEDGSSDTTGDEDGDPSDDPRGDTPEDTTDAGDAE
Sbjct: 1   MKFYLLLASTLCLALIVTARPNEDTTEDGSSDTTGDEDGDPSDDPRGDTPEDTTDAGDAE 60

Query: 248 TSDGHDLLTSDDEVEGYGGESGNGDGTDEGKDDAESADGEGGSGEGGKGGAGGKESRRNT 427
           TSDGHDLLTSDDEVEGYGGESGNGDGTDEGKDDAESADGEGGSGEGGKGGAGGKESRRNT
Sbjct: 61  TSDGHDLLTSDDEVEGYGGESGNGDGTDEGKDDAESADGEGGSGEGGKGGAGGKESRRNT 120

Query: 428 YRQVHKLLKKVMKVDVMDKYLKSFIVARLQERLMNPTIDLVSTIEKYSKIKECFSSAEKD 607
           YRQVHKLLKKVMKVDVMDKYLKSFIVARLQERLMNPTIDLVSTIEKYSKIKECFSSAEKD
Sbjct: 121 YRQVHKLLKKVMKVDVMDKYLKSFIVARLQERLMNPTIDLVSTIEKYSKIKECFSSAEKD 180

Query: 608 TKELVKESDQSYKECAKDKRNTHCGSEGTRDLDEGLIDLEQELSDCIVEKRDEDSE 775
           TKELVKESDQSYKECAKDKRNTHCGSEGTRDLDEGLIDLEQELSDCIVEKRDEDSE
Sbjct: 181 TKELVKESDQSYKECAKDKRNTHCGSEGTRDLDEGLIDLEQELSDCIVEKRDEDSE 236


==> AD-27 GE rich salivary gland protein [Anopheles darlingi]
          Length = 236

 Score =  463 bits (1191), Expect = e-133
 Identities = 228/236 (96%), Positives = 232/236 (98%)
 Frame = +2

Query: 68  MKFYLLLASTLCLALIVTARPNEDTTEDGSSDTTGDEDGDPSDDPRGDTPEDTTDAGDAE 247
           MKFYLLLASTLCLALIVTARPNEDTTEDGSSDTTGDEDGDPSDDPRGDTPEDTTDAGDA+
Sbjct: 1   MKFYLLLASTLCLALIVTARPNEDTTEDGSSDTTGDEDGDPSDDPRGDTPEDTTDAGDAD 60

Query: 248 TSDGHDLLTSDDEVEGYGGESGNGDGTDEGKDDAESADGEGGSGEGGKGGAGGKESRRNT 427
           TSDGHDLLTSDDEVEGYGGESG+GDGT EGKDDAESADGEG SGEGGKGGAGGKESRRNT
Sbjct: 61  TSDGHDLLTSDDEVEGYGGESGDGDGTAEGKDDAESADGEGSSGEGGKGGAGGKESRRNT 120

Query: 428 YRQVHKLLKKVMKVDVMDKYLKSFIVARLQERLMNPTIDLVSTIEKYSKIKECFSSAEKD 607
           YRQVHKLLKKVMKVDV DKYLKSFIVARLQERLMNPTIDLVSTIEKYSKIKECFSS EKD
Sbjct: 121 YRQVHKLLKKVMKVDVKDKYLKSFIVARLQERLMNPTIDLVSTIEKYSKIKECFSSVEKD 180

Query: 608 TKELVKESDQSYKECAKDKRNTHCGSEGTRDLDEGLIDLEQELSDCIVEKRDEDSE 775
           TKELVKES++SYKECAKDKRNTHCGSEGTRDLDEGLIDLEQELSDCIVEKRDEDSE
Sbjct: 181 TKELVKESEKSYKECAKDKRNTHCGSEGTRDLDEGLIDLEQELSDCIVEKRDEDSE 236


==> AD-25 GE rich salivary gland protein [Anopheles darlingi]
          Length = 236

 Score =  462 bits (1190), Expect = e-133
 Identities = 227/236 (96%), Positives = 233/236 (98%)
 Frame = +2

Query: 68  MKFYLLLASTLCLALIVTARPNEDTTEDGSSDTTGDEDGDPSDDPRGDTPEDTTDAGDAE 247
           MKFYLLLASTLCLALIVTARPNEDTTEDGSSDTTGDEDGDPSDDPRGDTPEDTTDAGDA+
Sbjct: 1   MKFYLLLASTLCLALIVTARPNEDTTEDGSSDTTGDEDGDPSDDPRGDTPEDTTDAGDAD 60

Query: 248 TSDGHDLLTSDDEVEGYGGESGNGDGTDEGKDDAESADGEGGSGEGGKGGAGGKESRRNT 427
           TSDGHDLLTSDDEVEGYGGESG+GDGT EG+DDAESADGEGGSGEGGKGGAGGKESRRNT
Sbjct: 61  TSDGHDLLTSDDEVEGYGGESGDGDGTAEGEDDAESADGEGGSGEGGKGGAGGKESRRNT 120

Query: 428 YRQVHKLLKKVMKVDVMDKYLKSFIVARLQERLMNPTIDLVSTIEKYSKIKECFSSAEKD 607
           YRQVHKLLKKVMKVDV DKYLKSFIVARLQERLMNPTIDLVSTIEKYSKIKECF+S EKD
Sbjct: 121 YRQVHKLLKKVMKVDVKDKYLKSFIVARLQERLMNPTIDLVSTIEKYSKIKECFNSVEKD 180

Query: 608 TKELVKESDQSYKECAKDKRNTHCGSEGTRDLDEGLIDLEQELSDCIVEKRDEDSE 775
           TKELVKES++SYKECAKDKRNTHCGSEGTRDLDEGLIDLEQELSDCIVEKRDEDSE
Sbjct: 181 TKELVKESEKSYKECAKDKRNTHCGSEGTRDLDEGLIDLEQELSDCIVEKRDEDSE 236


==> AD-23 30 kDa salivary antigen family [Anopheles darlingi]
          Length = 236

 Score =  460 bits (1183), Expect = e-132
 Identities = 227/236 (96%), Positives = 232/236 (98%)
 Frame = +2

Query: 68  MKFYLLLASTLCLALIVTARPNEDTTEDGSSDTTGDEDGDPSDDPRGDTPEDTTDAGDAE 247
           MKFYLLLASTLCLALIVTARPNEDTTEDGSSDTTGDEDGDPSDDPRGDT EDTTDAGDA+
Sbjct: 1   MKFYLLLASTLCLALIVTARPNEDTTEDGSSDTTGDEDGDPSDDPRGDTLEDTTDAGDAD 60

Query: 248 TSDGHDLLTSDDEVEGYGGESGNGDGTDEGKDDAESADGEGGSGEGGKGGAGGKESRRNT 427
           TSDGHDLLTSDDEVEGYGGESG+GDGT EG+DDAESADGEGGSGEGGKGGAGGKESRRNT
Sbjct: 61  TSDGHDLLTSDDEVEGYGGESGDGDGTAEGEDDAESADGEGGSGEGGKGGAGGKESRRNT 120

Query: 428 YRQVHKLLKKVMKVDVMDKYLKSFIVARLQERLMNPTIDLVSTIEKYSKIKECFSSAEKD 607
           YRQVHKLLKKVMKVDV DKYLKSFIVARLQERLMNPTIDLVSTIEKYSKIKECFSS EKD
Sbjct: 121 YRQVHKLLKKVMKVDVKDKYLKSFIVARLQERLMNPTIDLVSTIEKYSKIKECFSSVEKD 180

Query: 608 TKELVKESDQSYKECAKDKRNTHCGSEGTRDLDEGLIDLEQELSDCIVEKRDEDSE 775
           TKELVKES++SYKECAKDKRNTHCGSEGTRDLDEGLIDLEQELSDCIVEKRDEDSE
Sbjct: 181 TKELVKESEKSYKECAKDKRNTHCGSEGTRDLDEGLIDLEQELSDCIVEKRDEDSE 236


==> AD-24 GE rich family salivary gland protein [Anopheles darlingi]
          Length = 236

 Score =  459 bits (1181), Expect = e-132
 Identities = 226/236 (95%), Positives = 231/236 (97%)
 Frame = +2

Query: 68  MKFYLLLASTLCLALIVTARPNEDTTEDGSSDTTGDEDGDPSDDPRGDTPEDTTDAGDAE 247
           MKFYLLLASTLCLALIVTARPNEDTTEDGSSDTTGDEDGDPSDDPRGDTPEDTTDAGDA+
Sbjct: 1   MKFYLLLASTLCLALIVTARPNEDTTEDGSSDTTGDEDGDPSDDPRGDTPEDTTDAGDAD 60

Query: 248 TSDGHDLLTSDDEVEGYGGESGNGDGTDEGKDDAESADGEGGSGEGGKGGAGGKESRRNT 427
           TSDGHDLLTSDDEVEGYGGESG+GDGT E KDDAES DGEGGSGEGGKGGAGGKESRRNT
Sbjct: 61  TSDGHDLLTSDDEVEGYGGESGDGDGTAESKDDAESDDGEGGSGEGGKGGAGGKESRRNT 120

Query: 428 YRQVHKLLKKVMKVDVMDKYLKSFIVARLQERLMNPTIDLVSTIEKYSKIKECFSSAEKD 607
           YRQVHKLLKKVMKVDV DKYLKSFIVARLQERLMNPTIDLVSTIEKYSKIKECFSS EKD
Sbjct: 121 YRQVHKLLKKVMKVDVKDKYLKSFIVARLQERLMNPTIDLVSTIEKYSKIKECFSSVEKD 180

Query: 608 TKELVKESDQSYKECAKDKRNTHCGSEGTRDLDEGLIDLEQELSDCIVEKRDEDSE 775
           TKELVKES++SYKECA+DKRNTHCGSEGTRDLDEGLIDLEQELSDCIVEKRDEDSE
Sbjct: 181 TKELVKESEKSYKECAEDKRNTHCGSEGTRDLDEGLIDLEQELSDCIVEKRDEDSE 236


==> AD-29 30 kDa salivary antigen family protein [Anopheles darlingi]
          Length = 236

 Score =  457 bits (1175), Expect = e-131
 Identities = 225/236 (95%), Positives = 230/236 (97%)
 Frame = +2

Query: 68  MKFYLLLASTLCLALIVTARPNEDTTEDGSSDTTGDEDGDPSDDPRGDTPEDTTDAGDAE 247
           MKFYLLLASTLCLALIVTARPNEDTTEDGSSDTTGDEDGDPSDDPRGDTPEDTTDAGDA+
Sbjct: 1   MKFYLLLASTLCLALIVTARPNEDTTEDGSSDTTGDEDGDPSDDPRGDTPEDTTDAGDAD 60

Query: 248 TSDGHDLLTSDDEVEGYGGESGNGDGTDEGKDDAESADGEGGSGEGGKGGAGGKESRRNT 427
           TSDGHDLLTSDDEVEGYGGESG+GDGT EG+DDAESADGEGGSGEGGKGGAGGKESRRNT
Sbjct: 61  TSDGHDLLTSDDEVEGYGGESGDGDGTAEGEDDAESADGEGGSGEGGKGGAGGKESRRNT 120

Query: 428 YRQVHKLLKKVMKVDVMDKYLKSFIVARLQERLMNPTIDLVSTIEKYSKIKECFSSAEKD 607
           YRQVHKLLKKVMKVDV DKYLKSFIVARLQERLMNPTIDLVSTIEKYSKIKECFSS EKD
Sbjct: 121 YRQVHKLLKKVMKVDVKDKYLKSFIVARLQERLMNPTIDLVSTIEKYSKIKECFSSVEKD 180

Query: 608 TKELVKESDQSYKECAKDKRNTHCGSEGTRDLDEGLIDLEQELSDCIVEKRDEDSE 775
           TKELVKES++SYKECAKDKRNTHCGSEG RDLDEGLIDLEQELSDCIV  RDEDSE
Sbjct: 181 TKELVKESEKSYKECAKDKRNTHCGSEGIRDLDEGLIDLEQELSDCIVXXRDEDSE 236


==> AD-26 30 kDa salivary antigen family protein [Anopheles darlingi]
          Length = 236

 Score =  456 bits (1174), Expect = e-131
 Identities = 225/236 (95%), Positives = 230/236 (97%)
 Frame = +2

Query: 68  MKFYLLLASTLCLALIVTARPNEDTTEDGSSDTTGDEDGDPSDDPRGDTPEDTTDAGDAE 247
           MKFYLLLASTLCLALIVTARPNEDTTEDG SDTTGDEDGDPSDDPRGDTPEDTTDAGDA+
Sbjct: 1   MKFYLLLASTLCLALIVTARPNEDTTEDGFSDTTGDEDGDPSDDPRGDTPEDTTDAGDAD 60

Query: 248 TSDGHDLLTSDDEVEGYGGESGNGDGTDEGKDDAESADGEGGSGEGGKGGAGGKESRRNT 427
           TSDGHDLLTSDDEVEGYG ESG+GDGT EG+DDAESADGEGGSGEGGKG AGGKESRRNT
Sbjct: 61  TSDGHDLLTSDDEVEGYGSESGDGDGTAEGEDDAESADGEGGSGEGGKGDAGGKESRRNT 120

Query: 428 YRQVHKLLKKVMKVDVMDKYLKSFIVARLQERLMNPTIDLVSTIEKYSKIKECFSSAEKD 607
           YRQVHKLLKKVMKVDV DKYLKSFIVARLQERLMNPTIDLVSTIEKYSKIKECFSS EKD
Sbjct: 121 YRQVHKLLKKVMKVDVKDKYLKSFIVARLQERLMNPTIDLVSTIEKYSKIKECFSSVEKD 180

Query: 608 TKELVKESDQSYKECAKDKRNTHCGSEGTRDLDEGLIDLEQELSDCIVEKRDEDSE 775
           TKELVKES++SYKECAKDKRNTHCGSEGTRDLDEGLIDLEQELSDCIVEKRDEDSE
Sbjct: 181 TKELVKESEKSYKECAKDKRNTHCGSEGTRDLDEGLIDLEQELSDCIVEKRDEDSE 236


==> AD-22 GE rich salivary gland protein [Anopheles darlingi]
          Length = 236

 Score =  456 bits (1174), Expect = e-131
 Identities = 225/236 (95%), Positives = 231/236 (97%)
 Frame = +2

Query: 68  MKFYLLLASTLCLALIVTARPNEDTTEDGSSDTTGDEDGDPSDDPRGDTPEDTTDAGDAE 247
           MKFYLLLASTLCLALIVTARPNEDTTEDGSSDTTGDEDGDPSDD RGDTPEDTTDAGDA+
Sbjct: 1   MKFYLLLASTLCLALIVTARPNEDTTEDGSSDTTGDEDGDPSDDSRGDTPEDTTDAGDAD 60

Query: 248 TSDGHDLLTSDDEVEGYGGESGNGDGTDEGKDDAESADGEGGSGEGGKGGAGGKESRRNT 427
           TSDGHDLLTSDDEVEGYGGESG+GDGT EG+DDAESADGEGGSGEGGKGGAGGKESRRNT
Sbjct: 61  TSDGHDLLTSDDEVEGYGGESGDGDGTAEGEDDAESADGEGGSGEGGKGGAGGKESRRNT 120

Query: 428 YRQVHKLLKKVMKVDVMDKYLKSFIVARLQERLMNPTIDLVSTIEKYSKIKECFSSAEKD 607
           YRQVHKLLKKVMKVDV DKYLKSFIVARLQERLMNPTIDLVSTIEKYSKIKECFSS EKD
Sbjct: 121 YRQVHKLLKKVMKVDVKDKYLKSFIVARLQERLMNPTIDLVSTIEKYSKIKECFSSVEKD 180

Query: 608 TKELVKESDQSYKECAKDKRNTHCGSEGTRDLDEGLIDLEQELSDCIVEKRDEDSE 775
           TKELVKES++SYKECA+DKRNTHC SEGTRDLDEGLIDLEQELSDCIVEKRDEDSE
Sbjct: 181 TKELVKESEKSYKECAEDKRNTHCDSEGTRDLDEGLIDLEQELSDCIVEKRDEDSE 236


==> AD-21 GE rich salivary gland protein [Anopheles darlingi]
          Length = 236

 Score =  456 bits (1172), Expect = e-131
 Identities = 226/236 (95%), Positives = 231/236 (97%)
 Frame = +2

Query: 68  MKFYLLLASTLCLALIVTARPNEDTTEDGSSDTTGDEDGDPSDDPRGDTPEDTTDAGDAE 247
           MKF+LLLASTLCLALIVTARPNEDTTEDGSSDTTGDEDGD SDD RGDTPEDTTDAGDA+
Sbjct: 1   MKFHLLLASTLCLALIVTARPNEDTTEDGSSDTTGDEDGDLSDDLRGDTPEDTTDAGDAD 60

Query: 248 TSDGHDLLTSDDEVEGYGGESGNGDGTDEGKDDAESADGEGGSGEGGKGGAGGKESRRNT 427
           TSDGHDLLTSDDEVEGYGGESG+GDGT EGKDDAESADGEGGSGEGGKGGAGGKESRRNT
Sbjct: 61  TSDGHDLLTSDDEVEGYGGESGDGDGTAEGKDDAESADGEGGSGEGGKGGAGGKESRRNT 120

Query: 428 YRQVHKLLKKVMKVDVMDKYLKSFIVARLQERLMNPTIDLVSTIEKYSKIKECFSSAEKD 607
           YRQVHKLLKKVMKVDV DKYLKSFIVARLQERLMNPTIDLVSTIEKYSKIKECFSS EKD
Sbjct: 121 YRQVHKLLKKVMKVDVKDKYLKSFIVARLQERLMNPTIDLVSTIEKYSKIKECFSSVEKD 180

Query: 608 TKELVKESDQSYKECAKDKRNTHCGSEGTRDLDEGLIDLEQELSDCIVEKRDEDSE 775
           TKELVKES++SYKECAKDKRNTHCGSEGTRDLDEGLIDLEQELSDCIVEKRDEDSE
Sbjct: 181 TKELVKESEKSYKECAKDKRNTHCGSEGTRDLDEGLIDLEQELSDCIVEKRDEDSE 236


==> AD-259 putative GVQ-rich salivary protein [Anopheles darlingi]
          Length = 103

 Score = 32.7 bits (73), Expect = 7e-004
 Identities = 19/61 (31%), Positives = 30/61 (49%), Gaps = 3/61 (4%)
 Frame = +2

Query: 257 GHDLLTSDDEVEGYGGESGNGDGTDE--GKDDAESADGEG-GSGEGGKGGAGGKESRRNT 427
           GH        V+G+GG+ G+G   D+  G+   +   G G G G+ G GG G +  + + 
Sbjct: 43  GHGHGVQGHGVQGHGGQGGHGLAHDQHGGQHGGQHGGGHGFGHGKAGHGGQGHQGYKTHG 102

Query: 428 Y 430
           Y
Sbjct: 103 Y 103


 Score = 26.9 bits (58), Expect = 0.040
 Identities = 14/38 (36%), Positives = 17/38 (44%)
 Frame = +2

Query: 290 EGYGGESGNGDGTDEGKDDAESADGEGGSGEGGKGGAG 403
           +G+GG  G   G   G        G G  G GG+GG G
Sbjct: 32  DGHGGHGGFQGGHGHG------VQGHGVQGHGGQGGHG 63
