# Supplementary material for: The salivary gland transcriptome of the neotropical malaria vector Anopheles darlingi reveals accelerated evolution of genes relevant to hematophagy
Source: BMC Genomics. 2009 Jan 29;10:57. doi: 10.1186/1471-2164-10-57 (PMC2644710; doi:10.1186/1471-2164-10-57)
Supplement: Additional file 1 — Assembled and annotated sialotranscriptome of An. darlingi female mosquitoes. Hyperlinked Excel spreadsheet and associated files with EST assembly results. This is a compressed ZIP file that should be expanded to a new directory. After this is done, start Excel and then open the file ending in .xls so the hyperlinks will work. [file 1471-2164-10-57-S1.zip › links/AD/anda-contig_280-AD.txt]

>anda-contig_280

AD-280 H2A histone family, member V [Anopheles darlingi]              248   7e-069


==> AD-280 H2A histone family, member V [Anopheles darlingi]
          Length = 126

 Score =  248 bits (634), Expect = 7e-069
 Identities = 126/126 (100%), Positives = 126/126 (100%)
 Frame = +1

Query: 277 MAAGKAGKDSGKAKAKAVSRSARAGLQFPVGRMHRHLKHRTTNHGRVGATAAVYSAAILE 456
           MAAGKAGKDSGKAKAKAVSRSARAGLQFPVGRMHRHLKHRTTNHGRVGATAAVYSAAILE
Sbjct: 1   MAAGKAGKDSGKAKAKAVSRSARAGLQFPVGRMHRHLKHRTTNHGRVGATAAVYSAAILE 60

Query: 457 YLTAEVLELAGNASKDLKVKRITPRHLQLAIRGDEELDGLIKATIAGGGVIPHIHKSLIG 636
           YLTAEVLELAGNASKDLKVKRITPRHLQLAIRGDEELDGLIKATIAGGGVIPHIHKSLIG
Sbjct: 61  YLTAEVLELAGNASKDLKVKRITPRHLQLAIRGDEELDGLIKATIAGGGVIPHIHKSLIG 120

Query: 637 KRGGPE 654
           KRGGPE
Sbjct: 121 KRGGPE 126
