# Supplementary material for: The salivary gland transcriptome of the neotropical malaria vector Anopheles darlingi reveals accelerated evolution of genes relevant to hematophagy
Source: BMC Genomics. 2009 Jan 29;10:57. doi: 10.1186/1471-2164-10-57 (PMC2644710; doi:10.1186/1471-2164-10-57)
Supplement: Additional file 1 — Assembled and annotated sialotranscriptome of An. darlingi female mosquitoes. Hyperlinked Excel spreadsheet and associated files with EST assembly results. This is a compressed ZIP file that should be expanded to a new directory. After this is done, start Excel and then open the file ending in .xls so the hyperlinks will work. [file 1471-2164-10-57-S1.zip › links/AD/anda-contig_281-AD.txt]

>anda-contig_281

AD-281 H3 histone, family 3A [Anopheles darlingi]                     265   1e-073


==> AD-281 H3 histone, family 3A [Anopheles darlingi]
          Length = 136

 Score =  265 bits (676), Expect = 1e-073
 Identities = 136/136 (100%), Positives = 136/136 (100%)
 Frame = +3

Query: 75  MARTKQTARKSTGGKAPRKQLATKAARRSAPSTGGVKKPHRYRPGTVALREIRRYQKSTE 254
           MARTKQTARKSTGGKAPRKQLATKAARRSAPSTGGVKKPHRYRPGTVALREIRRYQKSTE
Sbjct: 1   MARTKQTARKSTGGKAPRKQLATKAARRSAPSTGGVKKPHRYRPGTVALREIRRYQKSTE 60

Query: 255 LLIRKLPFQRLVREIAQDFKTDLRFQSAAIGALQEASEAYLVGLFEDTNLCAIHAKRVTI 434
           LLIRKLPFQRLVREIAQDFKTDLRFQSAAIGALQEASEAYLVGLFEDTNLCAIHAKRVTI
Sbjct: 61  LLIRKLPFQRLVREIAQDFKTDLRFQSAAIGALQEASEAYLVGLFEDTNLCAIHAKRVTI 120

Query: 435 MPKDIQLARRIRGERA 482
           MPKDIQLARRIRGERA
Sbjct: 121 MPKDIQLARRIRGERA 136
