# Supplementary material for: The salivary gland transcriptome of the neotropical malaria vector Anopheles darlingi reveals accelerated evolution of genes relevant to hematophagy
Source: BMC Genomics. 2009 Jan 29;10:57. doi: 10.1186/1471-2164-10-57 (PMC2644710; doi:10.1186/1471-2164-10-57)
Supplement: Additional file 1 — Assembled and annotated sialotranscriptome of An. darlingi female mosquitoes. Hyperlinked Excel spreadsheet and associated files with EST assembly results. This is a compressed ZIP file that should be expanded to a new directory. After this is done, start Excel and then open the file ending in .xls so the hyperlinks will work. [file 1471-2164-10-57-S1.zip › links/AD/anda-contig_283-AD.txt]

>anda-contig_283

AD-103 salivary apyrase - truncated at 5 prime [Anopheles darlingi]   218   8e-060
AD-101 salivary apyrase - truncated at 5 prime [Anopheles darlingi]    97   3e-023
AD-102 5' nucleotidase - truncated at 5 prime [Anopheles darlingi]     84   3e-019


==> AD-103 salivary apyrase - truncated at 5 prime [Anopheles darlingi]
          Length = 329

 Score =  218 bits (556), Expect = 8e-060
 Identities = 115/280 (41%), Positives = 164/280 (58%)
 Frame = +1

Query: 4   NKQDTIQGEYPVVIKNANGRKILIVQAYAYGKYIGRLTTYFDSAGEIVYWEGYPVYMRHD 183
           +K D ++GEYP+V+K AN  K+LI QA +YGKY+GRLT  FD  GEI  W+G P+YM + 
Sbjct: 29  SKYDEVEGEYPIVVKKANNHKVLITQARSYGKYVGRLTVLFDKKGEIQSWDGNPIYMSNA 88

Query: 184 VYQHDSTFRLVKKLRKQVKSYASTKIAETRIDLEQETCRMRECRLGSIFADAIADYYTNE 363
           V Q     + +   RK+V+      I  T + L+  +CR  EC LGS+ ADA    YT  
Sbjct: 89  VPQDKDILKELIPWRKEVQRLGDEPIGTTEVLLDHASCRWCECTLGSLVADAFVANYTTA 148

Query: 364 TFHPVAIVNAGNFRTPIPSGDITNEDAIGAAPFSNSVELLTLRGDALWNLIDHSVVWSAS 543
           +  P+AIV AG FR  I  G ITN  AI A+P+ +S +L+ L G+ LW +I+ ++     
Sbjct: 149 SRKPIAIVLAGTFRNSINVGKITNGLAIEASPYGSSADLVKLTGNDLWQVIEQTLTLDDE 208

Query: 544 KRLNAMQVSGIKIVADLNRKPYARVLTIEVQDLRSKHYKPLSRTATYQVVTLSFLASGKD 723
            R N +QVSG+KI  DL + P+ RV +IE+ + +    KPL ++  Y V T S+LA GK+
Sbjct: 209 FRYNTVQVSGLKIQIDLTQAPHKRVQSIELTETK----KPLDKSKEYLVATTSYLADGKN 264

Query: 724 GFKWALECTDRQIGPLDSDAFIGYMKTLTVISEKNLRSGR 843
           GF       +R  GPLDSD  I +++    I  +   + R
Sbjct: 265 GFDVMRRAKERVTGPLDSDVLIDFIRKERTIKRQRFEAPR 304


==> AD-101 salivary apyrase - truncated at 5 prime [Anopheles darlingi]
          Length = 160

 Score = 97.4 bits (241), Expect = 3e-023
 Identities = 53/139 (38%), Positives = 80/139 (57%)
 Frame = +1

Query: 427 ITNEDAIGAAPFSNSVELLTLRGDALWNLIDHSVVWSASKRLNAMQVSGIKIVADLNRKP 606
           ITN  AI A+P+ +S +L+ L G+ LW +I+ S+      R N +QVSG+KI  DL + P
Sbjct: 1   ITNGLAIEASPYGSSADLVKLTGNDLWQVIEQSLTLDDEFRYNTVQVSGLKIQIDLTQAP 60

Query: 607 YARVLTIEVQDLRSKHYKPLSRTATYQVVTLSFLASGKDGFKWALECTDRQIGPLDSDAF 786
           + RV +IE+ + +    KPL ++  Y V T S+LA GK+GF       +R  GPLDSD  
Sbjct: 61  HKRVQSIELTETK----KPLDKSKEYLVATTSYLADGKNGFDVMKRAKERVTGPLDSDVL 116

Query: 787 IGYMKTLTVISEKNLRSGR 843
           I +++    I  +   + R
Sbjct: 117 IDFIRKERTIKRQRFEAPR 135


==> AD-102 5' nucleotidase - truncated at 5 prime [Anopheles darlingi]
          Length = 142

 Score = 84.0 bits (206), Expect = 3e-019
 Identities = 45/123 (36%), Positives = 69/123 (56%)
 Frame = +1

Query: 475 ELLTLRGDALWNLIDHSVVWSASKRLNAMQVSGIKIVADLNRKPYARVLTIEVQDLRSKH 654
           +L+ L G+ LW +I+ S+      R N +QVSG+KI  DL + P+ RV +IE+ + +   
Sbjct: 1   DLVKLTGNDLWQVIEQSLTLDDEFRYNTVQVSGLKIQIDLTQAPHKRVQSIELTETK--- 57

Query: 655 YKPLSRTATYQVVTLSFLASGKDGFKWALECTDRQIGPLDSDAFIGYMKTLTVISEKNLR 834
            KPL ++  Y V T S+LA GK+GF       +R  GPLDSD  I +++    I  +   
Sbjct: 58  -KPLDKSKEYLVATTSYLADGKNGFDVMKRAKERVTGPLDSDVLIDFIRKERTIKRQRFE 116

Query: 835 SGR 843
           + R
Sbjct: 117 APR 119
