# Supplementary material for: The salivary gland transcriptome of the neotropical malaria vector Anopheles darlingi reveals accelerated evolution of genes relevant to hematophagy
Source: BMC Genomics. 2009 Jan 29;10:57. doi: 10.1186/1471-2164-10-57 (PMC2644710; doi:10.1186/1471-2164-10-57)
Supplement: Additional file 1 — Assembled and annotated sialotranscriptome of An. darlingi female mosquitoes. Hyperlinked Excel spreadsheet and associated files with EST assembly results. This is a compressed ZIP file that should be expanded to a new directory. After this is done, start Excel and then open the file ending in .xls so the hyperlinks will work. [file 1471-2164-10-57-S1.zip › links/AD/anda-contig_284-AD.txt]

>anda-contig_284

AD-8 SG3 PROTEIN [Anopheles darlingi]                                  32   0.001
AD-7 sg3 protein [Anopheles darlingi]                                  32   0.001
AD-9 sg3 protein [Anopheles darlingi]                                  31   0.002


==> AD-8 SG3 PROTEIN [Anopheles darlingi]
          Length = 182

 Score = 32.0 bits (71), Expect = 0.001
 Identities = 15/39 (38%), Positives = 24/39 (61%)
 Frame = +3

Query: 6   SPTTGSSASNSEVSNTTSRTAITDNSDASTTSEATGTDE 122
           S +T + A+ +E + TT+  + T    A+TT EAT T+E
Sbjct: 131 SASTAAEATTTEAAATTTEESTTTTEAATTTEEATTTEE 169


 Score = 27.7 bits (60), Expect = 0.019
 Identities = 14/43 (32%), Positives = 21/43 (48%)
 Frame = +3

Query: 12  TTGSSASNSEVSNTTSRTAITDNSDASTTSEATGTDEKASKKK 140
           T   SAS +  + TT   A T     +TT  AT T+E  + ++
Sbjct: 127 TVTDSASTAAEATTTEAAATTTEESTTTTEAATTTEEATTTEE 169


 Score = 25.8 bits (55), Expect = 0.073
 Identities = 16/41 (39%), Positives = 25/41 (60%)
 Frame = +3

Query: 9   PTTGSSASNSEVSNTTSRTAITDNSDASTTSEATGTDEKAS 131
           PTT ++A+ +    TT    +TD+  AST +EAT T+  A+
Sbjct: 112 PTTTTAATTTAADGTT----VTDS--ASTAAEATTTEAAAT 146


==> AD-7 sg3 protein [Anopheles darlingi]
          Length = 182

 Score = 32.0 bits (71), Expect = 0.001
 Identities = 15/39 (38%), Positives = 24/39 (61%)
 Frame = +3

Query: 6   SPTTGSSASNSEVSNTTSRTAITDNSDASTTSEATGTDE 122
           S +T + A+ +E + TT+  + T    A+TT EAT T+E
Sbjct: 131 SASTAAEATTTEAAATTTEESTTTTEAATTTEEATTTEE 169


 Score = 27.7 bits (60), Expect = 0.019
 Identities = 14/43 (32%), Positives = 21/43 (48%)
 Frame = +3

Query: 12  TTGSSASNSEVSNTTSRTAITDNSDASTTSEATGTDEKASKKK 140
           T   SAS +  + TT   A T     +TT  AT T+E  + ++
Sbjct: 127 TVTDSASTAAEATTTEAAATTTEESTTTTEAATTTEEATTTEE 169


 Score = 25.8 bits (55), Expect = 0.073
 Identities = 16/41 (39%), Positives = 25/41 (60%)
 Frame = +3

Query: 9   PTTGSSASNSEVSNTTSRTAITDNSDASTTSEATGTDEKAS 131
           PTT ++A+ +    TT    +TD+  AST +EAT T+  A+
Sbjct: 112 PTTTTAATTTAADGTT----VTDS--ASTAAEATTTEAAAT 146


==> AD-9 sg3 protein [Anopheles darlingi]
          Length = 184

 Score = 31.2 bits (69), Expect = 0.002
 Identities = 15/39 (38%), Positives = 23/39 (58%)
 Frame = +3

Query: 6   SPTTGSSASNSEVSNTTSRTAITDNSDASTTSEATGTDE 122
           S +T + A+ +E   TT+  + T    A+TT EAT T+E
Sbjct: 133 SASTAAEATTTEAPATTTEESTTTTEAATTTEEATTTEE 171


 Score = 27.3 bits (59), Expect = 0.025
 Identities = 14/43 (32%), Positives = 21/43 (48%)
 Frame = +3

Query: 12  TTGSSASNSEVSNTTSRTAITDNSDASTTSEATGTDEKASKKK 140
           T   SAS +  + TT   A T     +TT  AT T+E  + ++
Sbjct: 129 TVTDSASTAAEATTTEAPATTTEESTTTTEAATTTEEATTTEE 171


 Score = 25.8 bits (55), Expect = 0.073
 Identities = 16/41 (39%), Positives = 25/41 (60%)
 Frame = +3

Query: 9   PTTGSSASNSEVSNTTSRTAITDNSDASTTSEATGTDEKAS 131
           PTT ++A+ +    TT    +TD+  AST +EAT T+  A+
Sbjct: 114 PTTTTAATTTAADGTT----VTDS--ASTAAEATTTEAPAT 148
