# Supplementary material for: The salivary gland transcriptome of the neotropical malaria vector Anopheles darlingi reveals accelerated evolution of genes relevant to hematophagy
Source: BMC Genomics. 2009 Jan 29;10:57. doi: 10.1186/1471-2164-10-57 (PMC2644710; doi:10.1186/1471-2164-10-57)
Supplement: Additional file 1 — Assembled and annotated sialotranscriptome of An. darlingi female mosquitoes. Hyperlinked Excel spreadsheet and associated files with EST assembly results. This is a compressed ZIP file that should be expanded to a new directory. After this is done, start Excel and then open the file ending in .xls so the hyperlinks will work. [file 1471-2164-10-57-S1.zip › links/AD/anda-contig_286-AD.txt]

>anda-contig_286

AD-286 60S ribosomal protein L29 [Anopheles darlingi]                 161   6e-043


==> AD-286 60S ribosomal protein L29 [Anopheles darlingi]
          Length = 76

 Score =  161 bits (408), Expect = 6e-043
 Identities = 76/76 (100%), Positives = 76/76 (100%)
 Frame = +2

Query: 158 MAKSKNHTNHNQNQKAHKNGIKKPKRQRYESTRGMCQKFLHNQRFSKKGNVPHDEQLKRA 337
           MAKSKNHTNHNQNQKAHKNGIKKPKRQRYESTRGMCQKFLHNQRFSKKGNVPHDEQLKRA
Sbjct: 1   MAKSKNHTNHNQNQKAHKNGIKKPKRQRYESTRGMCQKFLHNQRFSKKGNVPHDEQLKRA 60

Query: 338 AERKAKNAGQPAPVKL 385
           AERKAKNAGQPAPVKL
Sbjct: 61  AERKAKNAGQPAPVKL 76
