# Supplementary material for: The salivary gland transcriptome of the neotropical malaria vector Anopheles darlingi reveals accelerated evolution of genes relevant to hematophagy
Source: BMC Genomics. 2009 Jan 29;10:57. doi: 10.1186/1471-2164-10-57 (PMC2644710; doi:10.1186/1471-2164-10-57)
Supplement: Additional file 1 — Assembled and annotated sialotranscriptome of An. darlingi female mosquitoes. Hyperlinked Excel spreadsheet and associated files with EST assembly results. This is a compressed ZIP file that should be expanded to a new directory. After this is done, start Excel and then open the file ending in .xls so the hyperlinks will work. [file 1471-2164-10-57-S1.zip › links/AD/anda-contig_29-AD.txt]

>anda-contig_29

AD-29 30 kDa salivary antigen family protein [Anopheles darlingi]     473   e-136
AD-25 GE rich salivary gland protein [Anopheles darlingi]             469   e-135
AD-27 GE rich salivary gland protein [Anopheles darlingi]             467   e-134
AD-23 30 kDa salivary antigen family [Anopheles darlingi]             467   e-134
AD-26 30 kDa salivary antigen family protein [Anopheles darlingi]     463   e-133
AD-22 GE rich salivary gland protein [Anopheles darlingi]             463   e-133
AD-24 GE rich family salivary gland protein [Anopheles darlingi]      463   e-133
AD-21 GE rich salivary gland protein [Anopheles darlingi]             459   e-132
AD-28 30 kDa salivary antigen family protein [Anopheles darlingi]     457   e-131
AD-259 putative GVQ-rich salivary protein [Anopheles darlingi]         30   0.005


==> AD-29 30 kDa salivary antigen family protein [Anopheles darlingi]
          Length = 236

 Score =  473 bits (1216), Expect = e-136
 Identities = 236/236 (100%), Positives = 236/236 (100%)
 Frame = +1

Query: 43  MKFYLLLASTLCLALIVTARPNEDTTEDGSSDTTGDEDGDPSDDPRGDTPEDTTDAGDAD 222
           MKFYLLLASTLCLALIVTARPNEDTTEDGSSDTTGDEDGDPSDDPRGDTPEDTTDAGDAD
Sbjct: 1   MKFYLLLASTLCLALIVTARPNEDTTEDGSSDTTGDEDGDPSDDPRGDTPEDTTDAGDAD 60

Query: 223 TSDGHDLLTSDDEVEGYGGESGDGDGTAEGEDDAESADGEGGSGEGGKGGAGGKESRRNT 402
           TSDGHDLLTSDDEVEGYGGESGDGDGTAEGEDDAESADGEGGSGEGGKGGAGGKESRRNT
Sbjct: 61  TSDGHDLLTSDDEVEGYGGESGDGDGTAEGEDDAESADGEGGSGEGGKGGAGGKESRRNT 120

Query: 403 YRQVHKLLKKVMKVDVKDKYLKSFIVARLQERLMNPTIDLVSTIEKYSKIKECFSSVEKD 582
           YRQVHKLLKKVMKVDVKDKYLKSFIVARLQERLMNPTIDLVSTIEKYSKIKECFSSVEKD
Sbjct: 121 YRQVHKLLKKVMKVDVKDKYLKSFIVARLQERLMNPTIDLVSTIEKYSKIKECFSSVEKD 180

Query: 583 TKELVKESEKSYKECAKDKRNTHCGSEGIRDLDEGLIDLEQELSDCIVXXRDEDSE 750
           TKELVKESEKSYKECAKDKRNTHCGSEGIRDLDEGLIDLEQELSDCIV  RDEDSE
Sbjct: 181 TKELVKESEKSYKECAKDKRNTHCGSEGIRDLDEGLIDLEQELSDCIVXXRDEDSE 236


==> AD-25 GE rich salivary gland protein [Anopheles darlingi]
          Length = 236

 Score =  469 bits (1208), Expect = e-135
 Identities = 232/236 (98%), Positives = 233/236 (98%)
 Frame = +1

Query: 43  MKFYLLLASTLCLALIVTARPNEDTTEDGSSDTTGDEDGDPSDDPRGDTPEDTTDAGDAD 222
           MKFYLLLASTLCLALIVTARPNEDTTEDGSSDTTGDEDGDPSDDPRGDTPEDTTDAGDAD
Sbjct: 1   MKFYLLLASTLCLALIVTARPNEDTTEDGSSDTTGDEDGDPSDDPRGDTPEDTTDAGDAD 60

Query: 223 TSDGHDLLTSDDEVEGYGGESGDGDGTAEGEDDAESADGEGGSGEGGKGGAGGKESRRNT 402
           TSDGHDLLTSDDEVEGYGGESGDGDGTAEGEDDAESADGEGGSGEGGKGGAGGKESRRNT
Sbjct: 61  TSDGHDLLTSDDEVEGYGGESGDGDGTAEGEDDAESADGEGGSGEGGKGGAGGKESRRNT 120

Query: 403 YRQVHKLLKKVMKVDVKDKYLKSFIVARLQERLMNPTIDLVSTIEKYSKIKECFSSVEKD 582
           YRQVHKLLKKVMKVDVKDKYLKSFIVARLQERLMNPTIDLVSTIEKYSKIKECF+SVEKD
Sbjct: 121 YRQVHKLLKKVMKVDVKDKYLKSFIVARLQERLMNPTIDLVSTIEKYSKIKECFNSVEKD 180

Query: 583 TKELVKESEKSYKECAKDKRNTHCGSEGIRDLDEGLIDLEQELSDCIVXXRDEDSE 750
           TKELVKESEKSYKECAKDKRNTHCGSEG RDLDEGLIDLEQELSDCIV  RDEDSE
Sbjct: 181 TKELVKESEKSYKECAKDKRNTHCGSEGTRDLDEGLIDLEQELSDCIVEKRDEDSE 236


==> AD-27 GE rich salivary gland protein [Anopheles darlingi]
          Length = 236

 Score =  467 bits (1201), Expect = e-134
 Identities = 231/236 (97%), Positives = 232/236 (98%)
 Frame = +1

Query: 43  MKFYLLLASTLCLALIVTARPNEDTTEDGSSDTTGDEDGDPSDDPRGDTPEDTTDAGDAD 222
           MKFYLLLASTLCLALIVTARPNEDTTEDGSSDTTGDEDGDPSDDPRGDTPEDTTDAGDAD
Sbjct: 1   MKFYLLLASTLCLALIVTARPNEDTTEDGSSDTTGDEDGDPSDDPRGDTPEDTTDAGDAD 60

Query: 223 TSDGHDLLTSDDEVEGYGGESGDGDGTAEGEDDAESADGEGGSGEGGKGGAGGKESRRNT 402
           TSDGHDLLTSDDEVEGYGGESGDGDGTAEG+DDAESADGEG SGEGGKGGAGGKESRRNT
Sbjct: 61  TSDGHDLLTSDDEVEGYGGESGDGDGTAEGKDDAESADGEGSSGEGGKGGAGGKESRRNT 120

Query: 403 YRQVHKLLKKVMKVDVKDKYLKSFIVARLQERLMNPTIDLVSTIEKYSKIKECFSSVEKD 582
           YRQVHKLLKKVMKVDVKDKYLKSFIVARLQERLMNPTIDLVSTIEKYSKIKECFSSVEKD
Sbjct: 121 YRQVHKLLKKVMKVDVKDKYLKSFIVARLQERLMNPTIDLVSTIEKYSKIKECFSSVEKD 180

Query: 583 TKELVKESEKSYKECAKDKRNTHCGSEGIRDLDEGLIDLEQELSDCIVXXRDEDSE 750
           TKELVKESEKSYKECAKDKRNTHCGSEG RDLDEGLIDLEQELSDCIV  RDEDSE
Sbjct: 181 TKELVKESEKSYKECAKDKRNTHCGSEGTRDLDEGLIDLEQELSDCIVEKRDEDSE 236


==> AD-23 30 kDa salivary antigen family [Anopheles darlingi]
          Length = 236

 Score =  467 bits (1201), Expect = e-134
 Identities = 232/236 (98%), Positives = 232/236 (98%)
 Frame = +1

Query: 43  MKFYLLLASTLCLALIVTARPNEDTTEDGSSDTTGDEDGDPSDDPRGDTPEDTTDAGDAD 222
           MKFYLLLASTLCLALIVTARPNEDTTEDGSSDTTGDEDGDPSDDPRGDT EDTTDAGDAD
Sbjct: 1   MKFYLLLASTLCLALIVTARPNEDTTEDGSSDTTGDEDGDPSDDPRGDTLEDTTDAGDAD 60

Query: 223 TSDGHDLLTSDDEVEGYGGESGDGDGTAEGEDDAESADGEGGSGEGGKGGAGGKESRRNT 402
           TSDGHDLLTSDDEVEGYGGESGDGDGTAEGEDDAESADGEGGSGEGGKGGAGGKESRRNT
Sbjct: 61  TSDGHDLLTSDDEVEGYGGESGDGDGTAEGEDDAESADGEGGSGEGGKGGAGGKESRRNT 120

Query: 403 YRQVHKLLKKVMKVDVKDKYLKSFIVARLQERLMNPTIDLVSTIEKYSKIKECFSSVEKD 582
           YRQVHKLLKKVMKVDVKDKYLKSFIVARLQERLMNPTIDLVSTIEKYSKIKECFSSVEKD
Sbjct: 121 YRQVHKLLKKVMKVDVKDKYLKSFIVARLQERLMNPTIDLVSTIEKYSKIKECFSSVEKD 180

Query: 583 TKELVKESEKSYKECAKDKRNTHCGSEGIRDLDEGLIDLEQELSDCIVXXRDEDSE 750
           TKELVKESEKSYKECAKDKRNTHCGSEG RDLDEGLIDLEQELSDCIV  RDEDSE
Sbjct: 181 TKELVKESEKSYKECAKDKRNTHCGSEGTRDLDEGLIDLEQELSDCIVEKRDEDSE 236


==> AD-26 30 kDa salivary antigen family protein [Anopheles darlingi]
          Length = 236

 Score =  463 bits (1192), Expect = e-133
 Identities = 230/236 (97%), Positives = 230/236 (97%)
 Frame = +1

Query: 43  MKFYLLLASTLCLALIVTARPNEDTTEDGSSDTTGDEDGDPSDDPRGDTPEDTTDAGDAD 222
           MKFYLLLASTLCLALIVTARPNEDTTEDG SDTTGDEDGDPSDDPRGDTPEDTTDAGDAD
Sbjct: 1   MKFYLLLASTLCLALIVTARPNEDTTEDGFSDTTGDEDGDPSDDPRGDTPEDTTDAGDAD 60

Query: 223 TSDGHDLLTSDDEVEGYGGESGDGDGTAEGEDDAESADGEGGSGEGGKGGAGGKESRRNT 402
           TSDGHDLLTSDDEVEGYG ESGDGDGTAEGEDDAESADGEGGSGEGGKG AGGKESRRNT
Sbjct: 61  TSDGHDLLTSDDEVEGYGSESGDGDGTAEGEDDAESADGEGGSGEGGKGDAGGKESRRNT 120

Query: 403 YRQVHKLLKKVMKVDVKDKYLKSFIVARLQERLMNPTIDLVSTIEKYSKIKECFSSVEKD 582
           YRQVHKLLKKVMKVDVKDKYLKSFIVARLQERLMNPTIDLVSTIEKYSKIKECFSSVEKD
Sbjct: 121 YRQVHKLLKKVMKVDVKDKYLKSFIVARLQERLMNPTIDLVSTIEKYSKIKECFSSVEKD 180

Query: 583 TKELVKESEKSYKECAKDKRNTHCGSEGIRDLDEGLIDLEQELSDCIVXXRDEDSE 750
           TKELVKESEKSYKECAKDKRNTHCGSEG RDLDEGLIDLEQELSDCIV  RDEDSE
Sbjct: 181 TKELVKESEKSYKECAKDKRNTHCGSEGTRDLDEGLIDLEQELSDCIVEKRDEDSE 236


==> AD-22 GE rich salivary gland protein [Anopheles darlingi]
          Length = 236

 Score =  463 bits (1192), Expect = e-133
 Identities = 230/236 (97%), Positives = 231/236 (97%)
 Frame = +1

Query: 43  MKFYLLLASTLCLALIVTARPNEDTTEDGSSDTTGDEDGDPSDDPRGDTPEDTTDAGDAD 222
           MKFYLLLASTLCLALIVTARPNEDTTEDGSSDTTGDEDGDPSDD RGDTPEDTTDAGDAD
Sbjct: 1   MKFYLLLASTLCLALIVTARPNEDTTEDGSSDTTGDEDGDPSDDSRGDTPEDTTDAGDAD 60

Query: 223 TSDGHDLLTSDDEVEGYGGESGDGDGTAEGEDDAESADGEGGSGEGGKGGAGGKESRRNT 402
           TSDGHDLLTSDDEVEGYGGESGDGDGTAEGEDDAESADGEGGSGEGGKGGAGGKESRRNT
Sbjct: 61  TSDGHDLLTSDDEVEGYGGESGDGDGTAEGEDDAESADGEGGSGEGGKGGAGGKESRRNT 120

Query: 403 YRQVHKLLKKVMKVDVKDKYLKSFIVARLQERLMNPTIDLVSTIEKYSKIKECFSSVEKD 582
           YRQVHKLLKKVMKVDVKDKYLKSFIVARLQERLMNPTIDLVSTIEKYSKIKECFSSVEKD
Sbjct: 121 YRQVHKLLKKVMKVDVKDKYLKSFIVARLQERLMNPTIDLVSTIEKYSKIKECFSSVEKD 180

Query: 583 TKELVKESEKSYKECAKDKRNTHCGSEGIRDLDEGLIDLEQELSDCIVXXRDEDSE 750
           TKELVKESEKSYKECA+DKRNTHC SEG RDLDEGLIDLEQELSDCIV  RDEDSE
Sbjct: 181 TKELVKESEKSYKECAEDKRNTHCDSEGTRDLDEGLIDLEQELSDCIVEKRDEDSE 236


==> AD-24 GE rich family salivary gland protein [Anopheles darlingi]
          Length = 236

 Score =  463 bits (1191), Expect = e-133
 Identities = 229/236 (97%), Positives = 231/236 (97%)
 Frame = +1

Query: 43  MKFYLLLASTLCLALIVTARPNEDTTEDGSSDTTGDEDGDPSDDPRGDTPEDTTDAGDAD 222
           MKFYLLLASTLCLALIVTARPNEDTTEDGSSDTTGDEDGDPSDDPRGDTPEDTTDAGDAD
Sbjct: 1   MKFYLLLASTLCLALIVTARPNEDTTEDGSSDTTGDEDGDPSDDPRGDTPEDTTDAGDAD 60

Query: 223 TSDGHDLLTSDDEVEGYGGESGDGDGTAEGEDDAESADGEGGSGEGGKGGAGGKESRRNT 402
           TSDGHDLLTSDDEVEGYGGESGDGDGTAE +DDAES DGEGGSGEGGKGGAGGKESRRNT
Sbjct: 61  TSDGHDLLTSDDEVEGYGGESGDGDGTAESKDDAESDDGEGGSGEGGKGGAGGKESRRNT 120

Query: 403 YRQVHKLLKKVMKVDVKDKYLKSFIVARLQERLMNPTIDLVSTIEKYSKIKECFSSVEKD 582
           YRQVHKLLKKVMKVDVKDKYLKSFIVARLQERLMNPTIDLVSTIEKYSKIKECFSSVEKD
Sbjct: 121 YRQVHKLLKKVMKVDVKDKYLKSFIVARLQERLMNPTIDLVSTIEKYSKIKECFSSVEKD 180

Query: 583 TKELVKESEKSYKECAKDKRNTHCGSEGIRDLDEGLIDLEQELSDCIVXXRDEDSE 750
           TKELVKESEKSYKECA+DKRNTHCGSEG RDLDEGLIDLEQELSDCIV  RDEDSE
Sbjct: 181 TKELVKESEKSYKECAEDKRNTHCGSEGTRDLDEGLIDLEQELSDCIVEKRDEDSE 236


==> AD-21 GE rich salivary gland protein [Anopheles darlingi]
          Length = 236

 Score =  459 bits (1182), Expect = e-132
 Identities = 229/236 (97%), Positives = 231/236 (97%)
 Frame = +1

Query: 43  MKFYLLLASTLCLALIVTARPNEDTTEDGSSDTTGDEDGDPSDDPRGDTPEDTTDAGDAD 222
           MKF+LLLASTLCLALIVTARPNEDTTEDGSSDTTGDEDGD SDD RGDTPEDTTDAGDAD
Sbjct: 1   MKFHLLLASTLCLALIVTARPNEDTTEDGSSDTTGDEDGDLSDDLRGDTPEDTTDAGDAD 60

Query: 223 TSDGHDLLTSDDEVEGYGGESGDGDGTAEGEDDAESADGEGGSGEGGKGGAGGKESRRNT 402
           TSDGHDLLTSDDEVEGYGGESGDGDGTAEG+DDAESADGEGGSGEGGKGGAGGKESRRNT
Sbjct: 61  TSDGHDLLTSDDEVEGYGGESGDGDGTAEGKDDAESADGEGGSGEGGKGGAGGKESRRNT 120

Query: 403 YRQVHKLLKKVMKVDVKDKYLKSFIVARLQERLMNPTIDLVSTIEKYSKIKECFSSVEKD 582
           YRQVHKLLKKVMKVDVKDKYLKSFIVARLQERLMNPTIDLVSTIEKYSKIKECFSSVEKD
Sbjct: 121 YRQVHKLLKKVMKVDVKDKYLKSFIVARLQERLMNPTIDLVSTIEKYSKIKECFSSVEKD 180

Query: 583 TKELVKESEKSYKECAKDKRNTHCGSEGIRDLDEGLIDLEQELSDCIVXXRDEDSE 750
           TKELVKESEKSYKECAKDKRNTHCGSEG RDLDEGLIDLEQELSDCIV  RDEDSE
Sbjct: 181 TKELVKESEKSYKECAKDKRNTHCGSEGTRDLDEGLIDLEQELSDCIVEKRDEDSE 236


==> AD-28 30 kDa salivary antigen family protein [Anopheles darlingi]
          Length = 236

 Score =  457 bits (1175), Expect = e-131
 Identities = 225/236 (95%), Positives = 230/236 (97%)
 Frame = +1

Query: 43  MKFYLLLASTLCLALIVTARPNEDTTEDGSSDTTGDEDGDPSDDPRGDTPEDTTDAGDAD 222
           MKFYLLLASTLCLALIVTARPNEDTTEDGSSDTTGDEDGDPSDDPRGDTPEDTTDAGDA+
Sbjct: 1   MKFYLLLASTLCLALIVTARPNEDTTEDGSSDTTGDEDGDPSDDPRGDTPEDTTDAGDAE 60

Query: 223 TSDGHDLLTSDDEVEGYGGESGDGDGTAEGEDDAESADGEGGSGEGGKGGAGGKESRRNT 402
           TSDGHDLLTSDDEVEGYGGESG+GDGT EG+DDAESADGEGGSGEGGKGGAGGKESRRNT
Sbjct: 61  TSDGHDLLTSDDEVEGYGGESGNGDGTDEGKDDAESADGEGGSGEGGKGGAGGKESRRNT 120

Query: 403 YRQVHKLLKKVMKVDVKDKYLKSFIVARLQERLMNPTIDLVSTIEKYSKIKECFSSVEKD 582
           YRQVHKLLKKVMKVDV DKYLKSFIVARLQERLMNPTIDLVSTIEKYSKIKECFSS EKD
Sbjct: 121 YRQVHKLLKKVMKVDVMDKYLKSFIVARLQERLMNPTIDLVSTIEKYSKIKECFSSAEKD 180

Query: 583 TKELVKESEKSYKECAKDKRNTHCGSEGIRDLDEGLIDLEQELSDCIVXXRDEDSE 750
           TKELVKES++SYKECAKDKRNTHCGSEG RDLDEGLIDLEQELSDCIV  RDEDSE
Sbjct: 181 TKELVKESDQSYKECAKDKRNTHCGSEGTRDLDEGLIDLEQELSDCIVEKRDEDSE 236


==> AD-259 putative GVQ-rich salivary protein [Anopheles darlingi]
          Length = 103

 Score = 30.0 bits (66), Expect = 0.005
 Identities = 19/64 (29%), Positives = 25/64 (39%), Gaps = 6/64 (9%)
 Frame = +1

Query: 211 GDADTSDGHDLLTSDDEVEGYGGESGDG------DGTAEGEDDAESADGEGGSGEGGKGG 372
           G      GH        V+G+GG+ G G       G   G+       G G +G GG+G 
Sbjct: 36  GHGGFQGGHGHGVQGHGVQGHGGQGGHGLAHDQHGGQHGGQHGGGHGFGHGKAGHGGQGH 95

Query: 373 AGGK 384
            G K
Sbjct: 96  QGYK 99


 Score = 27.3 bits (59), Expect = 0.033
 Identities = 14/38 (36%), Positives = 17/38 (44%)
 Frame = +1

Query: 265 EGYGGESGDGDGTAEGEDDAESADGEGGSGEGGKGGAG 378
           +G+GG  G   G   G        G G  G GG+GG G
Sbjct: 32  DGHGGHGGFQGGHGHG------VQGHGVQGHGGQGGHG 63
