# Supplementary material for: The salivary gland transcriptome of the neotropical malaria vector Anopheles darlingi reveals accelerated evolution of genes relevant to hematophagy
Source: BMC Genomics. 2009 Jan 29;10:57. doi: 10.1186/1471-2164-10-57 (PMC2644710; doi:10.1186/1471-2164-10-57)
Supplement: Additional file 1 — Assembled and annotated sialotranscriptome of An. darlingi female mosquitoes. Hyperlinked Excel spreadsheet and associated files with EST assembly results. This is a compressed ZIP file that should be expanded to a new directory. After this is done, start Excel and then open the file ending in .xls so the hyperlinks will work. [file 1471-2164-10-57-S1.zip › links/AD/anda-contig_291-AD.txt]

>anda-contig_291

AD-120 60S ACIDIC RIBOSOMAL PROTEIN P2 [Anopheles darlingi]            31   0.001
AD-408 tetraspanin [Anopheles darlingi]                                26   0.046


==> AD-120 60S ACIDIC RIBOSOMAL PROTEIN P2 [Anopheles darlingi]
          Length = 113

 Score = 31.2 bits (69), Expect = 0.001
 Identities = 17/51 (33%), Positives = 26/51 (50%)
 Frame = +3

Query: 75  LKNDILVRLVAARGYSQPSAPAGPAAGAGAPASPAATGEVPGLSSRCVQKK 227
           LK   +  L+A+      S PAG  A +GAPA+  A G  P  ++   ++K
Sbjct: 46  LKGKSIEELIASGREKLSSMPAGGGAPSGAPAAAGAGGAAPAAAAEKKEEK 96


==> AD-408 tetraspanin [Anopheles darlingi]
          Length = 287

 Score = 25.8 bits (55), Expect = 0.046
 Identities = 16/52 (30%), Positives = 26/52 (50%)
 Frame = +1

Query: 238 SVRERTTKERTKCPSTSATTKPATSRPR*RCPSSGSRSPLLGIKAK*PRTDP 393
           S+R + T+E+    S +  ++P+         SSGS  P + +K   PR DP
Sbjct: 232 SIRVKRTREQLTPLSPATISRPSQHSGS---SSSGSTKPPIPLKPVVPRVDP 280
