# Supplementary material for: The salivary gland transcriptome of the neotropical malaria vector Anopheles darlingi reveals accelerated evolution of genes relevant to hematophagy
Source: BMC Genomics. 2009 Jan 29;10:57. doi: 10.1186/1471-2164-10-57 (PMC2644710; doi:10.1186/1471-2164-10-57)
Supplement: Additional file 1 — Assembled and annotated sialotranscriptome of An. darlingi female mosquitoes. Hyperlinked Excel spreadsheet and associated files with EST assembly results. This is a compressed ZIP file that should be expanded to a new directory. After this is done, start Excel and then open the file ending in .xls so the hyperlinks will work. [file 1471-2164-10-57-S1.zip › links/AD/anda-contig_295-AD.txt]

>anda-contig_295

AD-295 emp24/gp25L/p24 family of membrane trafficking protein [A...   439   e-126


==> AD-295 emp24/gp25L/p24 family of membrane trafficking protein
           [Anopheles darlingi]
          Length = 217

 Score =  439 bits (1130), Expect = e-126
 Identities = 217/217 (100%), Positives = 217/217 (100%)
 Frame = +1

Query: 73  MPTTSFRLLAALLLLVPLSNALYFHIGETERKCFIEEIPDETTVVANYKVELYDPRSGGF 252
           MPTTSFRLLAALLLLVPLSNALYFHIGETERKCFIEEIPDETTVVANYKVELYDPRSGGF
Sbjct: 1   MPTTSFRLLAALLLLVPLSNALYFHIGETERKCFIEEIPDETTVVANYKVELYDPRSGGF 60

Query: 253 MPSSPGIGMHVEVKDPDDKVMLSRVYSPEGRISFTSHIPGEHVLCMYSNSTAWFSGSQLR 432
           MPSSPGIGMHVEVKDPDDKVMLSRVYSPEGRISFTSHIPGEHVLCMYSNSTAWFSGSQLR
Sbjct: 61  MPSSPGIGMHVEVKDPDDKVMLSRVYSPEGRISFTSHIPGEHVLCMYSNSTAWFSGSQLR 120

Query: 433 VHLDIQVGEHTIDYANVAQKEELTELQLRIRQLLDQVDQITKEQNYQRYREERFRQTSDS 612
           VHLDIQVGEHTIDYANVAQKEELTELQLRIRQLLDQVDQITKEQNYQRYREERFRQTSDS
Sbjct: 121 VHLDIQVGEHTIDYANVAQKEELTELQLRIRQLLDQVDQITKEQNYQRYREERFRQTSDS 180

Query: 613 TNQRVLWWSLAQTLVLLIMGFWQMRHLKSFFEAKKLV 723
           TNQRVLWWSLAQTLVLLIMGFWQMRHLKSFFEAKKLV
Sbjct: 181 TNQRVLWWSLAQTLVLLIMGFWQMRHLKSFFEAKKLV 217
