# Supplementary material for: The salivary gland transcriptome of the neotropical malaria vector Anopheles darlingi reveals accelerated evolution of genes relevant to hematophagy
Source: BMC Genomics. 2009 Jan 29;10:57. doi: 10.1186/1471-2164-10-57 (PMC2644710; doi:10.1186/1471-2164-10-57)
Supplement: Additional file 1 — Assembled and annotated sialotranscriptome of An. darlingi female mosquitoes. Hyperlinked Excel spreadsheet and associated files with EST assembly results. This is a compressed ZIP file that should be expanded to a new directory. After this is done, start Excel and then open the file ending in .xls so the hyperlinks will work. [file 1471-2164-10-57-S1.zip › links/AD/anda-contig_299-AD.txt]

>anda-contig_299

AD-117 acidic ribosomal protein P1 [Anopheles darlingi]                25   0.020
AD-120 60S ACIDIC RIBOSOMAL PROTEIN P2 [Anopheles darlingi]            24   0.059


==> AD-117 acidic ribosomal protein P1 [Anopheles darlingi]
          Length = 115

 Score = 25.4 bits (54), Expect = 0.020
 Identities = 10/19 (52%), Positives = 15/19 (78%)
 Frame = +1

Query: 40  KEKEEEKEEEEEEEEERRG 96
           ++KEE+KEEE EE ++  G
Sbjct: 92  EKKEEKKEEEPEESDDDMG 110


==> AD-120 60S ACIDIC RIBOSOMAL PROTEIN P2 [Anopheles darlingi]
          Length = 113

 Score = 23.9 bits (50), Expect = 0.059
 Identities = 9/20 (45%), Positives = 15/20 (75%)
 Frame = +1

Query: 28  AEKEKEKEEEKEEEEEEEEE 87
           A   ++KEE+KEE E E+++
Sbjct: 87  AAAAEKKEEKKEESESEDDD 106
