# Supplementary material for: The salivary gland transcriptome of the neotropical malaria vector Anopheles darlingi reveals accelerated evolution of genes relevant to hematophagy
Source: BMC Genomics. 2009 Jan 29;10:57. doi: 10.1186/1471-2164-10-57 (PMC2644710; doi:10.1186/1471-2164-10-57)
Supplement: Additional file 1 — Assembled and annotated sialotranscriptome of An. darlingi female mosquitoes. Hyperlinked Excel spreadsheet and associated files with EST assembly results. This is a compressed ZIP file that should be expanded to a new directory. After this is done, start Excel and then open the file ending in .xls so the hyperlinks will work. [file 1471-2164-10-57-S1.zip › links/AD/anda-contig_30-AD.txt]

>anda-contig_30

AD-24 GE rich family salivary gland protein [Anopheles darlingi]      457   e-131
AD-27 GE rich salivary gland protein [Anopheles darlingi]             456   e-131
AD-25 GE rich salivary gland protein [Anopheles darlingi]             455   e-131
AD-23 30 kDa salivary antigen family [Anopheles darlingi]             452   e-130
AD-26 30 kDa salivary antigen family protein [Anopheles darlingi]     451   e-130
AD-29 30 kDa salivary antigen family protein [Anopheles darlingi]     449   e-129
AD-22 GE rich salivary gland protein [Anopheles darlingi]             449   e-129
AD-21 GE rich salivary gland protein [Anopheles darlingi]             448   e-129
AD-28 30 kDa salivary antigen family protein [Anopheles darlingi]     446   e-128
AD-401 hypothetical conserved protein [Anopheles darlingi]             29   0.010


==> AD-24 GE rich family salivary gland protein [Anopheles darlingi]
          Length = 236

 Score =  457 bits (1176), Expect = e-131
 Identities = 231/258 (89%), Positives = 234/258 (90%)
 Frame = +3

Query: 72  MKFYLLLASTLCLALIVTARPNEDTTEDGTCT*SPLPVRCFWAANVCFWLLFLADTTGDE 251
           MKFYLLLASTLCLALIVTARPNEDTTEDG+                       +DTTGDE
Sbjct: 1   MKFYLLLASTLCLALIVTARPNEDTTEDGS-----------------------SDTTGDE 37

Query: 252 DGDPSDDPRGDTPEDTTDAGDADTSDGHDLLTSDDEVEGYGGESGDGDGTAEGKDDAESD 431
           DGDPSDDPRGDTPEDTTDAGDADTSDGHDLLTSDDEVEGYGGESGDGDGTAE KDDAESD
Sbjct: 38  DGDPSDDPRGDTPEDTTDAGDADTSDGHDLLTSDDEVEGYGGESGDGDGTAESKDDAESD 97

Query: 432 DGEGGSGEGGKGGAGGKESRRNTYRQVHKLLKKVMKVDVKDKYLKSFIVARLQERLMNPT 611
           DGEGGSGEGGKGGAGGKESRRNTYRQVHKLLKKVMKVDVKDKYLKSFIVARLQERLMNPT
Sbjct: 98  DGEGGSGEGGKGGAGGKESRRNTYRQVHKLLKKVMKVDVKDKYLKSFIVARLQERLMNPT 157

Query: 612 IDLVSTIEKYSKIKECFSSVEKDTKELVKESEKSYKECAKDKRNTHCGSEGTRDLDEGLI 791
           IDLVSTIEKYSKIKECFSSVEKDTKELVKESEKSYKECA+DKRNTHCGSEGTRDLDEGLI
Sbjct: 158 IDLVSTIEKYSKIKECFSSVEKDTKELVKESEKSYKECAEDKRNTHCGSEGTRDLDEGLI 217

Query: 792 DLEQELSDCIVEKRDEDS 845
           DLEQELSDCIVEKRDEDS
Sbjct: 218 DLEQELSDCIVEKRDEDS 235


==> AD-27 GE rich salivary gland protein [Anopheles darlingi]
          Length = 236

 Score =  456 bits (1172), Expect = e-131
 Identities = 231/258 (89%), Positives = 233/258 (90%)
 Frame = +3

Query: 72  MKFYLLLASTLCLALIVTARPNEDTTEDGTCT*SPLPVRCFWAANVCFWLLFLADTTGDE 251
           MKFYLLLASTLCLALIVTARPNEDTTEDG+                       +DTTGDE
Sbjct: 1   MKFYLLLASTLCLALIVTARPNEDTTEDGS-----------------------SDTTGDE 37

Query: 252 DGDPSDDPRGDTPEDTTDAGDADTSDGHDLLTSDDEVEGYGGESGDGDGTAEGKDDAESD 431
           DGDPSDDPRGDTPEDTTDAGDADTSDGHDLLTSDDEVEGYGGESGDGDGTAEGKDDAES 
Sbjct: 38  DGDPSDDPRGDTPEDTTDAGDADTSDGHDLLTSDDEVEGYGGESGDGDGTAEGKDDAESA 97

Query: 432 DGEGGSGEGGKGGAGGKESRRNTYRQVHKLLKKVMKVDVKDKYLKSFIVARLQERLMNPT 611
           DGEG SGEGGKGGAGGKESRRNTYRQVHKLLKKVMKVDVKDKYLKSFIVARLQERLMNPT
Sbjct: 98  DGEGSSGEGGKGGAGGKESRRNTYRQVHKLLKKVMKVDVKDKYLKSFIVARLQERLMNPT 157

Query: 612 IDLVSTIEKYSKIKECFSSVEKDTKELVKESEKSYKECAKDKRNTHCGSEGTRDLDEGLI 791
           IDLVSTIEKYSKIKECFSSVEKDTKELVKESEKSYKECAKDKRNTHCGSEGTRDLDEGLI
Sbjct: 158 IDLVSTIEKYSKIKECFSSVEKDTKELVKESEKSYKECAKDKRNTHCGSEGTRDLDEGLI 217

Query: 792 DLEQELSDCIVEKRDEDS 845
           DLEQELSDCIVEKRDEDS
Sbjct: 218 DLEQELSDCIVEKRDEDS 235


==> AD-25 GE rich salivary gland protein [Anopheles darlingi]
          Length = 236

 Score =  455 bits (1171), Expect = e-131
 Identities = 230/258 (89%), Positives = 234/258 (90%)
 Frame = +3

Query: 72  MKFYLLLASTLCLALIVTARPNEDTTEDGTCT*SPLPVRCFWAANVCFWLLFLADTTGDE 251
           MKFYLLLASTLCLALIVTARPNEDTTEDG+                       +DTTGDE
Sbjct: 1   MKFYLLLASTLCLALIVTARPNEDTTEDGS-----------------------SDTTGDE 37

Query: 252 DGDPSDDPRGDTPEDTTDAGDADTSDGHDLLTSDDEVEGYGGESGDGDGTAEGKDDAESD 431
           DGDPSDDPRGDTPEDTTDAGDADTSDGHDLLTSDDEVEGYGGESGDGDGTAEG+DDAES 
Sbjct: 38  DGDPSDDPRGDTPEDTTDAGDADTSDGHDLLTSDDEVEGYGGESGDGDGTAEGEDDAESA 97

Query: 432 DGEGGSGEGGKGGAGGKESRRNTYRQVHKLLKKVMKVDVKDKYLKSFIVARLQERLMNPT 611
           DGEGGSGEGGKGGAGGKESRRNTYRQVHKLLKKVMKVDVKDKYLKSFIVARLQERLMNPT
Sbjct: 98  DGEGGSGEGGKGGAGGKESRRNTYRQVHKLLKKVMKVDVKDKYLKSFIVARLQERLMNPT 157

Query: 612 IDLVSTIEKYSKIKECFSSVEKDTKELVKESEKSYKECAKDKRNTHCGSEGTRDLDEGLI 791
           IDLVSTIEKYSKIKECF+SVEKDTKELVKESEKSYKECAKDKRNTHCGSEGTRDLDEGLI
Sbjct: 158 IDLVSTIEKYSKIKECFNSVEKDTKELVKESEKSYKECAKDKRNTHCGSEGTRDLDEGLI 217

Query: 792 DLEQELSDCIVEKRDEDS 845
           DLEQELSDCIVEKRDEDS
Sbjct: 218 DLEQELSDCIVEKRDEDS 235


==> AD-23 30 kDa salivary antigen family [Anopheles darlingi]
          Length = 236

 Score =  452 bits (1164), Expect = e-130
 Identities = 230/258 (89%), Positives = 233/258 (90%)
 Frame = +3

Query: 72  MKFYLLLASTLCLALIVTARPNEDTTEDGTCT*SPLPVRCFWAANVCFWLLFLADTTGDE 251
           MKFYLLLASTLCLALIVTARPNEDTTEDG+                       +DTTGDE
Sbjct: 1   MKFYLLLASTLCLALIVTARPNEDTTEDGS-----------------------SDTTGDE 37

Query: 252 DGDPSDDPRGDTPEDTTDAGDADTSDGHDLLTSDDEVEGYGGESGDGDGTAEGKDDAESD 431
           DGDPSDDPRGDT EDTTDAGDADTSDGHDLLTSDDEVEGYGGESGDGDGTAEG+DDAES 
Sbjct: 38  DGDPSDDPRGDTLEDTTDAGDADTSDGHDLLTSDDEVEGYGGESGDGDGTAEGEDDAESA 97

Query: 432 DGEGGSGEGGKGGAGGKESRRNTYRQVHKLLKKVMKVDVKDKYLKSFIVARLQERLMNPT 611
           DGEGGSGEGGKGGAGGKESRRNTYRQVHKLLKKVMKVDVKDKYLKSFIVARLQERLMNPT
Sbjct: 98  DGEGGSGEGGKGGAGGKESRRNTYRQVHKLLKKVMKVDVKDKYLKSFIVARLQERLMNPT 157

Query: 612 IDLVSTIEKYSKIKECFSSVEKDTKELVKESEKSYKECAKDKRNTHCGSEGTRDLDEGLI 791
           IDLVSTIEKYSKIKECFSSVEKDTKELVKESEKSYKECAKDKRNTHCGSEGTRDLDEGLI
Sbjct: 158 IDLVSTIEKYSKIKECFSSVEKDTKELVKESEKSYKECAKDKRNTHCGSEGTRDLDEGLI 217

Query: 792 DLEQELSDCIVEKRDEDS 845
           DLEQELSDCIVEKRDEDS
Sbjct: 218 DLEQELSDCIVEKRDEDS 235


==> AD-26 30 kDa salivary antigen family protein [Anopheles darlingi]
          Length = 236

 Score =  451 bits (1160), Expect = e-130
 Identities = 229/258 (88%), Positives = 231/258 (89%)
 Frame = +3

Query: 72  MKFYLLLASTLCLALIVTARPNEDTTEDGTCT*SPLPVRCFWAANVCFWLLFLADTTGDE 251
           MKFYLLLASTLCLALIVTARPNEDTTEDG                        +DTTGDE
Sbjct: 1   MKFYLLLASTLCLALIVTARPNEDTTEDG-----------------------FSDTTGDE 37

Query: 252 DGDPSDDPRGDTPEDTTDAGDADTSDGHDLLTSDDEVEGYGGESGDGDGTAEGKDDAESD 431
           DGDPSDDPRGDTPEDTTDAGDADTSDGHDLLTSDDEVEGYG ESGDGDGTAEG+DDAES 
Sbjct: 38  DGDPSDDPRGDTPEDTTDAGDADTSDGHDLLTSDDEVEGYGSESGDGDGTAEGEDDAESA 97

Query: 432 DGEGGSGEGGKGGAGGKESRRNTYRQVHKLLKKVMKVDVKDKYLKSFIVARLQERLMNPT 611
           DGEGGSGEGGKG AGGKESRRNTYRQVHKLLKKVMKVDVKDKYLKSFIVARLQERLMNPT
Sbjct: 98  DGEGGSGEGGKGDAGGKESRRNTYRQVHKLLKKVMKVDVKDKYLKSFIVARLQERLMNPT 157

Query: 612 IDLVSTIEKYSKIKECFSSVEKDTKELVKESEKSYKECAKDKRNTHCGSEGTRDLDEGLI 791
           IDLVSTIEKYSKIKECFSSVEKDTKELVKESEKSYKECAKDKRNTHCGSEGTRDLDEGLI
Sbjct: 158 IDLVSTIEKYSKIKECFSSVEKDTKELVKESEKSYKECAKDKRNTHCGSEGTRDLDEGLI 217

Query: 792 DLEQELSDCIVEKRDEDS 845
           DLEQELSDCIVEKRDEDS
Sbjct: 218 DLEQELSDCIVEKRDEDS 235


==> AD-29 30 kDa salivary antigen family protein [Anopheles darlingi]
          Length = 236

 Score =  449 bits (1156), Expect = e-129
 Identities = 228/258 (88%), Positives = 231/258 (89%)
 Frame = +3

Query: 72  MKFYLLLASTLCLALIVTARPNEDTTEDGTCT*SPLPVRCFWAANVCFWLLFLADTTGDE 251
           MKFYLLLASTLCLALIVTARPNEDTTEDG+                       +DTTGDE
Sbjct: 1   MKFYLLLASTLCLALIVTARPNEDTTEDGS-----------------------SDTTGDE 37

Query: 252 DGDPSDDPRGDTPEDTTDAGDADTSDGHDLLTSDDEVEGYGGESGDGDGTAEGKDDAESD 431
           DGDPSDDPRGDTPEDTTDAGDADTSDGHDLLTSDDEVEGYGGESGDGDGTAEG+DDAES 
Sbjct: 38  DGDPSDDPRGDTPEDTTDAGDADTSDGHDLLTSDDEVEGYGGESGDGDGTAEGEDDAESA 97

Query: 432 DGEGGSGEGGKGGAGGKESRRNTYRQVHKLLKKVMKVDVKDKYLKSFIVARLQERLMNPT 611
           DGEGGSGEGGKGGAGGKESRRNTYRQVHKLLKKVMKVDVKDKYLKSFIVARLQERLMNPT
Sbjct: 98  DGEGGSGEGGKGGAGGKESRRNTYRQVHKLLKKVMKVDVKDKYLKSFIVARLQERLMNPT 157

Query: 612 IDLVSTIEKYSKIKECFSSVEKDTKELVKESEKSYKECAKDKRNTHCGSEGTRDLDEGLI 791
           IDLVSTIEKYSKIKECFSSVEKDTKELVKESEKSYKECAKDKRNTHCGSEG RDLDEGLI
Sbjct: 158 IDLVSTIEKYSKIKECFSSVEKDTKELVKESEKSYKECAKDKRNTHCGSEGIRDLDEGLI 217

Query: 792 DLEQELSDCIVEKRDEDS 845
           DLEQELSDCIV  RDEDS
Sbjct: 218 DLEQELSDCIVXXRDEDS 235


==> AD-22 GE rich salivary gland protein [Anopheles darlingi]
          Length = 236

 Score =  449 bits (1155), Expect = e-129
 Identities = 228/258 (88%), Positives = 232/258 (89%)
 Frame = +3

Query: 72  MKFYLLLASTLCLALIVTARPNEDTTEDGTCT*SPLPVRCFWAANVCFWLLFLADTTGDE 251
           MKFYLLLASTLCLALIVTARPNEDTTEDG+                       +DTTGDE
Sbjct: 1   MKFYLLLASTLCLALIVTARPNEDTTEDGS-----------------------SDTTGDE 37

Query: 252 DGDPSDDPRGDTPEDTTDAGDADTSDGHDLLTSDDEVEGYGGESGDGDGTAEGKDDAESD 431
           DGDPSDD RGDTPEDTTDAGDADTSDGHDLLTSDDEVEGYGGESGDGDGTAEG+DDAES 
Sbjct: 38  DGDPSDDSRGDTPEDTTDAGDADTSDGHDLLTSDDEVEGYGGESGDGDGTAEGEDDAESA 97

Query: 432 DGEGGSGEGGKGGAGGKESRRNTYRQVHKLLKKVMKVDVKDKYLKSFIVARLQERLMNPT 611
           DGEGGSGEGGKGGAGGKESRRNTYRQVHKLLKKVMKVDVKDKYLKSFIVARLQERLMNPT
Sbjct: 98  DGEGGSGEGGKGGAGGKESRRNTYRQVHKLLKKVMKVDVKDKYLKSFIVARLQERLMNPT 157

Query: 612 IDLVSTIEKYSKIKECFSSVEKDTKELVKESEKSYKECAKDKRNTHCGSEGTRDLDEGLI 791
           IDLVSTIEKYSKIKECFSSVEKDTKELVKESEKSYKECA+DKRNTHC SEGTRDLDEGLI
Sbjct: 158 IDLVSTIEKYSKIKECFSSVEKDTKELVKESEKSYKECAEDKRNTHCDSEGTRDLDEGLI 217

Query: 792 DLEQELSDCIVEKRDEDS 845
           DLEQELSDCIVEKRDEDS
Sbjct: 218 DLEQELSDCIVEKRDEDS 235


==> AD-21 GE rich salivary gland protein [Anopheles darlingi]
          Length = 236

 Score =  448 bits (1153), Expect = e-129
 Identities = 229/258 (88%), Positives = 232/258 (89%)
 Frame = +3

Query: 72  MKFYLLLASTLCLALIVTARPNEDTTEDGTCT*SPLPVRCFWAANVCFWLLFLADTTGDE 251
           MKF+LLLASTLCLALIVTARPNEDTTEDG+                       +DTTGDE
Sbjct: 1   MKFHLLLASTLCLALIVTARPNEDTTEDGS-----------------------SDTTGDE 37

Query: 252 DGDPSDDPRGDTPEDTTDAGDADTSDGHDLLTSDDEVEGYGGESGDGDGTAEGKDDAESD 431
           DGD SDD RGDTPEDTTDAGDADTSDGHDLLTSDDEVEGYGGESGDGDGTAEGKDDAES 
Sbjct: 38  DGDLSDDLRGDTPEDTTDAGDADTSDGHDLLTSDDEVEGYGGESGDGDGTAEGKDDAESA 97

Query: 432 DGEGGSGEGGKGGAGGKESRRNTYRQVHKLLKKVMKVDVKDKYLKSFIVARLQERLMNPT 611
           DGEGGSGEGGKGGAGGKESRRNTYRQVHKLLKKVMKVDVKDKYLKSFIVARLQERLMNPT
Sbjct: 98  DGEGGSGEGGKGGAGGKESRRNTYRQVHKLLKKVMKVDVKDKYLKSFIVARLQERLMNPT 157

Query: 612 IDLVSTIEKYSKIKECFSSVEKDTKELVKESEKSYKECAKDKRNTHCGSEGTRDLDEGLI 791
           IDLVSTIEKYSKIKECFSSVEKDTKELVKESEKSYKECAKDKRNTHCGSEGTRDLDEGLI
Sbjct: 158 IDLVSTIEKYSKIKECFSSVEKDTKELVKESEKSYKECAKDKRNTHCGSEGTRDLDEGLI 217

Query: 792 DLEQELSDCIVEKRDEDS 845
           DLEQELSDCIVEKRDEDS
Sbjct: 218 DLEQELSDCIVEKRDEDS 235


==> AD-28 30 kDa salivary antigen family protein [Anopheles darlingi]
          Length = 236

 Score =  446 bits (1146), Expect = e-128
 Identities = 225/258 (87%), Positives = 231/258 (89%)
 Frame = +3

Query: 72  MKFYLLLASTLCLALIVTARPNEDTTEDGTCT*SPLPVRCFWAANVCFWLLFLADTTGDE 251
           MKFYLLLASTLCLALIVTARPNEDTTEDG+                       +DTTGDE
Sbjct: 1   MKFYLLLASTLCLALIVTARPNEDTTEDGS-----------------------SDTTGDE 37

Query: 252 DGDPSDDPRGDTPEDTTDAGDADTSDGHDLLTSDDEVEGYGGESGDGDGTAEGKDDAESD 431
           DGDPSDDPRGDTPEDTTDAGDA+TSDGHDLLTSDDEVEGYGGESG+GDGT EGKDDAES 
Sbjct: 38  DGDPSDDPRGDTPEDTTDAGDAETSDGHDLLTSDDEVEGYGGESGNGDGTDEGKDDAESA 97

Query: 432 DGEGGSGEGGKGGAGGKESRRNTYRQVHKLLKKVMKVDVKDKYLKSFIVARLQERLMNPT 611
           DGEGGSGEGGKGGAGGKESRRNTYRQVHKLLKKVMKVDV DKYLKSFIVARLQERLMNPT
Sbjct: 98  DGEGGSGEGGKGGAGGKESRRNTYRQVHKLLKKVMKVDVMDKYLKSFIVARLQERLMNPT 157

Query: 612 IDLVSTIEKYSKIKECFSSVEKDTKELVKESEKSYKECAKDKRNTHCGSEGTRDLDEGLI 791
           IDLVSTIEKYSKIKECFSS EKDTKELVKES++SYKECAKDKRNTHCGSEGTRDLDEGLI
Sbjct: 158 IDLVSTIEKYSKIKECFSSAEKDTKELVKESDQSYKECAKDKRNTHCGSEGTRDLDEGLI 217

Query: 792 DLEQELSDCIVEKRDEDS 845
           DLEQELSDCIVEKRDEDS
Sbjct: 218 DLEQELSDCIVEKRDEDS 235


==> AD-401 hypothetical conserved protein [Anopheles darlingi]
          Length = 228

 Score = 29.3 bits (64), Expect = 0.010
 Identities = 21/58 (36%), Positives = 26/58 (44%)
 Frame = +3

Query: 222 LFLADTTGDEDGDPSDDPRGDTPEDTTDAGDADTSDGHDLLTSDDEVEGYGGESGDGD 395
           L LA  T DEDG+PS+D          D GD           +D   +G GGE G+ D
Sbjct: 76  LKLAQLTIDEDGNPSND---------HDQGDG----------NDGNSDGEGGEGGERD 114
