# Supplementary material for: The salivary gland transcriptome of the neotropical malaria vector Anopheles darlingi reveals accelerated evolution of genes relevant to hematophagy
Source: BMC Genomics. 2009 Jan 29;10:57. doi: 10.1186/1471-2164-10-57 (PMC2644710; doi:10.1186/1471-2164-10-57)
Supplement: Additional file 1 — Assembled and annotated sialotranscriptome of An. darlingi female mosquitoes. Hyperlinked Excel spreadsheet and associated files with EST assembly results. This is a compressed ZIP file that should be expanded to a new directory. After this is done, start Excel and then open the file ending in .xls so the hyperlinks will work. [file 1471-2164-10-57-S1.zip › links/AD/anda-contig_300-AD.txt]

>anda-contig_300

AD-698 CLIP-domain serine protease subfamily D - truncated at 5 ...    41   1e-009


==> AD-698 CLIP-domain serine protease subfamily D - truncated at 5
           prime [Anopheles darlingi]
          Length = 176

 Score = 40.8 bits (94), Expect(2) = 1e-009
 Identities = 28/120 (23%), Positives = 48/120 (40%), Gaps = 12/120 (10%)
 Frame = +2

Query: 608 SHPNYDSISKTNDIALVRTTNTIVFNAGVGRVCLPFR--FGTSTFTGAAVTALXWGTIDF 781
           +HP+YD      D+A++     + F+  +  +CLP      +  FT        WG    
Sbjct: 4   THPSYDKKDGHTDVAVLFMDREVQFSDAIKPICLPLNEPIRSKDFTNFNPFVAGWGRTQE 63

Query: 782 GAPMSAELLQTTLNVIAQTD---WSTKLSRTIQPTQ-----VC--RFSSKNDTCQNDSAG 931
           G   +  L +  + +I   +     TK+ +   P Q     +C  +     D+CQ DS G
Sbjct: 64  GGKSANVLQELQIPIITNDERRTLYTKIGKVFSPKQFDSAVLCAGKIEGGQDSCQGDSGG 123


 Score = 31.6 bits (70), Expect(2) = 1e-009
 Identities = 21/55 (38%), Positives = 26/55 (47%), Gaps = 3/55 (5%)
 Frame = +1

Query: 925  GGPLY*IDPNSQLV---YEVGIVGFGNKFGGLPFPRVKTKITPFRDWIGTKKGYP 1080
            GGPL  +   S  V   Y+VGIV +G        P V T++  F DWI  K   P
Sbjct: 122  GGPLM-LPQRSGTVFYYYQVGIVSYGIGCARAEVPGVYTRVATFVDWIQQKVAEP 175
