# Supplementary material for: The salivary gland transcriptome of the neotropical malaria vector Anopheles darlingi reveals accelerated evolution of genes relevant to hematophagy
Source: BMC Genomics. 2009 Jan 29;10:57. doi: 10.1186/1471-2164-10-57 (PMC2644710; doi:10.1186/1471-2164-10-57)
Supplement: Additional file 1 — Assembled and annotated sialotranscriptome of An. darlingi female mosquitoes. Hyperlinked Excel spreadsheet and associated files with EST assembly results. This is a compressed ZIP file that should be expanded to a new directory. After this is done, start Excel and then open the file ending in .xls so the hyperlinks will work. [file 1471-2164-10-57-S1.zip › links/AD/anda-contig_31-AD.txt]

>anda-contig_31

AD-31 short form D7 salivary protein [Anopheles darlingi]             292   3e-082
AD-32 D7 short [Anopheles darlingi]                                   286   2e-080
AD-83 very short form D7 salivary protein [Anopheles darlingi]        125   7e-032
AD-82 SHORT FORM D7 SALIVARY PROTEIN [Anopheles darlingi]             125   7e-032
AD-81 SUPER SHORT FORM D7 SALIVARY PROTEIN [Anopheles darlingi]       122   4e-031
AD-97 short form D7 salivary protein [Anopheles darlingi]             102   4e-025
AD-98 short form D7 salivary protein [Anopheles darlingi]              78   1e-017
AD-3 D7-related 3.2 protein [Anopheles darlingi]                       56   5e-011
AD-1 AF427696_1 D7-RELATED 3.2 PROTEIN [Anopheles darlingi]            56   5e-011
AD-2 D7-related 3.2 protein [Anopheles darlingi]                       49   6e-009


==> AD-31 short form D7 salivary protein [Anopheles darlingi]
          Length = 142

 Score =  292 bits (747), Expect = 3e-082
 Identities = 142/142 (100%), Positives = 142/142 (100%)
 Frame = +2

Query: 47  MAMKVLLSCTLICCLQIISQVDAASLDSCRSVFGPSVKKQLCEANSYQSINGADLDKTLD 226
           MAMKVLLSCTLICCLQIISQVDAASLDSCRSVFGPSVKKQLCEANSYQSINGADLDKTLD
Sbjct: 1   MAMKVLLSCTLICCLQIISQVDAASLDSCRSVFGPSVKKQLCEANSYQSINGADLDKTLD 60

Query: 227 CVLKATNIVDKTGAGNFYSLYDPMQVYLKDGRTLNFNLESCMTRRLKYELPEGERAHGFY 406
           CVLKATNIVDKTGAGNFYSLYDPMQVYLKDGRTLNFNLESCMTRRLKYELPEGERAHGFY
Sbjct: 61  CVLKATNIVDKTGAGNFYSLYDPMQVYLKDGRTLNFNLESCMTRRLKYELPEGERAHGFY 120

Query: 407 KCVMQNEARDAFKKVFNQRVCQ 472
           KCVMQNEARDAFKKVFNQRVCQ
Sbjct: 121 KCVMQNEARDAFKKVFNQRVCQ 142


==> AD-32 D7 short [Anopheles darlingi]
          Length = 142

 Score =  286 bits (732), Expect = 2e-080
 Identities = 138/142 (97%), Positives = 140/142 (98%)
 Frame = +2

Query: 47  MAMKVLLSCTLICCLQIISQVDAASLDSCRSVFGPSVKKQLCEANSYQSINGADLDKTLD 226
           MAMKVLLSCTLICCLQIISQ+DAASLD C SVFGPSVKKQLCEANSYQSINGADLDKTLD
Sbjct: 1   MAMKVLLSCTLICCLQIISQIDAASLDGCSSVFGPSVKKQLCEANSYQSINGADLDKTLD 60

Query: 227 CVLKATNIVDKTGAGNFYSLYDPMQVYLKDGRTLNFNLESCMTRRLKYELPEGERAHGFY 406
           CVLKATNIVDKTGAGNFYSLYDPMQVYLKDGRTLNFNLESCMTRRLKYELP+GERAHGFY
Sbjct: 61  CVLKATNIVDKTGAGNFYSLYDPMQVYLKDGRTLNFNLESCMTRRLKYELPKGERAHGFY 120

Query: 407 KCVMQNEARDAFKKVFNQRVCQ 472
           KCVMQNEARDAFKKVFNQRVCQ
Sbjct: 121 KCVMQNEARDAFKKVFNQRVCQ 142


==> AD-83 very short form D7 salivary protein [Anopheles darlingi]
          Length = 136

 Score =  125 bits (313), Expect = 7e-032
 Identities = 58/125 (46%), Positives = 85/125 (68%)
 Frame = +2

Query: 95  IISQVDAASLDSCRSVFGPSVKKQLCEANSYQSINGADLDKTLDCVLKATNIVDKTGAGN 274
           ++ QV   SLD C+SVF  S KKQ C+   +++I G D+DK LDCVL+A N+VDKTG  N
Sbjct: 13  VLVQVAGYSLDQCKSVFSDSAKKQFCKTKRFETIPGVDMDKALDCVLQAVNVVDKTGYAN 72

Query: 275 FYSLYDPMQVYLKDGRTLNFNLESCMTRRLKYELPEGERAHGFYKCVMQNEARDAFKKVF 454
           ++ L+ PM   ++  R  ++NLE C+ +  + E P+ +RA+ FYKC+M  +++D FKKV 
Sbjct: 73  YHGLHQPMN-NIEQHRKHDYNLEICIGKSFRLE-PKIKRANAFYKCIMNTDSKDTFKKVL 130

Query: 455 NQRVC 469
           N RVC
Sbjct: 131 NARVC 135


==> AD-82 SHORT FORM D7 SALIVARY PROTEIN [Anopheles darlingi]
          Length = 136

 Score =  125 bits (313), Expect = 7e-032
 Identities = 58/125 (46%), Positives = 85/125 (68%)
 Frame = +2

Query: 95  IISQVDAASLDSCRSVFGPSVKKQLCEANSYQSINGADLDKTLDCVLKATNIVDKTGAGN 274
           ++ QV   SLD C+SVF  S KKQ C+   +++I G D+DK LDCVL+A N+VDKTG  N
Sbjct: 13  VLVQVAGYSLDQCKSVFSDSAKKQFCKTKRFETIPGVDMDKALDCVLQAVNVVDKTGYAN 72

Query: 275 FYSLYDPMQVYLKDGRTLNFNLESCMTRRLKYELPEGERAHGFYKCVMQNEARDAFKKVF 454
           ++ L+ PM   ++  R  ++NLE C+ +  + E P+ +RA+ FYKC+M  +++D FKKV 
Sbjct: 73  YHGLHQPMN-NIEQHRKHDYNLEICIGKSFRLE-PKIKRANAFYKCIMNTDSKDTFKKVL 130

Query: 455 NQRVC 469
           N RVC
Sbjct: 131 NARVC 135


==> AD-81 SUPER SHORT FORM D7 SALIVARY PROTEIN [Anopheles darlingi]
          Length = 136

 Score =  122 bits (306), Expect = 4e-031
 Identities = 59/134 (44%), Positives = 86/134 (64%)
 Frame = +2

Query: 68  SCTLICCLQIISQVDAASLDSCRSVFGPSVKKQLCEANSYQSINGADLDKTLDCVLKATN 247
           S  L   + ++ QV   SLD C+SVF  S KKQ C+   +++I G D+DK LDCVL+A N
Sbjct: 4   STALTLLVIVLVQVAGYSLDQCKSVFSDSAKKQFCKTKRFETIPGVDMDKALDCVLQAVN 63

Query: 248 IVDKTGAGNFYSLYDPMQVYLKDGRTLNFNLESCMTRRLKYELPEGERAHGFYKCVMQNE 427
           +VDKTG  N++ L+ PM   ++  R  + NLE C+ +  + E P+ +RA+ FYKC+M  +
Sbjct: 64  VVDKTGYANYHGLHQPMN-NIEQHRKHDINLEICIGKSFRLE-PKIKRANAFYKCIMNTD 121

Query: 428 ARDAFKKVFNQRVC 469
           ++D FKK  N RVC
Sbjct: 122 SKDTFKKELNARVC 135


==> AD-97 short form D7 salivary protein [Anopheles darlingi]
          Length = 140

 Score =  102 bits (255), Expect = 4e-025
 Identities = 51/131 (38%), Positives = 82/131 (62%)
 Frame = +2

Query: 77  LICCLQIISQVDAASLDSCRSVFGPSVKKQLCEANSYQSINGADLDKTLDCVLKATNIVD 256
           ++C   IISQ  + SL++C+ V      KQLC++ SY+ + G D+D  LDCV++   ++D
Sbjct: 9   MLCISIIISQAFSQSLENCKRVASEDALKQLCDSKSYEVVVGTDMDTLLDCVMREFKLID 68

Query: 257 KTGAGNFYSLYDPMQVYLKDGRTLNFNLESCMTRRLKYELPEGERAHGFYKCVMQNEARD 436
            +G G   ++Y  M+  ++D +  N+ LE C+    K + PE  RAH +YKCVM++E++ 
Sbjct: 69  SSGEGIHDAIYYAMK-RVEDHKDNNYILEHCIFETYKLK-PEITRAHMYYKCVMESESKH 126

Query: 437 AFKKVFNQRVC 469
            FKK FN +VC
Sbjct: 127 IFKKAFNGKVC 137


==> AD-98 short form D7 salivary protein [Anopheles darlingi]
          Length = 129

 Score = 77.8 bits (190), Expect = 1e-017
 Identities = 45/131 (34%), Positives = 72/131 (54%)
 Frame = +2

Query: 77  LICCLQIISQVDAASLDSCRSVFGPSVKKQLCEANSYQSINGADLDKTLDCVLKATNIVD 256
           ++C   IISQ  + SL++C+ V      KQLC++ SY+ + G D+              D
Sbjct: 9   MLCISIIISQAFSQSLENCKRVASEDALKQLCDSKSYEVVAGTDM-----------GYPD 57

Query: 257 KTGAGNFYSLYDPMQVYLKDGRTLNFNLESCMTRRLKYELPEGERAHGFYKCVMQNEARD 436
            +G G   ++Y  M+  ++D +  N+ LE C+    K + PE  RAH +YKCVM++E++ 
Sbjct: 58  SSGEGIHDAIYYAMK-RVEDHKDNNYILEHCIFETYKLK-PEITRAHMYYKCVMESESKH 115

Query: 437 AFKKVFNQRVC 469
            F K FN +VC
Sbjct: 116 IFIKAFNGKVC 126


==> AD-3 D7-related 3.2 protein [Anopheles darlingi]
          Length = 169

 Score = 55.8 bits (133), Expect = 5e-011
 Identities = 29/121 (23%), Positives = 55/121 (45%)
 Frame = +2

Query: 83  CCLQIISQVDAASLDSCRSVFGPSVKKQLCEANSYQSINGADLDKTLDCVLKATNIVDKT 262
           C +  +   +  +++ C      S+K ++CE   Y      D+DK + CVL     VD+ 
Sbjct: 14  CWMAFVQAGEPKTVEECEKNIPSSLKDRICELRQYTPDTSPDMDKHMQCVLHVVGFVDRN 73

Query: 263 GAGNFYSLYDPMQVYLKDGRTLNFNLESCMTRRLKYELPEGERAHGFYKCVMQNEARDAF 442
           G   F  L   + +    G+    N++ C+    K  +   ++A+ FY C +  ++ +AF
Sbjct: 74  GEVEFQELLGLLTIAEPRGKHAE-NIKKCVAESAK--VNASKKANTFYTCFLTTDSVEAF 130

Query: 443 K 445
           K
Sbjct: 131 K 131


==> AD-1 AF427696_1 D7-RELATED 3.2 PROTEIN [Anopheles darlingi]
          Length = 169

 Score = 55.8 bits (133), Expect = 5e-011
 Identities = 29/121 (23%), Positives = 55/121 (45%)
 Frame = +2

Query: 83  CCLQIISQVDAASLDSCRSVFGPSVKKQLCEANSYQSINGADLDKTLDCVLKATNIVDKT 262
           C +  +   +  +++ C      S+K ++CE   Y      D+DK + CVL     VD+ 
Sbjct: 14  CWMAFVQAGEPKTVEECEKNIPSSLKDRICELRQYTPDTSPDMDKHMQCVLHVVGFVDRN 73

Query: 263 GAGNFYSLYDPMQVYLKDGRTLNFNLESCMTRRLKYELPEGERAHGFYKCVMQNEARDAF 442
           G   F  L   + +    G+    N++ C+    K  +   ++A+ FY C +  ++ +AF
Sbjct: 74  GEVEFQELLGLLTIAEPRGKHAE-NIKKCVAESAK--VNASKKANTFYTCFLTTDSVEAF 130

Query: 443 K 445
           K
Sbjct: 131 K 131


==> AD-2 D7-related 3.2 protein [Anopheles darlingi]
          Length = 169

 Score = 48.9 bits (115), Expect = 6e-009
 Identities = 26/97 (26%), Positives = 46/97 (47%)
 Frame = +2

Query: 155 VKKQLCEANSYQSINGADLDKTLDCVLKATNIVDKTGAGNFYSLYDPMQVYLKDGRTLNF 334
           +K ++CE   Y      D+DK + CVL     VD+ G   F  L   + +    G+    
Sbjct: 38  LKDRICELRQYTPDTSPDMDKHMQCVLHVVGFVDRNGEVEFQELLGLLTIAEPRGKHAE- 96

Query: 335 NLESCMTRRLKYELPEGERAHGFYKCVMQNEARDAFK 445
           N++ C+    K  +   ++A+ FY C +  ++ +AFK
Sbjct: 97  NIKKCVAESAK--VNASKKANTFYTCFLTTDSVEAFK 131
