# Supplementary material for: The salivary gland transcriptome of the neotropical malaria vector Anopheles darlingi reveals accelerated evolution of genes relevant to hematophagy
Source: BMC Genomics. 2009 Jan 29;10:57. doi: 10.1186/1471-2164-10-57 (PMC2644710; doi:10.1186/1471-2164-10-57)
Supplement: Additional file 1 — Assembled and annotated sialotranscriptome of An. darlingi female mosquitoes. Hyperlinked Excel spreadsheet and associated files with EST assembly results. This is a compressed ZIP file that should be expanded to a new directory. After this is done, start Excel and then open the file ending in .xls so the hyperlinks will work. [file 1471-2164-10-57-S1.zip › links/AD/anda-contig_319-AD.txt]

>anda-contig_319

AD-117 acidic ribosomal protein P1 [Anopheles darlingi]                25   0.063


==> AD-117 acidic ribosomal protein P1 [Anopheles darlingi]
          Length = 115

 Score = 25.0 bits (53), Expect = 0.063
 Identities = 14/32 (43%), Positives = 20/32 (62%)
 Frame = +3

Query: 87  VGTVVPPIGAGVTAGVVGAGGGGAMAATAISA 182
           V +++  IG+GV     G+GGGGA AA   +A
Sbjct: 57  VKSLITSIGSGV-----GSGGGGAPAAGGAAA 83
