# Supplementary material for: The salivary gland transcriptome of the neotropical malaria vector Anopheles darlingi reveals accelerated evolution of genes relevant to hematophagy
Source: BMC Genomics. 2009 Jan 29;10:57. doi: 10.1186/1471-2164-10-57 (PMC2644710; doi:10.1186/1471-2164-10-57)
Supplement: Additional file 1 — Assembled and annotated sialotranscriptome of An. darlingi female mosquitoes. Hyperlinked Excel spreadsheet and associated files with EST assembly results. This is a compressed ZIP file that should be expanded to a new directory. After this is done, start Excel and then open the file ending in .xls so the hyperlinks will work. [file 1471-2164-10-57-S1.zip › links/AD/anda-contig_32-AD.txt]

>anda-contig_32

AD-32 D7 short [Anopheles darlingi]                                   292   3e-082
AD-31 short form D7 salivary protein [Anopheles darlingi]             286   2e-080
AD-83 very short form D7 salivary protein [Anopheles darlingi]        124   1e-031
AD-82 SHORT FORM D7 SALIVARY PROTEIN [Anopheles darlingi]             124   1e-031
AD-81 SUPER SHORT FORM D7 SALIVARY PROTEIN [Anopheles darlingi]       122   8e-031
AD-97 short form D7 salivary protein [Anopheles darlingi]             100   4e-024
AD-98 short form D7 salivary protein [Anopheles darlingi]              75   1e-016
AD-3 D7-related 3.2 protein [Anopheles darlingi]                       56   7e-011
AD-1 AF427696_1 D7-RELATED 3.2 PROTEIN [Anopheles darlingi]            56   7e-011
AD-2 D7-related 3.2 protein [Anopheles darlingi]                       50   4e-009


==> AD-32 D7 short [Anopheles darlingi]
          Length = 142

 Score =  292 bits (748), Expect = 3e-082
 Identities = 142/142 (100%), Positives = 142/142 (100%)
 Frame = +1

Query: 28  MAMKVLLSCTLICCLQIISQIDAASLDGCSSVFGPSVKKQLCEANSYQSINGADLDKTLD 207
           MAMKVLLSCTLICCLQIISQIDAASLDGCSSVFGPSVKKQLCEANSYQSINGADLDKTLD
Sbjct: 1   MAMKVLLSCTLICCLQIISQIDAASLDGCSSVFGPSVKKQLCEANSYQSINGADLDKTLD 60

Query: 208 CVLKATNIVDKTGAGNFYSLYDPMQVYLKDGRTLNFNLESCMTRRLKYELPKGERAHGFY 387
           CVLKATNIVDKTGAGNFYSLYDPMQVYLKDGRTLNFNLESCMTRRLKYELPKGERAHGFY
Sbjct: 61  CVLKATNIVDKTGAGNFYSLYDPMQVYLKDGRTLNFNLESCMTRRLKYELPKGERAHGFY 120

Query: 388 KCVMQNEARDAFKKVFNQRVCQ 453
           KCVMQNEARDAFKKVFNQRVCQ
Sbjct: 121 KCVMQNEARDAFKKVFNQRVCQ 142


==> AD-31 short form D7 salivary protein [Anopheles darlingi]
          Length = 142

 Score =  286 bits (732), Expect = 2e-080
 Identities = 138/142 (97%), Positives = 140/142 (98%)
 Frame = +1

Query: 28  MAMKVLLSCTLICCLQIISQIDAASLDGCSSVFGPSVKKQLCEANSYQSINGADLDKTLD 207
           MAMKVLLSCTLICCLQIISQ+DAASLD C SVFGPSVKKQLCEANSYQSINGADLDKTLD
Sbjct: 1   MAMKVLLSCTLICCLQIISQVDAASLDSCRSVFGPSVKKQLCEANSYQSINGADLDKTLD 60

Query: 208 CVLKATNIVDKTGAGNFYSLYDPMQVYLKDGRTLNFNLESCMTRRLKYELPKGERAHGFY 387
           CVLKATNIVDKTGAGNFYSLYDPMQVYLKDGRTLNFNLESCMTRRLKYELP+GERAHGFY
Sbjct: 61  CVLKATNIVDKTGAGNFYSLYDPMQVYLKDGRTLNFNLESCMTRRLKYELPEGERAHGFY 120

Query: 388 KCVMQNEARDAFKKVFNQRVCQ 453
           KCVMQNEARDAFKKVFNQRVCQ
Sbjct: 121 KCVMQNEARDAFKKVFNQRVCQ 142


==> AD-83 very short form D7 salivary protein [Anopheles darlingi]
          Length = 136

 Score =  124 bits (312), Expect = 1e-031
 Identities = 58/125 (46%), Positives = 84/125 (67%)
 Frame = +1

Query: 76  IISQIDAASLDGCSSVFGPSVKKQLCEANSYQSINGADLDKTLDCVLKATNIVDKTGAGN 255
           ++ Q+   SLD C SVF  S KKQ C+   +++I G D+DK LDCVL+A N+VDKTG  N
Sbjct: 13  VLVQVAGYSLDQCKSVFSDSAKKQFCKTKRFETIPGVDMDKALDCVLQAVNVVDKTGYAN 72

Query: 256 FYSLYDPMQVYLKDGRTLNFNLESCMTRRLKYELPKGERAHGFYKCVMQNEARDAFKKVF 435
           ++ L+ PM   ++  R  ++NLE C+ +  + E PK +RA+ FYKC+M  +++D FKKV 
Sbjct: 73  YHGLHQPMN-NIEQHRKHDYNLEICIGKSFRLE-PKIKRANAFYKCIMNTDSKDTFKKVL 130

Query: 436 NQRVC 450
           N RVC
Sbjct: 131 NARVC 135


==> AD-82 SHORT FORM D7 SALIVARY PROTEIN [Anopheles darlingi]
          Length = 136

 Score =  124 bits (312), Expect = 1e-031
 Identities = 58/125 (46%), Positives = 84/125 (67%)
 Frame = +1

Query: 76  IISQIDAASLDGCSSVFGPSVKKQLCEANSYQSINGADLDKTLDCVLKATNIVDKTGAGN 255
           ++ Q+   SLD C SVF  S KKQ C+   +++I G D+DK LDCVL+A N+VDKTG  N
Sbjct: 13  VLVQVAGYSLDQCKSVFSDSAKKQFCKTKRFETIPGVDMDKALDCVLQAVNVVDKTGYAN 72

Query: 256 FYSLYDPMQVYLKDGRTLNFNLESCMTRRLKYELPKGERAHGFYKCVMQNEARDAFKKVF 435
           ++ L+ PM   ++  R  ++NLE C+ +  + E PK +RA+ FYKC+M  +++D FKKV 
Sbjct: 73  YHGLHQPMN-NIEQHRKHDYNLEICIGKSFRLE-PKIKRANAFYKCIMNTDSKDTFKKVL 130

Query: 436 NQRVC 450
           N RVC
Sbjct: 131 NARVC 135


==> AD-81 SUPER SHORT FORM D7 SALIVARY PROTEIN [Anopheles darlingi]
          Length = 136

 Score =  122 bits (305), Expect = 8e-031
 Identities = 59/134 (44%), Positives = 85/134 (63%)
 Frame = +1

Query: 49  SCTLICCLQIISQIDAASLDGCSSVFGPSVKKQLCEANSYQSINGADLDKTLDCVLKATN 228
           S  L   + ++ Q+   SLD C SVF  S KKQ C+   +++I G D+DK LDCVL+A N
Sbjct: 4   STALTLLVIVLVQVAGYSLDQCKSVFSDSAKKQFCKTKRFETIPGVDMDKALDCVLQAVN 63

Query: 229 IVDKTGAGNFYSLYDPMQVYLKDGRTLNFNLESCMTRRLKYELPKGERAHGFYKCVMQNE 408
           +VDKTG  N++ L+ PM   ++  R  + NLE C+ +  + E PK +RA+ FYKC+M  +
Sbjct: 64  VVDKTGYANYHGLHQPMN-NIEQHRKHDINLEICIGKSFRLE-PKIKRANAFYKCIMNTD 121

Query: 409 ARDAFKKVFNQRVC 450
           ++D FKK  N RVC
Sbjct: 122 SKDTFKKELNARVC 135


==> AD-97 short form D7 salivary protein [Anopheles darlingi]
          Length = 140

 Score = 99.8 bits (247), Expect = 4e-024
 Identities = 50/131 (38%), Positives = 80/131 (61%)
 Frame = +1

Query: 58  LICCLQIISQIDAASLDGCSSVFGPSVKKQLCEANSYQSINGADLDKTLDCVLKATNIVD 237
           ++C   IISQ  + SL+ C  V      KQLC++ SY+ + G D+D  LDCV++   ++D
Sbjct: 9   MLCISIIISQAFSQSLENCKRVASEDALKQLCDSKSYEVVVGTDMDTLLDCVMREFKLID 68

Query: 238 KTGAGNFYSLYDPMQVYLKDGRTLNFNLESCMTRRLKYELPKGERAHGFYKCVMQNEARD 417
            +G G   ++Y  M+  ++D +  N+ LE C+    K + P+  RAH +YKCVM++E++ 
Sbjct: 69  SSGEGIHDAIYYAMK-RVEDHKDNNYILEHCIFETYKLK-PEITRAHMYYKCVMESESKH 126

Query: 418 AFKKVFNQRVC 450
            FKK FN +VC
Sbjct: 127 IFKKAFNGKVC 137


==> AD-98 short form D7 salivary protein [Anopheles darlingi]
          Length = 129

 Score = 74.7 bits (182), Expect = 1e-016
 Identities = 44/131 (33%), Positives = 70/131 (53%)
 Frame = +1

Query: 58  LICCLQIISQIDAASLDGCSSVFGPSVKKQLCEANSYQSINGADLDKTLDCVLKATNIVD 237
           ++C   IISQ  + SL+ C  V      KQLC++ SY+ + G D+              D
Sbjct: 9   MLCISIIISQAFSQSLENCKRVASEDALKQLCDSKSYEVVAGTDM-----------GYPD 57

Query: 238 KTGAGNFYSLYDPMQVYLKDGRTLNFNLESCMTRRLKYELPKGERAHGFYKCVMQNEARD 417
            +G G   ++Y  M+  ++D +  N+ LE C+    K + P+  RAH +YKCVM++E++ 
Sbjct: 58  SSGEGIHDAIYYAMK-RVEDHKDNNYILEHCIFETYKLK-PEITRAHMYYKCVMESESKH 115

Query: 418 AFKKVFNQRVC 450
            F K FN +VC
Sbjct: 116 IFIKAFNGKVC 126


==> AD-3 D7-related 3.2 protein [Anopheles darlingi]
          Length = 169

 Score = 55.8 bits (133), Expect = 7e-011
 Identities = 30/121 (24%), Positives = 54/121 (44%)
 Frame = +1

Query: 64  CCLQIISQIDAASLDGCSSVFGPSVKKQLCEANSYQSINGADLDKTLDCVLKATNIVDKT 243
           C +  +   +  +++ C      S+K ++CE   Y      D+DK + CVL     VD+ 
Sbjct: 14  CWMAFVQAGEPKTVEECEKNIPSSLKDRICELRQYTPDTSPDMDKHMQCVLHVVGFVDRN 73

Query: 244 GAGNFYSLYDPMQVYLKDGRTLNFNLESCMTRRLKYELPKGERAHGFYKCVMQNEARDAF 423
           G   F  L   + +    G+    N++ C+    K    K  +A+ FY C +  ++ +AF
Sbjct: 74  GEVEFQELLGLLTIAEPRGKHAE-NIKKCVAESAKVNASK--KANTFYTCFLTTDSVEAF 130

Query: 424 K 426
           K
Sbjct: 131 K 131


==> AD-1 AF427696_1 D7-RELATED 3.2 PROTEIN [Anopheles darlingi]
          Length = 169

 Score = 55.8 bits (133), Expect = 7e-011
 Identities = 30/121 (24%), Positives = 54/121 (44%)
 Frame = +1

Query: 64  CCLQIISQIDAASLDGCSSVFGPSVKKQLCEANSYQSINGADLDKTLDCVLKATNIVDKT 243
           C +  +   +  +++ C      S+K ++CE   Y      D+DK + CVL     VD+ 
Sbjct: 14  CWMAFVQAGEPKTVEECEKNIPSSLKDRICELRQYTPDTSPDMDKHMQCVLHVVGFVDRN 73

Query: 244 GAGNFYSLYDPMQVYLKDGRTLNFNLESCMTRRLKYELPKGERAHGFYKCVMQNEARDAF 423
           G   F  L   + +    G+    N++ C+    K    K  +A+ FY C +  ++ +AF
Sbjct: 74  GEVEFQELLGLLTIAEPRGKHAE-NIKKCVAESAKVNASK--KANTFYTCFLTTDSVEAF 130

Query: 424 K 426
           K
Sbjct: 131 K 131


==> AD-2 D7-related 3.2 protein [Anopheles darlingi]
          Length = 169

 Score = 50.1 bits (118), Expect = 4e-009
 Identities = 27/97 (27%), Positives = 45/97 (46%)
 Frame = +1

Query: 136 VKKQLCEANSYQSINGADLDKTLDCVLKATNIVDKTGAGNFYSLYDPMQVYLKDGRTLNF 315
           +K ++CE   Y      D+DK + CVL     VD+ G   F  L   + +    G+    
Sbjct: 38  LKDRICELRQYTPDTSPDMDKHMQCVLHVVGFVDRNGEVEFQELLGLLTIAEPRGKHAE- 96

Query: 316 NLESCMTRRLKYELPKGERAHGFYKCVMQNEARDAFK 426
           N++ C+    K    K  +A+ FY C +  ++ +AFK
Sbjct: 97  NIKKCVAESAKVNASK--KANTFYTCFLTTDSVEAFK 131
