# Supplementary material for: The salivary gland transcriptome of the neotropical malaria vector Anopheles darlingi reveals accelerated evolution of genes relevant to hematophagy
Source: BMC Genomics. 2009 Jan 29;10:57. doi: 10.1186/1471-2164-10-57 (PMC2644710; doi:10.1186/1471-2164-10-57)
Supplement: Additional file 1 — Assembled and annotated sialotranscriptome of An. darlingi female mosquitoes. Hyperlinked Excel spreadsheet and associated files with EST assembly results. This is a compressed ZIP file that should be expanded to a new directory. After this is done, start Excel and then open the file ending in .xls so the hyperlinks will work. [file 1471-2164-10-57-S1.zip › links/AD/anda-contig_328-AD.txt]

>anda-contig_328

AD-328 peptidyl-prolyl cis-trans isomerase [Anopheles darlingi]       402   e-115


==> AD-328 peptidyl-prolyl cis-trans isomerase [Anopheles darlingi]
          Length = 200

 Score =  402 bits (1034), Expect = e-115
 Identities = 200/200 (100%), Positives = 200/200 (100%)
 Frame = +2

Query: 101 MKFLIVLSVLVAGALADGPKVTDKVFFDITIGGKEAGRIVIGLFGATVPKTARNFKELAE 280
           MKFLIVLSVLVAGALADGPKVTDKVFFDITIGGKEAGRIVIGLFGATVPKTARNFKELAE
Sbjct: 1   MKFLIVLSVLVAGALADGPKVTDKVFFDITIGGKEAGRIVIGLFGATVPKTARNFKELAE 60

Query: 281 KTVVGEGYKGSKFHRVIRDFMIQGGDFTKGDGTGGRSIYGERFADENFKLKHFGAGWLSM 460
           KTVVGEGYKGSKFHRVIRDFMIQGGDFTKGDGTGGRSIYGERFADENFKLKHFGAGWLSM
Sbjct: 61  KTVVGEGYKGSKFHRVIRDFMIQGGDFTKGDGTGGRSIYGERFADENFKLKHFGAGWLSM 120

Query: 461 ANAGKDTNGSQFFITVKQTSWLDGRHVVFGKVLEGMSVVRKIENTATDGRDRPSNDVVIA 640
           ANAGKDTNGSQFFITVKQTSWLDGRHVVFGKVLEGMSVVRKIENTATDGRDRPSNDVVIA
Sbjct: 121 ANAGKDTNGSQFFITVKQTSWLDGRHVVFGKVLEGMSVVRKIENTATDGRDRPSNDVVIA 180

Query: 641 DCGSLPVSEPFAVEKGDATE 700
           DCGSLPVSEPFAVEKGDATE
Sbjct: 181 DCGSLPVSEPFAVEKGDATE 200
