# Supplementary material for: The salivary gland transcriptome of the neotropical malaria vector Anopheles darlingi reveals accelerated evolution of genes relevant to hematophagy
Source: BMC Genomics. 2009 Jan 29;10:57. doi: 10.1186/1471-2164-10-57 (PMC2644710; doi:10.1186/1471-2164-10-57)
Supplement: Additional file 1 — Assembled and annotated sialotranscriptome of An. darlingi female mosquitoes. Hyperlinked Excel spreadsheet and associated files with EST assembly results. This is a compressed ZIP file that should be expanded to a new directory. After this is done, start Excel and then open the file ending in .xls so the hyperlinks will work. [file 1471-2164-10-57-S1.zip › links/AD/anda-contig_33-AD.txt]

>anda-contig_33

AD-32 D7 short [Anopheles darlingi]                                   206   6e-064
AD-31 short form D7 salivary protein [Anopheles darlingi]             201   2e-062
AD-83 very short form D7 salivary protein [Anopheles darlingi]         82   1e-022
AD-82 SHORT FORM D7 SALIVARY PROTEIN [Anopheles darlingi]              82   1e-022
AD-81 SUPER SHORT FORM D7 SALIVARY PROTEIN [Anopheles darlingi]        82   7e-022
AD-97 short form D7 salivary protein [Anopheles darlingi]              64   5e-017
AD-98 short form D7 salivary protein [Anopheles darlingi]              45   1e-010
AD-3 D7-related 3.2 protein [Anopheles darlingi]                       42   7e-007
AD-1 AF427696_1 D7-RELATED 3.2 PROTEIN [Anopheles darlingi]            42   7e-007
AD-2 D7-related 3.2 protein [Anopheles darlingi]                       36   4e-005


==> AD-32 D7 short [Anopheles darlingi]
          Length = 142

 Score =  206 bits (524), Expect(2) = 6e-064
 Identities = 101/103 (98%), Positives = 102/103 (99%)
 Frame = +3

Query: 42  MAMKVLLSCTLICCLQIISQIDAASLDGCSSVFGPSVKKQLCDANSYQSINGADLDKTLV 221
           MAMKVLLSCTLICCLQIISQIDAASLDGCSSVFGPSVKKQLC+ANSYQSINGADLDKTL 
Sbjct: 1   MAMKVLLSCTLICCLQIISQIDAASLDGCSSVFGPSVKKQLCEANSYQSINGADLDKTLD 60

Query: 222 CVLKATNIVDKTGAGNFYSLYDPMQVYLKDGRTLNFNLESCMT 350
           CVLKATNIVDKTGAGNFYSLYDPMQVYLKDGRTLNFNLESCMT
Sbjct: 61  CVLKATNIVDKTGAGNFYSLYDPMQVYLKDGRTLNFNLESCMT 103


 Score = 47.0 bits (110), Expect(2) = 6e-064
 Identities = 20/24 (83%), Positives = 21/24 (87%)
 Frame = +1

Query: 367 AHGFYKCVMQNEARDAFKKVXQSK 438
           AHGFYKCVMQNEARDAFKKV   +
Sbjct: 116 AHGFYKCVMQNEARDAFKKVFNQR 139


==> AD-31 short form D7 salivary protein [Anopheles darlingi]
          Length = 142

 Score =  201 bits (512), Expect(2) = 2e-062
 Identities = 98/103 (95%), Positives = 100/103 (97%)
 Frame = +3

Query: 42  MAMKVLLSCTLICCLQIISQIDAASLDGCSSVFGPSVKKQLCDANSYQSINGADLDKTLV 221
           MAMKVLLSCTLICCLQIISQ+DAASLD C SVFGPSVKKQLC+ANSYQSINGADLDKTL 
Sbjct: 1   MAMKVLLSCTLICCLQIISQVDAASLDSCRSVFGPSVKKQLCEANSYQSINGADLDKTLD 60

Query: 222 CVLKATNIVDKTGAGNFYSLYDPMQVYLKDGRTLNFNLESCMT 350
           CVLKATNIVDKTGAGNFYSLYDPMQVYLKDGRTLNFNLESCMT
Sbjct: 61  CVLKATNIVDKTGAGNFYSLYDPMQVYLKDGRTLNFNLESCMT 103


 Score = 47.0 bits (110), Expect(2) = 2e-062
 Identities = 20/24 (83%), Positives = 21/24 (87%)
 Frame = +1

Query: 367 AHGFYKCVMQNEARDAFKKVXQSK 438
           AHGFYKCVMQNEARDAFKKV   +
Sbjct: 116 AHGFYKCVMQNEARDAFKKVFNQR 139


==> AD-83 very short form D7 salivary protein [Anopheles darlingi]
          Length = 136

 Score = 82.4 bits (202), Expect(2) = 1e-022
 Identities = 39/89 (43%), Positives = 56/89 (62%)
 Frame = +3

Query: 90  IISQIDAASLDGCSSVFGPSVKKQLCDANSYQSINGADLDKTLVCVLKATNIVDKTGAGN 269
           ++ Q+   SLD C SVF  S KKQ C    +++I G D+DK L CVL+A N+VDKTG  N
Sbjct: 13  VLVQVAGYSLDQCKSVFSDSAKKQFCKTKRFETIPGVDMDKALDCVLQAVNVVDKTGYAN 72

Query: 270 FYSLYDPMQVYLKDGRTLNFNLESCMTSS 356
           ++ L+ PM   ++  R  ++NLE C+  S
Sbjct: 73  YHGLHQPMN-NIEQHRKHDYNLEICIGKS 100


 Score = 32.7 bits (73), Expect(2) = 1e-022
 Identities = 11/24 (45%), Positives = 18/24 (75%)
 Frame = +1

Query: 367 AHGFYKCVMQNEARDAFKKVXQSK 438
           A+ FYKC+M  +++D FKKV  ++
Sbjct: 110 ANAFYKCIMNTDSKDTFKKVLNAR 133


==> AD-82 SHORT FORM D7 SALIVARY PROTEIN [Anopheles darlingi]
          Length = 136

 Score = 82.4 bits (202), Expect(2) = 1e-022
 Identities = 39/89 (43%), Positives = 56/89 (62%)
 Frame = +3

Query: 90  IISQIDAASLDGCSSVFGPSVKKQLCDANSYQSINGADLDKTLVCVLKATNIVDKTGAGN 269
           ++ Q+   SLD C SVF  S KKQ C    +++I G D+DK L CVL+A N+VDKTG  N
Sbjct: 13  VLVQVAGYSLDQCKSVFSDSAKKQFCKTKRFETIPGVDMDKALDCVLQAVNVVDKTGYAN 72

Query: 270 FYSLYDPMQVYLKDGRTLNFNLESCMTSS 356
           ++ L+ PM   ++  R  ++NLE C+  S
Sbjct: 73  YHGLHQPMN-NIEQHRKHDYNLEICIGKS 100


 Score = 32.7 bits (73), Expect(2) = 1e-022
 Identities = 11/24 (45%), Positives = 18/24 (75%)
 Frame = +1

Query: 367 AHGFYKCVMQNEARDAFKKVXQSK 438
           A+ FYKC+M  +++D FKKV  ++
Sbjct: 110 ANAFYKCIMNTDSKDTFKKVLNAR 133


==> AD-81 SUPER SHORT FORM D7 SALIVARY PROTEIN [Anopheles darlingi]
          Length = 136

 Score = 82.0 bits (201), Expect(2) = 7e-022
 Identities = 41/98 (41%), Positives = 58/98 (59%)
 Frame = +3

Query: 63  SCTLICCLQIISQIDAASLDGCSSVFGPSVKKQLCDANSYQSINGADLDKTLVCVLKATN 242
           S  L   + ++ Q+   SLD C SVF  S KKQ C    +++I G D+DK L CVL+A N
Sbjct: 4   STALTLLVIVLVQVAGYSLDQCKSVFSDSAKKQFCKTKRFETIPGVDMDKALDCVLQAVN 63

Query: 243 IVDKTGAGNFYSLYDPMQVYLKDGRTLNFNLESCMTSS 356
           +VDKTG  N++ L+ PM   ++  R  + NLE C+  S
Sbjct: 64  VVDKTGYANYHGLHQPMN-NIEQHRKHDINLEICIGKS 100


 Score = 30.4 bits (67), Expect(2) = 7e-022
 Identities = 10/19 (52%), Positives = 15/19 (78%)
 Frame = +1

Query: 367 AHGFYKCVMQNEARDAFKK 423
           A+ FYKC+M  +++D FKK
Sbjct: 110 ANAFYKCIMNTDSKDTFKK 128


==> AD-97 short form D7 salivary protein [Anopheles darlingi]
          Length = 140

 Score = 63.9 bits (154), Expect(2) = 5e-017
 Identities = 32/96 (33%), Positives = 55/96 (57%)
 Frame = +3

Query: 72  LICCLQIISQIDAASLDGCSSVFGPSVKKQLCDANSYQSINGADLDKTLVCVLKATNIVD 251
           ++C   IISQ  + SL+ C  V      KQLCD+ SY+ + G D+D  L CV++   ++D
Sbjct: 9   MLCISIIISQAFSQSLENCKRVASEDALKQLCDSKSYEVVVGTDMDTLLDCVMREFKLID 68

Query: 252 KTGAGNFYSLYDPMQVYLKDGRTLNFNLESCMTSSH 359
            +G G   ++Y  M+  ++D +  N+ LE C+  ++
Sbjct: 69  SSGEGIHDAIYYAMK-RVEDHKDNNYILEHCIFETY 103


 Score = 32.0 bits (71), Expect(2) = 5e-017
 Identities = 12/24 (50%), Positives = 17/24 (70%)
 Frame = +1

Query: 367 AHGFYKCVMQNEARDAFKKVXQSK 438
           AH +YKCVM++E++  FKK    K
Sbjct: 112 AHMYYKCVMESESKHIFKKAFNGK 135


==> AD-98 short form D7 salivary protein [Anopheles darlingi]
          Length = 129

 Score = 45.4 bits (106), Expect(2) = 1e-010
 Identities = 28/96 (29%), Positives = 47/96 (48%)
 Frame = +3

Query: 72  LICCLQIISQIDAASLDGCSSVFGPSVKKQLCDANSYQSINGADLDKTLVCVLKATNIVD 251
           ++C   IISQ  + SL+ C  V      KQLCD+ SY+ + G D+              D
Sbjct: 9   MLCISIIISQAFSQSLENCKRVASEDALKQLCDSKSYEVVAGTDM-----------GYPD 57

Query: 252 KTGAGNFYSLYDPMQVYLKDGRTLNFNLESCMTSSH 359
            +G G   ++Y  M+  ++D +  N+ LE C+  ++
Sbjct: 58  SSGEGIHDAIYYAMK-RVEDHKDNNYILEHCIFETY 92


 Score = 28.9 bits (63), Expect(2) = 1e-010
 Identities = 11/24 (45%), Positives = 16/24 (66%)
 Frame = +1

Query: 367 AHGFYKCVMQNEARDAFKKVXQSK 438
           AH +YKCVM++E++  F K    K
Sbjct: 101 AHMYYKCVMESESKHIFIKAFNGK 124


==> AD-3 D7-related 3.2 protein [Anopheles darlingi]
          Length = 169

 Score = 42.0 bits (97), Expect = 7e-007
 Identities = 21/93 (22%), Positives = 40/93 (43%)
 Frame = +3

Query: 78  CCLQIISQIDAASLDGCSSVFGPSVKKQLCDANSYQSINGADLDKTLVCVLKATNIVDKT 257
           C +  +   +  +++ C      S+K ++C+   Y      D+DK + CVL     VD+ 
Sbjct: 14  CWMAFVQAGEPKTVEECEKNIPSSLKDRICELRQYTPDTSPDMDKHMQCVLHVVGFVDRN 73

Query: 258 GAGNFYSLYDPMQVYLKDGRTLNFNLESCMTSS 356
           G   F  L   + +    G+    N++ C+  S
Sbjct: 74  GEVEFQELLGLLTIAEPRGKHAE-NIKKCVAES 105


==> AD-1 AF427696_1 D7-RELATED 3.2 PROTEIN [Anopheles darlingi]
          Length = 169

 Score = 42.0 bits (97), Expect = 7e-007
 Identities = 21/93 (22%), Positives = 40/93 (43%)
 Frame = +3

Query: 78  CCLQIISQIDAASLDGCSSVFGPSVKKQLCDANSYQSINGADLDKTLVCVLKATNIVDKT 257
           C +  +   +  +++ C      S+K ++C+   Y      D+DK + CVL     VD+ 
Sbjct: 14  CWMAFVQAGEPKTVEECEKNIPSSLKDRICELRQYTPDTSPDMDKHMQCVLHVVGFVDRN 73

Query: 258 GAGNFYSLYDPMQVYLKDGRTLNFNLESCMTSS 356
           G   F  L   + +    G+    N++ C+  S
Sbjct: 74  GEVEFQELLGLLTIAEPRGKHAE-NIKKCVAES 105


==> AD-2 D7-related 3.2 protein [Anopheles darlingi]
          Length = 169

 Score = 36.2 bits (82), Expect = 4e-005
 Identities = 18/69 (26%), Positives = 31/69 (44%)
 Frame = +3

Query: 150 VKKQLCDANSYQSINGADLDKTLVCVLKATNIVDKTGAGNFYSLYDPMQVYLKDGRTLNF 329
           +K ++C+   Y      D+DK + CVL     VD+ G   F  L   + +    G+    
Sbjct: 38  LKDRICELRQYTPDTSPDMDKHMQCVLHVVGFVDRNGEVEFQELLGLLTIAEPRGKHAE- 96

Query: 330 NLESCMTSS 356
           N++ C+  S
Sbjct: 97  NIKKCVAES 105
