# Supplementary material for: The salivary gland transcriptome of the neotropical malaria vector Anopheles darlingi reveals accelerated evolution of genes relevant to hematophagy
Source: BMC Genomics. 2009 Jan 29;10:57. doi: 10.1186/1471-2164-10-57 (PMC2644710; doi:10.1186/1471-2164-10-57)
Supplement: Additional file 1 — Assembled and annotated sialotranscriptome of An. darlingi female mosquitoes. Hyperlinked Excel spreadsheet and associated files with EST assembly results. This is a compressed ZIP file that should be expanded to a new directory. After this is done, start Excel and then open the file ending in .xls so the hyperlinks will work. [file 1471-2164-10-57-S1.zip › links/AD/anda-contig_339-AD.txt]

>anda-contig_339

AD-31 short form D7 salivary protein [Anopheles darlingi]              27   0.054
AD-32 D7 short [Anopheles darlingi]                                    27   0.071


==> AD-31 short form D7 salivary protein [Anopheles darlingi]
          Length = 142

 Score = 26.9 bits (58), Expect = 0.054
 Identities = 18/79 (22%), Positives = 36/79 (45%), Gaps = 1/79 (1%)
 Frame = +2

Query: 362 VCCIPM-RQYKCEMLCRCMTKTVDRFRQELCYLHTLSNVGGTRMAQLPGARLQATNRLQQ 538
           +CC+ +  Q     L  C +      +++LC  ++  ++ G  + +     L+ATN + +
Sbjct: 12  ICCLQIISQVDAASLDSCRSVFGPSVKKQLCEANSYQSINGADLDKTLDCVLKATNIVDK 71

Query: 539 TSSFNQHIPT*LVDPFPSY 595
           T + N +    L DP   Y
Sbjct: 72  TGAGNFYS---LYDPMQVY 87


==> AD-32 D7 short [Anopheles darlingi]
          Length = 142

 Score = 26.6 bits (57), Expect = 0.071
 Identities = 18/79 (22%), Positives = 36/79 (45%), Gaps = 1/79 (1%)
 Frame = +2

Query: 362 VCCIPM-RQYKCEMLCRCMTKTVDRFRQELCYLHTLSNVGGTRMAQLPGARLQATNRLQQ 538
           +CC+ +  Q     L  C +      +++LC  ++  ++ G  + +     L+ATN + +
Sbjct: 12  ICCLQIISQIDAASLDGCSSVFGPSVKKQLCEANSYQSINGADLDKTLDCVLKATNIVDK 71

Query: 539 TSSFNQHIPT*LVDPFPSY 595
           T + N +    L DP   Y
Sbjct: 72  TGAGNFYS---LYDPMQVY 87
