# Supplementary material for: The salivary gland transcriptome of the neotropical malaria vector Anopheles darlingi reveals accelerated evolution of genes relevant to hematophagy
Source: BMC Genomics. 2009 Jan 29;10:57. doi: 10.1186/1471-2164-10-57 (PMC2644710; doi:10.1186/1471-2164-10-57)
Supplement: Additional file 1 — Assembled and annotated sialotranscriptome of An. darlingi female mosquitoes. Hyperlinked Excel spreadsheet and associated files with EST assembly results. This is a compressed ZIP file that should be expanded to a new directory. After this is done, start Excel and then open the file ending in .xls so the hyperlinks will work. [file 1471-2164-10-57-S1.zip › links/AD/anda-contig_34-AD.txt]

>anda-contig_34

AD-31 short form D7 salivary protein [Anopheles darlingi]             112   7e-028
AD-32 D7 short [Anopheles darlingi]                                   108   8e-027
AD-83 very short form D7 salivary protein [Anopheles darlingi]         70   2e-015
AD-82 SHORT FORM D7 SALIVARY PROTEIN [Anopheles darlingi]              70   2e-015
AD-81 SUPER SHORT FORM D7 SALIVARY PROTEIN [Anopheles darlingi]        70   2e-015
AD-97 short form D7 salivary protein [Anopheles darlingi]              52   1e-009
AD-3 D7-related 3.2 protein [Anopheles darlingi]                       38   2e-005
AD-1 AF427696_1 D7-RELATED 3.2 PROTEIN [Anopheles darlingi]            38   2e-005
AD-2 D7-related 3.2 protein [Anopheles darlingi]                       33   3e-004
AD-98 short form D7 salivary protein [Anopheles darlingi]              32   7e-004


==> AD-31 short form D7 salivary protein [Anopheles darlingi]
          Length = 142

 Score =  112 bits (279), Expect = 7e-028
 Identities = 54/56 (96%), Positives = 55/56 (98%)
 Frame = +1

Query: 1   IGAASLDSCRSVFGPSVKKQLCEANSYQSINGADLDKTLDCVLKATNIVDKTGAGN 168
           + AASLDSCRSVFGPSVKKQLCEANSYQSINGADLDKTLDCVLKATNIVDKTGAGN
Sbjct: 21  VDAASLDSCRSVFGPSVKKQLCEANSYQSINGADLDKTLDCVLKATNIVDKTGAGN 76


==> AD-32 D7 short [Anopheles darlingi]
          Length = 142

 Score =  108 bits (270), Expect = 8e-027
 Identities = 53/56 (94%), Positives = 53/56 (94%)
 Frame = +1

Query: 1   IGAASLDSCRSVFGPSVKKQLCEANSYQSINGADLDKTLDCVLKATNIVDKTGAGN 168
           I AASLD C SVFGPSVKKQLCEANSYQSINGADLDKTLDCVLKATNIVDKTGAGN
Sbjct: 21  IDAASLDGCSSVFGPSVKKQLCEANSYQSINGADLDKTLDCVLKATNIVDKTGAGN 76


==> AD-83 very short form D7 salivary protein [Anopheles darlingi]
          Length = 136

 Score = 70.5 bits (171), Expect = 2e-015
 Identities = 30/56 (53%), Positives = 39/56 (69%)
 Frame = +1

Query: 1   IGAASLDSCRSVFGPSVKKQLCEANSYQSINGADLDKTLDCVLKATNIVDKTGAGN 168
           +   SLD C+SVF  S KKQ C+   +++I G D+DK LDCVL+A N+VDKTG  N
Sbjct: 17  VAGYSLDQCKSVFSDSAKKQFCKTKRFETIPGVDMDKALDCVLQAVNVVDKTGYAN 72


==> AD-82 SHORT FORM D7 SALIVARY PROTEIN [Anopheles darlingi]
          Length = 136

 Score = 70.5 bits (171), Expect = 2e-015
 Identities = 30/56 (53%), Positives = 39/56 (69%)
 Frame = +1

Query: 1   IGAASLDSCRSVFGPSVKKQLCEANSYQSINGADLDKTLDCVLKATNIVDKTGAGN 168
           +   SLD C+SVF  S KKQ C+   +++I G D+DK LDCVL+A N+VDKTG  N
Sbjct: 17  VAGYSLDQCKSVFSDSAKKQFCKTKRFETIPGVDMDKALDCVLQAVNVVDKTGYAN 72


==> AD-81 SUPER SHORT FORM D7 SALIVARY PROTEIN [Anopheles darlingi]
          Length = 136

 Score = 70.5 bits (171), Expect = 2e-015
 Identities = 30/56 (53%), Positives = 39/56 (69%)
 Frame = +1

Query: 1   IGAASLDSCRSVFGPSVKKQLCEANSYQSINGADLDKTLDCVLKATNIVDKTGAGN 168
           +   SLD C+SVF  S KKQ C+   +++I G D+DK LDCVL+A N+VDKTG  N
Sbjct: 17  VAGYSLDQCKSVFSDSAKKQFCKTKRFETIPGVDMDKALDCVLQAVNVVDKTGYAN 72


==> AD-97 short form D7 salivary protein [Anopheles darlingi]
          Length = 140

 Score = 51.6 bits (122), Expect = 1e-009
 Identities = 20/51 (39%), Positives = 33/51 (64%)
 Frame = +1

Query: 13  SLDSCRSVFGPSVKKQLCEANSYQSINGADLDKTLDCVLKATNIVDKTGAG 165
           SL++C+ V      KQLC++ SY+ + G D+D  LDCV++   ++D +G G
Sbjct: 23  SLENCKRVASEDALKQLCDSKSYEVVVGTDMDTLLDCVMREFKLIDSSGEG 73


==> AD-3 D7-related 3.2 protein [Anopheles darlingi]
          Length = 169

 Score = 37.7 bits (86), Expect = 2e-005
 Identities = 15/49 (30%), Positives = 24/49 (48%)
 Frame = +1

Query: 13  SLDSCRSVFGPSVKKQLCEANSYQSINGADLDKTLDCVLKATNIVDKTG 159
           +++ C      S+K ++CE   Y      D+DK + CVL     VD+ G
Sbjct: 26  TVEECEKNIPSSLKDRICELRQYTPDTSPDMDKHMQCVLHVVGFVDRNG 74


==> AD-1 AF427696_1 D7-RELATED 3.2 PROTEIN [Anopheles darlingi]
          Length = 169

 Score = 37.7 bits (86), Expect = 2e-005
 Identities = 15/49 (30%), Positives = 24/49 (48%)
 Frame = +1

Query: 13  SLDSCRSVFGPSVKKQLCEANSYQSINGADLDKTLDCVLKATNIVDKTG 159
           +++ C      S+K ++CE   Y      D+DK + CVL     VD+ G
Sbjct: 26  TVEECEKNIPSSLKDRICELRQYTPDTSPDMDKHMQCVLHVVGFVDRNG 74


==> AD-2 D7-related 3.2 protein [Anopheles darlingi]
          Length = 169

 Score = 33.5 bits (75), Expect = 3e-004
 Identities = 13/37 (35%), Positives = 19/37 (51%)
 Frame = +1

Query: 49  VKKQLCEANSYQSINGADLDKTLDCVLKATNIVDKTG 159
           +K ++CE   Y      D+DK + CVL     VD+ G
Sbjct: 38  LKDRICELRQYTPDTSPDMDKHMQCVLHVVGFVDRNG 74


==> AD-98 short form D7 salivary protein [Anopheles darlingi]
          Length = 129

 Score = 32.3 bits (72), Expect = 7e-004
 Identities = 12/31 (38%), Positives = 20/31 (64%)
 Frame = +1

Query: 13  SLDSCRSVFGPSVKKQLCEANSYQSINGADL 105
           SL++C+ V      KQLC++ SY+ + G D+
Sbjct: 23  SLENCKRVASEDALKQLCDSKSYEVVAGTDM 53
