# Supplementary material for: The salivary gland transcriptome of the neotropical malaria vector Anopheles darlingi reveals accelerated evolution of genes relevant to hematophagy
Source: BMC Genomics. 2009 Jan 29;10:57. doi: 10.1186/1471-2164-10-57 (PMC2644710; doi:10.1186/1471-2164-10-57)
Supplement: Additional file 1 — Assembled and annotated sialotranscriptome of An. darlingi female mosquitoes. Hyperlinked Excel spreadsheet and associated files with EST assembly results. This is a compressed ZIP file that should be expanded to a new directory. After this is done, start Excel and then open the file ending in .xls so the hyperlinks will work. [file 1471-2164-10-57-S1.zip › links/AD/anda-contig_345-AD.txt]

>anda-contig_345

AD-345 hypothetical conserved protein with signal anchor [Anophe...   201   7e-064
AD-640 hypothetical conserved secreted protein [Anopheles darlingi]   196   2e-062


==> AD-345 hypothetical conserved protein with signal anchor [Anopheles
           darlingi]
          Length = 126

 Score =  201 bits (512), Expect(2) = 7e-064
 Identities = 103/106 (97%), Positives = 103/106 (97%)
 Frame = +2

Query: 284 MAVSRLSIVKFLELALAITCVVLHYKSLGERDDTTKLLTAGTFVGYSVILIALFAGYLLG 463
           MAVSRLSIVKFLELALAITCVVLHYKSLGERDDTTKLLTAGTFVGYSVILIALFAGYLLG
Sbjct: 1   MAVSRLSIVKFLELALAITCVVLHYKSLGERDDTTKLLTAGTFVGYSVILIALFAGYLLG 60

Query: 464 NPLNKKLDLFFSLIGCAMFIASGVLILKEWENAWSTDSKKICHHKG 601
           NPLNKKLDLFFSLIGCAMFIASGVLILKEWENAWSTDSKKI   KG
Sbjct: 61  NPLNKKLDLFFSLIGCAMFIASGVLILKEWENAWSTDSKKIAITKG 106


 Score = 52.0 bits (123), Expect(2) = 7e-064
 Identities = 24/28 (85%), Positives = 26/28 (92%)
 Frame = +3

Query: 579 RRFAITKGSLAVTNGVLFFFDAIFTFRD 662
           ++ AITKGSLAVTNGVLFFFDAIFT RD
Sbjct: 99  KKIAITKGSLAVTNGVLFFFDAIFTLRD 126


==> AD-640 hypothetical conserved secreted protein [Anopheles darlingi]
          Length = 126

 Score =  196 bits (499), Expect(2) = 2e-062
 Identities = 99/101 (98%), Positives = 101/101 (100%)
 Frame = +2

Query: 284 MAVSRLSIVKFLELALAITCVVLHYKSLGERDDTTKLLTAGTFVGYSVILIALFAGYLLG 463
           MAVSRLSIVKFLELALAITCVVLHYKSLGERDDTT+LLTAGTFVGYSVILIALFAGYLLG
Sbjct: 1   MAVSRLSIVKFLELALAITCVVLHYKSLGERDDTTELLTAGTFVGYSVILIALFAGYLLG 60

Query: 464 NPLNKKLDLFFSLIGCAMFIASGVLILKEWENAWSTDSKKI 586
           NPLNKKLDLFFSLIGCAMFIASGVLILKEWENAWSTD+KKI
Sbjct: 61  NPLNKKLDLFFSLIGCAMFIASGVLILKEWENAWSTDTKKI 101


 Score = 52.0 bits (123), Expect(2) = 2e-062
 Identities = 24/28 (85%), Positives = 26/28 (92%)
 Frame = +3

Query: 579 RRFAITKGSLAVTNGVLFFFDAIFTFRD 662
           ++ AITK SLAVTNGVLFFFDAIFTFRD
Sbjct: 99  KKIAITKSSLAVTNGVLFFFDAIFTFRD 126
