# Supplementary material for: The salivary gland transcriptome of the neotropical malaria vector Anopheles darlingi reveals accelerated evolution of genes relevant to hematophagy
Source: BMC Genomics. 2009 Jan 29;10:57. doi: 10.1186/1471-2164-10-57 (PMC2644710; doi:10.1186/1471-2164-10-57)
Supplement: Additional file 1 — Assembled and annotated sialotranscriptome of An. darlingi female mosquitoes. Hyperlinked Excel spreadsheet and associated files with EST assembly results. This is a compressed ZIP file that should be expanded to a new directory. After this is done, start Excel and then open the file ending in .xls so the hyperlinks will work. [file 1471-2164-10-57-S1.zip › links/AD/anda-contig_35-AD.txt]

>anda-contig_35

AD-35 hypothetical salivary protein 15 [Anopheles darlingi]           145   4e-038
AD-37 hypothetical salivary protein 15 [Anopheles darlingi]           138   4e-036
AD-36 hypothetical salivary protein 15 [Anopheles darlingi]           138   5e-036


==> AD-35 hypothetical salivary protein 15 [Anopheles darlingi]
          Length = 74

 Score =  145 bits (365), Expect = 4e-038
 Identities = 74/74 (100%), Positives = 74/74 (100%)
 Frame = +1

Query: 136 MKVYAGLRMLMVVLLLLVCCGEAAPGKNAQSLSSAKKASSAAKKANAPHHSLGGGARTAL 315
           MKVYAGLRMLMVVLLLLVCCGEAAPGKNAQSLSSAKKASSAAKKANAPHHSLGGGARTAL
Sbjct: 1   MKVYAGLRMLMVVLLLLVCCGEAAPGKNAQSLSSAKKASSAAKKANAPHHSLGGGARTAL 60

Query: 316 GAGGVAGGIASALF 357
           GAGGVAGGIASALF
Sbjct: 61  GAGGVAGGIASALF 74


==> AD-37 hypothetical salivary protein 15 [Anopheles darlingi]
          Length = 76

 Score =  138 bits (348), Expect = 4e-036
 Identities = 73/76 (96%), Positives = 73/76 (96%), Gaps = 2/76 (2%)
 Frame = +1

Query: 136 MKVYAGLRMLM--VVLLLLVCCGEAAPGKNAQSLSSAKKASSAAKKANAPHHSLGGGART 309
           MKVYAGLRMLM  VVLLLLVCCGEAAPGKNAQSLSSAKKASSAAKKANAPHHSLGGGART
Sbjct: 1   MKVYAGLRMLMMVVVLLLLVCCGEAAPGKNAQSLSSAKKASSAAKKANAPHHSLGGGART 60

Query: 310 ALGAGGVAGGIASALF 357
           ALG GGVAGGIASALF
Sbjct: 61  ALGVGGVAGGIASALF 76


==> AD-36 hypothetical salivary protein 15 [Anopheles darlingi]
          Length = 78

 Score =  138 bits (347), Expect = 5e-036
 Identities = 73/78 (93%), Positives = 74/78 (94%), Gaps = 4/78 (5%)
 Frame = +1

Query: 136 MKVYAGLRMLMVV----LLLLVCCGEAAPGKNAQSLSSAKKASSAAKKANAPHHSLGGGA 303
           MKVYAGLRMLM+V    LLLLVCCGEAAPGKNAQSLSSAKKASSAAKKANAPHHSLGGGA
Sbjct: 1   MKVYAGLRMLMMVVVVALLLLVCCGEAAPGKNAQSLSSAKKASSAAKKANAPHHSLGGGA 60

Query: 304 RTALGAGGVAGGIASALF 357
           RTALGAGGVAGGIASALF
Sbjct: 61  RTALGAGGVAGGIASALF 78
