# Supplementary material for: The salivary gland transcriptome of the neotropical malaria vector Anopheles darlingi reveals accelerated evolution of genes relevant to hematophagy
Source: BMC Genomics. 2009 Jan 29;10:57. doi: 10.1186/1471-2164-10-57 (PMC2644710; doi:10.1186/1471-2164-10-57)
Supplement: Additional file 1 — Assembled and annotated sialotranscriptome of An. darlingi female mosquitoes. Hyperlinked Excel spreadsheet and associated files with EST assembly results. This is a compressed ZIP file that should be expanded to a new directory. After this is done, start Excel and then open the file ending in .xls so the hyperlinks will work. [file 1471-2164-10-57-S1.zip › links/AD/anda-contig_354-AD.txt]

>anda-contig_354

AD-120 60S ACIDIC RIBOSOMAL PROTEIN P2 [Anopheles darlingi]            29   0.004


==> AD-120 60S ACIDIC RIBOSOMAL PROTEIN P2 [Anopheles darlingi]
          Length = 113

 Score = 29.3 bits (64), Expect = 0.004
 Identities = 15/43 (34%), Positives = 23/43 (53%)
 Frame = +1

Query: 49  LVAARGYSQPSAPAGPAASAGAPASPAATGEVPGLSSRCVQKK 177
           L+A+      S PAG  A +GAPA+  A G  P  ++   ++K
Sbjct: 54  LIASGREKLSSMPAGGGAPSGAPAAAGAGGAAPAAAAEKKEEK 96
