# Supplementary material for: The salivary gland transcriptome of the neotropical malaria vector Anopheles darlingi reveals accelerated evolution of genes relevant to hematophagy
Source: BMC Genomics. 2009 Jan 29;10:57. doi: 10.1186/1471-2164-10-57 (PMC2644710; doi:10.1186/1471-2164-10-57)
Supplement: Additional file 1 — Assembled and annotated sialotranscriptome of An. darlingi female mosquitoes. Hyperlinked Excel spreadsheet and associated files with EST assembly results. This is a compressed ZIP file that should be expanded to a new directory. After this is done, start Excel and then open the file ending in .xls so the hyperlinks will work. [file 1471-2164-10-57-S1.zip › links/AD/anda-contig_358-AD.txt]

>anda-contig_358

AD-229 Ubiquitin/60s ribosomal protein L40 fusion [Anopheles dar...   151   7e-040
AD-239 Ubiquitin-like/40S ribosomal S30 protein fusion [Anophele...    27   0.019


==> AD-229 Ubiquitin/60s ribosomal protein L40 fusion [Anopheles
           darlingi]
          Length = 128

 Score =  151 bits (381), Expect = 7e-040
 Identities = 76/76 (100%), Positives = 76/76 (100%)
 Frame = +1

Query: 169 MQIFVKTLTGKTITLEVEPSDTIENVKAKIQDKEGIPPDQQRLIFAGKQLEDGRTLSDYN 348
           MQIFVKTLTGKTITLEVEPSDTIENVKAKIQDKEGIPPDQQRLIFAGKQLEDGRTLSDYN
Sbjct: 1   MQIFVKTLTGKTITLEVEPSDTIENVKAKIQDKEGIPPDQQRLIFAGKQLEDGRTLSDYN 60

Query: 349 IQKESTLHLVLRLRGG 396
           IQKESTLHLVLRLRGG
Sbjct: 61  IQKESTLHLVLRLRGG 76


 Score =  114 bits (285), Expect = 9e-029
 Identities = 56/57 (98%), Positives = 57/57 (100%)
 Frame = +1

Query: 1   DTIENVKAKIQDKEGIPPDQQRLIFAGKQLEDGRTLSDYNIQKESTLHLVLRLRGGM 171
           DTIENVKAKIQDKEGIPPDQQRLIFAGKQLEDGRTLSDYNIQKESTLHLVLRLRGG+
Sbjct: 21  DTIENVKAKIQDKEGIPPDQQRLIFAGKQLEDGRTLSDYNIQKESTLHLVLRLRGGI 77


==> AD-239 Ubiquitin-like/40S ribosomal S30 protein fusion [Anopheles
           darlingi]
          Length = 132

 Score = 26.9 bits (58), Expect = 0.019
 Identities = 19/53 (35%), Positives = 27/53 (50%), Gaps = 1/53 (1%)
 Frame = +1

Query: 169 MQIFVKTLTGKTITLEVEPSDTIENVKAKIQDKEGIPPDQQRLIFA-GKQLED 324
           MQ+ V+ L   T  LEV P D+I +VK  + + E I       ++  GK L D
Sbjct: 1   MQLHVRGLN--TQILEVRPEDSIHDVKRMLAEAESIDESVALSLWCEGKPLAD 51
