# Supplementary material for: The salivary gland transcriptome of the neotropical malaria vector Anopheles darlingi reveals accelerated evolution of genes relevant to hematophagy
Source: BMC Genomics. 2009 Jan 29;10:57. doi: 10.1186/1471-2164-10-57 (PMC2644710; doi:10.1186/1471-2164-10-57)
Supplement: Additional file 1 — Assembled and annotated sialotranscriptome of An. darlingi female mosquitoes. Hyperlinked Excel spreadsheet and associated files with EST assembly results. This is a compressed ZIP file that should be expanded to a new directory. After this is done, start Excel and then open the file ending in .xls so the hyperlinks will work. [file 1471-2164-10-57-S1.zip › links/AD/anda-contig_359-AD.txt]

>anda-contig_359

AD-259 putative GVQ-rich salivary protein [Anopheles darlingi]         26   0.082


==> AD-259 putative GVQ-rich salivary protein [Anopheles darlingi]
          Length = 103

 Score = 26.2 bits (56), Expect = 0.082
 Identities = 12/31 (38%), Positives = 15/31 (48%)
 Frame = +2

Query: 68  GFRGGFGSRGGARGGRGRGRGRGRGRGRGGK 160
           G   G G  GG +GG G G      +G GG+
Sbjct: 29  GHNDGHGGHGGFQGGHGHGVQGHGVQGHGGQ 59
