# Supplementary material for: The salivary gland transcriptome of the neotropical malaria vector Anopheles darlingi reveals accelerated evolution of genes relevant to hematophagy
Source: BMC Genomics. 2009 Jan 29;10:57. doi: 10.1186/1471-2164-10-57 (PMC2644710; doi:10.1186/1471-2164-10-57)
Supplement: Additional file 1 — Assembled and annotated sialotranscriptome of An. darlingi female mosquitoes. Hyperlinked Excel spreadsheet and associated files with EST assembly results. This is a compressed ZIP file that should be expanded to a new directory. After this is done, start Excel and then open the file ending in .xls so the hyperlinks will work. [file 1471-2164-10-57-S1.zip › links/AD/anda-contig_36-AD.txt]

>anda-contig_36

AD-36 hypothetical salivary protein 15 [Anopheles darlingi]           151   8e-040
AD-37 hypothetical salivary protein 15 [Anopheles darlingi]           142   7e-037
AD-35 hypothetical salivary protein 15 [Anopheles darlingi]           138   1e-035


==> AD-36 hypothetical salivary protein 15 [Anopheles darlingi]
          Length = 78

 Score =  151 bits (382), Expect = 8e-040
 Identities = 78/78 (100%), Positives = 78/78 (100%)
 Frame = +1

Query: 103 MKVYAGLRMLMMVVVVALLLLVCCGEAAPGKNAQSLSSAKKASSAAKKANAPHHSLGGGA 282
           MKVYAGLRMLMMVVVVALLLLVCCGEAAPGKNAQSLSSAKKASSAAKKANAPHHSLGGGA
Sbjct: 1   MKVYAGLRMLMMVVVVALLLLVCCGEAAPGKNAQSLSSAKKASSAAKKANAPHHSLGGGA 60

Query: 283 RTALGAGGVAGGIASALF 336
           RTALGAGGVAGGIASALF
Sbjct: 61  RTALGAGGVAGGIASALF 78


==> AD-37 hypothetical salivary protein 15 [Anopheles darlingi]
          Length = 76

 Score =  142 bits (357), Expect = 7e-037
 Identities = 75/78 (96%), Positives = 75/78 (96%)
 Frame = +1

Query: 103 MKVYAGLRMLMMVVVVALLLLVCCGEAAPGKNAQSLSSAKKASSAAKKANAPHHSLGGGA 282
           MKVYAGLRMLMMVVV  LLLLVCCGEAAPGKNAQSLSSAKKASSAAKKANAPHHSLGGGA
Sbjct: 1   MKVYAGLRMLMMVVV--LLLLVCCGEAAPGKNAQSLSSAKKASSAAKKANAPHHSLGGGA 58

Query: 283 RTALGAGGVAGGIASALF 336
           RTALG GGVAGGIASALF
Sbjct: 59  RTALGVGGVAGGIASALF 76


==> AD-35 hypothetical salivary protein 15 [Anopheles darlingi]
          Length = 74

 Score =  138 bits (347), Expect = 1e-035
 Identities = 73/78 (93%), Positives = 74/78 (94%)
 Frame = +1

Query: 103 MKVYAGLRMLMMVVVVALLLLVCCGEAAPGKNAQSLSSAKKASSAAKKANAPHHSLGGGA 282
           MKVYAGLRMLM+V    LLLLVCCGEAAPGKNAQSLSSAKKASSAAKKANAPHHSLGGGA
Sbjct: 1   MKVYAGLRMLMVV----LLLLVCCGEAAPGKNAQSLSSAKKASSAAKKANAPHHSLGGGA 56

Query: 283 RTALGAGGVAGGIASALF 336
           RTALGAGGVAGGIASALF
Sbjct: 57  RTALGAGGVAGGIASALF 74
