# Supplementary material for: The salivary gland transcriptome of the neotropical malaria vector Anopheles darlingi reveals accelerated evolution of genes relevant to hematophagy
Source: BMC Genomics. 2009 Jan 29;10:57. doi: 10.1186/1471-2164-10-57 (PMC2644710; doi:10.1186/1471-2164-10-57)
Supplement: Additional file 1 — Assembled and annotated sialotranscriptome of An. darlingi female mosquitoes. Hyperlinked Excel spreadsheet and associated files with EST assembly results. This is a compressed ZIP file that should be expanded to a new directory. After this is done, start Excel and then open the file ending in .xls so the hyperlinks will work. [file 1471-2164-10-57-S1.zip › links/AD/anda-contig_362-AD.txt]

>anda-contig_362

AD-873 mucin-like peritrophin [Anopheles darlingi]                    365   e-104


==> AD-873 mucin-like peritrophin [Anopheles darlingi]
          Length = 168

 Score =  365 bits (936), Expect = e-104
 Identities = 164/168 (97%), Positives = 165/168 (98%)
 Frame = +3

Query: 54  MKVTVSSFYGSAGVVVLLLLTTVLASDRCPPKDDPEEPPVLFPHPTDCDKFIICSNGREV 233
           MKVTVSSFYGSAGVVVLLLLTTVLASDRCPP+DDPEEPPVLFPHPTDCDKFIICSNGREV
Sbjct: 1   MKVTVSSFYGSAGVVVLLLLTTVLASDRCPPRDDPEEPPVLFPHPTDCDKFIICSNGREV 60

Query: 234 TSKCPPGLLWNDRAKRCDYPSESDCVPEEGETDSITTTTNEQVSYDCPPVYDPDHMVYIP 413
           TSKCPPGLLWNDRAKRCDYPSESDCVPEEGETD ITTTTNEQVSYDCPPVYDPDHMVYIP
Sbjct: 61  TSKCPPGLLWNDRAKRCDYPSESDCVPEEGETDFITTTTNEQVSYDCPPVYDPDHMVYIP 120

Query: 414 HGTDCTKYFICDPYGVPLQQNCPPGLHWNQVVSYCDFPELAQCTADXR 557
           HGTDCTKYFICDPYGVPLQQNCPPGLHWNQVVSYCDFPELAQCT D R
Sbjct: 121 HGTDCTKYFICDPYGVPLQQNCPPGLHWNQVVSYCDFPELAQCTVDQR 168
