# Supplementary material for: The salivary gland transcriptome of the neotropical malaria vector Anopheles darlingi reveals accelerated evolution of genes relevant to hematophagy
Source: BMC Genomics. 2009 Jan 29;10:57. doi: 10.1186/1471-2164-10-57 (PMC2644710; doi:10.1186/1471-2164-10-57)
Supplement: Additional file 1 — Assembled and annotated sialotranscriptome of An. darlingi female mosquitoes. Hyperlinked Excel spreadsheet and associated files with EST assembly results. This is a compressed ZIP file that should be expanded to a new directory. After this is done, start Excel and then open the file ending in .xls so the hyperlinks will work. [file 1471-2164-10-57-S1.zip › links/AD/anda-contig_367-AD.txt]

>anda-contig_367

AD-167 40S ribosomal protein S3A [Anopheles darlingi]                  28   0.038
AD-168 40S ribosomal protein S3A [Anopheles darlingi]                  27   0.049


==> AD-167 40S ribosomal protein S3A [Anopheles darlingi]
          Length = 269

 Score = 27.7 bits (60), Expect = 0.038
 Identities = 31/147 (21%), Positives = 64/147 (43%), Gaps = 19/147 (12%)
 Frame = +1

Query: 61  SERYDDMARAMKSVTETGVELSNEERNLLSV-----AYKNVVGARRSSW----------- 192
           +++   M +  +++ E  V++   +  LL V       K+ V  R++ +           
Sbjct: 110 TDKLRSMVKKWQTLIECSVDVKTTDGYLLRVFCIGFTIKDSVSQRKTCYAQHSQIKNIRQ 169

Query: 193 RVISSIEQKTESSARKQQLAREYRERVEKELREICYEVLGLLDKFL--IPKASNPESKVF 366
           R+ + I+++  +S  K  + +   + + K++ + C  V  L D F+  +     P   + 
Sbjct: 170 RMTTIIKREIINSDLKGVVEKLLPDSIAKDIEKACQVVYPLHDVFIRKVKVLKKPRFDLS 229

Query: 367 -YLKMKGDYYRYLAEVATGETRHTVVD 444
             L++ GD     AEV+TG     VVD
Sbjct: 230 SLLELHGDGGGKAAEVSTGAASGVVVD 256


==> AD-168 40S ribosomal protein S3A [Anopheles darlingi]
          Length = 269

 Score = 27.3 bits (59), Expect = 0.049
 Identities = 31/147 (21%), Positives = 64/147 (43%), Gaps = 19/147 (12%)
 Frame = +1

Query: 61  SERYDDMARAMKSVTETGVELSNEERNLLSV-----AYKNVVGARRSSW----------- 192
           +++   M +  +++ E  V++   +  LL V       K+ V  R++ +           
Sbjct: 110 TDKLRSMVKKWQTLIECSVDVKTTDGYLLRVFCIGFTIKDSVSQRKTCYAQHSQIKNIRQ 169

Query: 193 RVISSIEQKTESSARKQQLAREYRERVEKELREICYEVLGLLDKFL--IPKASNPESKVF 366
           R+ + I+++  +S  K  + +   + + K++ + C  V  L D F+  +     P   + 
Sbjct: 170 RMTTIIKREIINSDLKGVVEKLLPDSIAKDIEKACQVVYPLHDVFIRKVKVLKKPRFDLS 229

Query: 367 -YLKMKGDYYRYLAEVATGETRHTVVD 444
             L++ GD     AEV+TG     VVD
Sbjct: 230 SLLELHGDGGGKAAEVSTGAASGDVVD 256
