# Supplementary material for: The salivary gland transcriptome of the neotropical malaria vector Anopheles darlingi reveals accelerated evolution of genes relevant to hematophagy
Source: BMC Genomics. 2009 Jan 29;10:57. doi: 10.1186/1471-2164-10-57 (PMC2644710; doi:10.1186/1471-2164-10-57)
Supplement: Additional file 1 — Assembled and annotated sialotranscriptome of An. darlingi female mosquitoes. Hyperlinked Excel spreadsheet and associated files with EST assembly results. This is a compressed ZIP file that should be expanded to a new directory. After this is done, start Excel and then open the file ending in .xls so the hyperlinks will work. [file 1471-2164-10-57-S1.zip › links/AD/anda-contig_37-AD.txt]

>anda-contig_37

AD-37 hypothetical salivary protein 15 [Anopheles darlingi]           148   4e-039
AD-36 hypothetical salivary protein 15 [Anopheles darlingi]           142   4e-037
AD-35 hypothetical salivary protein 15 [Anopheles darlingi]           138   4e-036


==> AD-37 hypothetical salivary protein 15 [Anopheles darlingi]
          Length = 76

 Score =  148 bits (374), Expect = 4e-039
 Identities = 76/76 (100%), Positives = 76/76 (100%)
 Frame = +2

Query: 122 MKVYAGLRMLMMVVVLLLLVCCGEAAPGKNAQSLSSAKKASSAAKKANAPHHSLGGGART 301
           MKVYAGLRMLMMVVVLLLLVCCGEAAPGKNAQSLSSAKKASSAAKKANAPHHSLGGGART
Sbjct: 1   MKVYAGLRMLMMVVVLLLLVCCGEAAPGKNAQSLSSAKKASSAAKKANAPHHSLGGGART 60

Query: 302 ALGVGGVAGGIASALF 349
           ALGVGGVAGGIASALF
Sbjct: 61  ALGVGGVAGGIASALF 76


==> AD-36 hypothetical salivary protein 15 [Anopheles darlingi]
          Length = 78

 Score =  142 bits (357), Expect = 4e-037
 Identities = 75/78 (96%), Positives = 75/78 (96%), Gaps = 2/78 (2%)
 Frame = +2

Query: 122 MKVYAGLRMLMMVVV--LLLLVCCGEAAPGKNAQSLSSAKKASSAAKKANAPHHSLGGGA 295
           MKVYAGLRMLMMVVV  LLLLVCCGEAAPGKNAQSLSSAKKASSAAKKANAPHHSLGGGA
Sbjct: 1   MKVYAGLRMLMMVVVVALLLLVCCGEAAPGKNAQSLSSAKKASSAAKKANAPHHSLGGGA 60

Query: 296 RTALGVGGVAGGIASALF 349
           RTALG GGVAGGIASALF
Sbjct: 61  RTALGAGGVAGGIASALF 78


==> AD-35 hypothetical salivary protein 15 [Anopheles darlingi]
          Length = 74

 Score =  138 bits (348), Expect = 4e-036
 Identities = 73/76 (96%), Positives = 73/76 (96%)
 Frame = +2

Query: 122 MKVYAGLRMLMMVVVLLLLVCCGEAAPGKNAQSLSSAKKASSAAKKANAPHHSLGGGART 301
           MKVYAGLRMLM  VVLLLLVCCGEAAPGKNAQSLSSAKKASSAAKKANAPHHSLGGGART
Sbjct: 1   MKVYAGLRMLM--VVLLLLVCCGEAAPGKNAQSLSSAKKASSAAKKANAPHHSLGGGART 58

Query: 302 ALGVGGVAGGIASALF 349
           ALG GGVAGGIASALF
Sbjct: 59  ALGAGGVAGGIASALF 74
