# Supplementary material for: The salivary gland transcriptome of the neotropical malaria vector Anopheles darlingi reveals accelerated evolution of genes relevant to hematophagy
Source: BMC Genomics. 2009 Jan 29;10:57. doi: 10.1186/1471-2164-10-57 (PMC2644710; doi:10.1186/1471-2164-10-57)
Supplement: Additional file 1 — Assembled and annotated sialotranscriptome of An. darlingi female mosquitoes. Hyperlinked Excel spreadsheet and associated files with EST assembly results. This is a compressed ZIP file that should be expanded to a new directory. After this is done, start Excel and then open the file ending in .xls so the hyperlinks will work. [file 1471-2164-10-57-S1.zip › links/AD/anda-contig_373-AD.txt]

>anda-contig_373

AD-67 probable salivary maltase precursor - truncated at 5 prime...    64   1e-013
AD-70 probable salivary maltase precursor [Anopheles darlingi]         63   3e-013
AD-68 salivary maltase - truncated at 5 prime [Anopheles darlingi]     63   3e-013
AD-66 ALPHA-AMYLASE - truncated at 5 prime [Anopheles darlingi]        62   5e-013
AD-69 ALPHA-AMYLASE - truncated at 5 prime [Anopheles darlingi]        62   7e-013
AD-71 salivary maltase - truncated at 5 prime [Anopheles darlingi]     60   2e-012


==> AD-67 probable salivary maltase precursor - truncated at 5 prime
           [Anopheles darlingi]
          Length = 239

 Score = 64.3 bits (155), Expect = 1e-013
 Identities = 36/109 (33%), Positives = 60/109 (55%), Gaps = 2/109 (1%)
 Frame = +3

Query: 15  APRSHVKIFKSLVRLRKQRTLREGSMDMQLIGDNIIVIKRHLDNVSTIIAILNF-NKTAQ 191
           APRSH+K F  L   RK+R L EG  ++ ++   +++ +R +  V   +  LNF ++  Q
Sbjct: 121 APRSHLKTFIQLTHYRKRRLLAEGDFELHVVDRELVLYRRKVARVGEAVIALNFGDQPVQ 180

Query: 192 TIKLSSVFQDL-PALFEVITSSLQTDYIDGSIVARDEVVLPADAAIVLE 335
            + L  VF  +     EV+ SSLQ     G+ +  ++  LPA++ IVL+
Sbjct: 181 GLPLRKVFSGVRRGKMEVVASSLQVPVTAGATIDPEQFALPANSGIVLQ 229


==> AD-70 probable salivary maltase precursor [Anopheles darlingi]
          Length = 594

 Score = 63.2 bits (152), Expect = 3e-013
 Identities = 36/108 (33%), Positives = 59/108 (54%), Gaps = 2/108 (1%)
 Frame = +3

Query: 18  PRSHVKIFKSLVRLRKQRTLREGSMDMQLIGDNIIVIKRHLDNVSTIIAILNF-NKTAQT 194
           PRSH+K F  L   RK+R L EG  ++ ++   +++ +R +  V   +  LNF ++  Q 
Sbjct: 477 PRSHLKTFIQLTHYRKRRLLAEGDFELHVVDRELVLYRRKVARVGEAVIALNFGDQPVQG 536

Query: 195 IKLSSVFQDL-PALFEVITSSLQTDYIDGSIVARDEVVLPADAAIVLE 335
           + L  VF  +     EV+ SSLQ     G+ V  ++  LPA++ IVL+
Sbjct: 537 LPLRKVFSGVRRGKMEVVASSLQVPVTAGATVDPEQFALPANSGIVLQ 584


==> AD-68 salivary maltase - truncated at 5 prime [Anopheles darlingi]
          Length = 188

 Score = 63.2 bits (152), Expect = 3e-013
 Identities = 36/108 (33%), Positives = 59/108 (54%), Gaps = 2/108 (1%)
 Frame = +3

Query: 18  PRSHVKIFKSLVRLRKQRTLREGSMDMQLIGDNIIVIKRHLDNVSTIIAILNF-NKTAQT 194
           PRSH+K F  L   RK+R L EG  ++ ++   +++ +R +  V   +  LNF ++  Q 
Sbjct: 71  PRSHLKTFIQLTHYRKRRLLAEGDFELHVVDRELVLYRRKVARVGEAVIALNFGDQPVQG 130

Query: 195 IKLSSVFQDL-PALFEVITSSLQTDYIDGSIVARDEVVLPADAAIVLE 335
           + L  VF  +     EV+ SSLQ     G+ V  ++  LPA++ IVL+
Sbjct: 131 LPLRKVFSGVRRGKMEVVASSLQVPVTAGATVDPEQFALPANSGIVLQ 178


==> AD-66 ALPHA-AMYLASE - truncated at 5 prime [Anopheles darlingi]
          Length = 294

 Score = 62.4 bits (150), Expect = 5e-013
 Identities = 37/109 (33%), Positives = 58/109 (53%), Gaps = 2/109 (1%)
 Frame = +3

Query: 15  APRSHVKIFKSLVRLRKQRTLREGSMDMQLIGDNIIVIKRHLDNVSTIIAILNF-NKTAQ 191
           APRSH+K F  L   RK+R L EG  ++ ++   +++ +R +  V   +  LNF ++  Q
Sbjct: 176 APRSHLKTFIQLTHYRKRRLLAEGDFELHVVDRELVLYRRKVAGVGEAVIALNFGDQPVQ 235

Query: 192 TIKLSSVFQDL-PALFEVITSSLQTDYIDGSIVARDEVVLPADAAIVLE 335
              L  VF        EV+ SSLQ     G+ V  ++  LPA++ IVL+
Sbjct: 236 GSPLRKVFSGARRGRMEVVASSLQVPVTAGATVDPEQFALPANSGIVLQ 284


==> AD-69 ALPHA-AMYLASE - truncated at 5 prime [Anopheles darlingi]
          Length = 193

 Score = 62.0 bits (149), Expect = 7e-013
 Identities = 35/108 (32%), Positives = 59/108 (54%), Gaps = 2/108 (1%)
 Frame = +3

Query: 18  PRSHVKIFKSLVRLRKQRTLREGSMDMQLIGDNIIVIKRHLDNVSTIIAILNF-NKTAQT 194
           PRSH+K F  L   RK+R L EG  ++ ++   +++ +R +  V   +  LNF ++  Q 
Sbjct: 76  PRSHLKTFIQLTHYRKRRLLAEGDFELHVVDRELVLYRRKVARVGEAVIALNFGDQPVQG 135

Query: 195 IKLSSVFQDL-PALFEVITSSLQTDYIDGSIVARDEVVLPADAAIVLE 335
           + L  VF  +     EV+ SSLQ     G+ +  ++  LPA++ IVL+
Sbjct: 136 LPLRKVFSGVRRGKMEVVASSLQVPVTAGATIDPEQFSLPANSGIVLQ 183


==> AD-71 salivary maltase - truncated at 5 prime [Anopheles darlingi]
          Length = 162

 Score = 60.5 bits (145), Expect = 2e-012
 Identities = 34/108 (31%), Positives = 58/108 (53%), Gaps = 2/108 (1%)
 Frame = +3

Query: 18  PRSHVKIFKSLVRLRKQRTLREGSMDMQLIGDNIIVIKRHLDNVSTIIAILNF-NKTAQT 194
           PRSH+K F  L   RK+R L EG  ++ ++   +++ +R +  V   +  LNF ++    
Sbjct: 45  PRSHLKTFIQLTHYRKRRLLAEGDFELHVVDRELVLYRRKVARVGEAVIALNFADQPVHG 104

Query: 195 IKLSSVFQDL-PALFEVITSSLQTDYIDGSIVARDEVVLPADAAIVLE 335
           + L  VF  +     EV+ SSLQ     G+ V  ++  LPA++ +VL+
Sbjct: 105 LPLRKVFSGVRRGKMEVVASSLQVPVTAGATVDPEQFALPANSGLVLQ 152
