# Supplementary material for: The salivary gland transcriptome of the neotropical malaria vector Anopheles darlingi reveals accelerated evolution of genes relevant to hematophagy
Source: BMC Genomics. 2009 Jan 29;10:57. doi: 10.1186/1471-2164-10-57 (PMC2644710; doi:10.1186/1471-2164-10-57)
Supplement: Additional file 1 — Assembled and annotated sialotranscriptome of An. darlingi female mosquitoes. Hyperlinked Excel spreadsheet and associated files with EST assembly results. This is a compressed ZIP file that should be expanded to a new directory. After this is done, start Excel and then open the file ending in .xls so the hyperlinks will work. [file 1471-2164-10-57-S1.zip › links/AD/anda-contig_376-AD.txt]

>anda-contig_376

AD-698 CLIP-domain serine protease subfamily D - truncated at 5 ...    83   3e-019


==> AD-698 CLIP-domain serine protease subfamily D - truncated at 5
           prime [Anopheles darlingi]
          Length = 176

 Score = 82.8 bits (203), Expect = 3e-019
 Identities = 55/159 (34%), Positives = 81/159 (50%), Gaps = 20/159 (12%)
 Frame = +3

Query: 30  DISLLKTTVNMDWNRAVGPVCLPFS--YSSYSFANLEVDIAGWGTTSFGGPMSTVLRKIT 203
           D+++L     + ++ A+ P+CLP +    S  F N    +AGWG T  GG  + VL+++ 
Sbjct: 16  DVAVLFMDREVQFSDAIKPICLPLNEPIRSKDFTNFNPFVAGWGRTQEGGKSANVLQELQ 75

Query: 204 LTVLPN----------GSCSAPFLNDMK-LCT--FAAGRDSCQYGSGGPLYL----RGVQ 332
           + ++ N          G   +P   D   LC      G+DSCQ  SGGPL L      V 
Sbjct: 76  IPIITNDERRTLYTKIGKVFSPKQFDSAVLCAGKIEGGQDSCQGDSGGPLMLPQRSGTVF 135

Query: 333 RMYTIGIISYGSGCA-ASTPSVNSRVTSQLNWIRSKTPE 446
             Y +GI+SYG GCA A  P V +RV + ++WI+ K  E
Sbjct: 136 YYYQVGIVSYGIGCARAEVPGVYTRVATFVDWIQQKVAE 174
