# Supplementary material for: The salivary gland transcriptome of the neotropical malaria vector Anopheles darlingi reveals accelerated evolution of genes relevant to hematophagy
Source: BMC Genomics. 2009 Jan 29;10:57. doi: 10.1186/1471-2164-10-57 (PMC2644710; doi:10.1186/1471-2164-10-57)
Supplement: Additional file 1 — Assembled and annotated sialotranscriptome of An. darlingi female mosquitoes. Hyperlinked Excel spreadsheet and associated files with EST assembly results. This is a compressed ZIP file that should be expanded to a new directory. After this is done, start Excel and then open the file ending in .xls so the hyperlinks will work. [file 1471-2164-10-57-S1.zip › links/AD/anda-contig_38-AD.txt]

>anda-contig_38

AD-38 Antigen 5-related 2 [Anopheles darlingi]                        557   e-162
AD-430 antigen 5-related 2 protein [Anopheles darlingi]               217   2e-059


==> AD-38 Antigen 5-related 2 [Anopheles darlingi]
          Length = 262

 Score =  557 bits (1436), Expect = e-162
 Identities = 262/262 (100%), Positives = 262/262 (100%)
 Frame = +2

Query: 11  MATWITGTVALLLFALLEDTLGYDYCSTSDCHRQGEHVGCRPPATSGGPTCKGLKDARKV 190
           MATWITGTVALLLFALLEDTLGYDYCSTSDCHRQGEHVGCRPPATSGGPTCKGLKDARKV
Sbjct: 1   MATWITGTVALLLFALLEDTLGYDYCSTSDCHRQGEHVGCRPPATSGGPTCKGLKDARKV 60

Query: 191 RISPELQQFILNEHNKNRSRLALGQVSPYRKAQKMPTLVWDPELASLADANARSCNYGHD 370
           RISPELQQFILNEHNKNRSRLALGQVSPYRKAQKMPTLVWDPELASLADANARSCNYGHD
Sbjct: 61  RISPELQQFILNEHNKNRSRLALGQVSPYRKAQKMPTLVWDPELASLADANARSCNYGHD 120

Query: 371 HCRSTQQFPYAGQNIAITKFYGYKFTDKELVTRFVSGWWSEYVDARPQYITAYPSSYSGK 550
           HCRSTQQFPYAGQNIAITKFYGYKFTDKELVTRFVSGWWSEYVDARPQYITAYPSSYSGK
Sbjct: 121 HCRSTQQFPYAGQNIAITKFYGYKFTDKELVTRFVSGWWSEYVDARPQYITAYPSSYSGK 180

Query: 551 PIGHFTQIASDRTTKVGCSMWYWKDGQFDVYYFVCNYSVTNIIKKSVYLAGDRTGSQCKK 730
           PIGHFTQIASDRTTKVGCSMWYWKDGQFDVYYFVCNYSVTNIIKKSVYLAGDRTGSQCKK
Sbjct: 181 PIGHFTQIASDRTTKVGCSMWYWKDGQFDVYYFVCNYSVTNIIKKSVYLAGDRTGSQCKK 240

Query: 731 GLNSKFPGLCNVGEAPRTLNDA 796
           GLNSKFPGLCNVGEAPRTLNDA
Sbjct: 241 GLNSKFPGLCNVGEAPRTLNDA 262


==> AD-430 antigen 5-related 2 protein [Anopheles darlingi]
          Length = 256

 Score =  217 bits (553), Expect = 2e-059
 Identities = 106/249 (42%), Positives = 155/249 (62%), Gaps = 2/249 (0%)
 Frame = +2

Query: 35  VALLLFA-LLEDTLGYDYCSTSDCHRQGEHVGCRPPATSGGPTCKGLKDARKVRISPELQ 211
           V ++LF  L+    G +YC+ S C    ++VGC PP  +G P C  +K  R + ++  +Q
Sbjct: 3   VTIVLFCGLIAGLSGQEYCNPSYCGLT-KNVGCNPPPLTGAPYCAVVK-GRVIEVNATIQ 60

Query: 212 QFILNEHNKNRSRLALGQVSPYRKAQKMPTLVWDPELASLADANARSCNYGHDHCRSTQQ 391
           + IL+EHN+ R++LA+G ++ Y  A +MPTL WD  LA+ A  NAR+C + HD CR+T +
Sbjct: 61  ELILSEHNRLRNQLAIGNLTGYASAARMPTLAWDNILAAQAGHNARTCTFAHDTCRNTAK 120

Query: 392 FPYAGQNIAITKFYGYKFTDKELVTRFVSGWWSEYVDARPQYITAYPSSYSGKPIGHFTQ 571
           +   GQNIA   FYG   +   LV   V+ WW+E  DA    +  YP  ++G  IGHFTQ
Sbjct: 121 YVTQGQNIASQSFYGTTKSVDTLVREMVAAWWNENQDATQVQVDKYPRGWTGNAIGHFTQ 180

Query: 572 IASDRTTKVGCSMWYWKDGQ-FDVYYFVCNYSVTNIIKKSVYLAGDRTGSQCKKGLNSKF 748
           + SDRT+ +GC+M YW + + +D YY VCNY +TNI++++VY  G  T S C  G N  +
Sbjct: 181 MVSDRTSTIGCAMQYWVEQEIWDTYYLVCNYGLTNIVERAVYKKG-TTASSCNTGTNPTY 239

Query: 749 PGLCNVGEA 775
           PGLC+  E+
Sbjct: 240 PGLCSTNES 248
