# Supplementary material for: The salivary gland transcriptome of the neotropical malaria vector Anopheles darlingi reveals accelerated evolution of genes relevant to hematophagy
Source: BMC Genomics. 2009 Jan 29;10:57. doi: 10.1186/1471-2164-10-57 (PMC2644710; doi:10.1186/1471-2164-10-57)
Supplement: Additional file 1 — Assembled and annotated sialotranscriptome of An. darlingi female mosquitoes. Hyperlinked Excel spreadsheet and associated files with EST assembly results. This is a compressed ZIP file that should be expanded to a new directory. After this is done, start Excel and then open the file ending in .xls so the hyperlinks will work. [file 1471-2164-10-57-S1.zip › links/AD/anda-contig_39-AD.txt]

>anda-contig_39

AD-38 Antigen 5-related 2 [Anopheles darlingi]                        532   e-154
AD-430 antigen 5-related 2 protein [Anopheles darlingi]               216   5e-059


==> AD-38 Antigen 5-related 2 [Anopheles darlingi]
          Length = 262

 Score =  532 bits (1370), Expect = e-154
 Identities = 251/254 (98%), Positives = 251/254 (98%)
 Frame = +2

Query: 104 VAFLLFALLEGTLGYDYCSTSDCHRQGEHVGCRPPATSGGPTCKGLKDARKVRISPELQQ 283
           VA LLFALLE TLGYDYCSTSDCHRQGEHVGCRPPATSGGPTCKGLKDARKVRISPELQQ
Sbjct: 9   VALLLFALLEDTLGYDYCSTSDCHRQGEHVGCRPPATSGGPTCKGLKDARKVRISPELQQ 68

Query: 284 FILNEHNKNRSRLALGQVSPYRKAQKMLTLVWDPELASLADANARSCNYGHDHCRSTQQF 463
           FILNEHNKNRSRLALGQVSPYRKAQKM TLVWDPELASLADANARSCNYGHDHCRSTQQF
Sbjct: 69  FILNEHNKNRSRLALGQVSPYRKAQKMPTLVWDPELASLADANARSCNYGHDHCRSTQQF 128

Query: 464 PYAGQNIAITKFYGYKFTDKELVTRFVSGWWSEYVDARPQYITAYPSSYSGKPIGHFTQI 643
           PYAGQNIAITKFYGYKFTDKELVTRFVSGWWSEYVDARPQYITAYPSSYSGKPIGHFTQI
Sbjct: 129 PYAGQNIAITKFYGYKFTDKELVTRFVSGWWSEYVDARPQYITAYPSSYSGKPIGHFTQI 188

Query: 644 ASDRTTKVGCSMWYWKDGQFDVYYFVCNYSVTNIIKKSVYLAGDRTGSQCKKGLNSKFPG 823
           ASDRTTKVGCSMWYWKDGQFDVYYFVCNYSVTNIIKKSVYLAGDRTGSQCKKGLNSKFPG
Sbjct: 189 ASDRTTKVGCSMWYWKDGQFDVYYFVCNYSVTNIIKKSVYLAGDRTGSQCKKGLNSKFPG 248

Query: 824 LCNVGEAPRTLNDA 865
           LCNVGEAPRTLNDA
Sbjct: 249 LCNVGEAPRTLNDA 262


==> AD-430 antigen 5-related 2 protein [Anopheles darlingi]
          Length = 256

 Score =  216 bits (550), Expect = 5e-059
 Identities = 106/250 (42%), Positives = 155/250 (62%), Gaps = 2/250 (0%)
 Frame = +2

Query: 101 IVAFLLFA-LLEGTLGYDYCSTSDCHRQGEHVGCRPPATSGGPTCKGLKDARKVRISPEL 277
           +V  +LF  L+ G  G +YC+ S C    ++VGC PP  +G P C  +K  R + ++  +
Sbjct: 2   LVTIVLFCGLIAGLSGQEYCNPSYCGLT-KNVGCNPPPLTGAPYCAVVK-GRVIEVNATI 59

Query: 278 QQFILNEHNKNRSRLALGQVSPYRKAQKMLTLVWDPELASLADANARSCNYGHDHCRSTQ 457
           Q+ IL+EHN+ R++LA+G ++ Y  A +M TL WD  LA+ A  NAR+C + HD CR+T 
Sbjct: 60  QELILSEHNRLRNQLAIGNLTGYASAARMPTLAWDNILAAQAGHNARTCTFAHDTCRNTA 119

Query: 458 QFPYAGQNIAITKFYGYKFTDKELVTRFVSGWWSEYVDARPQYITAYPSSYSGKPIGHFT 637
           ++   GQNIA   FYG   +   LV   V+ WW+E  DA    +  YP  ++G  IGHFT
Sbjct: 120 KYVTQGQNIASQSFYGTTKSVDTLVREMVAAWWNENQDATQVQVDKYPRGWTGNAIGHFT 179

Query: 638 QIASDRTTKVGCSMWYWKDGQ-FDVYYFVCNYSVTNIIKKSVYLAGDRTGSQCKKGLNSK 814
           Q+ SDRT+ +GC+M YW + + +D YY VCNY +TNI++++VY  G  T S C  G N  
Sbjct: 180 QMVSDRTSTIGCAMQYWVEQEIWDTYYLVCNYGLTNIVERAVYKKG-TTASSCNTGTNPT 238

Query: 815 FPGLCNVGEA 844
           +PGLC+  E+
Sbjct: 239 YPGLCSTNES 248
