# Supplementary material for: The salivary gland transcriptome of the neotropical malaria vector Anopheles darlingi reveals accelerated evolution of genes relevant to hematophagy
Source: BMC Genomics. 2009 Jan 29;10:57. doi: 10.1186/1471-2164-10-57 (PMC2644710; doi:10.1186/1471-2164-10-57)
Supplement: Additional file 2 — Annotated sialotranscriptome of An. darlingi female mosquitoes. Hyperlinked Excel spreadsheet with deducted protein sequences. See description above. [file 1471-2164-10-57-S2.zip]

Archive with 4,598 entries (4,576 files):
- links/
- links/AEGY-PEP/
- links/AEGY-PEP/AD-1-AEGY-PEP.txt
- links/AEGY-PEP/AD-10-AEGY-PEP.txt
- links/AEGY-PEP/AD-100-AEGY-PEP.txt
- links/AEGY-PEP/AD-101-AEGY-PEP.txt
- links/AEGY-PEP/AD-102-AEGY-PEP.txt
- links/AEGY-PEP/AD-103-AEGY-PEP.txt
- links/AEGY-PEP/AD-107-AEGY-PEP.txt
- links/AEGY-PEP/AD-11-AEGY-PEP.txt
- links/AEGY-PEP/AD-111-AEGY-PEP.txt
- links/AEGY-PEP/AD-112-AEGY-PEP.txt
- links/AEGY-PEP/AD-114-AEGY-PEP.txt
- links/AEGY-PEP/AD-116-AEGY-PEP.txt
- links/AEGY-PEP/AD-117-AEGY-PEP.txt
- links/AEGY-PEP/AD-118-AEGY-PEP.txt
- links/AEGY-PEP/AD-119-AEGY-PEP.txt
- links/AEGY-PEP/AD-12-AEGY-PEP.txt
- links/AEGY-PEP/AD-120-AEGY-PEP.txt
- links/AEGY-PEP/AD-123-AEGY-PEP.txt
- links/AEGY-PEP/AD-124-AEGY-PEP.txt
- links/AEGY-PEP/AD-125-AEGY-PEP.txt
- links/AEGY-PEP/AD-126-AEGY-PEP.txt
- links/AEGY-PEP/AD-127-AEGY-PEP.txt
- links/AEGY-PEP/AD-13-AEGY-PEP.txt
- links/AEGY-PEP/AD-130-AEGY-PEP.txt
- links/AEGY-PEP/AD-132-AEGY-PEP.txt
- links/AEGY-PEP/AD-133-AEGY-PEP.txt
- links/AEGY-PEP/AD-134-AEGY-PEP.txt
- links/AEGY-PEP/AD-135-AEGY-PEP.txt
- links/AEGY-PEP/AD-136-AEGY-PEP.txt
- links/AEGY-PEP/AD-138-AEGY-PEP.txt
- links/AEGY-PEP/AD-14-AEGY-PEP.txt
- links/AEGY-PEP/AD-141-AEGY-PEP.txt
- links/AEGY-PEP/AD-143-AEGY-PEP.txt
- links/AEGY-PEP/AD-145-AEGY-PEP.txt
- links/AEGY-PEP/AD-146-AEGY-PEP.txt
- links/AEGY-PEP/AD-147-AEGY-PEP.txt
- links/AEGY-PEP/AD-148-AEGY-PEP.txt
- links/AEGY-PEP/AD-15-AEGY-PEP.txt
- links/AEGY-PEP/AD-151-AEGY-PEP.txt
- links/AEGY-PEP/AD-153-AEGY-PEP.txt
- links/AEGY-PEP/AD-156-AEGY-PEP.txt
- links/AEGY-PEP/AD-157-AEGY-PEP.txt
- links/AEGY-PEP/AD-158-AEGY-PEP.txt
- links/AEGY-PEP/AD-159-AEGY-PEP.txt
- links/AEGY-PEP/AD-16-AEGY-PEP.txt
- links/AEGY-PEP/AD-160-AEGY-PEP.txt
- links/AEGY-PEP/AD-165-AEGY-PEP.txt
- links/AEGY-PEP/AD-167-AEGY-PEP.txt
- links/AEGY-PEP/AD-168-AEGY-PEP.txt
- links/AEGY-PEP/AD-169-AEGY-PEP.txt
- links/AEGY-PEP/AD-17-AEGY-PEP.txt
- links/AEGY-PEP/AD-170-AEGY-PEP.txt
- links/AEGY-PEP/AD-171-AEGY-PEP.txt
- links/AEGY-PEP/AD-174-AEGY-PEP.txt
- links/AEGY-PEP/AD-175-AEGY-PEP.txt
- links/AEGY-PEP/AD-178-AEGY-PEP.txt
- links/AEGY-PEP/AD-18-AEGY-PEP.txt
- links/AEGY-PEP/AD-180-AEGY-PEP.txt
- links/AEGY-PEP/AD-184-AEGY-PEP.txt
- links/AEGY-PEP/AD-185-AEGY-PEP.txt
- links/AEGY-PEP/AD-186-AEGY-PEP.txt
- links/AEGY-PEP/AD-189-AEGY-PEP.txt
- links/AEGY-PEP/AD-19-AEGY-PEP.txt
- links/AEGY-PEP/AD-190-AEGY-PEP.txt
- links/AEGY-PEP/AD-191-AEGY-PEP.txt
- links/AEGY-PEP/AD-193-AEGY-PEP.txt
- links/AEGY-PEP/AD-195-AEGY-PEP.txt
- links/AEGY-PEP/AD-196-AEGY-PEP.txt
- links/AEGY-PEP/AD-2-AEGY-PEP.txt
- links/AEGY-PEP/AD-20-AEGY-PEP.txt
- links/AEGY-PEP/AD-201-AEGY-PEP.txt
- links/AEGY-PEP/AD-202-AEGY-PEP.txt
- links/AEGY-PEP/AD-203-AEGY-PEP.txt
- links/AEGY-PEP/AD-204-AEGY-PEP.txt
- links/AEGY-PEP/AD-205-AEGY-PEP.txt
- links/AEGY-PEP/AD-207-AEGY-PEP.txt
- links/AEGY-PEP/AD-208-AEGY-PEP.txt
- links/AEGY-PEP/AD-21-AEGY-PEP.txt
- links/AEGY-PEP/AD-212-AEGY-PEP.txt
- links/AEGY-PEP/AD-215-AEGY-PEP.txt
- links/AEGY-PEP/AD-216-AEGY-PEP.txt
- links/AEGY-PEP/AD-217-AEGY-PEP.txt
- links/AEGY-PEP/AD-22-AEGY-PEP.txt
- links/AEGY-PEP/AD-220-AEGY-PEP.txt
- links/AEGY-PEP/AD-222-AEGY-PEP.txt
- links/AEGY-PEP/AD-224-AEGY-PEP.txt
- links/AEGY-PEP/AD-225-AEGY-PEP.txt
- links/AEGY-PEP/AD-229-AEGY-PEP.txt
- links/AEGY-PEP/AD-23-AEGY-PEP.txt
- links/AEGY-PEP/AD-230-AEGY-PEP.txt
- links/AEGY-PEP/AD-231-AEGY-PEP.txt
- links/AEGY-PEP/AD-233-AEGY-PEP.txt
- links/AEGY-PEP/AD-235-AEGY-PEP.txt
- links/AEGY-PEP/AD-236-AEGY-PEP.txt
- links/AEGY-PEP/AD-237-AEGY-PEP.txt
- links/AEGY-PEP/AD-239-AEGY-PEP.txt
- links/AEGY-PEP/AD-24-AEGY-PEP.txt
- links/AEGY-PEP/AD-240-AEGY-PEP.txt
- links/AEGY-PEP/AD-241-AEGY-PEP.txt
- links/AEGY-PEP/AD-242-AEGY-PEP.txt
- links/AEGY-PEP/AD-243-AEGY-PEP.txt
- links/AEGY-PEP/AD-245-AEGY-PEP.txt
- links/AEGY-PEP/AD-246-AEGY-PEP.txt
- links/AEGY-PEP/AD-247-AEGY-PEP.txt
- links/AEGY-PEP/AD-25-AEGY-PEP.txt
- links/AEGY-PEP/AD-250-AEGY-PEP.txt
- links/AEGY-PEP/AD-251-AEGY-PEP.txt
- links/AEGY-PEP/AD-252-AEGY-PEP.txt
- links/AEGY-PEP/AD-253-AEGY-PEP.txt
- links/AEGY-PEP/AD-256-AEGY-PEP.txt
- links/AEGY-PEP/AD-257-AEGY-PEP.txt
- links/AEGY-PEP/AD-26-AEGY-PEP.txt
- links/AEGY-PEP/AD-262-AEGY-PEP.txt
- links/AEGY-PEP/AD-263-AEGY-PEP.txt
- links/AEGY-PEP/AD-267-AEGY-PEP.txt
- links/AEGY-PEP/AD-269-AEGY-PEP.txt
- links/AEGY-PEP/AD-27-AEGY-PEP.txt
- links/AEGY-PEP/AD-28-AEGY-PEP.txt
- links/AEGY-PEP/AD-280-AEGY-PEP.txt
- links/AEGY-PEP/AD-281-AEGY-PEP.txt
- links/AEGY-PEP/AD-286-AEGY-PEP.txt
- links/AEGY-PEP/AD-29-AEGY-PEP.txt
- links/AEGY-PEP/AD-295-AEGY-PEP.txt
- links/AEGY-PEP/AD-3-AEGY-PEP.txt
- links/AEGY-PEP/AD-31-AEGY-PEP.txt
- links/AEGY-PEP/AD-318-AEGY-PEP.txt
- links/AEGY-PEP/AD-32-AEGY-PEP.txt
- links/AEGY-PEP/AD-328-AEGY-PEP.txt
- links/AEGY-PEP/AD-345-AEGY-PEP.txt
- links/AEGY-PEP/AD-35-AEGY-PEP.txt
- links/AEGY-PEP/AD-350-AEGY-PEP.txt
- links/AEGY-PEP/AD-36-AEGY-PEP.txt
- links/AEGY-PEP/AD-37-AEGY-PEP.txt
- links/AEGY-PEP/AD-38-AEGY-PEP.txt
- links/AEGY-PEP/AD-390-AEGY-PEP.txt
- links/AEGY-PEP/AD-394-AEGY-PEP.txt
- links/AEGY-PEP/AD-395-AEGY-PEP.txt
- links/AEGY-PEP/AD-398-AEGY-PEP.txt
- links/AEGY-PEP/AD-401-AEGY-PEP.txt
- links/AEGY-PEP/AD-408-AEGY-PEP.txt
- links/AEGY-PEP/AD-41-AEGY-PEP.txt
- links/AEGY-PEP/AD-417-AEGY-PEP.txt
- links/AEGY-PEP/AD-42-AEGY-PEP.txt
- links/AEGY-PEP/AD-43-AEGY-PEP.txt
- links/AEGY-PEP/AD-430-AEGY-PEP.txt
- links/AEGY-PEP/AD-44-AEGY-PEP.txt
- links/AEGY-PEP/AD-45-AEGY-PEP.txt
- links/AEGY-PEP/AD-457-AEGY-PEP.txt
- links/AEGY-PEP/AD-46-AEGY-PEP.txt
- links/AEGY-PEP/AD-462-AEGY-PEP.txt
- links/AEGY-PEP/AD-47-AEGY-PEP.txt
- links/AEGY-PEP/AD-476-AEGY-PEP.txt
- links/AEGY-PEP/AD-489-AEGY-PEP.txt
- links/AEGY-PEP/AD-49-AEGY-PEP.txt
- links/AEGY-PEP/AD-50-AEGY-PEP.txt
- links/AEGY-PEP/AD-51-AEGY-PEP.txt
- links/AEGY-PEP/AD-519-AEGY-PEP.txt
- links/AEGY-PEP/AD-527-AEGY-PEP.txt
- links/AEGY-PEP/AD-53-AEGY-PEP.txt
- links/AEGY-PEP/AD-534-AEGY-PEP.txt
- links/AEGY-PEP/AD-54-AEGY-PEP.txt
- links/AEGY-PEP/AD-55-AEGY-PEP.txt
- links/AEGY-PEP/AD-56-AEGY-PEP.txt
- links/AEGY-PEP/AD-560-AEGY-PEP.txt
- links/AEGY-PEP/AD-57-AEGY-PEP.txt
- links/AEGY-PEP/AD-573-AEGY-PEP.txt
- links/AEGY-PEP/AD-58-AEGY-PEP.txt
- links/AEGY-PEP/AD-584-AEGY-PEP.txt
- links/AEGY-PEP/AD-59-AEGY-PEP.txt
- links/AEGY-PEP/AD-592-AEGY-PEP.txt
- links/AEGY-PEP/AD-60-AEGY-PEP.txt
- links/AEGY-PEP/AD-63-AEGY-PEP.txt
- links/AEGY-PEP/AD-64-AEGY-PEP.txt
- links/AEGY-PEP/AD-640-AEGY-PEP.txt
- links/AEGY-PEP/AD-65-AEGY-PEP.txt
- links/AEGY-PEP/AD-65a-AEGY-PEP.txt
- links/AEGY-PEP/AD-66-AEGY-PEP.txt
- links/AEGY-PEP/AD-67-AEGY-PEP.txt
- links/AEGY-PEP/AD-68-AEGY-PEP.txt
- links/AEGY-PEP/AD-680-AEGY-PEP.txt
- links/AEGY-PEP/AD-69-AEGY-PEP.txt
- links/AEGY-PEP/AD-698-AEGY-PEP.txt
- links/AEGY-PEP/AD-7-AEGY-PEP.txt
- links/AEGY-PEP/AD-70-AEGY-PEP.txt
- links/AEGY-PEP/AD-71-AEGY-PEP.txt
- links/AEGY-PEP/AD-710-AEGY-PEP.txt
- links/AEGY-PEP/AD-76-AEGY-PEP.txt
- links/AEGY-PEP/AD-77-AEGY-PEP.txt
- links/AEGY-PEP/AD-79-AEGY-PEP.txt
- links/AEGY-PEP/AD-795-AEGY-PEP.txt
- links/AEGY-PEP/AD-8-AEGY-PEP.txt
- links/AEGY-PEP/AD-81-AEGY-PEP.txt
- links/AEGY-PEP/AD-82-AEGY-PEP.txt
- links/AEGY-PEP/AD-83-AEGY-PEP.txt
- links/AEGY-PEP/AD-85-AEGY-PEP.txt
- links/AEGY-PEP/AD-86-AEGY-PEP.txt
- links/AEGY-PEP/AD-870-AEGY-PEP.txt
- links/AEGY-PEP/AD-873-AEGY-PEP.txt
- links/AEGY-PEP/AD-89-AEGY-PEP.txt
- links/AEGY-PEP/AD-9-AEGY-PEP.txt
- links/AEGY-PEP/AD-90-AEGY-PEP.txt
- links/AEGY-PEP/AD-91-AEGY-PEP.txt
- links/AEGY-PEP/AD-92-AEGY-PEP.txt
- links/AEGY-PEP/AD-927-AEGY-PEP.txt
- links/AEGY-PEP/AD-937-AEGY-PEP.txt
- links/AEGY-PEP/AD-939-AEGY-PEP.txt
- links/AEGY-PEP/AD-94-AEGY-PEP.txt
- links/AEGY-PEP/AD-95-AEGY-PEP.txt
- links/AEGY-PEP/AD-96-AEGY-PEP.txt
- links/AEGY-PEP/AD-97-AEGY-PEP.txt
- links/AEGY-PEP/AD-98-AEGY-PEP.txt
- links/AEGY-PEP/AD-99-AEGY-PEP.txt
- links/AEGY-PEP/IS07-104-AEGY-PEP.txt
- links/AGPROT/
- links/AGPROT/AD-1-AGPROT.txt
- links/AGPROT/AD-10-AGPROT.txt
- links/AGPROT/AD-100-AGPROT.txt
- links/AGPROT/AD-101-AGPROT.txt
- links/AGPROT/AD-102-AGPROT.txt
- links/AGPROT/AD-103-AGPROT.txt
- links/AGPROT/AD-11-AGPROT.txt
- links/AGPROT/AD-111-AGPROT.txt
- links/AGPROT/AD-112-AGPROT.txt
- links/AGPROT/AD-114-AGPROT.txt
- links/AGPROT/AD-116-AGPROT.txt
- links/AGPROT/AD-117-AGPROT.txt
- links/AGPROT/AD-118-AGPROT.txt
- links/AGPROT/AD-119-AGPROT.txt
- links/AGPROT/AD-12-AGPROT.txt
- links/AGPROT/AD-120-AGPROT.txt
- links/AGPROT/AD-123-AGPROT.txt
- links/AGPROT/AD-124-AGPROT.txt
- links/AGPROT/AD-125-AGPROT.txt
- links/AGPROT/AD-126-AGPROT.txt
- links/AGPROT/AD-127-AGPROT.txt
- links/AGPROT/AD-130-AGPROT.txt
- links/AGPROT/AD-132-AGPROT.txt
- links/AGPROT/AD-133-AGPROT.txt
- links/AGPROT/AD-134-AGPROT.txt
- links/AGPROT/AD-135-AGPROT.txt
- links/AGPROT/AD-136-AGPROT.txt
- links/AGPROT/AD-138-AGPROT.txt
- links/AGPROT/AD-14-AGPROT.txt
- links/AGPROT/AD-143-AGPROT.txt
- links/AGPROT/AD-145-AGPROT.txt
- links/AGPROT/AD-146-AGPROT.txt
- links/AGPROT/AD-147-AGPROT.txt
- links/AGPROT/AD-148-AGPROT.txt
- links/AGPROT/AD-15-AGPROT.txt
- links/AGPROT/AD-151-AGPROT.txt
- links/AGPROT/AD-153-AGPROT.txt
- links/AGPROT/AD-156-AGPROT.txt
- links/AGPROT/AD-157-AGPROT.txt
- links/AGPROT/AD-158-AGPROT.txt
- links/AGPROT/AD-159-AGPROT.txt
- links/AGPROT/AD-16-AGPROT.txt
- links/AGPROT/AD-160-AGPROT.txt
- links/AGPROT/AD-165-AGPROT.txt
- links/AGPROT/AD-167-AGPROT.txt
- links/AGPROT/AD-168-AGPROT.txt
- links/AGPROT/AD-169-AGPROT.txt
- links/AGPROT/AD-17-AGPROT.txt
- links/AGPROT/AD-170-AGPROT.txt
- links/AGPROT/AD-171-AGPROT.txt
- links/AGPROT/AD-174-AGPROT.txt
- links/AGPROT/AD-175-AGPROT.txt
- links/AGPROT/AD-178-AGPROT.txt
- links/AGPROT/AD-180-AGPROT.txt
- links/AGPROT/AD-184-AGPROT.txt
- links/AGPROT/AD-185-AGPROT.txt
- links/AGPROT/AD-186-AGPROT.txt
- links/AGPROT/AD-189-AGPROT.txt
- links/AGPROT/AD-19-AGPROT.txt
- links/AGPROT/AD-190-AGPROT.txt
- links/AGPROT/AD-191-AGPROT.txt
- links/AGPROT/AD-193-AGPROT.txt
- links/AGPROT/AD-195-AGPROT.txt
- links/AGPROT/AD-196-AGPROT.txt
- links/AGPROT/AD-2-AGPROT.txt
- links/AGPROT/AD-201-AGPROT.txt
- links/AGPROT/AD-202-AGPROT.txt
- links/AGPROT/AD-203-AGPROT.txt
- links/AGPROT/AD-204-AGPROT.txt
- links/AGPROT/AD-205-AGPROT.txt
- links/AGPROT/AD-207-AGPROT.txt
- links/AGPROT/AD-208-AGPROT.txt
- links/AGPROT/AD-21-AGPROT.txt
- links/AGPROT/AD-212-AGPROT.txt
- links/AGPROT/AD-215-AGPROT.txt
- links/AGPROT/AD-216-AGPROT.txt
- links/AGPROT/AD-217-AGPROT.txt
- links/AGPROT/AD-22-AGPROT.txt
- links/AGPROT/AD-220-AGPROT.txt
- links/AGPROT/AD-222-AGPROT.txt
- links/AGPROT/AD-224-AGPROT.txt
- links/AGPROT/AD-225-AGPROT.txt
- links/AGPROT/AD-229-AGPROT.txt
- links/AGPROT/AD-23-AGPROT.txt
[truncated: 4,298 more entries]
