# Supplementary material for: The salivary gland transcriptome of the neotropical malaria vector Anopheles darlingi reveals accelerated evolution of genes relevant to hematophagy
Source: BMC Genomics. 2009 Jan 29;10:57. doi: 10.1186/1471-2164-10-57 (PMC2644710; doi:10.1186/1471-2164-10-57)
Supplement: Additional file 2 — Annotated sialotranscriptome of An. darlingi female mosquitoes. Hyperlinked Excel spreadsheet with deducted protein sequences. See description above. [file 1471-2164-10-57-S2.zip › links/AEGY-PEP/AD-100-AEGY-PEP.txt]

>AD-100

AAEL012443-RA sugar transporter                                        28   0.93 
AAEL001455-RA hypothetical protein                                     26   2.3  
AAEL012239-RA testis development protein nyd-sp29                      26   2.4  
AAEL008256-RA cyclin A3, putative                                      25   7.0  
AAEL003598-RA hypothetical protein                                     24   9.6  
AAEL010241-RA metalloprotease m41 ftsh                                 24   9.9  
AAEL002761-RE tropomyosin invertebrate                                 24      10
AAEL002761-RD tropomyosin invertebrate                                 24      11
AAEL002761-RB tropomyosin invertebrate                                 24      11
AAEL002761-RH tropomyosin invertebrate                                 24      11
AAEL002761-RA tropomyosin invertebrate                                 24      12
AAEL012549-RA atpase, class vi, type 11c                               24      13
AAEL001906-RA pnuts protein                                            24      14
AAEL007898-RA calmin                                                   23      18
AAEL013435-RA secreted polypeptide, putative                           23      20
AAEL001595-RA conserved hypothetical protein                           23      22
AAEL013499-RA prophenoloxidase                                         23      22
AAEL001616-RA vesicular-fusion protein nsf                             23      23
AAEL001436-RA hypothetical protein                                     23      25
AAEL006517-RA conserved hypothetical protein                           23      28
AAEL010701-RA hypothetical protein                                     22      39
AAEL003489-RA conserved hypothetical protein                           22      49
AAEL012890-RA hypothetical protein                                     22      64


==> AAEL012443-RA sugar transporter
          Length = 578

 Score = 27.7 bits (60), Expect = 0.93,   Method: Composition-based stats.
 Identities = 16/53 (30%), Positives = 25/53 (47%), Gaps = 7/53 (13%)

Query: 13  VALVAKIAQAAPQYAPGEEPSYDEDTDDKLIENDTSITDEDYAEIEASLSQAF 65
           + L+ K+A++     P       ED  DKL+E D +  + D  E + SL   F
Sbjct: 286 ITLIKKVAKSNKVTVP-------EDVLDKLVEEDKAALESDKNEPKPSLIDVF 331


==> AAEL001455-RA hypothetical protein
          Length = 634

 Score = 26.2 bits (56), Expect = 2.3,   Method: Composition-based stats.
 Identities = 13/35 (37%), Positives = 19/35 (54%), Gaps = 7/35 (20%)

Query: 32  PSYDEDTD-------DKLIENDTSITDEDYAEIEA 59
           P+YD+D         D  I   TS+ D+D+ E+EA
Sbjct: 362 PTYDDDDHSGDNPEADHTIAVTTSVVDDDHPEVEA 396


==> AAEL012239-RA testis development protein nyd-sp29
          Length = 1110

 Score = 26.2 bits (56), Expect = 2.4,   Method: Composition-based stats.
 Identities = 14/41 (34%), Positives = 20/41 (48%)

Query: 21  QAAPQYAPGEEPSYDEDTDDKLIENDTSITDEDYAEIEASL 61
           Q A Q  P +E     +     I  D + TD+DY E++A L
Sbjct: 924 QLAKQMKPEKERRKYNEEKRTAIAEDLARTDQDYKEVKAQL 964


==> AAEL008256-RA cyclin A3, putative
          Length = 313

 Score = 24.6 bits (52), Expect = 7.0,   Method: Composition-based stats.
 Identities = 11/23 (47%), Positives = 15/23 (65%)

Query: 3   NKLFLISLLCVALVAKIAQAAPQ 25
           N+L L +L CV L AKI +  P+
Sbjct: 89  NRLKLTALSCVLLAAKIEENEPK 111


==> AAEL003598-RA hypothetical protein
          Length = 302

 Score = 24.3 bits (51), Expect = 9.6,   Method: Compositional matrix adjust.
 Identities = 10/21 (47%), Positives = 14/21 (66%)

Query: 41  KLIENDTSITDEDYAEIEASL 61
           KLIEND  +  + Y E++ SL
Sbjct: 220 KLIENDIKLDRKTYCEVQVSL 240


==> AAEL010241-RA metalloprotease m41 ftsh
          Length = 598

 Score = 24.3 bits (51), Expect = 9.9,   Method: Compositional matrix adjust.
 Identities = 24/87 (27%), Positives = 35/87 (40%), Gaps = 12/87 (13%)

Query: 5   LFLISLLCVALVAKIAQAAPQYAPGEEP-----------SYDEDTDDKLIE-NDTSITDE 52
           L L S    + V  +A  APQ +   EP            Y E  +  L E ND +I DE
Sbjct: 16  LTLSSSCFHSFVTGLAAPAPQISHKYEPIPFNAQTINPQQYSEPFNKLLNEVNDPTIPDE 75

Query: 53  DYAEIEASLSQAFGTAADPGRRLGEGK 79
               ++ + ++ + TA  P      GK
Sbjct: 76  QKQRLKIAFAEGYLTATHPDHANRSGK 102


==> AAEL002761-RE tropomyosin invertebrate
          Length = 253

 Score = 24.3 bits (51), Expect =    10,   Method: Compositional matrix adjust.
 Identities = 14/37 (37%), Positives = 22/37 (59%)

Query: 41  KLIENDTSITDEDYAEIEASLSQAFGTAADPGRRLGE 77
           K +EN T++ D+  A +EA LSQA   A +  ++  E
Sbjct: 97  KALENRTNMEDDRVAILEAQLSQAKLIAEEADKKYEE 133


==> AAEL002761-RD tropomyosin invertebrate
          Length = 253

 Score = 24.3 bits (51), Expect =    11,   Method: Compositional matrix adjust.
 Identities = 14/37 (37%), Positives = 22/37 (59%)

Query: 41  KLIENDTSITDEDYAEIEASLSQAFGTAADPGRRLGE 77
           K +EN T++ D+  A +EA LSQA   A +  ++  E
Sbjct: 97  KALENRTNMEDDRVAILEAQLSQAKLIAEEADKKYEE 133


==> AAEL002761-RB tropomyosin invertebrate
          Length = 253

 Score = 23.9 bits (50), Expect =    11,   Method: Compositional matrix adjust.
 Identities = 12/24 (50%), Positives = 17/24 (70%)

Query: 41  KLIENDTSITDEDYAEIEASLSQA 64
           K +EN T++ D+  A +EA LSQA
Sbjct: 97  KALENRTNMEDDRVAILEAQLSQA 120


==> AAEL002761-RH tropomyosin invertebrate
          Length = 254

 Score = 23.9 bits (50), Expect =    11,   Method: Compositional matrix adjust.
 Identities = 14/37 (37%), Positives = 22/37 (59%)

Query: 41  KLIENDTSITDEDYAEIEASLSQAFGTAADPGRRLGE 77
           K +EN T++ D+  A +EA LSQA   A +  ++  E
Sbjct: 97  KALENRTNMEDDRVAILEAQLSQAKLIAEEADKKYEE 133
