# Supplementary material for: The salivary gland transcriptome of the neotropical malaria vector Anopheles darlingi reveals accelerated evolution of genes relevant to hematophagy
Source: BMC Genomics. 2009 Jan 29;10:57. doi: 10.1186/1471-2164-10-57 (PMC2644710; doi:10.1186/1471-2164-10-57)
Supplement: Additional file 2 — Annotated sialotranscriptome of An. darlingi female mosquitoes. Hyperlinked Excel spreadsheet with deducted protein sequences. See description above. [file 1471-2164-10-57-S2.zip › links/AEGY-PEP/AD-101-AEGY-PEP.txt]

>AD-101

AAEL006347-RA apyrase, putative                                       139   4e-034
AAEL011346-RA salivary apyrase, putative                               60   3e-010
AAEL009970-RA salivary apyrase, putative                               60   3e-010
AAEL006333-RA salivary apyrase, putative                               59   1e-009
AAEL000575-RA apyrase, putative                                        58   1e-009
AAEL009968-RA hypothetical protein                                     56   5e-009
AAEL011341-RA apyrase, putative                                        54   3e-008
AAEL010986-RA apyrase, putative                                        47   5e-006
AAEL012154-RA 2,3-cyclic-nucleotide 2-phosphodiesterase                38   0.002
AAEL012154-RB 2,3-cyclic-nucleotide 2-phosphodiesterase                37   0.002
AAEL005318-RA hypothetical protein                                     30   0.32 
AAEL008568-RA glucosyl/glucuronosyl transferases                       29   0.64 
AAEL008960-RA regulator of telomere elongation helicase 1 rtel1        29   0.72 
AAEL008724-RA conserved hypothetical protein                           29   0.72 
AAEL012713-RA proacrosin, putative                                     28   1.6  
AAEL014371-RA glucosyl/glucuronosyl transferases                       28   1.6  
AAEL010880-RA ionotropic glutamate receptor-invertebrate               27   2.7  
AAEL007130-RA leucyl-tRNA synthetase                                   27   3.7  
AAEL011130-RA alcohol dehydrogenase                                    27   4.0  
AAEL010312-RA conserved hypothetical protein                           26   5.4  
AAEL010949-RA conserved hypothetical protein                           25      11
AAEL002886-RA thioredoxin reductase                                    25      12
AAEL009700-RB beta lactamase domain                                    25      12
AAEL009700-RA beta lactamase domain                                    25      12
AAEL007309-RA conserved hypothetical protein                           25      13


==> AAEL006347-RA apyrase, putative
          Length = 562

 Score =  139 bits (351), Expect = 4e-034,   Method: Compositional matrix adjust.
 Identities = 72/152 (47%), Positives = 98/152 (64%), Gaps = 9/152 (5%)

Query: 1   ITNGLAIEASPYGSSADLVKLTGNDLWQVIEQSLTLDDEFRYNTVQVSGLKIQIDLTQAP 60
           ITNG  IEA+P+GS+ADL++L G D+W V E S  LDDE R N +QVSGL+I ID+++  
Sbjct: 413 ITNGDIIEAAPFGSTADLIRLKGADIWDVAEHSFALDDEGRTNCLQVSGLRIVIDISKPV 472

Query: 61  HKRVQSIEL-------TETKKPLDKSKEYLVATTSYLADGKNGFDVMKRAKERVTGPLDS 113
             RV+ IE+       ++  KPLDK  EY +   SYLADGK+GF  MKRA  R TGPLDS
Sbjct: 473 RSRVKKIEVMDYTNPKSDKLKPLDKEAEYYIVVPSYLADGKDGFSAMKRATARRTGPLDS 532

Query: 114 DVLIDFIRKERTIKRQRFEAPRLIITKHTNGT 145
           DV  +++ K + +   +    R+I+ K +  T
Sbjct: 533 DVFKNYVEKIKKVDNLKLG--RVIVCKGSKCT 562


==> AAEL011346-RA salivary apyrase, putative
          Length = 537

 Score = 60.5 bits (145), Expect = 3e-010,   Method: Composition-based stats.
 Identities = 35/130 (26%), Positives = 71/130 (54%), Gaps = 13/130 (10%)

Query: 7   IEASPYGSSADLVKLTGNDLWQVIEQSLTLDDEFRYNTVQVSGLKIQIDLTQAPHKRVQS 66
           IE  P+ ++ D ++L G+ L +V+E           + +Q+SGL++  ++T+    RV+S
Sbjct: 405 IEVIPFENTVDFIELRGDHLLRVLEHGTA------KSNIQISGLRVVYNMTEPYGNRVKS 458

Query: 67  IE-----LTETK-KPLDKSKEYLVATTSYLADGKNGFDVMKR-AKERVTGPLDSDVLIDF 119
           ++      +E +  PLD  K Y VA  S++A G  GF + +   + +V G ++ + L+ F
Sbjct: 459 VQARCHGCSEPRFDPLDPFKYYRVAVNSHMAGGGGGFTMFEEFGRNKVVGDVEINALVRF 518

Query: 120 IRKERTIKRQ 129
           ++K   ++ +
Sbjct: 519 VQKRSPLRYE 528


==> AAEL009970-RA salivary apyrase, putative
          Length = 537

 Score = 60.5 bits (145), Expect = 3e-010,   Method: Composition-based stats.
 Identities = 35/130 (26%), Positives = 71/130 (54%), Gaps = 13/130 (10%)

Query: 7   IEASPYGSSADLVKLTGNDLWQVIEQSLTLDDEFRYNTVQVSGLKIQIDLTQAPHKRVQS 66
           IE  P+ ++ D ++L G+ L +V+E           + +Q+SGL++  ++T+    RV+S
Sbjct: 405 IEVIPFENTVDFIELRGDHLLRVLEHGTA------KSNIQISGLRVVYNMTEPYGNRVKS 458

Query: 67  IE-----LTETK-KPLDKSKEYLVATTSYLADGKNGFDVMKR-AKERVTGPLDSDVLIDF 119
           ++      +E +  PLD  K Y VA  S++A G  GF + +   + +V G ++ + L+ F
Sbjct: 459 VQARCHDCSEPRFDPLDPFKYYRVAVNSHMAGGGGGFTMFEEFGRNKVVGDVEINALVRF 518

Query: 120 IRKERTIKRQ 129
           ++K   ++ +
Sbjct: 519 VQKRSPLRYE 528


==> AAEL006333-RA salivary apyrase, putative
          Length = 572

 Score = 58.5 bits (140), Expect = 1e-009,   Method: Compositional matrix adjust.
 Identities = 38/141 (26%), Positives = 73/141 (51%), Gaps = 2/141 (1%)

Query: 1   ITNGLAIEASPYGSSADLVKLTGNDLWQVIEQSLTLDDE-FRYNTVQVSGLKIQIDLTQA 59
           IT G  + A P+ S+A+ V + G+ + + IE   +++     +N +Q +G+KI +D  + 
Sbjct: 416 ITRGQILTALPFNSNANRVTVLGSTIKKAIEFGTSINPRRCSFNALQTAGIKIDVDYGKP 475

Query: 60  PHKRVQSIELTETK-KPLDKSKEYLVATTSYLADGKNGFDVMKRAKERVTGPLDSDVLID 118
              R   +  T  K K L +SK+Y +   SY+  G +GFD+ K    +   P D+++L  
Sbjct: 476 VGNRTVILLKTGGKYKRLVESKKYDILVNSYVFKGGDGFDMFKHLAVKGRAPFDAELLEQ 535

Query: 119 FIRKERTIKRQRFEAPRLIIT 139
           +I   + I++      R+ ++
Sbjct: 536 YIVARKGIQKSGLLQSRMNVS 556


==> AAEL000575-RA apyrase, putative
          Length = 552

 Score = 58.2 bits (139), Expect = 1e-009,   Method: Compositional matrix adjust.
 Identities = 40/133 (30%), Positives = 72/133 (54%), Gaps = 17/133 (12%)

Query: 7   IEASPYGSSADLVKLTGNDLWQVIEQSLTLDDEFRYNT---VQVSGLKIQIDLTQAPHKR 63
           + A PY ++ D   + G  L   +E S +     R+N+   +QVSG+++  ++T++   R
Sbjct: 416 VTAVPYENTVDTFDIRGQYLLDALEYSAS-----RFNSADVLQVSGIRVTYNITRSAGNR 470

Query: 64  VQSIELT--ETK----KPLDKSKEYLVATTSYLADGKNGFDVM--KRAKERVTGPLDSDV 115
           V S+++   E K    +PLD++K Y VA  +++ +G NG+ +    R   R+ GPLD  V
Sbjct: 471 VVSVDIRCRECKVPRYEPLDRNKYYRVAIAAWIGNGGNGYTMFGEHRTNPRI-GPLDIVV 529

Query: 116 LIDFIRKERTIKR 128
           L  ++ K   I +
Sbjct: 530 LEQYVAKMSPIMQ 542


==> AAEL009968-RA hypothetical protein
          Length = 226

 Score = 56.2 bits (134), Expect = 5e-009,   Method: Compositional matrix adjust.
 Identities = 34/132 (25%), Positives = 72/132 (54%), Gaps = 11/132 (8%)

Query: 6   AIEASPYGSSADLVKLTGNDLWQVIEQSLTL---DDEFR-YNTVQVSGLKIQIDLTQAPH 61
            IE  P+ ++   V+L G+ +  V+E ++     +D+F   N +QVSGLK++ ++++   
Sbjct: 83  VIEVLPFENNLVCVELRGDYMLGVLEYAVEKSWDEDKFNGANMLQVSGLKVEFNVSKPIG 142

Query: 62  KRVQSIE------LTETKKPLDKSKEYLVATTSYLADGKNGFDVM-KRAKERVTGPLDSD 114
           +RV S+E      +  +  PL+  K Y V T S++  G +GF +  +  + +  GP+D+ 
Sbjct: 143 ERVLSVEARCHDCMVPSYSPLNPFKYYRVITNSFIVGGGDGFHIFPQHGRNKRFGPIDNV 202

Query: 115 VLIDFIRKERTI 126
              +++++   +
Sbjct: 203 AFENYLKQRSPV 214


==> AAEL011341-RA apyrase, putative
          Length = 546

 Score = 53.5 bits (127), Expect = 3e-008,   Method: Composition-based stats.
 Identities = 34/131 (25%), Positives = 72/131 (54%), Gaps = 11/131 (8%)

Query: 7   IEASPYGSSADLVKLTGNDLWQVIEQSLTLD-DEFRYN---TVQVSGLKIQIDLTQAPHK 62
           IE  P+ ++   V+L G+ +  V+E ++    DE ++N    +QVSGLK++ ++++   +
Sbjct: 404 IEVLPFENNLVCVELRGDYMLGVLEYAVEKSWDEDKFNGANMLQVSGLKVEFNVSKPIGE 463

Query: 63  RVQSIE------LTETKKPLDKSKEYLVATTSYLADGKNGFDVM-KRAKERVTGPLDSDV 115
           RV S+E      +  +  PL+  K Y V T S++  G +GF +  +  + +  GP+D+  
Sbjct: 464 RVLSVEARCHDCMVPSYSPLNPFKYYRVITNSFIVGGGDGFHIFPQHGRNKRFGPIDNVA 523

Query: 116 LIDFIRKERTI 126
             +++++   +
Sbjct: 524 FENYLKQRSPV 534


==> AAEL010986-RA apyrase, putative
          Length = 543

 Score = 46.6 bits (109), Expect = 5e-006,   Method: Compositional matrix adjust.
 Identities = 26/104 (25%), Positives = 57/104 (54%), Gaps = 18/104 (17%)

Query: 11  PYGSSADLVKLTGNDLWQVIEQSLTLDDEFRYNT-------VQVSGLKIQIDLTQAPHKR 63
           P+G++  L ++TG  + +++E+S+     +RY+        +Q++G+ +  DL++ P +R
Sbjct: 354 PFGNAIILAEVTGETIREMLERSV-----YRYDGKNGHGEFLQMAGVHVVYDLSKPPGQR 408

Query: 64  VQSIEL------TETKKPLDKSKEYLVATTSYLADGKNGFDVMK 101
           V S+E+      T +  PL     Y +  + +L +G +G+D+  
Sbjct: 409 VSSVEVRCARCTTPSFSPLYDYDRYKIIISQFLWEGGDGYDMFS 452


==> AAEL012154-RA 2,3-cyclic-nucleotide 2-phosphodiesterase
          Length = 638

 Score = 37.7 bits (86), Expect = 0.002,   Method: Compositional matrix adjust.
 Identities = 21/87 (24%), Positives = 43/87 (49%)

Query: 18  LVKLTGNDLWQVIEQSLTLDDEFRYNTVQVSGLKIQIDLTQAPHKRVQSIELTETKKPLD 77
           ++++TG  L + +E S++   +      Q++G+    D TQ P +RV+   +    + L 
Sbjct: 378 VLEVTGKVLHEALENSVSTYPKLEGRFPQIAGMSFAFDPTQPPGRRVEPRLVRIGDEWLK 437

Query: 78  KSKEYLVATTSYLADGKNGFDVMKRAK 104
             + Y +   SY+  G +G+ + K  K
Sbjct: 438 MDQTYTLCVKSYIYGGCDGYTMFKGCK 464


==> AAEL012154-RB 2,3-cyclic-nucleotide 2-phosphodiesterase
          Length = 606

 Score = 37.4 bits (85), Expect = 0.002,   Method: Compositional matrix adjust.
 Identities = 21/87 (24%), Positives = 43/87 (49%)

Query: 18  LVKLTGNDLWQVIEQSLTLDDEFRYNTVQVSGLKIQIDLTQAPHKRVQSIELTETKKPLD 77
           ++++TG  L + +E S++   +      Q++G+    D TQ P +RV+   +    + L 
Sbjct: 378 VLEVTGKVLHEALENSVSTYPKLEGRFPQIAGMSFAFDPTQPPGRRVEPRLVRIGDEWLK 437

Query: 78  KSKEYLVATTSYLADGKNGFDVMKRAK 104
             + Y +   SY+  G +G+ + K  K
Sbjct: 438 MDQTYTLCVKSYIYGGCDGYTMFKGCK 464
