# Supplementary material for: The salivary gland transcriptome of the neotropical malaria vector Anopheles darlingi reveals accelerated evolution of genes relevant to hematophagy
Source: BMC Genomics. 2009 Jan 29;10:57. doi: 10.1186/1471-2164-10-57 (PMC2644710; doi:10.1186/1471-2164-10-57)
Supplement: Additional file 2 — Annotated sialotranscriptome of An. darlingi female mosquitoes. Hyperlinked Excel spreadsheet with deducted protein sequences. See description above. [file 1471-2164-10-57-S2.zip › links/AEGY-PEP/AD-102-AEGY-PEP.txt]

>AD-102

AAEL006347-RA apyrase, putative                                       117   2e-027
AAEL011346-RA salivary apyrase, putative                               54   2e-008
AAEL009970-RA salivary apyrase, putative                               54   2e-008
AAEL009968-RA hypothetical protein                                     52   1e-007
AAEL000575-RA apyrase, putative                                        50   4e-007
AAEL011341-RA apyrase, putative                                        50   4e-007
AAEL006333-RA salivary apyrase, putative                               47   2e-006
AAEL010986-RA apyrase, putative                                        40   3e-004
AAEL012154-RB 2,3-cyclic-nucleotide 2-phosphodiesterase                38   0.001
AAEL012154-RA 2,3-cyclic-nucleotide 2-phosphodiesterase                36   0.005
AAEL005318-RA hypothetical protein                                     30   0.28 
AAEL008724-RA conserved hypothetical protein                           29   0.66 
AAEL008960-RA regulator of telomere elongation helicase 1 rtel1        29   0.68 
AAEL014371-RA glucosyl/glucuronosyl transferases                       28   1.2  
AAEL012713-RA proacrosin, putative                                     28   1.4  
AAEL008568-RA glucosyl/glucuronosyl transferases                       28   1.7  
AAEL010880-RA ionotropic glutamate receptor-invertebrate               27   2.1  
AAEL010312-RA conserved hypothetical protein                           27   3.2  
AAEL007130-RA leucyl-tRNA synthetase                                   27   3.4  
AAEL011130-RA alcohol dehydrogenase                                    27   3.6  
AAEL002886-RB thioredoxin reductase                                    27   3.9  
AAEL002886-RA thioredoxin reductase                                    26   4.3  
AAEL010949-RA conserved hypothetical protein                           25   7.7  
AAEL009700-RB beta lactamase domain                                    25   9.1  
AAEL009700-RA beta lactamase domain                                    25   9.1  


==> AAEL006347-RA apyrase, putative
          Length = 562

 Score =  117 bits (292), Expect = 2e-027,   Method: Compositional matrix adjust.
 Identities = 61/136 (44%), Positives = 84/136 (61%), Gaps = 9/136 (6%)

Query: 1   DLVKLTGNDLWQVIEQSLTLDDEFRYNTVQVSGLKIQIDLTQAPHKRVQSIEL------- 53
           DL++L G D+W V E S  LDDE R N +QVSGL+I ID+++    RV+ IE+       
Sbjct: 429 DLIRLKGADIWDVAEHSFALDDEGRTNCLQVSGLRIVIDISKPVRSRVKKIEVMDYTNPK 488

Query: 54  TETKKPLDKSKEYLVATTSYLADGKNGFDVMKRAKERVTGPLDSDVLIDFIRKERTIKRQ 113
           ++  KPLDK  EY +   SYLADGK+GF  MKRA  R TGPLDSDV  +++ K + +   
Sbjct: 489 SDKLKPLDKEAEYYIVVPSYLADGKDGFSAMKRATARRTGPLDSDVFKNYVEKIKKVDNL 548

Query: 114 RFEAPRLIITKHTNGT 129
           +    R+I+ K +  T
Sbjct: 549 KLG--RVIVCKGSKCT 562


==> AAEL011346-RA salivary apyrase, putative
          Length = 537

 Score = 53.5 bits (127), Expect = 2e-008,   Method: Composition-based stats.
 Identities = 32/120 (26%), Positives = 65/120 (54%), Gaps = 13/120 (10%)

Query: 1   DLVKLTGNDLWQVIEQSLTLDDEFRYNTVQVSGLKIQIDLTQAPHKRVQSIE-----LTE 55
           D ++L G+ L +V+E           + +Q+SGL++  ++T+    RV+S++      +E
Sbjct: 415 DFIELRGDHLLRVLEHGTA------KSNIQISGLRVVYNMTEPYGNRVKSVQARCHGCSE 468

Query: 56  TK-KPLDKSKEYLVATTSYLADGKNGFDVMKR-AKERVTGPLDSDVLIDFIRKERTIKRQ 113
            +  PLD  K Y VA  S++A G  GF + +   + +V G ++ + L+ F++K   ++ +
Sbjct: 469 PRFDPLDPFKYYRVAVNSHMAGGGGGFTMFEEFGRNKVVGDVEINALVRFVQKRSPLRYE 528


==> AAEL009970-RA salivary apyrase, putative
          Length = 537

 Score = 53.5 bits (127), Expect = 2e-008,   Method: Composition-based stats.
 Identities = 32/120 (26%), Positives = 65/120 (54%), Gaps = 13/120 (10%)

Query: 1   DLVKLTGNDLWQVIEQSLTLDDEFRYNTVQVSGLKIQIDLTQAPHKRVQSIE-----LTE 55
           D ++L G+ L +V+E           + +Q+SGL++  ++T+    RV+S++      +E
Sbjct: 415 DFIELRGDHLLRVLEHGTA------KSNIQISGLRVVYNMTEPYGNRVKSVQARCHDCSE 468

Query: 56  TK-KPLDKSKEYLVATTSYLADGKNGFDVMKR-AKERVTGPLDSDVLIDFIRKERTIKRQ 113
            +  PLD  K Y VA  S++A G  GF + +   + +V G ++ + L+ F++K   ++ +
Sbjct: 469 PRFDPLDPFKYYRVAVNSHMAGGGGGFTMFEEFGRNKVVGDVEINALVRFVQKRSPLRYE 528


==> AAEL009968-RA hypothetical protein
          Length = 226

 Score = 51.6 bits (122), Expect = 1e-007,   Method: Compositional matrix adjust.
 Identities = 31/119 (26%), Positives = 66/119 (55%), Gaps = 11/119 (9%)

Query: 3   VKLTGNDLWQVIEQSLTL---DDEFR-YNTVQVSGLKIQIDLTQAPHKRVQSIE------ 52
           V+L G+ +  V+E ++     +D+F   N +QVSGLK++ ++++   +RV S+E      
Sbjct: 96  VELRGDYMLGVLEYAVEKSWDEDKFNGANMLQVSGLKVEFNVSKPIGERVLSVEARCHDC 155

Query: 53  LTETKKPLDKSKEYLVATTSYLADGKNGFDVM-KRAKERVTGPLDSDVLIDFIRKERTI 110
           +  +  PL+  K Y V T S++  G +GF +  +  + +  GP+D+    +++++   +
Sbjct: 156 MVPSYSPLNPFKYYRVITNSFIVGGGDGFHIFPQHGRNKRFGPIDNVAFENYLKQRSPV 214


==> AAEL000575-RA apyrase, putative
          Length = 552

 Score = 49.7 bits (117), Expect = 4e-007,   Method: Composition-based stats.
 Identities = 37/121 (30%), Positives = 65/121 (53%), Gaps = 17/121 (14%)

Query: 1   DLVKLTGNDLWQVIEQSLTLDDEFRYNT---VQVSGLKIQIDLTQAPHKRVQSIELT--E 55
           D   + G  L   +E S +     R+N+   +QVSG+++  ++T++   RV S+++   E
Sbjct: 426 DTFDIRGQYLLDALEYSAS-----RFNSADVLQVSGIRVTYNITRSAGNRVVSVDIRCRE 480

Query: 56  TK----KPLDKSKEYLVATTSYLADGKNGFDVM--KRAKERVTGPLDSDVLIDFIRKERT 109
            K    +PLD++K Y VA  +++ +G NG+ +    R   R+ GPLD  VL  ++ K   
Sbjct: 481 CKVPRYEPLDRNKYYRVAIAAWIGNGGNGYTMFGEHRTNPRI-GPLDIVVLEQYVAKMSP 539

Query: 110 I 110
           I
Sbjct: 540 I 540


==> AAEL011341-RA apyrase, putative
          Length = 546

 Score = 49.7 bits (117), Expect = 4e-007,   Method: Composition-based stats.
 Identities = 31/119 (26%), Positives = 66/119 (55%), Gaps = 11/119 (9%)

Query: 3   VKLTGNDLWQVIEQSLTLD-DEFRYN---TVQVSGLKIQIDLTQAPHKRVQSIE------ 52
           V+L G+ +  V+E ++    DE ++N    +QVSGLK++ ++++   +RV S+E      
Sbjct: 416 VELRGDYMLGVLEYAVEKSWDEDKFNGANMLQVSGLKVEFNVSKPIGERVLSVEARCHDC 475

Query: 53  LTETKKPLDKSKEYLVATTSYLADGKNGFDVM-KRAKERVTGPLDSDVLIDFIRKERTI 110
           +  +  PL+  K Y V T S++  G +GF +  +  + +  GP+D+    +++++   +
Sbjct: 476 MVPSYSPLNPFKYYRVITNSFIVGGGDGFHIFPQHGRNKRFGPIDNVAFENYLKQRSPV 534


==> AAEL006333-RA salivary apyrase, putative
          Length = 572

 Score = 47.0 bits (110), Expect = 2e-006,   Method: Compositional matrix adjust.
 Identities = 31/123 (25%), Positives = 62/123 (50%), Gaps = 2/123 (1%)

Query: 3   VKLTGNDLWQVIEQSLTLDDE-FRYNTVQVSGLKIQIDLTQAPHKRVQSIELTETK-KPL 60
           V + G+ + + IE   +++     +N +Q +G+KI +D  +    R   +  T  K K L
Sbjct: 434 VTVLGSTIKKAIEFGTSINPRRCSFNALQTAGIKIDVDYGKPVGNRTVILLKTGGKYKRL 493

Query: 61  DKSKEYLVATTSYLADGKNGFDVMKRAKERVTGPLDSDVLIDFIRKERTIKRQRFEAPRL 120
            +SK+Y +   SY+  G +GFD+ K    +   P D+++L  +I   + I++      R+
Sbjct: 494 VESKKYDILVNSYVFKGGDGFDMFKHLAVKGRAPFDAELLEQYIVARKGIQKSGLLQSRM 553

Query: 121 IIT 123
            ++
Sbjct: 554 NVS 556


==> AAEL010986-RA apyrase, putative
          Length = 543

 Score = 40.0 bits (92), Expect = 3e-004,   Method: Composition-based stats.
 Identities = 24/95 (25%), Positives = 52/95 (54%), Gaps = 18/95 (18%)

Query: 2   LVKLTGNDLWQVIEQSLTLDDEFRYNT-------VQVSGLKIQIDLTQAPHKRVQSIEL- 53
           L ++TG  + +++E+S+     +RY+        +Q++G+ +  DL++ P +RV S+E+ 
Sbjct: 361 LAEVTGETIREMLERSV-----YRYDGKNGHGEFLQMAGVHVVYDLSKPPGQRVSSVEVR 415

Query: 54  -----TETKKPLDKSKEYLVATTSYLADGKNGFDV 83
                T +  PL     Y +  + +L +G +G+D+
Sbjct: 416 CARCTTPSFSPLYDYDRYKIIISQFLWEGGDGYDM 450


==> AAEL012154-RB 2,3-cyclic-nucleotide 2-phosphodiesterase
          Length = 606

 Score = 37.7 bits (86), Expect = 0.001,   Method: Compositional matrix adjust.
 Identities = 21/87 (24%), Positives = 43/87 (49%)

Query: 2   LVKLTGNDLWQVIEQSLTLDDEFRYNTVQVSGLKIQIDLTQAPHKRVQSIELTETKKPLD 61
           ++++TG  L + +E S++   +      Q++G+    D TQ P +RV+   +    + L 
Sbjct: 378 VLEVTGKVLHEALENSVSTYPKLEGRFPQIAGMSFAFDPTQPPGRRVEPRLVRIGDEWLK 437

Query: 62  KSKEYLVATTSYLADGKNGFDVMKRAK 88
             + Y +   SY+  G +G+ + K  K
Sbjct: 438 MDQTYTLCVKSYIYGGCDGYTMFKGCK 464


==> AAEL012154-RA 2,3-cyclic-nucleotide 2-phosphodiesterase
          Length = 638

 Score = 36.2 bits (82), Expect = 0.005,   Method: Composition-based stats.
 Identities = 21/87 (24%), Positives = 43/87 (49%)

Query: 2   LVKLTGNDLWQVIEQSLTLDDEFRYNTVQVSGLKIQIDLTQAPHKRVQSIELTETKKPLD 61
           ++++TG  L + +E S++   +      Q++G+    D TQ P +RV+   +    + L 
Sbjct: 378 VLEVTGKVLHEALENSVSTYPKLEGRFPQIAGMSFAFDPTQPPGRRVEPRLVRIGDEWLK 437

Query: 62  KSKEYLVATTSYLADGKNGFDVMKRAK 88
             + Y +   SY+  G +G+ + K  K
Sbjct: 438 MDQTYTLCVKSYIYGGCDGYTMFKGCK 464
