# Supplementary material for: The salivary gland transcriptome of the neotropical malaria vector Anopheles darlingi reveals accelerated evolution of genes relevant to hematophagy
Source: BMC Genomics. 2009 Jan 29;10:57. doi: 10.1186/1471-2164-10-57 (PMC2644710; doi:10.1186/1471-2164-10-57)
Supplement: Additional file 2 — Annotated sialotranscriptome of An. darlingi female mosquitoes. Hyperlinked Excel spreadsheet with deducted protein sequences. See description above. [file 1471-2164-10-57-S2.zip › links/AEGY-PEP/AD-103-AEGY-PEP.txt]

>AD-103

AAEL006347-RA apyrase, putative                                       313   6e-086
AAEL000575-RA apyrase, putative                                       184   5e-047
AAEL009970-RA salivary apyrase, putative                              179   9e-046
AAEL011341-RA apyrase, putative                                       176   1e-044
AAEL011346-RA salivary apyrase, putative                              175   3e-044
AAEL006333-RA salivary apyrase, putative                              169   1e-042
AAEL010986-RA apyrase, putative                                       154   6e-038
AAEL009968-RA hypothetical protein                                    100   9e-022
AAEL012154-RA 2,3-cyclic-nucleotide 2-phosphodiesterase                52   3e-007
AAEL012154-RB 2,3-cyclic-nucleotide 2-phosphodiesterase                52   4e-007
AAEL005318-RA hypothetical protein                                     32   0.37 
AAEL008960-RA regulator of telomere elongation helicase 1 rtel1        30   1.9  
AAEL014371-RA glucosyl/glucuronosyl transferases                       29   2.2  
AAEL010880-RA ionotropic glutamate receptor-invertebrate               29   2.3  
AAEL008568-RA glucosyl/glucuronosyl transferases                       29   2.8  
AAEL011130-RA alcohol dehydrogenase                                    28   3.4  
AAEL008724-RA conserved hypothetical protein                           28   4.1  
AAEL012713-RA proacrosin, putative                                     28   5.8  
AAEL010312-RA conserved hypothetical protein                           27      11
AAEL003738-RA conserved hypothetical protein                           27      13
AAEL007130-RA leucyl-tRNA synthetase                                   27      16
AAEL003519-RA conserved hypothetical protein                           26      21
AAEL008216-RA aconitase                                                26      27
AAEL011914-RA conserved hypothetical protein                           25      28
AAEL012410-RA eukaryotic translation initiation factor 2c              25      30


==> AAEL006347-RA apyrase, putative
          Length = 562

 Score =  313 bits (802), Expect = 6e-086,   Method: Compositional matrix adjust.
 Identities = 156/321 (48%), Positives = 214/321 (66%), Gaps = 10/321 (3%)

Query: 1   KAGDLFDVIVGAHSHSLLLNKTGTVQYDSKYDEVEGEYPIVVKKANNHKVLITQARSYGK 60
           +AGD  DVIVGAHSHS L +      +D K D+VEG YP +V+  N  K+ I QA+S+GK
Sbjct: 245 EAGDDIDVIVGAHSHSFLYSPDSKQPHDPK-DKVEGPYPTLVESKNKRKIPIVQAKSFGK 303

Query: 61  YVGRLTVLFDKKGEIQSWDGNPIYMSNAVPQDKDILKELIPWRKEVQRLGDEPIGTTEVL 120
           YVGRLT+ FD++GE+++W+G P+++ + V QD  ILK+L+PWR +V+ +G   +G T + 
Sbjct: 304 YVGRLTLYFDEEGEVKNWEGYPVFIDHKVQQDPQILKDLVPWRAKVEAIGSTVVGETMIE 363

Query: 121 LDHASCRWCECTLGSLVADAFVANYTTASRKPIAIVLAGTFRNSINVGKITNGLAIEASP 180
           LD  SCR  ECTLG L AD F   YT  + +P AI+ AG FRN I VGKITNG  IEA+P
Sbjct: 364 LDRDSCRDQECTLGVLYADGFADQYTNDTFRPFAIIQAGNFRNPIKVGKITNGDIIEAAP 423

Query: 181 YGSSADLVKLTGNDLWQVIEQTLTLDDEFRYNTVQVSGLKIQIDLTQAPHKRVQSIEL-- 238
           +GS+ADL++L G D+W V E +  LDDE R N +QVSGL+I ID+++    RV+ IE+  
Sbjct: 424 FGSTADLIRLKGADIWDVAEHSFALDDEGRTNCLQVSGLRIVIDISKPVRSRVKKIEVMD 483

Query: 239 -----TETKKPLDKSKEYLVATTSYLADGKNGFDVMRRAKERVTGPLDSDVLIDFIRKER 293
                ++  KPLDK  EY +   SYLADGK+GF  M+RA  R TGPLDSDV  +++ K +
Sbjct: 484 YTNPKSDKLKPLDKEAEYYIVVPSYLADGKDGFSAMKRATARRTGPLDSDVFKNYVEKIK 543

Query: 294 TIKRQRFEAPRLIITKHTNGT 314
            +   +    R+I+ K +  T
Sbjct: 544 KVDNLKLG--RVIVCKGSKCT 562


==> AAEL000575-RA apyrase, putative
          Length = 552

 Score =  184 bits (466), Expect = 5e-047,   Method: Compositional matrix adjust.
 Identities = 105/309 (33%), Positives = 171/309 (55%), Gaps = 28/309 (9%)

Query: 7   DVIVGAHSHSLLLNKTGTVQYDSKYDEVEGEYPIVVKKANNHKVLITQARSYGKYVGRLT 66
           D++VG HSH+ L N +     D+  D     YP+V+++ +  KV + QA  + K+VGRLT
Sbjct: 244 DIVVGGHSHTFLYNGSAEGFPDAAVDT----YPVVIQQTSGRKVPVVQASCFTKFVGRLT 299

Query: 67  VLFDKKGEIQSWDGNPIYMSNAVPQDKDILKELIPWRKEVQRLGDEPIGTTEVLLDHASC 126
             FD+ G +  W+GNP+Y+  ++P+D  IL+E++PWR++V  L    +G++ V+L  A C
Sbjct: 300 AYFDEAGNLVEWEGNPVYLDESIPKDPRILQEMVPWREQVDVLAYRNVGSSLVVLSKAEC 359

Query: 127 RWCECTLGSLVADAFVANYTTA-------SRKPIAIVLAGTFRNSINVGKITNGLAIEAS 179
           R  EC  GS VADAFV  YT         +   I I   G  R S+  G +T    + A 
Sbjct: 360 RTGECNFGSFVADAFVDYYTQRPENSNEWTYASIGITNDGGMRTSLKKGTLTYDDIVTAV 419

Query: 180 PYGSSADLVKLTGNDLWQVIEQTLTLDDEFRYNT---VQVSGLKIQIDLTQAPHKRVQSI 236
           PY ++ D   + G  L   +E + +     R+N+   +QVSG+++  ++T++   RV S+
Sbjct: 420 PYENTVDTFDIRGQYLLDALEYSAS-----RFNSADVLQVSGIRVTYNITRSAGNRVVSV 474

Query: 237 EL--TETK----KPLDKSKEYLVATTSYLADGKNGFDVM--RRAKERVTGPLDSDVLIDF 288
           ++   E K    +PLD++K Y VA  +++ +G NG+ +    R   R+ GPLD  VL  +
Sbjct: 475 DIRCRECKVPRYEPLDRNKYYRVAIAAWIGNGGNGYTMFGEHRTNPRI-GPLDIVVLEQY 533

Query: 289 IRKERTIKR 297
           + K   I +
Sbjct: 534 VAKMSPIMQ 542


==> AAEL009970-RA salivary apyrase, putative
          Length = 537

 Score =  179 bits (455), Expect = 9e-046,   Method: Compositional matrix adjust.
 Identities = 107/313 (34%), Positives = 169/313 (53%), Gaps = 27/313 (8%)

Query: 1   KAGDLFDVIVGAHSHSLLL--NKTGTVQYDSKYDEVEGEYPIVVKKANNHKVLITQARSY 58
           + G+  D+IVG HSH+ L   N TG          V+G YPIVV  A+ HKVLI QA +Y
Sbjct: 228 EGGEHVDIIVGGHSHTFLYSGNNTGIP------GTVQGSYPIVVTHASGHKVLIVQAAAY 281

Query: 59  GKYVGRLTVLFDKKGEIQSWDGNPIYMSNAVPQDKDILKELIPWRKEVQRLGDEPIGTTE 118
            K VG + + FD++G IQ W+GNP Y+   V  D ++ K L+PW+  V  LG+  IGTT 
Sbjct: 282 TKLVGDIVLYFDEQGIIQRWEGNPHYLDPEVVPDPEVHKALLPWKLAVDELGNRIIGTTM 341

Query: 119 VLLDHASCRWCECTLGSLVADAFV------ANYTTASRKPIAIVLAGTFRNSINVGKITN 172
             L   +C + EC LG+L++DAFV      A     S   I +   G  R  ++ G I+ 
Sbjct: 342 TGLPRLNCNYRECALGNLISDAFVDSSAYMAEPGHWSYASIGLTNTGGIRVGLSKGDISY 401

Query: 173 GLAIEASPYGSSADLVKLTGNDLWQVIEQTLTLDDEFRYNTVQVSGLKIQIDLTQAPHKR 232
              IE  P+ ++ D ++L G+ L +V+E      +      +Q+SGL++  ++T+    R
Sbjct: 402 KSLIEVIPFENTVDFIELRGDHLLRVLEHGTAKSN------IQISGLRVVYNMTEPYGNR 455

Query: 233 VQSIE-----LTETK-KPLDKSKEYLVATTSYLADGKNGFDVMRR-AKERVTGPLDSDVL 285
           V+S++      +E +  PLD  K Y VA  S++A G  GF +     + +V G ++ + L
Sbjct: 456 VKSVQARCHDCSEPRFDPLDPFKYYRVAVNSHMAGGGGGFTMFEEFGRNKVVGDVEINAL 515

Query: 286 IDFIRKERTIKRQ 298
           + F++K   ++ +
Sbjct: 516 VRFVQKRSPLRYE 528


==> AAEL011341-RA apyrase, putative
          Length = 546

 Score =  176 bits (446), Expect = 1e-044,   Method: Compositional matrix adjust.
 Identities = 101/312 (32%), Positives = 169/312 (54%), Gaps = 21/312 (6%)

Query: 1   KAGDLFDVIVGAHSHSLLLNKTGTVQYDSKYDEVEGEYPIVVKKANNHKVLITQARSYGK 60
            AG   D+IVG HSH+ L     T  + +     +GEYP VV +   HKVLI QA +Y K
Sbjct: 227 NAGPEIDIIVGGHSHTFLY----TGDHPTIPGTPQGEYPTVVTQQGGHKVLIVQAAAYTK 282

Query: 61  YVGRLTVLFDKKGEIQSWDGNPIYMSNAVPQDKDILKELIPWRKEVQRLGDEPIGTTEVL 120
           +VG + + FD  G IQ W+GNP+Y+   V  D  +++ +IPW+  V  LG+  +G+T V 
Sbjct: 283 FVGDIVLFFDAAGIIQRWEGNPVYLGADVVPDPAVVQAMIPWKVSVDELGNRQVGSTVVD 342

Query: 121 LDHASCRWCECTLGSLVADAFVANYTTASRK------PIAIVLAGTFRNSINVGKITNGL 174
           L  +SC   EC +GSL+AD+ V+ +   +         IA++  G  R S+  G I    
Sbjct: 343 LLKSSCNVGECNIGSLIADSMVSAFIPLAEPGHWTYGAIAVIAVGGIRVSMFRGAINYAN 402

Query: 175 AIEASPYGSSADLVKLTGNDLWQVIEQTLTL---DDEFR-YNTVQVSGLKIQIDLTQAPH 230
            IE  P+ ++   V+L G+ +  V+E  +     +D+F   N +QVSGLK++ ++++   
Sbjct: 403 VIEVLPFENNLVCVELRGDYMLGVLEYAVEKSWDEDKFNGANMLQVSGLKVEFNVSKPIG 462

Query: 231 KRVQSIE------LTETKKPLDKSKEYLVATTSYLADGKNGFDVM-RRAKERVTGPLDSD 283
           +RV S+E      +  +  PL+  K Y V T S++  G +GF +  +  + +  GP+D+ 
Sbjct: 463 ERVLSVEARCHDCMVPSYSPLNPFKYYRVITNSFIVGGGDGFHIFPQHGRNKRFGPIDNV 522

Query: 284 VLIDFIRKERTI 295
              +++++   +
Sbjct: 523 AFENYLKQRSPV 534


==> AAEL011346-RA salivary apyrase, putative
          Length = 537

 Score =  175 bits (443), Expect = 3e-044,   Method: Compositional matrix adjust.
 Identities = 105/313 (33%), Positives = 166/313 (53%), Gaps = 27/313 (8%)

Query: 1   KAGDLFDVIVGAHSHSLLL--NKTGTVQYDSKYDEVEGEYPIVVKKANNHKVLITQARSY 58
           + G+  D+IVG HSH+ L   N TG          V+G YP VV  A+ HKVLI  A +Y
Sbjct: 228 EGGEHVDIIVGGHSHTFLYSGNNTGIP------GTVQGSYPTVVTHASGHKVLIVHAAAY 281

Query: 59  GKYVGRLTVLFDKKGEIQSWDGNPIYMSNAVPQDKDILKELIPWRKEVQRLGDEPIGTTE 118
            K VG + + FD++G IQ W+GNP Y+   V  D ++ K L+PW+  V  LG+  IGTT 
Sbjct: 282 TKLVGDIVLYFDEQGIIQRWEGNPHYLDPEVVPDPEVHKALLPWKLAVDELGNRIIGTTI 341

Query: 119 VLLDHASCRWCECTLGSLVADAFV------ANYTTASRKPIAIVLAGTFRNSINVGKITN 172
             L    C + EC LG+L++DAFV      A     S   I +   G  R  ++ G I+ 
Sbjct: 342 TDLPRLGCNYRECALGNLISDAFVDSSAYMAEPGHWSYASIGLTNTGGIRVGLSKGDISY 401

Query: 173 GLAIEASPYGSSADLVKLTGNDLWQVIEQTLTLDDEFRYNTVQVSGLKIQIDLTQAPHKR 232
              IE  P+ ++ D ++L G+ L +V+E      +      +Q+SGL++  ++T+    R
Sbjct: 402 KSLIEVIPFENTVDFIELRGDHLLRVLEHGTAKSN------IQISGLRVVYNMTEPYGNR 455

Query: 233 VQSIE-----LTETK-KPLDKSKEYLVATTSYLADGKNGFDVMRR-AKERVTGPLDSDVL 285
           V+S++      +E +  PLD  K Y VA  S++A G  GF +     + +V G ++ + L
Sbjct: 456 VKSVQARCHGCSEPRFDPLDPFKYYRVAVNSHMAGGGGGFTMFEEFGRNKVVGDVEINAL 515

Query: 286 IDFIRKERTIKRQ 298
           + F++K   ++ +
Sbjct: 516 VRFVQKRSPLRYE 528


==> AAEL006333-RA salivary apyrase, putative
          Length = 572

 Score =  169 bits (429), Expect = 1e-042,   Method: Compositional matrix adjust.
 Identities = 102/311 (32%), Positives = 177/311 (56%), Gaps = 9/311 (2%)

Query: 1   KAGDLFDVIVGAHSHSLLLNKTGTVQYDSKYDEVEGEYPIVVKKANNHKVLITQARSYGK 60
           +AG+  D+IVG H+H+LL N        SK+  ++ +YPIVV+  NNHKVLI QA  +G 
Sbjct: 252 QAGEDIDIIVGGHTHTLLYNG----DPPSKHAALD-KYPIVVETGNNHKVLIVQAFCHGH 306

Query: 61  YVGRLTVLFDKKGEIQSWDGNPIYMSNAVPQDKDILKELIPWRKEVQRLGDEPIGTTEVL 120
           YVG + + FD +GEI +++G PIY  N + ++  +   +   RK+V+      +G +++ 
Sbjct: 307 YVGNIDLTFDDEGEITAFEGQPIYQENRIEKNALVEARVRELRKDVEVKSLVKVGESKLE 366

Query: 121 LDHASCRWCECTLGSLVADAFVANYTTASRKP-IAIVLAGTFRNSINVGKITNGLAIEAS 179
           L +  CR  +CT GS++ADA+V ++ + S  P IA++  G FR S+  G IT G  + A 
Sbjct: 367 LSN-DCRLKDCTFGSVLADAYVWHFRSRSNAPMIAMIHPGNFRISLAAGAITRGQILTAL 425

Query: 180 PYGSSADLVKLTGNDLWQVIEQTLTLDD-EFRYNTVQVSGLKIQIDLTQAPHKRVQSIEL 238
           P+ S+A+ V + G+ + + IE   +++     +N +Q +G+KI +D  +    R   +  
Sbjct: 426 PFNSNANRVTVLGSTIKKAIEFGTSINPRRCSFNALQTAGIKIDVDYGKPVGNRTVILLK 485

Query: 239 TETK-KPLDKSKEYLVATTSYLADGKNGFDVMRRAKERVTGPLDSDVLIDFIRKERTIKR 297
           T  K K L +SK+Y +   SY+  G +GFD+ +    +   P D+++L  +I   + I++
Sbjct: 486 TGGKYKRLVESKKYDILVNSYVFKGGDGFDMFKHLAVKGRAPFDAELLEQYIVARKGIQK 545

Query: 298 QRFEAPRLIIT 308
                 R+ ++
Sbjct: 546 SGLLQSRMNVS 556


==> AAEL010986-RA apyrase, putative
          Length = 543

 Score =  154 bits (388), Expect = 6e-038,   Method: Compositional matrix adjust.
 Identities = 95/287 (33%), Positives = 158/287 (55%), Gaps = 35/287 (12%)

Query: 7   DVIVGAHSHSLLLNKTGTVQYDSKYDEVEGEYPIVVKKANNHKVLITQARSYGKYVGRLT 66
           D+++G HSH+ L   +GTV      D  EG YP++VK +    V + QA +Y KY+G + 
Sbjct: 176 DIVIGGHSHTFLY--SGTV---PDIDPSEGPYPVMVKNSEGRDVPVVQAYAYTKYLGYMK 230

Query: 67  VLFDKKGEIQSWDGNPIYMSNAVPQDKDILKELIPWRKEVQRLGDEPIGTTEVLLDHASC 126
           V FD  G++ S+DG PI ++ AV +D D+L+ L  +R  +  L DE IG T VLLD   C
Sbjct: 231 VEFDADGKLVSFDGKPILLNGAVDRDSDVLQLLEVYRPGILAL-DEVIGQTRVLLDATRC 289

Query: 127 RWCECTLGSLVADAFVANYTTA--------SRKPIAIVLAGTFRNSINVGK---ITNGLA 175
           R+ EC +G+++AD+ V  YT +        +   IA V  G  R SI VG+   IT    
Sbjct: 290 RFEECNIGNMIADSMVMTYTMSRDESSQYWTDAAIAFVQGGGIRASIEVGQDGNITKKDL 349

Query: 176 IEASPYGSSADLVKLTGNDLWQVIEQTLTLDDEFRYNT-------VQVSGLKIQIDLTQA 228
               P+G++  L ++TG  + +++E+++     +RY+        +Q++G+ +  DL++ 
Sbjct: 350 KTVLPFGNAIILAEVTGETIREMLERSV-----YRYDGKNGHGEFLQMAGVHVVYDLSKP 404

Query: 229 PHKRVQSIEL------TETKKPLDKSKEYLVATTSYLADGKNGFDVM 269
           P +RV S+E+      T +  PL     Y +  + +L +G +G+D+ 
Sbjct: 405 PGQRVSSVEVRCARCTTPSFSPLYDYDRYKIIISQFLWEGGDGYDMF 451


==> AAEL009968-RA hypothetical protein
          Length = 226

 Score =  100 bits (249), Expect = 9e-022,   Method: Compositional matrix adjust.
 Identities = 61/214 (28%), Positives = 113/214 (52%), Gaps = 17/214 (7%)

Query: 99  LIPWRKEVQRLGDEPIGTTEVLLDHASCRWCECTLGSLVADAFVANYTTASRK------P 152
           +IPW+  V  LG+  +G+T V L  +SC   EC +GSL+AD+ V+ +   +         
Sbjct: 1   MIPWKVSVDELGNRQVGSTVVDLLKSSCNVGECNIGSLIADSMVSAFIPLAEPGHWTYGA 60

Query: 153 IAIVLAGTFRNSINVGKITNGLAIEASPYGSSADLVKLTGNDLWQVIEQTLTL---DDEF 209
           IA++  G  R S+  G I     IE  P+ ++   V+L G+ +  V+E  +     +D+F
Sbjct: 61  IAVIAVGGIRVSMFRGAINYANVIEVLPFENNLVCVELRGDYMLGVLEYAVEKSWDEDKF 120

Query: 210 R-YNTVQVSGLKIQIDLTQAPHKRVQSIE------LTETKKPLDKSKEYLVATTSYLADG 262
              N +QVSGLK++ ++++   +RV S+E      +  +  PL+  K Y V T S++  G
Sbjct: 121 NGANMLQVSGLKVEFNVSKPIGERVLSVEARCHDCMVPSYSPLNPFKYYRVITNSFIVGG 180

Query: 263 KNGFDVM-RRAKERVTGPLDSDVLIDFIRKERTI 295
            +GF +  +  + +  GP+D+    +++++   +
Sbjct: 181 GDGFHIFPQHGRNKRFGPIDNVAFENYLKQRSPV 214


==> AAEL012154-RA 2,3-cyclic-nucleotide 2-phosphodiesterase
          Length = 638

 Score = 52.0 bits (123), Expect = 3e-007,   Method: Compositional matrix adjust.
 Identities = 44/187 (23%), Positives = 89/187 (47%), Gaps = 8/187 (4%)

Query: 91  QDKDILKELIPWRKEVQRLGDEPIGTTEVLLD--HASCRWCECTLGSLVADAFVANYTTA 148
           +D ++ +EL  + + ++   DE +G   V L+   +S R  E  LG+ + D  +A    A
Sbjct: 282 EDPELKEELKKYSETIESKMDEILGVFHVDLEGRFSSIRTSETNLGNWICDVALA----A 337

Query: 149 SRKPIAIVLAGTFR-NSINV-GKITNGLAIEASPYGSSADLVKLTGNDLWQVIEQTLTLD 206
           +     ++ +GTFR + I+V G  T    +   P      ++++TG  L + +E +++  
Sbjct: 338 TGADAVMINSGTFRSDQIHVAGPFTMRDLVNIIPMQDPLIVLEVTGKVLHEALENSVSTY 397

Query: 207 DEFRYNTVQVSGLKIQIDLTQAPHKRVQSIELTETKKPLDKSKEYLVATTSYLADGKNGF 266
            +      Q++G+    D TQ P +RV+   +    + L   + Y +   SY+  G +G+
Sbjct: 398 PKLEGRFPQIAGMSFAFDPTQPPGRRVEPRLVRIGDEWLKMDQTYTLCVKSYIYGGCDGY 457

Query: 267 DVMRRAK 273
            + +  K
Sbjct: 458 TMFKGCK 464


==> AAEL012154-RB 2,3-cyclic-nucleotide 2-phosphodiesterase
          Length = 606

 Score = 51.6 bits (122), Expect = 4e-007,   Method: Compositional matrix adjust.
 Identities = 44/187 (23%), Positives = 89/187 (47%), Gaps = 8/187 (4%)

Query: 91  QDKDILKELIPWRKEVQRLGDEPIGTTEVLLD--HASCRWCECTLGSLVADAFVANYTTA 148
           +D ++ +EL  + + ++   DE +G   V L+   +S R  E  LG+ + D  +A    A
Sbjct: 282 EDPELKEELKKYSETIESKMDEILGVFHVDLEGRFSSIRTSETNLGNWICDVALA----A 337

Query: 149 SRKPIAIVLAGTFR-NSINV-GKITNGLAIEASPYGSSADLVKLTGNDLWQVIEQTLTLD 206
           +     ++ +GTFR + I+V G  T    +   P      ++++TG  L + +E +++  
Sbjct: 338 TGADAVMINSGTFRSDQIHVAGPFTMRDLVNIIPMQDPLIVLEVTGKVLHEALENSVSTY 397

Query: 207 DEFRYNTVQVSGLKIQIDLTQAPHKRVQSIELTETKKPLDKSKEYLVATTSYLADGKNGF 266
            +      Q++G+    D TQ P +RV+   +    + L   + Y +   SY+  G +G+
Sbjct: 398 PKLEGRFPQIAGMSFAFDPTQPPGRRVEPRLVRIGDEWLKMDQTYTLCVKSYIYGGCDGY 457

Query: 267 DVMRRAK 273
            + +  K
Sbjct: 458 TMFKGCK 464
