# Supplementary material for: The salivary gland transcriptome of the neotropical malaria vector Anopheles darlingi reveals accelerated evolution of genes relevant to hematophagy
Source: BMC Genomics. 2009 Jan 29;10:57. doi: 10.1186/1471-2164-10-57 (PMC2644710; doi:10.1186/1471-2164-10-57)
Supplement: Additional file 2 — Annotated sialotranscriptome of An. darlingi female mosquitoes. Hyperlinked Excel spreadsheet with deducted protein sequences. See description above. [file 1471-2164-10-57-S2.zip › links/AEGY-PEP/AD-107-AEGY-PEP.txt]

>AD-107

AAEL010499-RA transcriptional regulator ATRX (X-linked helicase II)    23      23
AAEL010974-RA conserved hypothetical protein                           23      26
AAEL005533-RA synaptic vesicle protein                                 23      28
AAEL012077-RA nad dehydrogenase                                        23      29
AAEL012077-RC nad dehydrogenase                                        23      29
AAEL012077-RB nad dehydrogenase                                        23      29
AAEL001730-RA hypothetical protein                                     22      32
AAEL002647-RA steroid receptor-interacting snf2 domain protein         22      33
AAEL010961-RA roundabout                                               22      35
AAEL003822-RA conserved hypothetical protein                           22      42
AAEL003822-RB conserved hypothetical protein                           22      46
AAEL007972-RA apolipoprotein D, putative                               22      46
AAEL013250-RA conserved hypothetical protein                           22      52
AAEL003088-RA hypothetical protein                                     22      52
AAEL008110-RA centrosomin (arrow protein)                              22      57
AAEL002474-RA hypothetical protein                                     22      58
AAEL006149-RA hypothetical protein                                     22      62
AAEL007803-RA lamin b receptor                                         22      64
AAEL006790-RA hypothetical protein                                     22      68
AAEL006331-RA helicase                                                 21      82


==> AAEL010499-RA transcriptional regulator ATRX (X-linked helicase II)
          Length = 1374

 Score = 23.1 bits (48), Expect =    23,   Method: Composition-based stats.
 Identities = 12/34 (35%), Positives = 22/34 (64%), Gaps = 1/34 (2%)

Query: 16   IHRLLAIRSINAKVFS-VIQQRASSGKQKGTKRL 48
            I+RLLAI ++  KV+S  + ++A S +    K++
Sbjct: 995  IYRLLAIHTMEEKVYSRAVTKQAMSHRVADKKQV 1028


==> AAEL010974-RA conserved hypothetical protein
          Length = 1006

 Score = 22.7 bits (47), Expect =    26,   Method: Composition-based stats.
 Identities = 10/26 (38%), Positives = 15/26 (57%)

Query: 23  RSINAKVFSVIQQRASSGKQKGTKRL 48
           R +N K  S+  +RA SG+ K   +L
Sbjct: 397 RPLNCKSHSISSRRAVSGRSKTFDKL 422


==> AAEL005533-RA synaptic vesicle protein
          Length = 521

 Score = 22.7 bits (47), Expect =    28,   Method: Compositional matrix adjust.
 Identities = 9/22 (40%), Positives = 13/22 (59%)

Query: 34  QQRASSGKQKGTKRLQELIWTK 55
           +QR  +G  KG   L +LIW +
Sbjct: 259 KQRNETGHTKGFVALMKLIWNQ 280


==> AAEL012077-RA nad dehydrogenase
          Length = 853

 Score = 22.7 bits (47), Expect =    29,   Method: Composition-based stats.
 Identities = 17/56 (30%), Positives = 25/56 (44%), Gaps = 12/56 (21%)

Query: 6   FNSFISFFHL--IHRLLAIRSINAKVF----------SVIQQRASSGKQKGTKRLQ 49
           F  FI   H+  +H L+ +  I   V+          SV+Q  A+  KQKG K  +
Sbjct: 109 FCEFIDAEHVKKLHPLVNVDDIQGAVYVPDDCVADPASVLQVLANLAKQKGVKYFE 164


==> AAEL012077-RC nad dehydrogenase
          Length = 850

 Score = 22.7 bits (47), Expect =    29,   Method: Composition-based stats.
 Identities = 17/56 (30%), Positives = 25/56 (44%), Gaps = 12/56 (21%)

Query: 6   FNSFISFFHL--IHRLLAIRSINAKVF----------SVIQQRASSGKQKGTKRLQ 49
           F  FI   H+  +H L+ +  I   V+          SV+Q  A+  KQKG K  +
Sbjct: 109 FCEFIDAEHVKKLHPLVNVDDIQGAVYVPDDCVADPASVLQVLANLAKQKGVKYFE 164


==> AAEL012077-RB nad dehydrogenase
          Length = 852

 Score = 22.7 bits (47), Expect =    29,   Method: Composition-based stats.
 Identities = 17/56 (30%), Positives = 25/56 (44%), Gaps = 12/56 (21%)

Query: 6   FNSFISFFHL--IHRLLAIRSINAKVF----------SVIQQRASSGKQKGTKRLQ 49
           F  FI   H+  +H L+ +  I   V+          SV+Q  A+  KQKG K  +
Sbjct: 109 FCEFIDAEHVKKLHPLVNVDDIQGAVYVPDDCVADPASVLQVLANLAKQKGVKYFE 164


==> AAEL001730-RA hypothetical protein
          Length = 289

 Score = 22.3 bits (46), Expect =    32,   Method: Composition-based stats.
 Identities = 10/23 (43%), Positives = 14/23 (60%)

Query: 13  FHLIHRLLAIRSINAKVFSVIQQ 35
           +HL H+LL    +  + FS IQQ
Sbjct: 159 YHLTHKLLFYLILGKQQFSNIQQ 181


==> AAEL002647-RA steroid receptor-interacting snf2 domain protein
          Length = 791

 Score = 22.3 bits (46), Expect =    33,   Method: Composition-based stats.
 Identities = 9/13 (69%), Positives = 11/13 (84%)

Query: 39  SGKQKGTKRLQEL 51
           S +QK T+RLQEL
Sbjct: 358 SERQKATERLQEL 370


==> AAEL010961-RA roundabout
          Length = 1285

 Score = 22.3 bits (46), Expect =    35,   Method: Composition-based stats.
 Identities = 12/35 (34%), Positives = 19/35 (54%)

Query: 5   NFNSFISFFHLIHRLLAIRSINAKVFSVIQQRASS 39
           + N  +  +H+I R + IRS   KV S +   A+S
Sbjct: 764 SINGILQTYHVIVRGVDIRSNYTKVLSNVTIDATS 798


==> AAEL003822-RA conserved hypothetical protein
          Length = 458

 Score = 21.9 bits (45), Expect =    42,   Method: Composition-based stats.
 Identities = 14/53 (26%), Positives = 24/53 (45%)

Query: 5   NFNSFISFFHLIHRLLAIRSINAKVFSVIQQRASSGKQKGTKRLQELIWTKLW 57
           N++ F S  +L+ R  A  +   +VF  I+QR +  K +        + T  W
Sbjct: 163 NYDEFKSLQYLLGRSAAEYATLIRVFDEIKQRDAQFKPRSFIDFGSGVGTGTW 215
