# Supplementary material for: The salivary gland transcriptome of the neotropical malaria vector Anopheles darlingi reveals accelerated evolution of genes relevant to hematophagy
Source: BMC Genomics. 2009 Jan 29;10:57. doi: 10.1186/1471-2164-10-57 (PMC2644710; doi:10.1186/1471-2164-10-57)
Supplement: Additional file 2 — Annotated sialotranscriptome of An. darlingi female mosquitoes. Hyperlinked Excel spreadsheet with deducted protein sequences. See description above. [file 1471-2164-10-57-S2.zip › links/AEGY-PEP/AD-11-AEGY-PEP.txt]

>AD-11

AAEL005810-RA conserved hypothetical protein                           28   0.57 
AAEL013549-RA conserved hypothetical protein                           27   1.5  
AAEL014631-RA hypothetical protein                                     25   6.7  
AAEL001063-RA hypothetical protein                                     25   7.7  
AAEL007671-RA hypothetical protein                                     24      14
AAEL011975-RA ubiquitin specific protease                              22      60


==> AAEL005810-RA conserved hypothetical protein
          Length = 892

 Score = 28.5 bits (62), Expect = 0.57,   Method: Composition-based stats.
 Identities = 12/34 (35%), Positives = 22/34 (64%)

Query: 3   LSLLFIATITALIAVSVAEPASSSSESKDSKDSS 36
           + LL++A  + L+  SV+E  +   E K++KDS+
Sbjct: 621 IQLLYMALYSKLLEASVSEAEAEMKEHKENKDST 654


==> AAEL013549-RA conserved hypothetical protein
          Length = 466

 Score = 26.9 bits (58), Expect = 1.5,   Method: Composition-based stats.
 Identities = 12/38 (31%), Positives = 20/38 (52%)

Query: 12 TALIAVSVAEPASSSSESKDSKDSSGKSSEDGSADAGN 49
          + +I +   EP   + E  D +D+   S EDGS  +G+
Sbjct: 57 SEIIEMVKVEPDLDNDEVGDGEDAEKNSGEDGSVGSGD 94


==> AAEL014631-RA hypothetical protein
          Length = 1145

 Score = 24.6 bits (52), Expect = 6.7,   Method: Composition-based stats.
 Identities = 12/36 (33%), Positives = 22/36 (61%), Gaps = 1/36 (2%)

Query: 15  IAVSVAEPASSSSESKDSKDSSGKSSEDGSADAGNP 50
           IA+S+ EP  + S  +DS+ SS  ++++  A +  P
Sbjct: 919 IAISI-EPHQNQSNDEDSRQSSSSTNDESIARSDTP 953


==> AAEL001063-RA hypothetical protein
          Length = 530

 Score = 24.6 bits (52), Expect = 7.7,   Method: Compositional matrix adjust.
 Identities = 15/41 (36%), Positives = 22/41 (53%), Gaps = 3/41 (7%)

Query: 1  MNLSLLFIATITALIAVSVAEPASSSSESKD---SKDSSGK 38
          M LS++F+  +  L+A S A+  SS    KD     D +GK
Sbjct: 1  MKLSVVFLIVLGVLVAQSQAQSYSSRGYRKDDFEEHDKNGK 41


==> AAEL007671-RA hypothetical protein
          Length = 628

 Score = 23.9 bits (50), Expect =    14,   Method: Composition-based stats.
 Identities = 12/28 (42%), Positives = 16/28 (57%)

Query: 19  VAEPASSSSESKDSKDSSGKSSEDGSAD 46
           V  PA+ ++ S DSKD    +S  GS D
Sbjct: 473 VQSPAAFTNSSSDSKDRKFSASSTGSQD 500


==> AAEL011975-RA ubiquitin specific protease
          Length = 3561

 Score = 21.6 bits (44), Expect =    60,   Method: Composition-based stats.
 Identities = 11/35 (31%), Positives = 18/35 (51%)

Query: 3    LSLLFIATITALIAVSVAEPASSSSESKDSKDSSG 37
            +S++ +     L  +   E  S  SES++S DS G
Sbjct: 1096 ISMVALGLFQQLFTLGREEIISHPSESQESSDSVG 1130
