# Supplementary material for: The salivary gland transcriptome of the neotropical malaria vector Anopheles darlingi reveals accelerated evolution of genes relevant to hematophagy
Source: BMC Genomics. 2009 Jan 29;10:57. doi: 10.1186/1471-2164-10-57 (PMC2644710; doi:10.1186/1471-2164-10-57)
Supplement: Additional file 2 — Annotated sialotranscriptome of An. darlingi female mosquitoes. Hyperlinked Excel spreadsheet with deducted protein sequences. See description above. [file 1471-2164-10-57-S2.zip › links/AEGY-PEP/AD-111-AEGY-PEP.txt]

>AD-111

AAEL004382-RA conserved hypothetical protein                           65   1e-011
AAEL014240-RA hypothetical protein                                     33   0.046
AAEL014245-RA hypothetical protein                                     31   0.30 
AAEL006242-RA beta chain spectrin                                      28   1.7  
AAEL014241-RA hypothetical protein                                     28   1.9  
AAEL001189-RA conserved hypothetical protein                           28   2.5  
AAEL001174-RA hypothetical protein                                     27   2.9  
AAEL008951-RA hypothetical protein                                     27   3.8  
AAEL009872-RA alanine aminotransferase                                 27   4.2  
AAEL006651-RA dystrophin                                               26   7.4  
AAEL000558-RA neural stem cell-derived dendrite regulator              26   7.4  
AAEL007532-RA conserved hypothetical protein                           26      10
AAEL001153-RA conserved hypothetical protein                           25      11
AAEL003799-RA conserved hypothetical protein                           25      13
AAEL014035-RA suppressor of actin (sac)                                25      16
AAEL012345-RA lipase 1 precursor                                       25      18
AAEL011776-RA soluble nsf attachment protein (snap)                    25      20
AAEL006283-RA g-protein coupled receptor                               24      29
AAEL011637-RA fms interacting protein                                  24      33
AAEL003340-RA conserved hypothetical protein                           24      36
AAEL000416-RA hypothetical protein                                     24      38
AAEL013652-RA oxidoreductase                                           23      39
AAEL007966-RA glutamate receptor, ionotropic ampa, subunit 1, 2, 3,    23      39
AAEL009950-RA homeotic deformed protein, putative                      23      43
AAEL007540-RA hypothetical protein                                     23      46


==> AAEL004382-RA conserved hypothetical protein
          Length = 396

 Score = 65.5 bits (158), Expect = 1e-011,   Method: Compositional matrix adjust.
 Identities = 45/169 (26%), Positives = 71/169 (42%), Gaps = 7/169 (4%)

Query: 1   DQGAQGFEQVIASFNDSSARVQQCVGSDLSPTSIGRRVVGKGTDCVNRRWRQLSDIGGRI 60
           DQ A G   V  SF +     Q CVG    P    + VV K T CV  RW +L  I  + 
Sbjct: 232 DQTAAGIRGVAISFRELPQARQSCVGQ--VPDDAAQPVVTKATGCVRDRWNELDGIVNQF 289

Query: 61  AGDILAVDRGASDFLGNLTTCNGANFNAADASSGGTGTRNALRRQCYVRAIGNFPQSLLF 120
              +   +     +L  L  CN  NF   D +       +A +R CYV+ I    + ++ 
Sbjct: 290 LVAVSDSEEAYGGWLRALDGCNARNFAGVDEAE-----LDAAQRSCYVQNISKSVEKMVD 344

Query: 121 LPVSLTIDGGKLYAALSSLQTDAALCASEMGLEIGLVTAQVSSKITFCQ 169
           +P+       +  + +   Q    LC + +G ++  V+A +  +I  CQ
Sbjct: 345 IPIQWANLAARASSIVMQFQPQVGLCVAGVGAKVAAVSANIGVQIMLCQ 393


==> AAEL014240-RA hypothetical protein
          Length = 292

 Score = 33.5 bits (75), Expect = 0.046,   Method: Compositional matrix adjust.
 Identities = 27/120 (22%), Positives = 50/120 (41%), Gaps = 13/120 (10%)

Query: 39  VGKGTDCVNRRWRQLSDIGGRIAGDILAVDRGASDFLGNLTTCNGANFNAADASSGGTGT 98
           + + TDCV     + SDIG ++A     V   A ++L  +  C+     A +  +  +  
Sbjct: 169 IDRLTDCVTAELARYSDIGSKMAAQYSNVLTSAMNYLKVVDVCDTP---APEVLNNPSPM 225

Query: 99  RNALRRQC---YVRAIGNFPQSLLFLPVSLTIDGGKLYAALSSLQTDAALCASEMGLEIG 155
             +   QC   Y++ + N P ++       T+D  + Y     +Q     CA  + L+I 
Sbjct: 226 YASPSTQCMTQYLQRVSNMPINV------YTVDSMR-YPQTYLIQNRVQRCAKLVELDIK 278


==> AAEL014245-RA hypothetical protein
          Length = 286

 Score = 30.8 bits (68), Expect = 0.30,   Method: Compositional matrix adjust.
 Identities = 23/96 (23%), Positives = 40/96 (41%), Gaps = 19/96 (19%)

Query: 39  VGKGTDCVNRRWRQLSDIGGRIAGDILAVDRGASDFLGNLTTCNGANFNAADASSGGTGT 98
           + + TDC+N    + +DIG R+     +V     ++L  +  C   +  AA+  +     
Sbjct: 164 IDRVTDCINAELTRYADIGARMIAQYASVLTSTKNYLMIVDVC---DIPAAEVVNNPPIN 220

Query: 99  RNALRRQC---YVRAIGN------------FPQSLL 119
           R A   QC   Y++ I N            +PQ+ L
Sbjct: 221 R-APSMQCLTQYLQKISNMYIQYYYVDNVRYPQTYL 255


==> AAEL006242-RA beta chain spectrin
          Length = 4155

 Score = 28.1 bits (61), Expect = 1.7,   Method: Composition-based stats.
 Identities = 15/59 (25%), Positives = 28/59 (47%), Gaps = 3/59 (5%)

Query: 1    DQGAQGFEQVIASFNDSSARVQQCVG---SDLSPTSIGRRVVGKGTDCVNRRWRQLSDI 56
            +Q    FE  +++ N + ARV  CV    S L+  +  + ++    D   + W +L D+
Sbjct: 3242 EQLTAQFESFVSNMNSNEARVNACVAKGESLLNEGNPNKDIIKGKRDETKQLWEELKDL 3300


==> AAEL014241-RA hypothetical protein
          Length = 292

 Score = 28.1 bits (61), Expect = 1.9,   Method: Compositional matrix adjust.
 Identities = 23/116 (19%), Positives = 44/116 (37%), Gaps = 7/116 (6%)

Query: 39  VGKGTDCVNRRWRQLSDIGGRIAGDILAVDRGASDFLGNLTTCNGANFNAADASSGGTGT 98
           + + TDC+     + SDIG  +A     +   A ++L  +  C+       +  S   G+
Sbjct: 169 MDRLTDCLTAELARYSDIGVMMAAQYPKILTSAVNYLKVVDVCDTPVPEVLNNPSQMYGS 228

Query: 99  RNALRRQCYVRAIGNFPQSLLFLPVSLTIDGGKLYAALSSLQTDAALCASEMGLEI 154
            +       ++ +  F Q +  +P +  I     Y     +Q     CA    L+I
Sbjct: 229 PS-------IQCLSTFMQRVSNMPYNYYISDNMRYPQTYLVQQRVMRCAKLAELDI 277


==> AAEL001189-RA conserved hypothetical protein
          Length = 309

 Score = 27.7 bits (60), Expect = 2.5,   Method: Compositional matrix adjust.
 Identities = 11/21 (52%), Positives = 13/21 (61%)

Query: 105 QCYVRAIGNFPQSLLFLPVSL 125
           QCY R  GN  QS  F+P +L
Sbjct: 129 QCYFRQYGNLNQSRQFMPYTL 149


==> AAEL001174-RA hypothetical protein
          Length = 586

 Score = 27.3 bits (59), Expect = 2.9,   Method: Composition-based stats.
 Identities = 11/20 (55%), Positives = 12/20 (60%)

Query: 105 QCYVRAIGNFPQSLLFLPVS 124
           QCY R  GN  Q L F+P S
Sbjct: 414 QCYYRQYGNLNQCLQFIPNS 433


 Score = 24.3 bits (51), Expect =    30,   Method: Composition-based stats.
 Identities = 8/20 (40%), Positives = 12/20 (60%)

Query: 105 QCYVRAIGNFPQSLLFLPVS 124
           QCY R  GN  +S  ++P +
Sbjct: 129 QCYYRQYGNLNESSQYMPCT 148


==> AAEL008951-RA hypothetical protein
          Length = 487

 Score = 26.9 bits (58), Expect = 3.8,   Method: Compositional matrix adjust.
 Identities = 15/33 (45%), Positives = 18/33 (54%), Gaps = 3/33 (9%)

Query: 73  DFLGNLT---TCNGANFNAADASSGGTGTRNAL 102
           D  G+LT   TC+   FN  DA+ G T T N L
Sbjct: 99  DISGDLTPISTCSDWEFNTNDATKGSTNTNNDL 131


==> AAEL009872-RA alanine aminotransferase
          Length = 544

 Score = 26.9 bits (58), Expect = 4.2,   Method: Composition-based stats.
 Identities = 10/31 (32%), Positives = 19/31 (61%)

Query: 6   GFEQVIASFNDSSARVQQCVGSDLSPTSIGR 36
           G+ +V+    D  A + +C+ + L PT+IG+
Sbjct: 373 GYAEVVNMCPDVKAMLLKCISAQLCPTTIGQ 403


==> AAEL006651-RA dystrophin
          Length = 708

 Score = 26.2 bits (56), Expect = 7.4,   Method: Composition-based stats.
 Identities = 18/65 (27%), Positives = 32/65 (49%), Gaps = 6/65 (9%)

Query: 59  RIAGDILAVDRGASDFLGNLTTCNGANFNAADASSGGTGTRNALRRQCYVRAIGNFPQSL 118
           R  G++ A   G S+   ++ +C    F  A  +  G     A+  Q ++  + + PQSL
Sbjct: 326 RQLGEVAAF--GGSNIEPSVRSC----FERAGVNQNGELIETAIEAQHFLNWLQHEPQSL 379

Query: 119 LFLPV 123
           ++LPV
Sbjct: 380 VWLPV 384
