# Supplementary material for: The salivary gland transcriptome of the neotropical malaria vector Anopheles darlingi reveals accelerated evolution of genes relevant to hematophagy
Source: BMC Genomics. 2009 Jan 29;10:57. doi: 10.1186/1471-2164-10-57 (PMC2644710; doi:10.1186/1471-2164-10-57)
Supplement: Additional file 2 — Annotated sialotranscriptome of An. darlingi female mosquitoes. Hyperlinked Excel spreadsheet with deducted protein sequences. See description above. [file 1471-2164-10-57-S2.zip › links/AEGY-PEP/AD-112-AEGY-PEP.txt]

>AD-112

AAEL004382-RA conserved hypothetical protein                           56   6e-009
AAEL014240-RA hypothetical protein                                     32   0.11 
AAEL014245-RA hypothetical protein                                     28   0.88 
AAEL001189-RA conserved hypothetical protein                           28   0.99 
AAEL014241-RA hypothetical protein                                     28   1.3  
AAEL001174-RA hypothetical protein                                     27   1.8  
AAEL008951-RA hypothetical protein                                     27   2.0  
AAEL006651-RA dystrophin                                               26   4.1  
AAEL003799-RA conserved hypothetical protein                           26   5.3  
AAEL006283-RA g-protein coupled receptor                               25   7.8  
AAEL014496-RA hypothetical protein                                     24      15
AAEL008475-RA conserved hypothetical protein                           24      16
AAEL000416-RA hypothetical protein                                     24      18
AAEL003607-RA fibrinogen and fibronectin                               23      25
AAEL011863-RA abc transporter                                          23      30
AAEL012625-RA serine protease snake, putative                          23      31
AAEL011637-RA fms interacting protein                                  23      33
AAEL009244-RA serine-type enodpeptidase,                               23      33
AAEL013046-RA glucose-methanol-choline (gmc) oxidoreductase            23      33
AAEL001187-RA conserved hypothetical protein                           23      38
AAEL010466-RA mitogen activated protein kinase kinase kinase 4, ...    23      40
AAEL000172-RA hypothetical protein                                     23      43
AAEL010793-RA f-box/leucine rich repeat protein                        23      52
AAEL007856-RA crumbs                                                   22      68
AAEL014073-RA conserved hypothetical protein                           22      79


==> AAEL004382-RA conserved hypothetical protein
          Length = 396

 Score = 55.8 bits (133), Expect = 6e-009,   Method: Compositional matrix adjust.
 Identities = 33/135 (24%), Positives = 60/135 (44%), Gaps = 5/135 (3%)

Query: 1   GRRVVRKGTDCVNRKWRQLSDIGGRIAGDILAADRGASDFLGNLTTCNGANFNAADASSG 60
            + VV K T CV  +W +L  I  +    +  ++     +L  L  CN  NF   D +  
Sbjct: 264 AQPVVTKATGCVRDRWNELDGIVNQFLVAVSDSEEAYGGWLRALDGCNARNFAGVDEAE- 322

Query: 61  GTGTRNALRRQCYVRAIGNFPQSLLFLPVSLTIEGGKLYAALSSLQTDVALCASEMGLEI 120
                +A +R CYV+ I    + ++ +P+       +  + +   Q  V LC + +G ++
Sbjct: 323 ----LDAAQRSCYVQNISKSVEKMVDIPIQWANLAARASSIVMQFQPQVGLCVAGVGAKV 378

Query: 121 GLVTAQVSSKIAFCQ 135
             V+A +  +I  CQ
Sbjct: 379 AAVSANIGVQIMLCQ 393


==> AAEL014240-RA hypothetical protein
          Length = 292

 Score = 31.6 bits (70), Expect = 0.11,   Method: Compositional matrix adjust.
 Identities = 25/119 (21%), Positives = 49/119 (41%), Gaps = 13/119 (10%)

Query: 5   VRKGTDCVNRKWRQLSDIGGRIAGDILAADRGASDFLGNLTTCNGANFNAADASSGGTGT 64
           + + TDCV  +  + SDIG ++A         A ++L  +  C+     A +  +  +  
Sbjct: 169 IDRLTDCVTAELARYSDIGSKMAAQYSNVLTSAMNYLKVVDVCDTP---APEVLNNPSPM 225

Query: 65  RNALRRQC---YVRAIGNFPQSLLFLPVSLTIEGGKLYAALSSLQTDVALCASEMGLEI 120
             +   QC   Y++ + N       +P+++       Y     +Q  V  CA  + L+I
Sbjct: 226 YASPSTQCMTQYLQRVSN-------MPINVYTVDSMRYPQTYLIQNRVQRCAKLVELDI 277


==> AAEL014245-RA hypothetical protein
          Length = 286

 Score = 28.5 bits (62), Expect = 0.88,   Method: Compositional matrix adjust.
 Identities = 22/96 (22%), Positives = 40/96 (41%), Gaps = 19/96 (19%)

Query: 5   VRKGTDCVNRKWRQLSDIGGRIAGDILAADRGASDFLGNLTTCNGANFNAADASSGGTGT 64
           + + TDC+N +  + +DIG R+     +      ++L  +  C   +  AA+  +     
Sbjct: 164 IDRVTDCINAELTRYADIGARMIAQYASVLTSTKNYLMIVDVC---DIPAAEVVNNPPIN 220

Query: 65  RNALRRQC---YVRAIGN------------FPQSLL 85
           R A   QC   Y++ I N            +PQ+ L
Sbjct: 221 R-APSMQCLTQYLQKISNMYIQYYYVDNVRYPQTYL 255


==> AAEL001189-RA conserved hypothetical protein
          Length = 309

 Score = 28.5 bits (62), Expect = 0.99,   Method: Compositional matrix adjust.
 Identities = 24/76 (31%), Positives = 29/76 (38%), Gaps = 12/76 (15%)

Query: 19  LSDIGGRIAGDILAADRGASDFLGNLTTCNGANFNAADASSGGTGTRNALRRQCYVRAIG 78
           +SD       D   ADR   D + N         + A   S  T    A   QCY R  G
Sbjct: 89  MSDFFNPAPEDTCYADR-TRDCIQN---------SQAPCDSNSTLAYKAF--QCYFRQYG 136

Query: 79  NFPQSLLFLPVSLTIE 94
           N  QS  F+P +L  E
Sbjct: 137 NLNQSRQFMPYTLREE 152


==> AAEL014241-RA hypothetical protein
          Length = 292

 Score = 28.1 bits (61), Expect = 1.3,   Method: Compositional matrix adjust.
 Identities = 24/112 (21%), Positives = 43/112 (38%), Gaps = 7/112 (6%)

Query: 9   TDCVNRKWRQLSDIGGRIAGDILAADRGASDFLGNLTTCNGANFNAADASSGGTGTRNAL 68
           TDC+  +  + SDIG  +A         A ++L  +  C+       +  S   G+ +  
Sbjct: 173 TDCLTAELARYSDIGVMMAAQYPKILTSAVNYLKVVDVCDTPVPEVLNNPSQMYGSPS-- 230

Query: 69  RRQCYVRAIGNFPQSLLFLPVSLTIEGGKLYAALSSLQTDVALCASEMGLEI 120
                ++ +  F Q +  +P +  I     Y     +Q  V  CA    L+I
Sbjct: 231 -----IQCLSTFMQRVSNMPYNYYISDNMRYPQTYLVQQRVMRCAKLAELDI 277


==> AAEL001174-RA hypothetical protein
          Length = 586

 Score = 27.3 bits (59), Expect = 1.8,   Method: Composition-based stats.
 Identities = 11/20 (55%), Positives = 12/20 (60%)

Query: 71  QCYVRAIGNFPQSLLFLPVS 90
           QCY R  GN  Q L F+P S
Sbjct: 414 QCYYRQYGNLNQCLQFIPNS 433


 Score = 24.3 bits (51), Expect =    19,   Method: Composition-based stats.
 Identities = 8/20 (40%), Positives = 12/20 (60%)

Query: 71  QCYVRAIGNFPQSLLFLPVS 90
           QCY R  GN  +S  ++P +
Sbjct: 129 QCYYRQYGNLNESSQYMPCT 148


==> AAEL008951-RA hypothetical protein
          Length = 487

 Score = 27.3 bits (59), Expect = 2.0,   Method: Composition-based stats.
 Identities = 15/33 (45%), Positives = 18/33 (54%), Gaps = 3/33 (9%)

Query: 39  DFLGNLT---TCNGANFNAADASSGGTGTRNAL 68
           D  G+LT   TC+   FN  DA+ G T T N L
Sbjct: 99  DISGDLTPISTCSDWEFNTNDATKGSTNTNNDL 131


==> AAEL006651-RA dystrophin
          Length = 708

 Score = 26.2 bits (56), Expect = 4.1,   Method: Composition-based stats.
 Identities = 21/80 (26%), Positives = 36/80 (45%), Gaps = 15/80 (18%)

Query: 10  DCVNRKWRQLSDIGGRIAGDILAADRGASDFLGNLTTCNGANFNAADASSGGTGTRNALR 69
           DC+    RQL ++          A  G S+   ++ +C    F  A  +  G     A+ 
Sbjct: 320 DCIQVP-RQLGEV----------AAFGGSNIEPSVRSC----FERAGVNQNGELIETAIE 364

Query: 70  RQCYVRAIGNFPQSLLFLPV 89
            Q ++  + + PQSL++LPV
Sbjct: 365 AQHFLNWLQHEPQSLVWLPV 384


==> AAEL003799-RA conserved hypothetical protein
          Length = 895

 Score = 25.8 bits (55), Expect = 5.3,   Method: Composition-based stats.
 Identities = 14/33 (42%), Positives = 19/33 (57%), Gaps = 2/33 (6%)

Query: 17  RQLSDIGGRIA--GDILAADRGASDFLGNLTTC 47
           R L+ + G +A  GD+L  D GASD   N + C
Sbjct: 181 RALAQLIGYLAAEGDLLPQDDGASDVEDNESVC 213


==> AAEL006283-RA g-protein coupled receptor
          Length = 420

 Score = 25.4 bits (54), Expect = 7.8,   Method: Composition-based stats.
 Identities = 12/31 (38%), Positives = 16/31 (51%)

Query: 43 NLTTCNGANFNAADASSGGTGTRNALRRQCY 73
          N+T       N +DASSGGT   + +R   Y
Sbjct: 2  NVTEIGQLVMNDSDASSGGTAQNSTVRELLY 32
