# Supplementary material for: The salivary gland transcriptome of the neotropical malaria vector Anopheles darlingi reveals accelerated evolution of genes relevant to hematophagy
Source: BMC Genomics. 2009 Jan 29;10:57. doi: 10.1186/1471-2164-10-57 (PMC2644710; doi:10.1186/1471-2164-10-57)
Supplement: Additional file 2 — Annotated sialotranscriptome of An. darlingi female mosquitoes. Hyperlinked Excel spreadsheet with deducted protein sequences. See description above. [file 1471-2164-10-57-S2.zip › links/AEGY-PEP/AD-114-AEGY-PEP.txt]

>AD-114

AAEL004382-RA conserved hypothetical protein                          118   3e-027
AAEL011183-RA conserved hypothetical protein                           43   2e-004
AAEL014240-RA hypothetical protein                                     32   0.36 
AAEL014245-RA hypothetical protein                                     32   0.46 
AAEL015410-RA amp deaminase                                            31   0.79 
AAEL014241-RA hypothetical protein                                     30   1.3  
AAEL007532-RA conserved hypothetical protein                           30   1.4  
AAEL012439-RA POSSIBLE ENOYL-CoA HYDRATASE ECHA12 (ENOYL HYDRASE...    30   1.5  
AAEL012026-RC translation initiation factor 5C, putative               30   2.2  
AAEL012026-RB translation initiation factor 5C, putative               30   2.2  
AAEL012026-RA translation initiation factor 5C, putative               30   2.2  
AAEL015512-RA translation initiation factor 5C, putative               30   2.2  
AAEL008138-RA abc transporter                                          29   2.8  
AAEL002614-RA equilibrative nucleoside transporter                     29   3.5  
AAEL006242-RA beta chain spectrin                                      29   3.7  
AAEL001189-RA conserved hypothetical protein                           28   5.4  
AAEL005495-RA phospholipid-transporting atpase 1 (aminophospholi...    28   7.5  
AAEL005140-RA conserved hypothetical protein                           27      11
AAEL000418-RA conserved hypothetical protein                           27      18
AAEL013145-RA conserved hypothetical protein                           27      19
AAEL008951-RA hypothetical protein                                     27      21
AAEL008452-RA alpha-amylase                                            26      30
AAEL007045-RA conserved hypothetical protein                           26      34
AAEL002008-RA abrupt protein                                           26      36
AAEL009886-RA kidney-specific Na-K-Cl cotransport protein splice...    25      71


==> AAEL004382-RA conserved hypothetical protein
          Length = 396

 Score =  118 bits (296), Expect = 3e-027,   Method: Compositional matrix adjust.
 Identities = 110/448 (24%), Positives = 181/448 (40%), Gaps = 115/448 (25%)

Query: 5   MSVVLALLIAAIGIIPWYVDAFLFTTPWNPQPPRTINQLPVTSATSATTPTQQSNVTLAL 64
           +SV+   LI ++   PW+        PW  +   +I                   VT+++
Sbjct: 11  LSVMGLFLIPSLEASPWF-------WPWQSRASPSI-------------------VTISI 44

Query: 65  GNRINTDTALTDYGTNVNGLGINVNRRR-------------------------------- 92
           GNR+N++T +TD GT++  L  N++R +                                
Sbjct: 45  GNRVNSNT-VTDEGTSIRDLTFNLSRWKGNLTFEKNGTEILITRGNDGVTNIHIDFGSNS 103

Query: 93  ---------------RRRRDIWNIESNPVLAGLAANNPV---NGSYIAIGNQVFHLPNNL 134
                          R++R+I+ + S P +       P+   NG+  AIG   F LPN +
Sbjct: 104 KSQQNETVPSNVTQSRKKREIFGLPSLPAI-------PIPTLNGTQAAIGENFFPLPNEI 156

Query: 135 SNVSLNIASGSSGGAGQTVPSNFSTFLPMIPDNYTQAFQKLVTQFQTLPLDAMDSIVQTL 194
           +N +                SN S FL        Q  Q L+T+   LP+  +D+ V  L
Sbjct: 157 ANPA----------------SNASNFL-----QPWQFLQTLITR--RLPMQFLDTAVSYL 193

Query: 195 SDAYSNTFKGLFTAAGLNGLNETLEHGRSVIEDGIQSIVDQGAQGFEQVIASFNDSSARV 254
           S  YS+T K +    G+N L ET++   S++   +  I DQ A G   V  SF +     
Sbjct: 194 SQLYSSTAKSMLDT-GVNTLAETMDTLSSIVNSTLDYIEDQTAAGIRGVAISFRELPQAR 252

Query: 255 QQCVGPDLSPTSIGRRVVGKGTDCVNRKWRQLSDIGGRIAGDILAADRGASDFLGNLTTC 314
           Q CVG    P    + VV K T CV  +W +L  I  +    +  ++     +L  L  C
Sbjct: 253 QSCVGQ--VPDDAAQPVVTKATGCVRDRWNELDGIVNQFLVAVSDSEEAYGGWLRALDGC 310

Query: 315 NGANFNAADASSGGTGTRNALRRQCYVRAIGNFPQSLLFLPVSLTIEGGKLYAALSSLQT 374
           N  NF   D +       +A +R CYV+ I    + ++ +P+       +  + +   Q 
Sbjct: 311 NARNFAGVDEAE-----LDAAQRSCYVQNISKSVEKMVDIPIQWANLAARASSIVMQFQP 365

Query: 375 DVALCASEMGLEIGLVTAQVSSKIAFCQ 402
            V LC + +G ++  V+A +  +I  CQ
Sbjct: 366 QVGLCVAGVGAKVAAVSANIGVQIMLCQ 393


==> AAEL011183-RA conserved hypothetical protein
          Length = 180

 Score = 42.7 bits (99), Expect = 2e-004,   Method: Compositional matrix adjust.
 Identities = 44/143 (30%), Positives = 79/143 (55%), Gaps = 17/143 (11%)

Query: 5   MSVVLALLIAAIGIIPWYVDAFLFTTPWNPQPPRTINQLPVTSATSATTPTQQSNVT--L 62
            S+V+AL + A+  +P  +   +F  PW+   P T +     +A+S+++ T    +   +
Sbjct: 6   FSIVVALTLCAV--LPSTLGVPIFWFPWSYLLPTTSSSSASGTASSSSSSTTLRPIMANI 63

Query: 63  ALGNRINTDTALTDYGTNVNGLGINVNRRRRRRRDIWNIESNPVLAGLAANNPVNGSYIA 122
           ++GNR NT +A+ D GT +NGL I+   R RR   +  + ++P +         + S+I 
Sbjct: 64  SIGNRRNT-SAMVDSGTVINGLTIS---RGRRDVPLETLRNDPSVT--------SESFIQ 111

Query: 123 IGNQVFHL-PNNLSNVSLNIASG 144
           +GNQV  L P N++N+++NI  G
Sbjct: 112 VGNQVIRLPPGNVANLTINIIDG 134


==> AAEL014240-RA hypothetical protein
          Length = 292

 Score = 32.3 bits (72), Expect = 0.36,   Method: Compositional matrix adjust.
 Identities = 29/133 (21%), Positives = 54/133 (40%), Gaps = 16/133 (12%)

Query: 259 GPDLSPTSIGRRVVGKGTDCVNRKWRQLSDIGGRIAGDILAADRGASDFLGNLTTCNGAN 318
           GP L+   I    + + TDCV  +  + SDIG ++A         A ++L  +  C+   
Sbjct: 159 GPRLTTAPIT---IDRLTDCVTAELARYSDIGSKMAAQYSNVLTSAMNYLKVVDVCDTP- 214

Query: 319 FNAADASSGGTGTRNALRRQC---YVRAIGNFPQSLLFLPVSLTIEGGKLYAALSSLQTD 375
             A +  +  +    +   QC   Y++ + N       +P+++       Y     +Q  
Sbjct: 215 --APEVLNNPSPMYASPSTQCMTQYLQRVSN-------MPINVYTVDSMRYPQTYLIQNR 265

Query: 376 VALCASEMGLEIG 388
           V  CA  + L+I 
Sbjct: 266 VQRCAKLVELDIK 278


==> AAEL014245-RA hypothetical protein
          Length = 286

 Score = 32.0 bits (71), Expect = 0.46,   Method: Compositional matrix adjust.
 Identities = 15/57 (26%), Positives = 27/57 (47%), Gaps = 3/57 (5%)

Query: 259 GPDLSPTSIGRRVVGKGTDCVNRKWRQLSDIGGRIAGDILAADRGASDFLGNLTTCN 315
           GP LS   I    + + TDC+N +  + +DIG R+     +      ++L  +  C+
Sbjct: 154 GPKLSADPIT---IDRVTDCINAELTRYADIGARMIAQYASVLTSTKNYLMIVDVCD 207


==> AAEL015410-RA amp deaminase
          Length = 511

 Score = 31.2 bits (69), Expect = 0.79,   Method: Compositional matrix adjust.
 Identities = 24/91 (26%), Positives = 39/91 (42%), Gaps = 9/91 (9%)

Query: 38  RTINQLPVTSATSATTPTQQSNVTLALGNRINTDTALTDYGTNVNGLGINVNRRRRRRRD 97
           R I +     A    T T+   +TL+   ++     LT Y   V+ L ++ +R    R D
Sbjct: 74  RFIKKTLKNYADEVVTVTKGQQMTLS---QVFQSMNLTTYDLTVDMLDVHADRNTFHRFD 130

Query: 98  IWNIESNPV------LAGLAANNPVNGSYIA 122
            +N + NP+         L  +N +NG Y A
Sbjct: 131 KFNAKYNPIGESRLREVFLKTDNYLNGKYFA 161


==> AAEL014241-RA hypothetical protein
          Length = 292

 Score = 30.4 bits (67), Expect = 1.3,   Method: Compositional matrix adjust.
 Identities = 28/130 (21%), Positives = 50/130 (38%), Gaps = 10/130 (7%)

Query: 259 GPDLSPTSIGRRVVGKGTDCVNRKWRQLSDIGGRIAGDILAADRGASDFLGNLTTCNGAN 318
           GP L+   I    + + TDC+  +  + SDIG  +A         A ++L  +  C+   
Sbjct: 159 GPKLTTAPI---TMDRLTDCLTAELARYSDIGVMMAAQYPKILTSAVNYLKVVDVCDTPV 215

Query: 319 FNAADASSGGTGTRNALRRQCYVRAIGNFPQSLLFLPVSLTIEGGKLYAALSSLQTDVAL 378
               +  S   G+ +       ++ +  F Q +  +P +  I     Y     +Q  V  
Sbjct: 216 PEVLNNPSQMYGSPS-------IQCLSTFMQRVSNMPYNYYISDNMRYPQTYLVQQRVMR 268

Query: 379 CASEMGLEIG 388
           CA    L+I 
Sbjct: 269 CAKLAELDIK 278


==> AAEL007532-RA conserved hypothetical protein
          Length = 239

 Score = 30.4 bits (67), Expect = 1.4,   Method: Compositional matrix adjust.
 Identities = 34/154 (22%), Positives = 62/154 (40%), Gaps = 25/154 (16%)

Query: 155 SNFSTFLPMIPDNYTQAFQKLVTQFQTL--PLDAMDSIVQTLSDAYSNTFKGLFTAAGLN 212
            +  T +  + D + +  +KL+T+++     L  + + V+   +      K    A+G N
Sbjct: 34  KSLDTMISELEDQFEKPEEKLITEYRNRCAELKRLSNYVEPSPNLEQKRLKSKLKASGDN 93

Query: 213 GLNETLEHGRSVIEDGIQSIVDQGAQGFEQVIASFNDSSARVQQCVGPDLSPTSIGRRVV 272
           G       G  VI + I+ I DQ  Q              R +   G     T+I RR  
Sbjct: 94  G-------GEDVIRE-IRQIHDQKFQK-----------ELRSELFSGN----TTIRRRAG 130

Query: 273 GKGTDCVNRKWRQLSDIGGRIAGDILAADRGASD 306
            K  + + +  +Q SD+  ++A D+L   R   +
Sbjct: 131 QKVAENLEQTVKQYSDVQEKLADDMLLLTRNLKE 164


==> AAEL012439-RA POSSIBLE ENOYL-CoA HYDRATASE ECHA12 (ENOYL HYDRASE)
           (UNSATURATED ACYL-CoA HYDRATASE) (CROTONASE), putative
          Length = 317

 Score = 30.4 bits (67), Expect = 1.5,   Method: Compositional matrix adjust.
 Identities = 21/82 (25%), Positives = 38/82 (46%), Gaps = 16/82 (19%)

Query: 225 IEDGIQSIVDQGAQGFEQVIASFNDSSARVQQCVGPDLSPTSIGRRVVGKGTD------- 277
           IED     + + A+ FE +I  + DS + +++C  P ++  +I    VG G D       
Sbjct: 123 IED-----IGRKARLFEGLIKLYQDSISSLERCYKPVIA--AIHTACVGAGVDLITAADV 175

Query: 278 --CVNRKWRQLSDIGGRIAGDI 297
             C    W Q+ ++   +A D+
Sbjct: 176 RYCTRDAWFQVKEVDIGMAADV 197


==> AAEL012026-RC translation initiation factor 5C, putative
          Length = 417

 Score = 29.6 bits (65), Expect = 2.2,   Method: Compositional matrix adjust.
 Identities = 14/40 (35%), Positives = 23/40 (57%)

Query: 167 NYTQAFQKLVTQFQTLPLDAMDSIVQTLSDAYSNTFKGLF 206
           N+ +AFQK+V  F    + + DSI++   + +SN  K  F
Sbjct: 354 NFMKAFQKIVLMFYKTEVVSEDSILKWYKEGHSNKGKMHF 393


==> AAEL012026-RB translation initiation factor 5C, putative
          Length = 417

 Score = 29.6 bits (65), Expect = 2.2,   Method: Compositional matrix adjust.
 Identities = 14/40 (35%), Positives = 23/40 (57%)

Query: 167 NYTQAFQKLVTQFQTLPLDAMDSIVQTLSDAYSNTFKGLF 206
           N+ +AFQK+V  F    + + DSI++   + +SN  K  F
Sbjct: 354 NFMKAFQKIVLMFYKTEVVSEDSILKWYKEGHSNKGKMHF 393
