# Supplementary material for: The salivary gland transcriptome of the neotropical malaria vector Anopheles darlingi reveals accelerated evolution of genes relevant to hematophagy
Source: BMC Genomics. 2009 Jan 29;10:57. doi: 10.1186/1471-2164-10-57 (PMC2644710; doi:10.1186/1471-2164-10-57)
Supplement: Additional file 2 — Annotated sialotranscriptome of An. darlingi female mosquitoes. Hyperlinked Excel spreadsheet with deducted protein sequences. See description above. [file 1471-2164-10-57-S2.zip › links/AEGY-PEP/AD-116-AEGY-PEP.txt]

>AD-116

AAEL000825-RA eukaryotic peptide chain release factor gtp-bindin...    39   5e-004
AAEL002724-RA munc13-4                                                 27   2.0  
AAEL003583-RA atp-dependent dna helicase mer3                          26   2.3  
AAEL010958-RA atp-dependent dna helicase mer3                          26   3.0  
AAEL004656-RA conserved hypothetical protein                           26   3.8  
AAEL004246-RA still life, sif                                          25   4.1  
AAEL004246-RB still life, sif                                          25   4.4  
AAEL002332-RA hypothetical protein                                     25   5.5  
AAEL007835-RA serine/threonine protein kinase                          25   5.8  
AAEL013867-RA beta-mannosidase                                         25   6.9  
AAEL009531-RA niemann-pick C1                                          25   8.3  
AAEL002155-RB ras-related protein Rab-10, putative                     24   9.3  
AAEL002155-RA ras-related protein Rab-10, putative                     24   9.3  
AAEL010795-RA conserved hypothetical protein                           24   9.7  
AAEL001844-RA zinc carboxypeptidase                                    24      13
AAEL006639-RA hypothetical protein                                     24      14
AAEL013468-RA solute carrier family 35 member C2, putative             23      15
AAEL007137-RA conserved hypothetical protein                           23      16
AAEL000915-RA hypothetical protein                                     23      16
AAEL002560-RA conserved hypothetical protein                           23      17
AAEL007319-RA conserved hypothetical protein                           23      18
AAEL002560-RB conserved hypothetical protein                           23      20
AAEL010805-RA deformed wings, putative                                 23      20
AAEL009897-RA hypothetical protein                                     23      25
AAEL009878-RA conserved hypothetical protein                           23      29


==> AAEL000825-RA eukaryotic peptide chain release factor gtp-binding
           subunit (erf2) (translation release factor 3) (erf3)
           (erf-3)
          Length = 701

 Score = 38.5 bits (88), Expect = 5e-004,   Method: Compositional matrix adjust.
 Identities = 17/67 (25%), Positives = 38/67 (56%)

Query: 15  IKEKVDRRSGKSTEDNPKSIKSGDAAIVILVPSKPLCVESFQEFPPLGRFAVRDMRQTVA 74
           +K ++ + +G+  + NP+ + +   A V +   +P+C+E + +F  LGR  +R    T+A
Sbjct: 633 LKAQLHKGTGEVIKKNPRCLGNNSCASVDIEFQRPICMERYADFKELGRIMLRVSGVTIA 692

Query: 75  VGVIKAV 81
            G++  +
Sbjct: 693 AGLVTDI 699


==> AAEL002724-RA munc13-4
          Length = 1004

 Score = 26.6 bits (57), Expect = 2.0,   Method: Composition-based stats.
 Identities = 14/37 (37%), Positives = 23/37 (62%), Gaps = 4/37 (10%)

Query: 46  PSKPLCVESFQEF--PPLGRFAVRDMRQTVAVGVIKA 80
           P KPLC+++F E+  P + R+    + +T A+  IKA
Sbjct: 506 PEKPLCLQNFHEWFEPAVQRWI--SISKTKAIQRIKA 540


==> AAEL003583-RA atp-dependent dna helicase mer3
          Length = 563

 Score = 26.2 bits (56), Expect = 2.3,   Method: Composition-based stats.
 Identities = 12/30 (40%), Positives = 16/30 (53%), Gaps = 4/30 (13%)

Query: 37  GDAAIVILVPSKPLCVESFQE----FPPLG 62
           GD  ++ + P K LC E F +    F PLG
Sbjct: 104 GDYRMIYIAPIKALCAEKFADWKGKFEPLG 133


==> AAEL010958-RA atp-dependent dna helicase mer3
          Length = 1199

 Score = 25.8 bits (55), Expect = 3.0,   Method: Composition-based stats.
 Identities = 12/30 (40%), Positives = 16/30 (53%), Gaps = 4/30 (13%)

Query: 37  GDAAIVILVPSKPLCVESFQE----FPPLG 62
           GD  ++ + P K LC E F +    F PLG
Sbjct: 100 GDYRMIYIAPIKALCAEKFADWKGKFEPLG 129


==> AAEL004656-RA conserved hypothetical protein
          Length = 247

 Score = 25.8 bits (55), Expect = 3.8,   Method: Compositional matrix adjust.
 Identities = 12/22 (54%), Positives = 15/22 (68%)

Query: 81  VSFKDASGGKVTKAAEKATKGK 102
           +SF + SG KV  A EK TKG+
Sbjct: 1   MSFAEESGSKVVGAMEKRTKGR 22


==> AAEL004246-RA still life, sif
          Length = 1869

 Score = 25.4 bits (54), Expect = 4.1,   Method: Composition-based stats.
 Identities = 12/30 (40%), Positives = 16/30 (53%)

Query: 20  DRRSGKSTEDNPKSIKSGDAAIVILVPSKP 49
           D R G+S E  PK +   D AI+  +P  P
Sbjct: 769 DSREGRSVEAAPKHLIIVDGAIMQPIPEHP 798


==> AAEL004246-RB still life, sif
          Length = 2068

 Score = 25.4 bits (54), Expect = 4.4,   Method: Composition-based stats.
 Identities = 12/30 (40%), Positives = 16/30 (53%)

Query: 20  DRRSGKSTEDNPKSIKSGDAAIVILVPSKP 49
           D R G+S E  PK +   D AI+  +P  P
Sbjct: 769 DSREGRSVEAAPKHLIIVDGAIMQPIPEHP 798


==> AAEL002332-RA hypothetical protein
          Length = 781

 Score = 25.0 bits (53), Expect = 5.5,   Method: Composition-based stats.
 Identities = 9/18 (50%), Positives = 14/18 (77%)

Query: 41  IVILVPSKPLCVESFQEF 58
           I++L+ SKP C E+ +EF
Sbjct: 145 ILLLIKSKPKCKETVREF 162


==> AAEL007835-RA serine/threonine protein kinase
          Length = 793

 Score = 25.0 bits (53), Expect = 5.8,   Method: Composition-based stats.
 Identities = 15/48 (31%), Positives = 23/48 (47%), Gaps = 2/48 (4%)

Query: 14  EIKEKVDRRSGKSTEDNPKSIKSGDAAIVILVPSKPLCVESFQEFPPL 61
           E +      + KST+D P+S K  +     L+P    C ES  + PP+
Sbjct: 457 ESERNAQTNTQKSTDDLPQSDKKSEKITPTLLPGWDSCDES--QNPPI 502


==> AAEL013867-RA beta-mannosidase
          Length = 856

 Score = 24.6 bits (52), Expect = 6.9,   Method: Composition-based stats.
 Identities = 9/16 (56%), Positives = 11/16 (68%)

Query: 55  FQEFPPLGRFAVRDMR 70
           FQ FP L  + VRD+R
Sbjct: 524 FQSFPALTSWPVRDLR 539
