# Supplementary material for: The salivary gland transcriptome of the neotropical malaria vector Anopheles darlingi reveals accelerated evolution of genes relevant to hematophagy
Source: BMC Genomics. 2009 Jan 29;10:57. doi: 10.1186/1471-2164-10-57 (PMC2644710; doi:10.1186/1471-2164-10-57)
Supplement: Additional file 2 — Annotated sialotranscriptome of An. darlingi female mosquitoes. Hyperlinked Excel spreadsheet with deducted protein sequences. See description above. [file 1471-2164-10-57-S2.zip › links/AEGY-PEP/AD-117-AEGY-PEP.txt]

>AD-117

AAEL003530-RA acidic ribosomal protein P1, putative                   139   3e-034
AAEL005027-RA acidic ribosomal protein P1, putative                   135   2e-033
AAEL014764-RA acidic ribosomal protein P1, putative                   131   5e-032
AAEL009830-RA acidic ribosomal protein P1, putative                   121   6e-029
AAEL000449-RA acidic ribosomal protein P1, putative                   106   2e-024
AAEL008946-RA acidic ribosomal protein P1, putative                   104   7e-024
AAEL013587-RA acidic ribosomal protein P1, putative                   102   2e-023
AAEL009472-RA hypothetical protein                                     86   3e-018
AAEL003324-RA acidic ribosomal protein P1, putative                    55   7e-009
AAEL004358-RA conserved hypothetical protein                           29   0.43 
AAEL014583-RA 60S acidic ribosomal protein P2                          27   2.2  
AAEL014583-RB 60S acidic ribosomal protein P2                          27   2.2  
AAEL010821-RA 60S acidic ribosomal protein P0                          27   2.2  
AAEL005013-RA conserved hypothetical protein                           23      18


==> AAEL003530-RA acidic ribosomal protein P1, putative
          Length = 112

 Score =  139 bits (349), Expect = 3e-034,   Method: Compositional matrix adjust.
 Identities = 102/115 (88%), Positives = 105/115 (91%), Gaps = 3/115 (2%)

Query: 1   MALNKAELACVYSALILVDDDVAVTDEKISTILKAAGVDIEPYWPGLFAKALEGIDVKSL 60
           MALNKAELACVYSALILVDDDVAVTDEKISTILKAA VDIEPYWPGLFAKALEGI+VK L
Sbjct: 1   MALNKAELACVYSALILVDDDVAVTDEKISTILKAANVDIEPYWPGLFAKALEGINVKDL 60

Query: 61  ITSIGSGVGSGGGGAPAAGGAAAGGAAPAAAEKKEEKKEEEPEESDDDMGFGLFG 115
           IT+IGSGVG+   G  AA  AAA GAAPAAAEKKEEKKEEEPEESDDDMGFGLFG
Sbjct: 61  ITNIGSGVGT---GGGAAPAAAAPGAAPAAAEKKEEKKEEEPEESDDDMGFGLFG 112


==> AAEL005027-RA acidic ribosomal protein P1, putative
          Length = 112

 Score =  135 bits (341), Expect = 2e-033,   Method: Compositional matrix adjust.
 Identities = 101/115 (87%), Positives = 104/115 (90%), Gaps = 3/115 (2%)

Query: 1   MALNKAELACVYSALILVDDDVAVTDEKISTILKAAGVDIEPYWPGLFAKALEGIDVKSL 60
           MALNKAELACVYSALILVDDDVA TDEKISTILKAA VDIEPYWPGLFAKALEGI+VK L
Sbjct: 1   MALNKAELACVYSALILVDDDVAETDEKISTILKAANVDIEPYWPGLFAKALEGINVKDL 60

Query: 61  ITSIGSGVGSGGGGAPAAGGAAAGGAAPAAAEKKEEKKEEEPEESDDDMGFGLFG 115
           IT+IGSGVG+   G  AA  AAA GAAPAAAEKKEEKKEEEPEESDDDMGFGLFG
Sbjct: 61  ITNIGSGVGT---GGGAAPAAAAPGAAPAAAEKKEEKKEEEPEESDDDMGFGLFG 112


==> AAEL014764-RA acidic ribosomal protein P1, putative
          Length = 106

 Score =  131 bits (329), Expect = 5e-032,   Method: Compositional matrix adjust.
 Identities = 72/107 (67%), Positives = 76/107 (71%), Gaps = 18/107 (16%)

Query: 9   ACVYSALILVDDDVAVTDEKISTILKAAGVDIEPYWPGLFAKALEGIDVKSLITSIGSGV 68
           +C YSALIL DDDVAVTDEKISTI   A VDIEPYWPGLF KALEGI+VK LIT+IGSGV
Sbjct: 18  SCAYSALILFDDDVAVTDEKISTI--QANVDIEPYWPGLFTKALEGINVKDLITNIGSGV 75

Query: 69  GSGGGGAPAAGGAAAGGAAPAAAEKKEEKKEEEPEESDDDMGFGLFG 115
            +GGG AP A                 EKKEEEP E DDDMGF LFG
Sbjct: 76  ETGGGAAPTAF----------------EKKEEEPVEFDDDMGFRLFG 106


==> AAEL009830-RA acidic ribosomal protein P1, putative
          Length = 112

 Score =  121 bits (303), Expect = 6e-029,   Method: Compositional matrix adjust.
 Identities = 68/107 (63%), Positives = 73/107 (68%), Gaps = 16/107 (14%)

Query: 9   ACVYSALILVDDDVAVTDEKISTILKAAGVDIEPYWPGLFAKALEGIDVKSLITSIGSGV 68
           +C YSALIL+DDDVAVTDEKISTILKAA VDIEPYW GLF KALE I+VK LIT+IGSGV
Sbjct: 22  SCAYSALILIDDDVAVTDEKISTILKAANVDIEPYWLGLFVKALEDINVKDLITNIGSGV 81

Query: 69  GSGGGGAPAAGGAAAGGAAPAAAEKKEEKKEEEPEESDDDMGFGLFG 115
            +GGG APAA                         ESDDDMGF LFG
Sbjct: 82  ETGGGAAPAAIEKKEEEPE----------------ESDDDMGFRLFG 112


==> AAEL000449-RA acidic ribosomal protein P1, putative
          Length = 105

 Score =  106 bits (264), Expect = 2e-024,   Method: Compositional matrix adjust.
 Identities = 52/63 (82%), Positives = 57/63 (90%), Gaps = 1/63 (1%)

Query: 4  NKAELACVYSALILVDDDVAVTDEKISTILKAAGVDIEPYWPGLFAKALEGIDVKSLITS 63
          N ++LACVYSALILVDD VAVTDE+ISTILKAA VDIEPYWP LF KALEGI+VK LIT+
Sbjct: 7  NSSQLACVYSALILVDD-VAVTDERISTILKAANVDIEPYWPALFVKALEGINVKDLITN 65

Query: 64 IGS 66
          IGS
Sbjct: 66 IGS 68


==> AAEL008946-RA acidic ribosomal protein P1, putative
          Length = 99

 Score =  104 bits (259), Expect = 7e-024,   Method: Compositional matrix adjust.
 Identities = 66/112 (58%), Positives = 78/112 (69%), Gaps = 13/112 (11%)

Query: 4   NKAELACVYSALILVDDDVAVTDEKISTILKAAGVDIEPYWPGLFAKALEGIDVKSLITS 63
           N ++LACVYSAL LVD+ VAV D+KISTILKAA VDIEPYWP LFAKALEGI+VK LIT+
Sbjct: 1   NGSQLACVYSALSLVDN-VAVIDDKISTILKAANVDIEPYWPVLFAKALEGINVKDLITN 59

Query: 64  IGSGVGSGGGGAPAAGGAAAGGAAPAAAEKKEEKKEEEPEESDDDMGFGLFG 115
           I             +G    GGA PAAA     K+ ++  ES++DMGF LFG
Sbjct: 60  I------------GSGVGTGGGATPAAAVPAPSKRRKKNPESNNDMGFRLFG 99


==> AAEL013587-RA acidic ribosomal protein P1, putative
          Length = 105

 Score =  102 bits (255), Expect = 2e-023,   Method: Compositional matrix adjust.
 Identities = 51/63 (80%), Positives = 56/63 (88%), Gaps = 1/63 (1%)

Query: 4  NKAELACVYSALILVDDDVAVTDEKISTILKAAGVDIEPYWPGLFAKALEGIDVKSLITS 63
          N ++LACVYSALILVD  VAVTDE+ISTILKAA VDIEPYWP LF KALEGI+VK LIT+
Sbjct: 3  NSSQLACVYSALILVDY-VAVTDERISTILKAANVDIEPYWPALFVKALEGINVKDLITN 61

Query: 64 IGS 66
          IGS
Sbjct: 62 IGS 64


==> AAEL009472-RA hypothetical protein
          Length = 88

 Score = 85.9 bits (211), Expect = 3e-018,   Method: Compositional matrix adjust.
 Identities = 47/56 (83%), Positives = 49/56 (87%), Gaps = 3/56 (5%)

Query: 11 VYSALILVDDDVAVTDEKISTILKAAGVDIEPYWPGLFAKALEGIDVKSLITSIGS 66
          VYSALILVDD VAVTDEKISTILKAA V  EPYW  LFAKALEGI+VK LIT+IGS
Sbjct: 36 VYSALILVDD-VAVTDEKISTILKAANV--EPYWRALFAKALEGINVKDLITNIGS 88


==> AAEL003324-RA acidic ribosomal protein P1, putative
          Length = 88

 Score = 54.7 bits (130), Expect = 7e-009,   Method: Compositional matrix adjust.
 Identities = 24/29 (82%), Positives = 26/29 (89%)

Query: 36 AGVDIEPYWPGLFAKALEGIDVKSLITSI 64
          A VDIEPYWP LFAKALEGI+VK LIT+I
Sbjct: 6  ANVDIEPYWPALFAKALEGINVKDLITNI 34


==> AAEL004358-RA conserved hypothetical protein
          Length = 1171

 Score = 28.9 bits (63), Expect = 0.43,   Method: Composition-based stats.
 Identities = 13/34 (38%), Positives = 17/34 (50%)

Query: 76  PAAGGAAAGGAAPAAAEKKEEKKEEEPEESDDDM 109
           P  GG    G +PA  +KK    +EE E+   DM
Sbjct: 308 PLKGGKRKSGRSPAVFQKKPRADDEESEDMTKDM 341
