# Supplementary material for: The salivary gland transcriptome of the neotropical malaria vector Anopheles darlingi reveals accelerated evolution of genes relevant to hematophagy
Source: BMC Genomics. 2009 Jan 29;10:57. doi: 10.1186/1471-2164-10-57 (PMC2644710; doi:10.1186/1471-2164-10-57)
Supplement: Additional file 2 — Annotated sialotranscriptome of An. darlingi female mosquitoes. Hyperlinked Excel spreadsheet with deducted protein sequences. See description above. [file 1471-2164-10-57-S2.zip › links/AEGY-PEP/AD-118-AEGY-PEP.txt]

>AD-118

AAEL006424-RA D7 protein, putative                                    170   6e-043
AAEL006417-RA D7 protein, putative                                    165   2e-041
AAEL002726-RA D7 protein, putative                                    106   1e-023
AAEL008620-RA D7 protein, putative                                     96   2e-020
AAEL005772-RA Odorant-binding protein 99c, putative                    40   0.002
AAEL012377-RA Odorant-binding protein 56a, putative                    35   0.032
AAEL007563-RA dual oxidase 1                                           31   0.52 
AAEL014431-RA conserved hypothetical protein                           30   1.1  
AAEL004416-RB histone deacetylase                                      30   1.6  
AAEL004416-RA histone deacetylase                                      30   1.7  
AAEL009380-RA phospholipase c beta                                     29   2.1  
AAEL009380-RB phospholipase c beta                                     29   2.3  
AAEL009380-RC phospholipase c beta                                     29   2.3  
AAEL001543-RA hypothetical protein                                     29   2.4  
AAEL011730-RA Odorant-binding protein 99c, putative                    28   4.4  
AAEL002792-RA dynein light chain                                       28   4.6  
AAEL011251-RA rna binding motif protein                                28   5.0  
AAEL007003-RA hypothetical protein                                     28   6.8  
AAEL011838-RA conserved hypothetical protein                           27      11
AAEL009520-RA hypothetical protein                                     27      14
AAEL000723-RA hypothetical protein                                     27      15
AAEL006443-RA hypothetical protein                                     26      20
AAEL007472-RA conserved hypothetical protein                           26      20
AAEL005271-RA conserved hypothetical protein                           26      20
AAEL014826-RA conserved hypothetical protein                           26      22


==> AAEL006424-RA D7 protein, putative
          Length = 321

 Score =  170 bits (431), Expect = 6e-043,   Method: Compositional matrix adjust.
 Identities = 99/324 (30%), Positives = 168/324 (51%), Gaps = 18/324 (5%)

Query: 6   VALHLILCTVSHVKTRQRWTALTPEETLFIYTRCQEEHLPADNNSRKTYIENWHQWKLQP 65
           + L L+L  V+            PEE LF +TRC E++L  D  +R   +  W +W  +P
Sbjct: 1   MKLPLLLAIVTTFSVVASTGPFDPEEMLFTFTRCMEDNL-EDGPNRLPMLAKWKEWINEP 59

Query: 66  NDH-VTQCYTKCVLEGLELYDGKQKKFRPGRVSSQHVAYQFLNGATADEVAKYKGAIDAL 124
            D   TQC+ KCVL    LYD   +KF    +  Q  AY  L   +  +V  Y  A+  L
Sbjct: 60  VDSPATQCFGKCVLVRTGLYDPVAQKFDASVIQEQFKAYPSLGEKS--KVEAYANAVQQL 117

Query: 125 EPASDSCEDLYMAYFPVHETFVNVTRKLYHGTVEGAARVYNS-DPNLKRKNESLFTYCEK 183
              ++ C  ++ AY PVH+   + ++ L+HG  E    +Y     ++++K +S F +CE 
Sbjct: 118 PSTNNDCAAVFKAYDPVHKAHKDTSKNLFHGNKELTKGLYEKLGKDIRQKKQSYFEFCEN 177

Query: 184 HVY--GDQNREDMCRGRRYELTGSDELRNMIECVFRGLRYI-KHGDINIDEIVRDFDHIN 240
             Y  G   R+ +C+ R+Y +      +   +CV +G+RYI K+ +++ +E+ RDF  +N
Sbjct: 178 KYYPAGSDKRQQLCKIRQYTVLDDALFKEHTDCVMKGIRYITKNNELDAEEVKRDFMQVN 237

Query: 241 RGDLEPRVRTILSDCRGIQP-------YDYYSCLINSDIREEFKLAFDYRDVRSADYAY- 292
           +      +  +L+DC+  +P       + YY CL+ S ++++FK AFDYR+VRS  YA+ 
Sbjct: 238 KD--TKALEKVLNDCKSKEPSNAGEKSWHYYKCLVESSVKDDFKEAFDYREVRSQIYAFN 295

Query: 293 IVKGNTYDAQKVIAEMNKVEKHVC 316
           + K   Y    V +++ +++   C
Sbjct: 296 LPKKQVYSKPAVQSQVMEIDGKQC 319


==> AAEL006417-RA D7 protein, putative
          Length = 332

 Score =  165 bits (417), Expect = 2e-041,   Method: Compositional matrix adjust.
 Identities = 103/325 (31%), Positives = 164/325 (50%), Gaps = 16/325 (4%)

Query: 8   LHLILCTVSHVKTRQRWTALTPEETLFIYTRCQEEHLPADNNSRKTYIENWHQWKLQP-N 66
           L   +    HV     W A  PE+  FI +RC E+  P   N  K  ++NW  WKL+P +
Sbjct: 9   LSSFILAALHVTAAPLWDAKDPEQLRFITSRCMEDWYPKAKNP-KAALQNWLGWKLEPSD 67

Query: 67  DHVTQCYTKCVLEGLELYDGKQKKFRPGRVSSQHVAYQFLNGATADEVAKYKGAIDALEP 126
           D  TQCYTKCVLE +  Y+  +K+F+  RV  Q   +     A  ++V       D + P
Sbjct: 68  DQATQCYTKCVLEKIGFYEPGEKRFKGVRVMQQWETFHKYLNADREKVHDLTSTFDFIPP 127

Query: 127 -ASDSCEDLYMAYFPVHETFVNVTRKLYHGTVEGAARVYNSDP-NLKRKNESLFTYCEKH 184
             S SC +++ A+  V+       R +  G  E + + Y      +K+K +SLF +CE  
Sbjct: 128 LKSSSCSEVFEAFKKVNGKHSETIRAILFGKGESSKKYYQEKGVKIKQKEQSLFMHCEAL 187

Query: 185 VY--GDQNREDMCRGRRYELTGSDELRNMIECVFRGLRYI-KHGDINIDEIVRDFDHINR 241
            Y  G   R+D+C  R+Y++         +EC+F+GLRY+    ++++DEI RDF  + +
Sbjct: 188 NYPKGSPQRKDLCGIRKYQMGSGIVFERHMECIFKGLRYMTSKNELDVDEIARDFIVVKK 247

Query: 242 GD--LEPRVRTILSDCRGIQP----YDYYSCLIN-SDIREEFKLAFDYRDVRSADYAYIV 294
               ++  ++T  ++ +   P      YY CL+N S +  +FK AFDYR+VRS DY   +
Sbjct: 248 KPDAMKAMMKTCKANLKEKNPGKIAVHYYKCLMNDSKVTNDFKEAFDYREVRSKDYFAAL 307

Query: 295 KG--NTYDAQKVIAEMNKVEKHVCG 317
            G    Y    V  +++ ++K  C 
Sbjct: 308 TGKLKPYSRSDVRKQVDDIDKIQCS 332


==> AAEL002726-RA D7 protein, putative
          Length = 227

 Score =  106 bits (264), Expect = 1e-023,   Method: Compositional matrix adjust.
 Identities = 62/178 (34%), Positives = 97/178 (54%), Gaps = 10/178 (5%)

Query: 148 VTRKLYHGTVEGAARVYN-SDPNLKRKNESLFTYCEKHVYGDQNREDMCRGRRYELTGSD 206
           + RK++    E A+ V +     +++ NES+F YCE   Y D+ R+  C  R Y +    
Sbjct: 51  LLRKMFLLDPESASTVRSYMGSAIRQLNESVFEYCENKFYNDK-RDIWCAARNYSIPEDK 109

Query: 207 ELRNMIECVFRGLRYI-KHGDINIDEIVRDFDHINRGDLEPRVRTILSDCRGIQP----Y 261
           +    IEC+F GL Y  + GD+++DEI RDF  +   DL+  V  +L  C  + P     
Sbjct: 110 DFHRHIECIFNGLHYFNRGGDLDVDEICRDFHQVGITDLDNEVSEVLRSC-DVNPETKAL 168

Query: 262 DYYSCLINSDIREEFKLAFDYRDVRSADYAYIVKG--NTYDAQKVIAEMNKVEKHVCG 317
            YY CL+ SD  ++FK A DYR++RSAD+ Y +K     YD  ++ +++N V +  C 
Sbjct: 169 SYYRCLLESDFLDKFKEALDYREIRSADHFYALKDPMPVYDRNQIQSQINSVNRECCS 226


==> AAEL008620-RA D7 protein, putative
          Length = 311

 Score = 95.9 bits (237), Expect = 2e-020,   Method: Compositional matrix adjust.
 Identities = 62/221 (28%), Positives = 103/221 (46%), Gaps = 19/221 (8%)

Query: 24  WTALTPEETLFIYTRCQEEHLPADNNSRKTYIENWHQWKLQPNDHVTQCYTKCVLEGLEL 83
           W   TPE+TL+ Y RC       D+++      NW +W      + +QCY KCV E L L
Sbjct: 44  WQPRTPEQTLYAYVRCLN-----DSSASIEQKINWVKWHPD-TTYESQCYVKCVSEELRL 97

Query: 84  YDGKQKKFRPGRVSSQHVAYQFLNGATADEVAKYKGAIDALEPASDSCEDLYMAYFPVHE 143
           YD K+K+FRP R   Q  ++   +      +      + A   A +SCE ++  Y   + 
Sbjct: 98  YDPKEKRFRPERFVLQAESFFHADPEQLQALKNNAEPMLAGVLADNSCESVFNKYATFYA 157

Query: 144 TFVNVTRKLYHGTVEGAARVYNSDPN-LKRKNESLFTYCEKHVYGDQNREDMCRGRRYEL 202
           T  +   +++HG        Y    N +K+  +    +CEK      N ++ C    +  
Sbjct: 158 THHSTILRMFHGDYRDIGNTYAKLGNGVKQIGQMFVDFCEKRTDFKWNEDNSCPPEAF-- 215

Query: 203 TGSDELRNMIECVFRGLRYI-KHGDINIDEIVRDFDHINRG 242
                    ++CVFRG R+I + G++N++EI RD++   +G
Sbjct: 216 ---------LDCVFRGFRWITEEGEVNVNEIRRDYEAAGKG 247


==> AAEL005772-RA Odorant-binding protein 99c, putative
          Length = 138

 Score = 39.7 bits (91), Expect = 0.002,   Method: Compositional matrix adjust.
 Identities = 28/113 (24%), Positives = 51/113 (45%), Gaps = 19/113 (16%)

Query: 3   KLLVALHLILCTVSHVKTRQRWTALTPEETLFIYTRCQEE-HLPADNNSRKTYIENWHQW 61
           K+ +A+  ++   +       +T  T E+     T C    ++PAD      Y+E + +W
Sbjct: 2   KVFIAVFALIAVAA-----AEFTVSTTEDLQRYRTECVSSLNIPAD------YVEKFKKW 50

Query: 62  KLQPNDHVTQCYTKCVLEGLELYDGKQKKFRPGRVSSQHVAYQFLNGATADEV 114
           +  P D  T CY KCV   ++L+D  +           ++ +Q  +G  A+EV
Sbjct: 51  EF-PEDDTTMCYIKCVFNKMQLFDDTEGPL------VDNLVHQLAHGRDAEEV 96


==> AAEL012377-RA Odorant-binding protein 56a, putative
          Length = 151

 Score = 35.4 bits (80), Expect = 0.032,   Method: Compositional matrix adjust.
 Identities = 15/50 (30%), Positives = 27/50 (54%)

Query: 207 ELRNMIECVFRGLRYIKHGDINIDEIVRDFDHINRGDLEPRVRTILSDCR 256
           EL+  + C+F  ++ +K G +N D  ++  D I   +L   +R  L+ CR
Sbjct: 72  ELKCYVNCIFEMMQVVKKGKLNYDAAMKQIDTIMPDELAEPMRIALNACR 121


==> AAEL007563-RA dual oxidase 1
          Length = 1486

 Score = 31.2 bits (69), Expect = 0.52,   Method: Compositional matrix adjust.
 Identities = 17/48 (35%), Positives = 26/48 (54%), Gaps = 4/48 (8%)

Query: 222 IKHGDINIDEIVRDFDHINRGDLEPRVR----TILSDCRGIQPYDYYS 265
           +   DI+ DEI +D  H + GD  P+      T+L  C  ++ YDY+S
Sbjct: 524 VNSTDIDPDEIQKDVFHWSEGDPCPQPEQLNATLLEPCNYLEGYDYFS 571


==> AAEL014431-RA conserved hypothetical protein
          Length = 268

 Score = 30.0 bits (66), Expect = 1.1,   Method: Compositional matrix adjust.
 Identities = 23/92 (25%), Positives = 37/92 (40%), Gaps = 11/92 (11%)

Query: 65  PNDHVTQCYTKCVLEGLELYDGKQKKFRPGRVSSQHVAYQFLNGATADEVA--KYKGAID 122
           P+D  TQC+ KCVL  L+ +        P R+       Q+     AD     + +  +D
Sbjct: 50  PDDRETQCFIKCVLIELQAWSN------PRRLLKHSTIQQYFIPDAADYSFEDRTRRCLD 103

Query: 123 ALEP---ASDSCEDLYMAYFPVHETFVNVTRK 151
              P     DSC   Y  +    + + N+ R+
Sbjct: 104 QTLPNCIPGDSCSRAYWTFLCYKDNYGNLIRQ 135


==> AAEL004416-RB histone deacetylase
          Length = 281

 Score = 29.6 bits (65), Expect = 1.6,   Method: Compositional matrix adjust.
 Identities = 27/94 (28%), Positives = 37/94 (39%), Gaps = 11/94 (11%)

Query: 229 IDEIVRDFDHINRGDLEPRVRTILSDCRGIQPYDYYSCLI----NSDIRE------EFKL 278
           +DE+VR +D +    +    R  L D       DY  CL       DI E      EF L
Sbjct: 14  VDELVRSYDLLQFCKVISPKRGTLEDLLSFHSSDYVECLKRYNNEDDIEEVTDELQEFGL 73

Query: 279 AFDYRDVRSA-DYAYIVKGNTYDAQKVIAEMNKV 311
           A+D   +    D+   V G+T  A   I E   +
Sbjct: 74  AYDCPMIEKVYDFVSSVVGSTLSAVDAILEGASI 107


==> AAEL004416-RA histone deacetylase
          Length = 355

 Score = 29.6 bits (65), Expect = 1.7,   Method: Compositional matrix adjust.
 Identities = 27/90 (30%), Positives = 36/90 (40%), Gaps = 11/90 (12%)

Query: 229 IDEIVRDFDHINRGDLEPRVRTILSDCRGIQPYDYYSCLI----NSDIRE------EFKL 278
           +DE+VR +D +    +    R  L D       DY  CL       DI E      EF L
Sbjct: 14  VDELVRSYDLLQFCKVISPKRGTLEDLLSFHSSDYVECLKRYNNEDDIEEVTDELQEFGL 73

Query: 279 AFDYRDVRSA-DYAYIVKGNTYDAQKVIAE 307
           A+D   +    D+   V G+T  A   I E
Sbjct: 74  AYDCPMIEKVYDFVSSVVGSTLSAVDAILE 103
