# Supplementary material for: The salivary gland transcriptome of the neotropical malaria vector Anopheles darlingi reveals accelerated evolution of genes relevant to hematophagy
Source: BMC Genomics. 2009 Jan 29;10:57. doi: 10.1186/1471-2164-10-57 (PMC2644710; doi:10.1186/1471-2164-10-57)
Supplement: Additional file 2 — Annotated sialotranscriptome of An. darlingi female mosquitoes. Hyperlinked Excel spreadsheet with deducted protein sequences. See description above. [file 1471-2164-10-57-S2.zip › links/AEGY-PEP/AD-119-AEGY-PEP.txt]

>AD-119

AAEL000405-RA odd Oz protein                                           25   4.5  
AAEL011604-RA perlecan                                                 24      14
AAEL004464-RA organic cation transporter                               23      21
AAEL012194-RA cysteine-rich venom protein, putative                    22      35
AAEL007415-RA multicopper oxidase                                      22      38
AAEL013804-RA conserved hypothetical protein                           22      39
AAEL008087-RA conserved hypothetical protein                           22      46
AAEL004620-RA sorting nexin                                            22      48
AAEL014802-RA conserved hypothetical protein                           22      54
AAEL011297-RB hypothetical protein                                     22      57
AAEL003843-RA hypothetical protein                                     22      63
AAEL007041-RA low-density lipoprotein receptor (ldl)                   22      63
AAEL002206-RA rap gtpase-activating protein                            21      73
AAEL003894-RA gram-negative bacteria binding protein                   21      73
AAEL010128-RA conserved hypothetical protein                           21      73
AAEL005861-RA vacuolar sorting protein (vps)                           21      74
AAEL012466-RA integrin beta subunit                                    21      82
AAEL009192-RA serine protease                                          21      89
AAEL004569-RA hypothetical protein                                     21      92
AAEL000469-RA conserved hypothetical protein                           21      94


==> AAEL000405-RA odd Oz protein
          Length = 2560

 Score = 25.4 bits (54), Expect = 4.5,   Method: Composition-based stats.
 Identities = 11/32 (34%), Positives = 16/32 (50%), Gaps = 4/32 (12%)

Query: 25  VCENDNTRACEMRCRALGRGNGQCVEQVCECD 56
           +   D T+ C   C     GNGQC+   C+C+
Sbjct: 343 IVAEDMTQNCPNGCS----GNGQCLLGHCQCN 370


 Score = 23.1 bits (48), Expect =    22,   Method: Composition-based stats.
 Identities = 10/30 (33%), Positives = 14/30 (46%), Gaps = 4/30 (13%)

Query: 27  ENDNTRACEMRCRALGRGNGQCVEQVCECD 56
           E+ +   C++ C   GR    CV   C CD
Sbjct: 511 EDCSQELCDLNCGQHGR----CVGDSCSCD 536


==> AAEL011604-RA perlecan
          Length = 3652

 Score = 23.9 bits (50), Expect =    14,   Method: Composition-based stats.
 Identities = 11/23 (47%), Positives = 14/23 (60%), Gaps = 4/23 (17%)

Query: 26   CENDNTRACEMRCRALGRGNGQC 48
            C  DN ++CEM     GRGN +C
Sbjct: 1825 CPCDNAKSCEMD----GRGNVRC 1843


==> AAEL004464-RA organic cation transporter
          Length = 676

 Score = 23.1 bits (48), Expect =    21,   Method: Composition-based stats.
 Identities = 9/31 (29%), Positives = 19/31 (61%)

Query: 9   LVVLALCSLIGGISADVCENDNTRACEMRCR 39
           + V+ +CS+IGG+S    ++  ++  + R R
Sbjct: 624 ITVMGVCSIIGGLSLIALKDKLSKKYQQRHR 654


==> AAEL012194-RA cysteine-rich venom protein, putative
          Length = 78

 Score = 22.3 bits (46), Expect =    35,   Method: Compositional matrix adjust.
 Identities = 15/52 (28%), Positives = 27/52 (51%), Gaps = 2/52 (3%)

Query: 1  MKFLS-VFFLVVLALCSLIGGISADVCENDNTRACEMRCRALGRGNGQCVEQ 51
          M+F++ V F + LAL +++G   A+    +   AC   C ++ R    C+ Q
Sbjct: 1  MRFITGVVFCLALAL-AIVGAQRANQEYKECGSACPPTCESIKREPMMCIAQ 51


==> AAEL007415-RA multicopper oxidase
          Length = 752

 Score = 22.3 bits (46), Expect =    38,   Method: Composition-based stats.
 Identities = 9/19 (47%), Positives = 12/19 (63%)

Query: 11  VLALCSLIGGISADVCEND 29
           +L +  +I G S  VCEND
Sbjct: 204 ILTINRMIPGPSIQVCEND 222


==> AAEL013804-RA conserved hypothetical protein
          Length = 798

 Score = 22.3 bits (46), Expect =    39,   Method: Composition-based stats.
 Identities = 7/12 (58%), Positives = 9/12 (75%)

Query: 15  CSLIGGISADVC 26
           CS +GG+  DVC
Sbjct: 492 CSQLGGVPMDVC 503


==> AAEL008087-RA conserved hypothetical protein
          Length = 517

 Score = 21.9 bits (45), Expect =    46,   Method: Composition-based stats.
 Identities = 7/12 (58%), Positives = 9/12 (75%)

Query: 15  CSLIGGISADVC 26
           CS +GG+  DVC
Sbjct: 211 CSQLGGVPMDVC 222


==> AAEL004620-RA sorting nexin
          Length = 321

 Score = 21.9 bits (45), Expect =    48,   Method: Composition-based stats.
 Identities = 11/25 (44%), Positives = 11/25 (44%), Gaps = 2/25 (8%)

Query: 26  CENDNTRACEMRCRALGRGNGQCVE 50
           C N NT  C MR        GQ VE
Sbjct: 280 CANSNTLGCNMRLHT--DRQGQMVE 302


==> AAEL014802-RA conserved hypothetical protein
          Length = 578

 Score = 21.9 bits (45), Expect =    54,   Method: Composition-based stats.
 Identities = 13/45 (28%), Positives = 22/45 (48%)

Query: 1   MKFLSVFFLVVLALCSLIGGISADVCENDNTRACEMRCRALGRGN 45
           ++FL V+ L +L   S+ G +S+        +A  + CR L   N
Sbjct: 251 IRFLPVYVLWILFTGSVYGILSSGPMAYHTLKAHSLPCRNLWWAN 295


==> AAEL011297-RB hypothetical protein
          Length = 407

 Score = 21.6 bits (44), Expect =    57,   Method: Composition-based stats.
 Identities = 9/27 (33%), Positives = 14/27 (51%), Gaps = 4/27 (14%)

Query: 33  ACEMR----CRALGRGNGQCVEQVCEC 55
           AC+ +    CR+ GR +  C+   C C
Sbjct: 376 ACQRKQVPLCRSCGRCSECCLHSGCTC 402
