# Supplementary material for: The salivary gland transcriptome of the neotropical malaria vector Anopheles darlingi reveals accelerated evolution of genes relevant to hematophagy
Source: BMC Genomics. 2009 Jan 29;10:57. doi: 10.1186/1471-2164-10-57 (PMC2644710; doi:10.1186/1471-2164-10-57)
Supplement: Additional file 2 — Annotated sialotranscriptome of An. darlingi female mosquitoes. Hyperlinked Excel spreadsheet with deducted protein sequences. See description above. [file 1471-2164-10-57-S2.zip › links/AEGY-PEP/AD-120-AEGY-PEP.txt]

>AD-120

AAEL014583-RA 60S acidic ribosomal protein P2                         134   5e-033
AAEL014583-RB 60S acidic ribosomal protein P2                         134   5e-033
AAEL014583-RC 60S acidic ribosomal protein P2                         119   2e-028
AAEL010821-RA 60S acidic ribosomal protein P0                          33   0.022
AAEL014764-RA acidic ribosomal protein P1, putative                    33   0.031
AAEL009830-RA acidic ribosomal protein P1, putative                    29   0.36 
AAEL011975-RA ubiquitin specific protease                              27   1.8  
AAEL003530-RA acidic ribosomal protein P1, putative                    25   4.8  
AAEL005027-RA acidic ribosomal protein P1, putative                    25   4.9  
AAEL007242-RA conserved hypothetical protein                           22      60
AAEL009427-RA conserved hypothetical protein                           21      98


==> AAEL014583-RA 60S acidic ribosomal protein P2
          Length = 112

 Score =  134 bits (338), Expect = 5e-033,   Method: Compositional matrix adjust.
 Identities = 98/113 (86%), Positives = 101/113 (89%), Gaps = 1/113 (0%)

Query: 1   MRYVAAYLLAVLGGNESPSNADIEKILSSVGIEADSARVTKIVSELKGKSIEELIASGRE 60
           MRYVAAYLLAVLGGN SPSNADIEKILSSVGIEADS RVTK+V+ELKGKS+EELIASGRE
Sbjct: 1   MRYVAAYLLAVLGGNASPSNADIEKILSSVGIEADSTRVTKVVNELKGKSVEELIASGRE 60

Query: 61  KLSSMPAGGGAPSGAPAAAGAGGAAPAAAAEKKEEKKEESESEDDDMGFGLFE 113
           KLSSMPA GGA   A A A AGGAA A A EKKEEKKEESESEDDDMGFGLFE
Sbjct: 61  KLSSMPA-GGAAPAAGAGAAAGGAAAAPAEEKKEEKKEESESEDDDMGFGLFE 112


==> AAEL014583-RB 60S acidic ribosomal protein P2
          Length = 112

 Score =  134 bits (338), Expect = 5e-033,   Method: Compositional matrix adjust.
 Identities = 98/113 (86%), Positives = 101/113 (89%), Gaps = 1/113 (0%)

Query: 1   MRYVAAYLLAVLGGNESPSNADIEKILSSVGIEADSARVTKIVSELKGKSIEELIASGRE 60
           MRYVAAYLLAVLGGN SPSNADIEKILSSVGIEADS RVTK+V+ELKGKS+EELIASGRE
Sbjct: 1   MRYVAAYLLAVLGGNASPSNADIEKILSSVGIEADSTRVTKVVNELKGKSVEELIASGRE 60

Query: 61  KLSSMPAGGGAPSGAPAAAGAGGAAPAAAAEKKEEKKEESESEDDDMGFGLFE 113
           KLSSMPA GGA   A A A AGGAA A A EKKEEKKEESESEDDDMGFGLFE
Sbjct: 61  KLSSMPA-GGAAPAAGAGAAAGGAAAAPAEEKKEEKKEESESEDDDMGFGLFE 112


==> AAEL014583-RC 60S acidic ribosomal protein P2
          Length = 100

 Score =  119 bits (299), Expect = 2e-028,   Method: Compositional matrix adjust.
 Identities = 60/65 (92%), Positives = 63/65 (96%)

Query: 1  MRYVAAYLLAVLGGNESPSNADIEKILSSVGIEADSARVTKIVSELKGKSIEELIASGRE 60
          MRYVAAYLLAVLGGN SPSNADIEKILSSVGIEADS RVTK+V+ELKGKS+EELIASGRE
Sbjct: 1  MRYVAAYLLAVLGGNASPSNADIEKILSSVGIEADSTRVTKVVNELKGKSVEELIASGRE 60

Query: 61 KLSSM 65
          KLSSM
Sbjct: 61 KLSSM 65


==> AAEL010821-RA 60S acidic ribosomal protein P0
          Length = 315

 Score = 33.1 bits (74), Expect = 0.022,   Method: Compositional matrix adjust.
 Identities = 13/14 (92%), Positives = 14/14 (100%)

Query: 100 SESEDDDMGFGLFE 113
           SESEDDDMGFGLF+
Sbjct: 302 SESEDDDMGFGLFD 315


==> AAEL014764-RA acidic ribosomal protein P1, putative
          Length = 106

 Score = 32.7 bits (73), Expect = 0.031,   Method: Compositional matrix adjust.
 Identities = 27/67 (40%), Positives = 35/67 (52%), Gaps = 20/67 (29%)

Query: 46  LKGKSIEELIASGREKLSSMPAGGGAPSGAPAAAGAGGAAPAAAAEKKEEKKEESESEDD 105
           L+G ++++LI +          G G  +G       GGAAP A  EKKEE+  E    DD
Sbjct: 59  LEGINVKDLITN---------IGSGVETG-------GGAAPTAF-EKKEEEPVEF---DD 98

Query: 106 DMGFGLF 112
           DMGF LF
Sbjct: 99  DMGFRLF 105


==> AAEL009830-RA acidic ribosomal protein P1, putative
          Length = 112

 Score = 28.9 bits (63), Expect = 0.36,   Method: Compositional matrix adjust.
 Identities = 30/104 (28%), Positives = 50/104 (48%), Gaps = 20/104 (19%)

Query: 9   LAVLGGNESPSNADIEKILSSVGIEADSARVTKIVSELKGKSIEELIASGREKLSSMPAG 68
           L ++  + + ++  I  IL +  ++ +   +   V  L+  ++++LI +          G
Sbjct: 28  LILIDDDVAVTDEKISTILKAANVDIEPYWLGLFVKALEDINVKDLITN---------IG 78

Query: 69  GGAPSGAPAAAGAGGAAPAAAAEKKEEKKEESESEDDDMGFGLF 112
            G  +G       GGAAPAA  +K+EE     E  DDDMGF LF
Sbjct: 79  SGVETG-------GGAAPAAIEKKEEE----PEESDDDMGFRLF 111


==> AAEL011975-RA ubiquitin specific protease
          Length = 3561

 Score = 26.6 bits (57), Expect = 1.8,   Method: Composition-based stats.
 Identities = 15/42 (35%), Positives = 22/42 (52%)

Query: 57   SGREKLSSMPAGGGAPSGAPAAAGAGGAAPAAAAEKKEEKKE 98
            SG E+   +  GG   +G        GA  A++ EKK+E+KE
Sbjct: 1540 SGGERKMDVCDGGEGKTGEVENKENNGAEGASSPEKKDEEKE 1581


==> AAEL003530-RA acidic ribosomal protein P1, putative
          Length = 112

 Score = 25.4 bits (54), Expect = 4.8,   Method: Compositional matrix adjust.
 Identities = 9/9 (100%), Positives = 9/9 (100%)

Query: 104 DDDMGFGLF 112
           DDDMGFGLF
Sbjct: 103 DDDMGFGLF 111


==> AAEL005027-RA acidic ribosomal protein P1, putative
          Length = 112

 Score = 25.4 bits (54), Expect = 4.9,   Method: Compositional matrix adjust.
 Identities = 9/9 (100%), Positives = 9/9 (100%)

Query: 104 DDDMGFGLF 112
           DDDMGFGLF
Sbjct: 103 DDDMGFGLF 111


==> AAEL007242-RA conserved hypothetical protein
          Length = 1613

 Score = 21.6 bits (44), Expect =    60,   Method: Composition-based stats.
 Identities = 17/68 (25%), Positives = 24/68 (35%), Gaps = 4/68 (5%)

Query: 29   SVGIEADSARVTKIVSELKGKSIEELIASGREKLSSMPAGGGAPSGAPAAAGAGGAAPAA 88
            S  + +  A V  + S     S     A G    +  P     PS    AA +    P+ 
Sbjct: 1533 SNNVGSSGAHVNNVNSTATSASSNTTAAVG----TRTPKSSSRPSATNNAASSRKTLPSR 1588

Query: 89   AAEKKEEK 96
            +A KK  K
Sbjct: 1589 SARKKRRK 1596
