# Supplementary material for: The salivary gland transcriptome of the neotropical malaria vector Anopheles darlingi reveals accelerated evolution of genes relevant to hematophagy
Source: BMC Genomics. 2009 Jan 29;10:57. doi: 10.1186/1471-2164-10-57 (PMC2644710; doi:10.1186/1471-2164-10-57)
Supplement: Additional file 2 — Annotated sialotranscriptome of An. darlingi female mosquitoes. Hyperlinked Excel spreadsheet with deducted protein sequences. See description above. [file 1471-2164-10-57-S2.zip › links/AEGY-PEP/AD-123-AEGY-PEP.txt]

>AD-123

AAEL001565-RA peptidyl-glycine alpha-amidating monooxygenase           28   4.0  
AAEL000949-RA conserved hypothetical protein                           27   6.1  
AAEL010410-RA Odorant receptor 9a, putative                            27   9.0  
AAEL001060-RA conserved hypothetical protein                           26      13
AAEL003445-RA conserved hypothetical protein                           26      17
AAEL006433-RA conserved hypothetical protein                           25      21
AAEL012478-RA glucose transporter, putative                            25      22
AAEL012044-RA sugar transporter                                        25      39
AAEL007078-RA eukaryotic translation initiation factor 3, theta ...    25      40
AAEL002651-RB hypothetical protein                                     25      40
AAEL001850-RA conserved hypothetical protein                           24      48
AAEL001850-RB conserved hypothetical protein                           24      48
AAEL005814-RA conserved hypothetical protein                           24      49
AAEL000733-RB hydroxysteroid dehydrogenase                             24      62
AAEL005774-RA hect type E3 ubiquitin ligase                            24      64
AAEL000733-RA hydroxysteroid dehydrogenase                             24      66
AAEL010243-RA Abnormal X segregation, putative                         24      72
AAEL000246-RA cadherin                                                 23      77
AAEL000705-RA steroid dehydrogenase                                    23      77
AAEL003902-RA d(1a,b) dopamine receptor                                23      78
AAEL012157-RA conserved hypothetical protein                           23      88
AAEL003135-RA conserved hypothetical protein                           23      89
AAEL012306-RA ubiquitin-activating enzyme E1c                          23      93
AAEL003192-RA mfs transporter                                          23      97


==> AAEL001565-RA peptidyl-glycine alpha-amidating monooxygenase
          Length = 477

 Score = 28.1 bits (61), Expect = 4.0,   Method: Compositional matrix adjust.
 Identities = 21/79 (26%), Positives = 35/79 (44%), Gaps = 9/79 (11%)

Query: 175 SILQAYEYIEAPFT-IADAVYGSTFYMATGFHGLHVLIGTTFLLICFLRHINFHFS---- 229
            + ++ EY   P T  AD++Y S   M +    +  LIGT+ L++C  R + F  S    
Sbjct: 393 KVTKSIEYHRMPPTPAADSLYASGLTMVSI---VASLIGTSCLVLCVSRTLCFKASSGGG 449

Query: 230 -KNHHFGFEAAAWYWHFVD 247
            +   F   +     H +D
Sbjct: 450 GRRQRFSTASENIALHRMD 468


==> AAEL000949-RA conserved hypothetical protein
          Length = 858

 Score = 27.3 bits (59), Expect = 6.1,   Method: Composition-based stats.
 Identities = 20/81 (24%), Positives = 28/81 (34%), Gaps = 23/81 (28%)

Query: 180 YEYIEAPFTIADAVYGSTFYMATGFHGLHVLIGTTFLLICFLRHINFHFSKNHHFGFEAA 239
           +E++   + +  +VY S  Y    F  L V I  T  L+C                    
Sbjct: 26  FEFLWPFWLLLRSVYDSFKYKGLAFSVLFVCIAITSDLVCLF------------------ 67

Query: 240 AWYWHFVDVVWLFLYISIYWW 260
                F+ V WLF   S Y W
Sbjct: 68  -----FIPVQWLFFAASTYVW 83


==> AAEL010410-RA Odorant receptor 9a, putative
          Length = 269

 Score = 26.9 bits (58), Expect = 9.0,   Method: Compositional matrix adjust.
 Identities = 17/37 (45%), Positives = 23/37 (62%), Gaps = 1/37 (2%)

Query: 164 LFFTIVLGVYFSILQAYEYIEAPFTIADAVYGSTFYM 200
           L +TI L   FS+L A E +E    ++DAVY S +YM
Sbjct: 178 LQYTIFLIFSFSMLGA-ELMEESARVSDAVYNSNWYM 213


==> AAEL001060-RA conserved hypothetical protein
          Length = 791

 Score = 26.2 bits (56), Expect =    13,   Method: Compositional matrix adjust.
 Identities = 14/42 (33%), Positives = 20/42 (47%)

Query: 92  VFFFISFFWAFFHSSLSPTIELGMTWPPVGVIAFNPFQIPLL 133
           ++FF  FF  F+H+  S   E       +GV+ F  F   LL
Sbjct: 620 IYFFAMFFSTFYHACDSGEEEFSFCLVKIGVLQFCDFYCGLL 661


==> AAEL003445-RA conserved hypothetical protein
          Length = 887

 Score = 25.8 bits (55), Expect =    17,   Method: Composition-based stats.
 Identities = 12/27 (44%), Positives = 14/27 (51%)

Query: 206 GLHVLIGTTFLLICFLRHINFHFSKNH 232
           G  VL GTT+    F+RH  F   K H
Sbjct: 48  GFVVLQGTTYWTDLFVRHFLFQTEKQH 74


==> AAEL006433-RA conserved hypothetical protein
          Length = 2693

 Score = 25.4 bits (54), Expect =    21,   Method: Compositional matrix adjust.
 Identities = 16/64 (25%), Positives = 24/64 (37%)

Query: 108 SPTIELGMTWPPVGVIAFNPFQIPLLNTAILLASGVTVTWAHHSLMEGNHSQTTQGLFFT 167
            PT    +  P V  +  +P  +     A L   GV ++ A   L          G++F 
Sbjct: 127 DPTTPSSLEAPEVATLRCDPNPVSREKLAFLTKLGVLLSVAMLCLAAVLQPSVPSGIYFV 186

Query: 168 IVLG 171
           I LG
Sbjct: 187 IFLG 190


==> AAEL012478-RA glucose transporter, putative
          Length = 340

 Score = 25.4 bits (54), Expect =    22,   Method: Compositional matrix adjust.
 Identities = 26/105 (24%), Positives = 43/105 (40%), Gaps = 10/105 (9%)

Query: 130 IPLLNTAILLASGVTVTWAHHSLMEGNHSQTTQGLFFTIVLGVYFSILQAYEYIEAPFTI 189
           +PL   A +LA  +T+    H+L+  N   T Q  F  +      +   A E+ E    +
Sbjct: 61  MPLSLAAFVLAFFLTIESPIHTLLVKNDESTAQKDFLKLRGQALETTETAQEFTEMKLLV 120

Query: 190 ADAVYGSTFYMATGFHGLHVLIGTTFLLICFLRHIN---FHFSKN 231
           A++   S  ++  G           F L+  L+  N   F+FS N
Sbjct: 121 AESNMLSKIFVTEGNF-------KPFQLVLTLKLANLLYFNFSMN 158


==> AAEL012044-RA sugar transporter
          Length = 476

 Score = 24.6 bits (52), Expect =    39,   Method: Compositional matrix adjust.
 Identities = 10/43 (23%), Positives = 24/43 (55%)

Query: 3   THANHPFHLVDYSPWPLTGAIGAMTTVSGLVQWFHQYTMTLFI 45
           ++++ P +L + +  P+ G+IG + TV        +Y++  F+
Sbjct: 126 SYSSMPIYLGEIASDPIRGSIGTLLTVMAKAGILIEYSIGPFV 168


==> AAEL007078-RA eukaryotic translation initiation factor 3, theta
           subunit
          Length = 1133

 Score = 24.6 bits (52), Expect =    40,   Method: Composition-based stats.
 Identities = 19/84 (22%), Positives = 37/84 (44%), Gaps = 18/84 (21%)

Query: 157 HSQTTQGLFFTIVLGVYFSILQAYEYIEAPFTIADAVYGSTFYMATGFHGLHVLIGTTFL 216
           ++Q TQ L    ++ +   + Q Y+ IE    +A A + ++FY+               +
Sbjct: 424 YAQYTQALQDVTLVRLVRQVSQVYQSIEFSRFLALAKFSTSFYLER-------------I 470

Query: 217 LICFLRHINFHFSKNH-----HFG 235
           L+  +RH +   + +H     HFG
Sbjct: 471 LVDCVRHNDMQITIDHRNHCVHFG 494


==> AAEL002651-RB hypothetical protein
          Length = 524

 Score = 24.6 bits (52), Expect =    40,   Method: Compositional matrix adjust.
 Identities = 10/32 (31%), Positives = 18/32 (56%)

Query: 24  GAMTTVSGLVQWFHQYTMTLFILGNIITILTM 55
            A T +  ++ + H++  TL +LG I+ IL  
Sbjct: 465 NANTNLRQIIDFKHKHFHTLNVLGKIVNILRQ 496
