# Supplementary material for: The salivary gland transcriptome of the neotropical malaria vector Anopheles darlingi reveals accelerated evolution of genes relevant to hematophagy
Source: BMC Genomics. 2009 Jan 29;10:57. doi: 10.1186/1471-2164-10-57 (PMC2644710; doi:10.1186/1471-2164-10-57)
Supplement: Additional file 2 — Annotated sialotranscriptome of An. darlingi female mosquitoes. Hyperlinked Excel spreadsheet with deducted protein sequences. See description above. [file 1471-2164-10-57-S2.zip › links/AEGY-PEP/AD-125-AEGY-PEP.txt]

>AD-125

AAEL003832-RA conserved hypothetical protein                          126   2e-030
AAEL003841-RA conserved hypothetical protein                          122   3e-029
AAEL003857-RA conserved hypothetical protein                          120   1e-028
AAEL003849-RA conserved hypothetical protein                           77   1e-015
AAEL013891-RA type i inositol-1,4,5-trisphosphate 5-phosphatase        27   1.1  
AAEL014286-RA myb                                                      27   1.5  
AAEL014412-RA cytochrome P450                                          27   1.8  
AAEL003498-RA down syndrome cell adhesion molecule                     26   2.9  
AAEL015018-RA toll                                                     25   4.0  
AAEL004948-RA conserved hypothetical protein                           25   4.5  
AAEL013080-RA hypothetical protein                                     25   6.1  
AAEL006937-RA structural maintenance of chromosomes smc3               25   6.3  
AAEL005529-RA hypothetical protein                                     25   7.6  
AAEL011210-RA conserved hypothetical protein                           24      10
AAEL011985-RA conserved hypothetical protein                           24      12
AAEL001141-RA transcriptional regulator ATRX (X-linked helicase II)    24      13
AAEL001440-RA E1a binding protein P400                                 23      16
AAEL009766-RA lipoamide acyltransferase component of branched-ch...    23      17
AAEL013854-RA atp-binding cassette transporter                         23      23
AAEL013567-RA atp-dependent bile acid permease                         23      23
AAEL011288-RA elongation factor 1 gamma                                23      29
AAEL012203-RA conserved hypothetical protein                           22      33
AAEL010289-RA beta nu integrin subunit                                 22      52
AAEL000509-RA rho gtpase activating protein                            22      63
AAEL006715-RA dna polymerase iota                                      22      64


==> AAEL003832-RA conserved hypothetical protein
          Length = 99

 Score =  126 bits (316), Expect = 2e-030,   Method: Compositional matrix adjust.
 Identities = 63/104 (60%), Positives = 75/104 (72%), Gaps = 5/104 (4%)

Query: 1   MKCATIICAVGVVLAAGLLTTQAAPEEQAAASAAVADSPALNTLFDELPEETHHAALENY 60
           M+  T++C V + L+A   T  A PEE A    + A     N+LFDELPEE++ AA+EN+
Sbjct: 1   MRTLTVVCFVALCLSAIFTTGNALPEELADDVRSYA-----NSLFDELPEESYQAAVENF 55

Query: 61  RAKRATCDLASGFGVGSSLCAAHCIARRYRGGYCNSKAVCVCRN 104
           R KRATCDL SGFGVG S CAAHCIARR RGGYCN+K VCVCRN
Sbjct: 56  RLKRATCDLLSGFGVGDSACAAHCIARRNRGGYCNAKKVCVCRN 99


==> AAEL003841-RA conserved hypothetical protein
          Length = 98

 Score =  122 bits (306), Expect = 3e-029,   Method: Compositional matrix adjust.
 Identities = 64/104 (61%), Positives = 72/104 (69%), Gaps = 6/104 (5%)

Query: 1   MKCATIICAVGVVLAAGLLTTQAAPEEQAAASAAVADSPALNTLFDELPEETHHAALENY 60
           MK  T+IC + +   A    T A P+E   A  A    P  N+LFDELPEET+ AA+EN+
Sbjct: 1   MKSITVICFLALCTVA---ITSAYPQEPVLADEA---RPFANSLFDELPEETYQAAVENF 54

Query: 61  RAKRATCDLASGFGVGSSLCAAHCIARRYRGGYCNSKAVCVCRN 104
           R KRATCDL SGFGVG S CAAHCIAR  RGGYCNSK VCVCRN
Sbjct: 55  RLKRATCDLLSGFGVGDSACAAHCIARGNRGGYCNSKKVCVCRN 98


==> AAEL003857-RA conserved hypothetical protein
          Length = 98

 Score =  120 bits (300), Expect = 1e-028,   Method: Compositional matrix adjust.
 Identities = 63/104 (60%), Positives = 72/104 (69%), Gaps = 6/104 (5%)

Query: 1   MKCATIICAVGVVLAAGLLTTQAAPEEQAAASAAVADSPALNTLFDELPEETHHAALENY 60
           M+  T+IC + +   A    T A P+E   A  A    P  N+LFDELPEET+ AA+EN+
Sbjct: 1   MQPLTVICFLALCTGA---ITSAYPQEPVLADEA---RPFANSLFDELPEETYQAAVENF 54

Query: 61  RAKRATCDLASGFGVGSSLCAAHCIARRYRGGYCNSKAVCVCRN 104
           R KRATCDL SGFGVG S CAAHCIAR  RGGYCNSK VCVCRN
Sbjct: 55  RLKRATCDLLSGFGVGDSACAAHCIARGNRGGYCNSKKVCVCRN 98


==> AAEL003849-RA conserved hypothetical protein
          Length = 106

 Score = 77.0 bits (188), Expect = 1e-015,   Method: Compositional matrix adjust.
 Identities = 46/108 (42%), Positives = 60/108 (55%), Gaps = 6/108 (5%)

Query: 1   MKCATIICAVGVVLAAGLLTTQAAPEEQAAASAAVADSPA-LNTLFDELP-EETHHAALE 58
           MK  T +C   V   A L    AAP+E  + S   A+ PA  +T   ++  ++     +E
Sbjct: 1   MKSITTLCLAVVCFIALLSVGAAAPQE--SVSIQDAEHPAEFDTDIQKVQHDQARQIPVE 58

Query: 59  NYRAKRATCDLASGFGVGSSLCAAHC--IARRYRGGYCNSKAVCVCRN 104
             R KR +CDL SG G G S+CA HC  I+ RYRGGYCN + VCVCR 
Sbjct: 59  FQRRKRISCDLLSGLGWGHSICAGHCLAISWRYRGGYCNDQGVCVCRT 106


==> AAEL013891-RA type i inositol-1,4,5-trisphosphate 5-phosphatase
          Length = 648

 Score = 27.3 bits (59), Expect = 1.1,   Method: Composition-based stats.
 Identities = 14/44 (31%), Positives = 21/44 (47%)

Query: 25  PEEQAAASAAVADSPALNTLFDELPEETHHAALENYRAKRATCD 68
           P+     S A+  + AL+TL   LP   HH  L  +   ++T D
Sbjct: 269 PDNNHPPSTALTSTAALSTLTSSLPLANHHHCLTCFDRIQSTFD 312


==> AAEL014286-RA myb
          Length = 548

 Score = 26.9 bits (58), Expect = 1.5,   Method: Composition-based stats.
 Identities = 13/29 (44%), Positives = 18/29 (62%), Gaps = 2/29 (6%)

Query: 37  DSPALNTLFDELPEET--HHAALENYRAK 63
           +SP+LN  FD+LP  T    AA + Y A+
Sbjct: 300 NSPSLNVSFDQLPASTPVKRAAFKVYNAE 328


==> AAEL014412-RA cytochrome P450
          Length = 517

 Score = 26.6 bits (57), Expect = 1.8,   Method: Composition-based stats.
 Identities = 14/40 (35%), Positives = 19/40 (47%), Gaps = 1/40 (2%)

Query: 49  PEETHHAALENYRAKRA-TCDLASGFGVGSSLCAAHCIAR 87
           PE        NYR + + + D++  FG G  LCA    AR
Sbjct: 430 PERFRPERFLNYRGELSLSKDVSVPFGAGKRLCAGETFAR 469


==> AAEL003498-RA down syndrome cell adhesion molecule
          Length = 1694

 Score = 26.2 bits (56), Expect = 2.9,   Method: Composition-based stats.
 Identities = 13/70 (18%), Positives = 35/70 (50%)

Query: 3    CATIICAVGVVLAAGLLTTQAAPEEQAAASAAVADSPALNTLFDELPEETHHAALENYRA 62
            C +I+   G++ AA L+  +    +    S ++++SP++  + ++   +  + A+   + 
Sbjct: 1539 CLSILILFGLIAAALLIRKKKLNNQNRIPSTSMSESPSIANIQNKQNRDQQYLAVRAQQN 1598

Query: 63   KRATCDLASG 72
             R +  + SG
Sbjct: 1599 SRNSNSVDSG 1608


==> AAEL015018-RA toll
          Length = 859

 Score = 25.4 bits (54), Expect = 4.0,   Method: Composition-based stats.
 Identities = 11/35 (31%), Positives = 19/35 (54%), Gaps = 7/35 (20%)

Query: 42  NTLFDELPEET-------HHAALENYRAKRATCDL 69
           + + +E+PE T        + +LEN R +  +CDL
Sbjct: 398 DNMLEEIPESTFLAMEDLQYLSLENNRIRNLSCDL 432


==> AAEL004948-RA conserved hypothetical protein
          Length = 603

 Score = 25.4 bits (54), Expect = 4.5,   Method: Composition-based stats.
 Identities = 19/61 (31%), Positives = 28/61 (45%), Gaps = 4/61 (6%)

Query: 37  DSPALNTLFDELPEETHHAALENYRAKRATCDLASGFGVGSSLCAAHC--IARRYRGGYC 94
           +S  L  + + L  E      E +R    TC  ASG G+G  + A HC  + + +R G  
Sbjct: 525 ESVVLGHIVESLKREETFRQHEYFRGD--TCLPASGGGLGRCVPADHCEELLKDHRKGLV 582

Query: 95  N 95
           N
Sbjct: 583 N 583
