# Supplementary material for: The salivary gland transcriptome of the neotropical malaria vector Anopheles darlingi reveals accelerated evolution of genes relevant to hematophagy
Source: BMC Genomics. 2009 Jan 29;10:57. doi: 10.1186/1471-2164-10-57 (PMC2644710; doi:10.1186/1471-2164-10-57)
Supplement: Additional file 2 — Annotated sialotranscriptome of An. darlingi female mosquitoes. Hyperlinked Excel spreadsheet with deducted protein sequences. See description above. [file 1471-2164-10-57-S2.zip › links/AEGY-PEP/AD-126-AEGY-PEP.txt]

>AD-126

AAEL010756-RA 40S ribosomal protein S19                               286   2e-078
AAEL010756-RB 40S ribosomal protein S19                               286   2e-078
AAEL010069-RA esr1 protein                                             29   0.88 
AAEL003116-RA phosrestin i (arrestin b) (arrestin 2)                   28   2.1  
AAEL005733-RB myosin heavy chain, nonmuscle or smooth muscle           27   2.4  
AAEL005733-RA myosin heavy chain, nonmuscle or smooth muscle           27   2.4  
AAEL013055-RA conserved hypothetical protein                           27   2.6  
AAEL005656-RA myosin heavy chain, nonmuscle or smooth muscle           27   2.8  
AAEL006222-RA talin                                                    26   4.9  
AAEL011312-RA hypothetical protein                                     26   7.2  
AAEL010608-RA succinate dehydrogenase                                  26   8.3  
AAEL008244-RA thyroid hormone receptor-associated protein              25      11
AAEL013985-RA dead box atp-dependent rna helicase                      25      14
AAEL012292-RA 4-nitrophenylphosphatase                                 25      15
AAEL000452-RA histone acetyltransferase gcn5                           25      17
AAEL001015-RA conserved hypothetical protein                           25      17
AAEL000700-RA cadherin                                                 25      17
AAEL003616-RA conserved hypothetical protein                           24      21
AAEL012804-RA conserved hypothetical protein                           24      23
AAEL010889-RA hypothetical protein                                     24      24
AAEL004045-RA conserved hypothetical protein                           24      28
AAEL013968-RA conserved hypothetical protein                           24      30
AAEL013053-RA nuclear lamin L1 alpha, putative                         23      33
AAEL008883-RA conserved hypothetical protein                           23      34
AAEL011757-RA conserved hypothetical protein                           23      36


==> AAEL010756-RA 40S ribosomal protein S19
          Length = 156

 Score =  286 bits (732), Expect = 2e-078,   Method: Compositional matrix adjust.
 Identities = 139/155 (89%), Positives = 146/155 (94%)

Query: 1   MPGITVKDVDQDKVVEGVALFLKKSGKLKVPEYIDLIKTAKYKELAPTDPDWFYVRCASI 60
           MPGITVKDVDQDKVV+GVALFLKKSGKLKVP+YIDLIKTAKYKELAP+D DWFYVRCASI
Sbjct: 1   MPGITVKDVDQDKVVQGVALFLKKSGKLKVPDYIDLIKTAKYKELAPSDQDWFYVRCASI 60

Query: 61  LRRLYHQSPSGVGSICRIYGGRQRNGVRPSHFCRADGSATRKAVQALEAIKLIERHADGG 120
           LRRLYHQSP+GVGSICRIYGGRQRNGVRPSHFCRADGSATRKAVQALE IKLIE+H +GG
Sbjct: 61  LRRLYHQSPAGVGSICRIYGGRQRNGVRPSHFCRADGSATRKAVQALEQIKLIEKHPEGG 120

Query: 121 RKLTSQGQRDLDRIAAQIASKNRADKKKEAAIIAL 155
           RKLTSQGQRDLDRIAAQI SK RA  KKEAA + L
Sbjct: 121 RKLTSQGQRDLDRIAAQIISKQRAALKKEAATLVL 155


==> AAEL010756-RB 40S ribosomal protein S19
          Length = 156

 Score =  286 bits (732), Expect = 2e-078,   Method: Compositional matrix adjust.
 Identities = 139/155 (89%), Positives = 146/155 (94%)

Query: 1   MPGITVKDVDQDKVVEGVALFLKKSGKLKVPEYIDLIKTAKYKELAPTDPDWFYVRCASI 60
           MPGITVKDVDQDKVV+GVALFLKKSGKLKVP+YIDLIKTAKYKELAP+D DWFYVRCASI
Sbjct: 1   MPGITVKDVDQDKVVQGVALFLKKSGKLKVPDYIDLIKTAKYKELAPSDQDWFYVRCASI 60

Query: 61  LRRLYHQSPSGVGSICRIYGGRQRNGVRPSHFCRADGSATRKAVQALEAIKLIERHADGG 120
           LRRLYHQSP+GVGSICRIYGGRQRNGVRPSHFCRADGSATRKAVQALE IKLIE+H +GG
Sbjct: 61  LRRLYHQSPAGVGSICRIYGGRQRNGVRPSHFCRADGSATRKAVQALEQIKLIEKHPEGG 120

Query: 121 RKLTSQGQRDLDRIAAQIASKNRADKKKEAAIIAL 155
           RKLTSQGQRDLDRIAAQI SK RA  KKEAA + L
Sbjct: 121 RKLTSQGQRDLDRIAAQIISKQRAALKKEAATLVL 155


==> AAEL010069-RA esr1 protein
          Length = 2670

 Score = 28.9 bits (63), Expect = 0.88,   Method: Composition-based stats.
 Identities = 28/103 (27%), Positives = 44/103 (42%), Gaps = 9/103 (8%)

Query: 21   FLKKSGKLKVPEYIDLIKTAKY-KELAPTDPDWFYVRCASI-LRRLYHQSPSGVGSICR- 77
               K    +VPE +    T    K + P   +  Y +C  I LR L +Q+P+ + S+ + 
Sbjct: 2530 LFNKGETFEVPELVPFRLTHNMVKAMGPLGVEGLYRKCCEITLRVLQNQTPT-LMSVLKP 2588

Query: 78   -IYGGRQRNGVRPSHFCRADGSATRKAVQALEAIKLIERHADG 119
             +Y       V  S   + DG+  R   QA+  +K IE    G
Sbjct: 2589 FVYDPL----VSWSKITKHDGTTERTDPQAMNNVKHIEERLKG 2627


==> AAEL003116-RA phosrestin i (arrestin b) (arrestin 2)
          Length = 398

 Score = 27.7 bits (60), Expect = 2.1,   Method: Compositional matrix adjust.
 Identities = 15/41 (36%), Positives = 20/41 (48%)

Query: 76  CRIYGGRQRNGVRPSHFCRADGSATRKAVQALEAIKLIERH 116
           C   GG  +  V       A G+  R+ V AL+ +K IERH
Sbjct: 330 CGTLGGELQTDVPFKLLTPAPGTVERERVNALKKMKSIERH 370


==> AAEL005733-RB myosin heavy chain, nonmuscle or smooth muscle
          Length = 1963

 Score = 27.3 bits (59), Expect = 2.4,   Method: Compositional matrix adjust.
 Identities = 11/34 (32%), Positives = 19/34 (55%)

Query: 65  YHQSPSGVGSICRIYGGRQRNGVRPSHFCRADGS 98
           Y + P     + ++Y G++RN V P  F  +DG+
Sbjct: 130 YKRWPLYTLRVAKMYRGKRRNEVPPHLFAVSDGA 163


==> AAEL005733-RA myosin heavy chain, nonmuscle or smooth muscle
          Length = 1945

 Score = 27.3 bits (59), Expect = 2.4,   Method: Compositional matrix adjust.
 Identities = 11/34 (32%), Positives = 19/34 (55%)

Query: 65  YHQSPSGVGSICRIYGGRQRNGVRPSHFCRADGS 98
           Y + P     + ++Y G++RN V P  F  +DG+
Sbjct: 130 YKRWPLYTLRVAKMYRGKRRNEVPPHLFAVSDGA 163


==> AAEL013055-RA conserved hypothetical protein
          Length = 499

 Score = 27.3 bits (59), Expect = 2.6,   Method: Composition-based stats.
 Identities = 13/42 (30%), Positives = 24/42 (57%)

Query: 102 KAVQALEAIKLIERHADGGRKLTSQGQRDLDRIAAQIASKNR 143
           +++  LE  K+++ HAD  + +    QR++ RI+ Q   K R
Sbjct: 392 ESIFVLEKSKMMKEHADKIKNMDKDHQREIIRISEQAEEKIR 433


==> AAEL005656-RA myosin heavy chain, nonmuscle or smooth muscle
          Length = 1940

 Score = 27.3 bits (59), Expect = 2.8,   Method: Compositional matrix adjust.
 Identities = 11/34 (32%), Positives = 19/34 (55%)

Query: 65  YHQSPSGVGSICRIYGGRQRNGVRPSHFCRADGS 98
           Y + P     + ++Y G++RN V P  F  +DG+
Sbjct: 130 YKRWPLYTLRVAKMYRGKRRNEVPPHLFAISDGA 163


==> AAEL006222-RA talin
          Length = 2748

 Score = 26.2 bits (56), Expect = 4.9,   Method: Compositional matrix adjust.
 Identities = 9/17 (52%), Positives = 13/17 (76%)

Query: 34   IDLIKTAKYKELAPTDP 50
            +D++KTAK   + PTDP
Sbjct: 1644 VDMVKTAKVLVMTPTDP 1660


==> AAEL011312-RA hypothetical protein
          Length = 1507

 Score = 25.8 bits (55), Expect = 7.2,   Method: Composition-based stats.
 Identities = 15/44 (34%), Positives = 22/44 (50%), Gaps = 1/44 (2%)

Query: 55  VRCASILRRLYHQSPSGVGSICRIYGGRQRNGVRPSHFCRADGS 98
           +RCAS +R LY  +P  + +   +  G    GV   HF R + S
Sbjct: 295 LRCASEIRELYRSNPKVLSASIGVTTGTTYCGV-VGHFVRREYS 337
