# Supplementary material for: The salivary gland transcriptome of the neotropical malaria vector Anopheles darlingi reveals accelerated evolution of genes relevant to hematophagy
Source: BMC Genomics. 2009 Jan 29;10:57. doi: 10.1186/1471-2164-10-57 (PMC2644710; doi:10.1186/1471-2164-10-57)
Supplement: Additional file 2 — Annotated sialotranscriptome of An. darlingi female mosquitoes. Hyperlinked Excel spreadsheet with deducted protein sequences. See description above. [file 1471-2164-10-57-S2.zip › links/AEGY-PEP/AD-127-AEGY-PEP.txt]

>AD-127

AAEL010756-RA 40S ribosomal protein S19                               281   6e-077
AAEL010756-RB 40S ribosomal protein S19                               281   6e-077
AAEL010069-RA esr1 protein                                             29   0.83 
AAEL005733-RA myosin heavy chain, nonmuscle or smooth muscle           28   1.8  
AAEL005733-RB myosin heavy chain, nonmuscle or smooth muscle           28   1.9  
AAEL003116-RA phosrestin i (arrestin b) (arrestin 2)                   28   2.2  
AAEL005656-RA myosin heavy chain, nonmuscle or smooth muscle           28   2.2  
AAEL010261-RA hypothetical protein                                     27   2.8  
AAEL013055-RA conserved hypothetical protein                           27   3.1  
AAEL000452-RA histone acetyltransferase gcn5                           27   4.8  
AAEL006222-RA talin                                                    26   4.9  
AAEL011312-RA hypothetical protein                                     26   7.2  
AAEL000827-RA conserved hypothetical protein                           25   8.5  
AAEL008244-RA thyroid hormone receptor-associated protein              25      11
AAEL010608-RA succinate dehydrogenase                                  25      11
AAEL013985-RA dead box atp-dependent rna helicase                      25      14
AAEL012292-RA 4-nitrophenylphosphatase                                 25      15
AAEL001015-RA conserved hypothetical protein                           25      17
AAEL015362-RA cytochrome P450                                          25      17
AAEL000700-RA cadherin                                                 24      19
AAEL011310-RA axonemal dynein intermediate chain polypeptide           24      27
AAEL010889-RA hypothetical protein                                     24      27
AAEL012804-RA conserved hypothetical protein                           24      28
AAEL004045-RA conserved hypothetical protein                           24      28
AAEL005852-RA oxysterol-binding protein 1,                             24      31


==> AAEL010756-RA 40S ribosomal protein S19
          Length = 156

 Score =  281 bits (720), Expect = 6e-077,   Method: Compositional matrix adjust.
 Identities = 138/155 (89%), Positives = 145/155 (93%)

Query: 1   MPGITVKDVDQDKVVEGVALFLKKSGKLKVPEYIDLIKTAKYKELAPTDPDRFYVRCASI 60
           MPGITVKDVDQDKVV+GVALFLKKSGKLKVP+YIDLIKTAKYKELAP+D D FYVRCASI
Sbjct: 1   MPGITVKDVDQDKVVQGVALFLKKSGKLKVPDYIDLIKTAKYKELAPSDQDWFYVRCASI 60

Query: 61  LRRLYHQSPSGVGSICRIYGGRQRNGVRPSHFCRADGSATRKAVQALEAIKLIERHADGG 120
           LRRLYHQSP+GVGSICRIYGGRQRNGVRPSHFCRADGSATRKAVQALE IKLIE+H +GG
Sbjct: 61  LRRLYHQSPAGVGSICRIYGGRQRNGVRPSHFCRADGSATRKAVQALEQIKLIEKHPEGG 120

Query: 121 RKLTSQGQRDLDRIAAQIASKNRADKKKEAAIIAL 155
           RKLTSQGQRDLDRIAAQI SK RA  KKEAA + L
Sbjct: 121 RKLTSQGQRDLDRIAAQIISKQRAALKKEAATLVL 155


==> AAEL010756-RB 40S ribosomal protein S19
          Length = 156

 Score =  281 bits (720), Expect = 6e-077,   Method: Compositional matrix adjust.
 Identities = 138/155 (89%), Positives = 145/155 (93%)

Query: 1   MPGITVKDVDQDKVVEGVALFLKKSGKLKVPEYIDLIKTAKYKELAPTDPDRFYVRCASI 60
           MPGITVKDVDQDKVV+GVALFLKKSGKLKVP+YIDLIKTAKYKELAP+D D FYVRCASI
Sbjct: 1   MPGITVKDVDQDKVVQGVALFLKKSGKLKVPDYIDLIKTAKYKELAPSDQDWFYVRCASI 60

Query: 61  LRRLYHQSPSGVGSICRIYGGRQRNGVRPSHFCRADGSATRKAVQALEAIKLIERHADGG 120
           LRRLYHQSP+GVGSICRIYGGRQRNGVRPSHFCRADGSATRKAVQALE IKLIE+H +GG
Sbjct: 61  LRRLYHQSPAGVGSICRIYGGRQRNGVRPSHFCRADGSATRKAVQALEQIKLIEKHPEGG 120

Query: 121 RKLTSQGQRDLDRIAAQIASKNRADKKKEAAIIAL 155
           RKLTSQGQRDLDRIAAQI SK RA  KKEAA + L
Sbjct: 121 RKLTSQGQRDLDRIAAQIISKQRAALKKEAATLVL 155


==> AAEL010069-RA esr1 protein
          Length = 2670

 Score = 28.9 bits (63), Expect = 0.83,   Method: Composition-based stats.
 Identities = 28/103 (27%), Positives = 44/103 (42%), Gaps = 9/103 (8%)

Query: 21   FLKKSGKLKVPEYIDLIKTAKY-KELAPTDPDRFYVRCASI-LRRLYHQSPSGVGSICR- 77
               K    +VPE +    T    K + P   +  Y +C  I LR L +Q+P+ + S+ + 
Sbjct: 2530 LFNKGETFEVPELVPFRLTHNMVKAMGPLGVEGLYRKCCEITLRVLQNQTPT-LMSVLKP 2588

Query: 78   -IYGGRQRNGVRPSHFCRADGSATRKAVQALEAIKLIERHADG 119
             +Y       V  S   + DG+  R   QA+  +K IE    G
Sbjct: 2589 FVYDPL----VSWSKITKHDGTTERTDPQAMNNVKHIEERLKG 2627


==> AAEL005733-RA myosin heavy chain, nonmuscle or smooth muscle
          Length = 1945

 Score = 27.7 bits (60), Expect = 1.8,   Method: Compositional matrix adjust.
 Identities = 11/34 (32%), Positives = 19/34 (55%)

Query: 65  YHQSPSGVGSICRIYGGRQRNGVRPSHFCRADGS 98
           Y + P     + ++Y G++RN V P  F  +DG+
Sbjct: 130 YKRWPLYTLRVAKMYRGKRRNEVPPHLFAVSDGA 163


==> AAEL005733-RB myosin heavy chain, nonmuscle or smooth muscle
          Length = 1963

 Score = 27.7 bits (60), Expect = 1.9,   Method: Compositional matrix adjust.
 Identities = 11/34 (32%), Positives = 19/34 (55%)

Query: 65  YHQSPSGVGSICRIYGGRQRNGVRPSHFCRADGS 98
           Y + P     + ++Y G++RN V P  F  +DG+
Sbjct: 130 YKRWPLYTLRVAKMYRGKRRNEVPPHLFAVSDGA 163


==> AAEL003116-RA phosrestin i (arrestin b) (arrestin 2)
          Length = 398

 Score = 27.7 bits (60), Expect = 2.2,   Method: Compositional matrix adjust.
 Identities = 15/41 (36%), Positives = 20/41 (48%)

Query: 76  CRIYGGRQRNGVRPSHFCRADGSATRKAVQALEAIKLIERH 116
           C   GG  +  V       A G+  R+ V AL+ +K IERH
Sbjct: 330 CGTLGGELQTDVPFKLLTPAPGTVERERVNALKKMKSIERH 370


==> AAEL005656-RA myosin heavy chain, nonmuscle or smooth muscle
          Length = 1940

 Score = 27.7 bits (60), Expect = 2.2,   Method: Compositional matrix adjust.
 Identities = 11/34 (32%), Positives = 19/34 (55%)

Query: 65  YHQSPSGVGSICRIYGGRQRNGVRPSHFCRADGS 98
           Y + P     + ++Y G++RN V P  F  +DG+
Sbjct: 130 YKRWPLYTLRVAKMYRGKRRNEVPPHLFAISDGA 163


==> AAEL010261-RA hypothetical protein
          Length = 305

 Score = 27.3 bits (59), Expect = 2.8,   Method: Compositional matrix adjust.
 Identities = 12/21 (57%), Positives = 15/21 (71%), Gaps = 1/21 (4%)

Query: 48  TDPD-RFYVRCASILRRLYHQ 67
           TDPD RF + CA +L+RL  Q
Sbjct: 253 TDPDERFLLSCAPVLKRLSTQ 273


==> AAEL013055-RA conserved hypothetical protein
          Length = 499

 Score = 26.9 bits (58), Expect = 3.1,   Method: Composition-based stats.
 Identities = 13/42 (30%), Positives = 24/42 (57%)

Query: 102 KAVQALEAIKLIERHADGGRKLTSQGQRDLDRIAAQIASKNR 143
           +++  LE  K+++ HAD  + +    QR++ RI+ Q   K R
Sbjct: 392 ESIFVLEKSKMMKEHADKIKNMDKDHQREIIRISEQAEEKIR 433


==> AAEL000452-RA histone acetyltransferase gcn5
          Length = 761

 Score = 26.6 bits (57), Expect = 4.8,   Method: Composition-based stats.
 Identities = 17/60 (28%), Positives = 29/60 (48%), Gaps = 6/60 (10%)

Query: 21  FLKKSGKLKVPEYIDLIK-TAKYKELAPTDPDRFYVRCASILRRLYHQSPSGVGSICRIY 79
           FLK     +VP+Y D IK     K +     +++Y+      RRL+    + + + CR+Y
Sbjct: 677 FLKPVNPAEVPDYYDHIKYPMDLKTMGERLKNKYYIS-----RRLFMADMARIFTNCRLY 731
