# Supplementary material for: The salivary gland transcriptome of the neotropical malaria vector Anopheles darlingi reveals accelerated evolution of genes relevant to hematophagy
Source: BMC Genomics. 2009 Jan 29;10:57. doi: 10.1186/1471-2164-10-57 (PMC2644710; doi:10.1186/1471-2164-10-57)
Supplement: Additional file 2 — Annotated sialotranscriptome of An. darlingi female mosquitoes. Hyperlinked Excel spreadsheet with deducted protein sequences. See description above. [file 1471-2164-10-57-S2.zip › links/AEGY-PEP/AD-13-AEGY-PEP.txt]

>AD-13

AAEL007237-RA conserved hypothetical protein                           35   0.017
AAEL008549-RA hypothetical protein                                     29   0.91 
AAEL014406-RA predicted protein                                        29   1.1  
AAEL013134-RA DNA-directed RNA polymerase I largest subunit            28   1.5  
AAEL009240-RA neurotactin                                              28   2.3  
AAEL013388-RA conserved hypothetical protein                           23      48
AAEL013697-RA condensin, SMC5-subunit, putative                        23      60
AAEL004818-RA conserved hypothetical protein                           23      70
AAEL004664-RA conserved hypothetical protein                           22      91


==> AAEL007237-RA conserved hypothetical protein
          Length = 820

 Score = 34.7 bits (78), Expect = 0.017,   Method: Composition-based stats.
 Identities = 16/41 (39%), Positives = 26/41 (63%)

Query: 66  EIPDQPDQEAKEDLRQLEEEDDSVDSEESDESEDDKEVIEL 106
           ++P +  Q  KE ++Q+ E D  +DS+ S+E EDD E  +L
Sbjct: 768 QMPKESVQRKKEQVKQMVENDCLLDSKSSEEDEDDAEYNDL 808


 Score = 22.7 bits (47), Expect =    67,   Method: Composition-based stats.
 Identities = 9/22 (40%), Positives = 16/22 (72%)

Query: 84  EEDDSVDSEESDESEDDKEVIE 105
           E+ ++V+ EESD+   D+E+ E
Sbjct: 368 EDGETVELEESDDEAVDEEITE 389


==> AAEL008549-RA hypothetical protein
          Length = 751

 Score = 28.9 bits (63), Expect = 0.91,   Method: Composition-based stats.
 Identities = 25/77 (32%), Positives = 38/77 (49%), Gaps = 5/77 (6%)

Query: 47  EDPTPLDAVPRDAPDAEQQEIPDQPDQEAKEDLRQLEEE---DDSVDSEESDESEDDKEV 103
           E   P+  V  D  DA + E P+  + E+  D    ++E     S DSE+S+ S DDKE 
Sbjct: 223 EKEKPMSDVEEDETDAIKSEDPEPSEGESGADDANDDDEDYVQGSDDSEDSNNSGDDKED 282

Query: 104 IELLE--KLEDRQEELD 118
             + +  KL  R +E +
Sbjct: 283 KSMQDESKLRRRTKETE 299


==> AAEL014406-RA predicted protein
          Length = 747

 Score = 28.9 bits (63), Expect = 1.1,   Method: Composition-based stats.
 Identities = 25/77 (32%), Positives = 38/77 (49%), Gaps = 5/77 (6%)

Query: 47  EDPTPLDAVPRDAPDAEQQEIPDQPDQEAKEDLRQLEEE---DDSVDSEESDESEDDKEV 103
           E   P+  V  D  DA + E P+  + E+  D    ++E     S DSE+S+ S DDKE 
Sbjct: 219 EKEKPMSDVEEDETDAIKSEDPEPSEGESGADDANDDDEDYVQGSDDSEDSNNSGDDKED 278

Query: 104 IELLE--KLEDRQEELD 118
             + +  KL  R +E +
Sbjct: 279 KSMQDESKLRRRTKETE 295


==> AAEL013134-RA DNA-directed RNA polymerase I largest subunit
          Length = 1686

 Score = 28.1 bits (61), Expect = 1.5,   Method: Composition-based stats.
 Identities = 18/58 (31%), Positives = 28/58 (48%), Gaps = 2/58 (3%)

Query: 59   APDAEQQEIPDQPDQEAKEDLRQLEEEDDSVDSEESDESEDDKEVIELLEKLEDRQEE 116
            A   E  E  D  D  A     +LEEE D    +E+  +ED+ +  E   KL+++Q +
Sbjct: 1347 AKQTESTENDDLVDSRAPNVSTRLEEEPDESSDDEAGGNEDEADATE--SKLKNKQSD 1402


 Score = 26.6 bits (57), Expect = 5.2,   Method: Composition-based stats.
 Identities = 17/50 (34%), Positives = 25/50 (50%), Gaps = 10/50 (20%)

Query: 62   AEQQEIPDQPDQEAKEDLRQLEEEDDSVDS----------EESDESEDDK 101
            A+ + +  + +QE+K    +  E DD VDS          EE DES DD+
Sbjct: 1332 AKSKNVLIEIEQESKAKQTESTENDDLVDSRAPNVSTRLEEEPDESSDDE 1381


 Score = 23.5 bits (49), Expect =    46,   Method: Composition-based stats.
 Identities = 11/48 (22%), Positives = 27/48 (56%), Gaps = 1/48 (2%)

Query: 53   DAVPRDAPDAEQQEIPDQPDQEAKEDLRQLEEEDDSVDSEESDESEDD 100
            D V   AP+   + + ++PD+ + ++    E+E D+ +S+  ++  D+
Sbjct: 1357 DLVDSRAPNVSTR-LEEEPDESSDDEAGGNEDEADATESKLKNKQSDE 1403


==> AAEL009240-RA neurotactin
          Length = 860

 Score = 27.7 bits (60), Expect = 2.3,   Method: Compositional matrix adjust.
 Identities = 28/85 (32%), Positives = 44/85 (51%), Gaps = 6/85 (7%)

Query: 60  PDAEQQEIPDQPDQEAKEDLRQLEEEDDSVDSEESDESEDDKEVIELLEKLEDRQEELDY 119
           P A++Q  P  P +E K   +  EEE+D V +E +D+  +D+  +E   K E+ QE    
Sbjct: 175 PFAKKQAEP-VPTEETK--AKPEEEENDEVTAEATDKKPEDESAVE---KKEEAQETEQA 228

Query: 120 LNRYLLGRLAPIHASVIDRRIRPAI 144
             + LL  L    AS+I +R + A 
Sbjct: 229 PKKGLLDALKVPLASIIPKRFKSAT 253


==> AAEL013388-RA conserved hypothetical protein
          Length = 160

 Score = 23.1 bits (48), Expect =    48,   Method: Compositional matrix adjust.
 Identities = 18/60 (30%), Positives = 30/60 (50%), Gaps = 9/60 (15%)

Query: 59  APDAEQQEIPDQPDQEAKEDLRQLEEEDDSVDSEESDESEDDKEVIELLEKLEDRQEELD 118
           A  A++    D+PD +   D+  +EEE         DE+E      E +E +E ++EE+D
Sbjct: 86  ASRAQKTTTIDKPDNDENGDVNAIEEE---------DEAEKCDTKAETVEAIESKEEEVD 136


==> AAEL013697-RA condensin, SMC5-subunit, putative
          Length = 1237

 Score = 23.1 bits (48), Expect =    60,   Method: Compositional matrix adjust.
 Identities = 21/50 (42%), Positives = 27/50 (54%), Gaps = 3/50 (6%)

Query: 78  DLRQLEEED---DSVDSEESDESEDDKEVIELLEKLEDRQEELDYLNRYL 124
           DL+QL E +     V  +ES   E D  V EL +KLE +QEE   L + L
Sbjct: 869 DLKQLNEIERLHKEVKEKESYVFEKDSSVAELRKKLEQKQEETQQLMKKL 918


 Score = 22.7 bits (47), Expect =    66,   Method: Compositional matrix adjust.
 Identities = 14/48 (29%), Positives = 26/48 (54%)

Query: 87  DSVDSEESDESEDDKEVIELLEKLEDRQEELDYLNRYLLGRLAPIHAS 134
           D + S+ ++  E +K++  L  +L  + E LD LN+ L G    + A+
Sbjct: 466 DELTSKLNENRELNKQIESLTAQLATKTENLDKLNQSLTGTNGKLEAT 513


==> AAEL004818-RA conserved hypothetical protein
          Length = 805

 Score = 22.7 bits (47), Expect =    70,   Method: Composition-based stats.
 Identities = 10/20 (50%), Positives = 14/20 (70%)

Query: 83  EEEDDSVDSEESDESEDDKE 102
           +EEDDS +  E D+S D+ E
Sbjct: 724 DEEDDSGNGPELDDSMDEDE 743


==> AAEL004664-RA conserved hypothetical protein
          Length = 779

 Score = 22.3 bits (46), Expect =    91,   Method: Compositional matrix adjust.
 Identities = 29/106 (27%), Positives = 47/106 (44%), Gaps = 18/106 (16%)

Query: 26  ELPTDLLQPDQAEADN--AVLVFEDPTPLDAVPRDAPDAEQQ----------EIPDQPDQ 73
           ELP+D     + E      V++ E  TP  A P  + + EQ+          +     + 
Sbjct: 219 ELPSDFPPELEPEPAEPETVVIVETETPTVAEPEPSANLEQKVEEEMVLTQRKTAKSNED 278

Query: 74  EAKEDLRQLEEEDD------SVDSEESDESEDDKEVIELLEKLEDR 113
            AK++L + + EDD      + D ++ + + DDKEVI   EK   R
Sbjct: 279 GAKDELDKKKIEDDKCEEHGTTDEKKVEAAVDDKEVIGPKEKKRRR 324
