# Supplementary material for: The salivary gland transcriptome of the neotropical malaria vector Anopheles darlingi reveals accelerated evolution of genes relevant to hematophagy
Source: BMC Genomics. 2009 Jan 29;10:57. doi: 10.1186/1471-2164-10-57 (PMC2644710; doi:10.1186/1471-2164-10-57)
Supplement: Additional file 2 — Annotated sialotranscriptome of An. darlingi female mosquitoes. Hyperlinked Excel spreadsheet with deducted protein sequences. See description above. [file 1471-2164-10-57-S2.zip › links/AEGY-PEP/AD-130-AEGY-PEP.txt]

>AD-130

AAEL000938-RA conserved hypothetical protein                           34   0.11 
AAEL008008-RA cullin                                                   30   1.5  
AAEL013530-RA cullin                                                   28   4.3  
AAEL013047-RA sphingolipid delta 4 desaturase/c-4 hydroxylase pr...    28   4.5  
AAEL012801-RA sphingolipid delta 4 desaturase/c-4 hydroxylase pr...    28   4.5  
AAEL008730-RA anillin/rhotekin (rtkn)                                  28   7.4  
AAEL011074-RA Dedicator of cytokinesis protein 2                       27      11
AAEL009718-RA Dedicator of cytokinesis protein 2                       27      15
AAEL014706-RA LL5 beta protein, putative                               27      15
AAEL008320-RB conserved hypothetical protein                           27      16
AAEL013469-RA valyl-tRNA synthetase                                    27      18
AAEL008320-RA conserved hypothetical protein                           27      18
AAEL008386-RA ATP-binding cassette sub-family A member 3, putative     26      19
AAEL014212-RA androgen induced inhibitor of proliferation (as3) ...    26      19
AAEL000732-RA conserved hypothetical protein                           26      23
AAEL013719-RA conserved hypothetical protein                           25      34
AAEL014410-RA conserved hypothetical protein                           25      36
AAEL008598-RA conserved hypothetical protein                           25      38
AAEL013697-RA condensin, SMC5-subunit, putative                        25      41
AAEL005341-RA hook protein                                             25      41
AAEL003249-RA hypothetical protein                                     25      46
AAEL011590-RA dynactin subunit                                         25      51
AAEL014099-RA valyl-tRNA synthetase                                    25      60
AAEL008388-RA ATP-binding cassette sub-family A member 3, putative     25      64
AAEL008265-RA rab6-interacting protein 2/elks/erc/cast                 25      64


==> AAEL000938-RA conserved hypothetical protein
          Length = 603

 Score = 33.9 bits (76), Expect = 0.11,   Method: Compositional matrix adjust.
 Identities = 37/144 (25%), Positives = 57/144 (39%), Gaps = 14/144 (9%)

Query: 129 YLKSGSWQDKATIIERIYSHPSKSRRHIVNLLQFIRALPIRTERVEFYYLLKDALIKKNE 188
           YL+ GS Q+  T  E +    +  +   V L+ +  ALP R    E Y L          
Sbjct: 78  YLRFGSVQESKTTYEAMNGISALGQDGCVLLMAYCLALPERGCESEEYALPP-------- 129

Query: 189 HEGYLGALFVYDVHQVAFEHDGETVLDAKAERELWSVMLNATVAYFKRAFLVG-NNREEL 247
                G + + D    + E      +D   E E    M + +V +F   FL G NN +  
Sbjct: 130 -----GLVLITDFVDESLEGKLLGAIDWDQEEETNGSMKHRSVKHFGFEFLYGTNNVDRS 184

Query: 248 IALDRYHFSVFNMLFFKITKITTE 271
             L+R   SV + L+ K+  +  E
Sbjct: 185 KPLERRIPSVCDELWVKLKALHPE 208


==> AAEL008008-RA cullin
          Length = 757

 Score = 30.0 bits (66), Expect = 1.5,   Method: Compositional matrix adjust.
 Identities = 19/55 (34%), Positives = 28/55 (50%), Gaps = 4/55 (7%)

Query: 38  GTVAPEFKDTCRQETNTDRQRLVKEIDNIHQKLNTLMATTIPLDSAFQAVINKAS 92
           GT+A      CR E  TD    V+ I  +H+K  TL++T    DS F   +++A 
Sbjct: 337 GTIAIA---KCR-EVTTDLNIYVQTILAVHKKYQTLISTIFDKDSGFLVALDRAC 387


==> AAEL013530-RA cullin
          Length = 779

 Score = 28.5 bits (62), Expect = 4.3,   Method: Compositional matrix adjust.
 Identities = 15/44 (34%), Positives = 23/44 (52%)

Query: 48  CRQETNTDRQRLVKEIDNIHQKLNTLMATTIPLDSAFQAVINKA 91
           C +    D +  V+ I  +H+K N L+ T    DS F A ++KA
Sbjct: 356 CGEAALNDPKIYVQTILEVHKKYNALVLTAFNNDSGFVAALDKA 399


==> AAEL013047-RA sphingolipid delta 4 desaturase/c-4 hydroxylase
           protein des2
          Length = 321

 Score = 28.5 bits (62), Expect = 4.5,   Method: Compositional matrix adjust.
 Identities = 13/29 (44%), Positives = 17/29 (58%), Gaps = 2/29 (6%)

Query: 28  PSRYCAVPENGTVAPEFKDTCRQETNTDR 56
           P RY  +PE   +APEF DT  Q T+  +
Sbjct: 269 PGRY--LPEVKRIAPEFYDTIPQHTSWTK 295


==> AAEL012801-RA sphingolipid delta 4 desaturase/c-4 hydroxylase
           protein des2
          Length = 321

 Score = 28.5 bits (62), Expect = 4.5,   Method: Compositional matrix adjust.
 Identities = 13/29 (44%), Positives = 17/29 (58%), Gaps = 2/29 (6%)

Query: 28  PSRYCAVPENGTVAPEFKDTCRQETNTDR 56
           P RY  +PE   +APEF DT  Q T+  +
Sbjct: 269 PGRY--LPEVKRIAPEFYDTIPQHTSWTK 295


==> AAEL008730-RA anillin/rhotekin (rtkn)
          Length = 1294

 Score = 27.7 bits (60), Expect = 7.4,   Method: Compositional matrix adjust.
 Identities = 15/43 (34%), Positives = 20/43 (46%), Gaps = 7/43 (16%)

Query: 200  DVHQVAFEHDGETVL-------DAKAERELWSVMLNATVAYFK 235
            DV  +     G T +       D+K ERE W+  LN T+A  K
Sbjct: 1240 DVDSLVMVRQGNTTIHRHLLSADSKEEREEWAAHLNKTLALLK 1282


==> AAEL011074-RA Dedicator of cytokinesis protein 2
          Length = 2079

 Score = 27.3 bits (59), Expect =    11,   Method: Compositional matrix adjust.
 Identities = 15/40 (37%), Positives = 24/40 (60%)

Query: 38  GTVAPEFKDTCRQETNTDRQRLVKEIDNIHQKLNTLMATT 77
           G +  EFK T ++  + D+++LVK +  I  KL  L+ TT
Sbjct: 790 GNMEREFKRTLQELQSADQEKLVKNLQVILDKLIELLVTT 829


==> AAEL009718-RA Dedicator of cytokinesis protein 2
          Length = 858

 Score = 26.6 bits (57), Expect =    15,   Method: Compositional matrix adjust.
 Identities = 15/40 (37%), Positives = 24/40 (60%)

Query: 38  GTVAPEFKDTCRQETNTDRQRLVKEIDNIHQKLNTLMATT 77
           G +  EFK T ++  + D+++LVK +  I  KL  L+ TT
Sbjct: 790 GNMEREFKRTLQELQSADQEKLVKNLQVILDKLIELLVTT 829


==> AAEL014706-RA LL5 beta protein, putative
          Length = 2242

 Score = 26.6 bits (57), Expect =    15,   Method: Compositional matrix adjust.
 Identities = 26/111 (23%), Positives = 48/111 (43%), Gaps = 16/111 (14%)

Query: 29   SRYCAVPENGTVAPEFKDTCRQETNTDRQRLVKEIDNIHQKL-------NTLMATTIPLD 81
            S+  AV E      E K+      N ++Q LV++++ + + +       +TL      L 
Sbjct: 1253 SKLLAVAEELGRVTEEKEAILIRQNAEKQELVEKVEELTESIAMAEEDRDTLREEKCRLQ 1312

Query: 82   SAFQAVINKASNLETSLESTLKQI---------KKMRQSVMIAAIGAGRIA 123
            +  + + +   +L+      LKQ+         +K RQ + IAA+G  R A
Sbjct: 1313 AEVERIEHDKGSLDEQCGKLLKQLSKEREDAANEKARQEITIAALGEERDA 1363


==> AAEL008320-RB conserved hypothetical protein
          Length = 961

 Score = 26.6 bits (57), Expect =    16,   Method: Compositional matrix adjust.
 Identities = 23/95 (24%), Positives = 41/95 (43%), Gaps = 7/95 (7%)

Query: 102 LKQIKKMRQSVMIAAIGAGRIAEAIAQYLKSGSWQDKATIIERIYSHPSKSRRHIVNLLQ 161
           L+Q++++   V        R+AE +    K    +   T +  +        R  +++LQ
Sbjct: 508 LRQLRQIAFVVNFPPTECARLAERLLSIAKREKIETDLTSMLALADKSGNDVRSCLSMLQ 567

Query: 162 FIRAL--PIRTERVEFYYLLKDALIKKNEHEGYLG 194
           F  +L  PIR   V     LK  + +K+ H+G  G
Sbjct: 568 FCSSLKKPIRLTDV-----LKSTVGQKDRHKGLFG 597
