# Supplementary material for: The salivary gland transcriptome of the neotropical malaria vector Anopheles darlingi reveals accelerated evolution of genes relevant to hematophagy
Source: BMC Genomics. 2009 Jan 29;10:57. doi: 10.1186/1471-2164-10-57 (PMC2644710; doi:10.1186/1471-2164-10-57)
Supplement: Additional file 2 — Annotated sialotranscriptome of An. darlingi female mosquitoes. Hyperlinked Excel spreadsheet with deducted protein sequences. See description above. [file 1471-2164-10-57-S2.zip › links/AEGY-PEP/AD-132-AEGY-PEP.txt]

>AD-132

AAEL007826-RA cgmp-dependent protein kinase                            27   1.9  
AAEL011232-RA conserved hypothetical protein                           26   4.0  
AAEL001521-RA death executioner Bcl-2 homologue, putative              26   4.0  
AAEL011162-RA Anaphase Promoting Complex, putative                     26   4.9  
AAEL012047-RA conserved hypothetical protein                           26   5.7  
AAEL014296-RA major sperm protein                                      25   6.6  
AAEL003202-RA cyclohex-1-ene-1-carboxyl-CoA hydratase, putative        25   8.6  
AAEL012178-RA hypothetical protein                                     25   9.6  
AAEL013966-RA atp-dependent clp protease atp-binding subunit clpx      25   9.9  
AAEL007551-RA vacuolar protein sorting-associated protein (vps13d)     25      10
AAEL010228-RA conserved hypothetical protein                           25      12
AAEL002940-RA amp dependent ligase                                     25      12
AAEL011329-RA conserved hypothetical protein                           25      13
AAEL011329-RB conserved hypothetical protein                           25      13
AAEL013905-RB conserved hypothetical protein                           25      13
AAEL009357-RA myosin v                                                 25      13
AAEL010809-RA set                                                      25      14
AAEL013905-RA conserved hypothetical protein                           24      14
AAEL001870-RA glycerate kinase                                         24      16
AAEL013683-RA conserved hypothetical protein                           24      16
AAEL006570-RA conserved hypothetical protein                           24      18
AAEL015457-RA conserved hypothetical protein                           24      19
AAEL008398-RA conserved hypothetical protein                           24      20
AAEL004536-RA conserved hypothetical protein                           24      20
AAEL005284-RA receptor tyrosine phosphatase type r2a                   24      21


==> AAEL007826-RA cgmp-dependent protein kinase
          Length = 827

 Score = 27.3 bits (59), Expect = 1.9,   Method: Composition-based stats.
 Identities = 29/111 (26%), Positives = 45/111 (40%), Gaps = 19/111 (17%)

Query: 23  AHSHIRKVLQLFRSIELDDSKKSFYLTAAKYGIQTQLREPLVRLAGGFAPSTKLSEACVK 82
           A S  +K+ + FR + L D +    L    +G     R  LV+LA   A S  L +   K
Sbjct: 497 AVSEKKKIYEEFRDVRLTDLRVIATLGVGGFG-----RVELVQLAQDKARSFALKQM-KK 550

Query: 83  NAIARIYEIEGEFYAKFSYACENHDPYSVECLEEAQDDYLTKLVELFKETK 133
           + I    +             + H     E + EA  D++ KL + FK+ K
Sbjct: 551 SQIVETRQ-------------QQHIMSEKEIMSEANSDFIVKLFKTFKDRK 588


==> AAEL011232-RA conserved hypothetical protein
          Length = 142

 Score = 26.2 bits (56), Expect = 4.0,   Method: Compositional matrix adjust.
 Identities = 15/32 (46%), Positives = 20/32 (62%), Gaps = 1/32 (3%)

Query: 29  KVLQLFRSIELDDSKKSFYLTAAKYGIQTQLR 60
           KVL  FR + LD + K+FY+    Y I T+LR
Sbjct: 93  KVLTYFREMVLDFNPKNFYIKLNLYNI-TKLR 123


==> AAEL001521-RA death executioner Bcl-2 homologue, putative
          Length = 307

 Score = 26.2 bits (56), Expect = 4.0,   Method: Compositional matrix adjust.
 Identities = 9/18 (50%), Positives = 13/18 (72%)

Query: 110 SVECLEEAQDDYLTKLVE 127
           SV+C+ +   DYL KL+E
Sbjct: 211 SVDCVRQGHPDYLPKLIE 228


==> AAEL011162-RA Anaphase Promoting Complex, putative
          Length = 577

 Score = 25.8 bits (55), Expect = 4.9,   Method: Compositional matrix adjust.
 Identities = 14/51 (27%), Positives = 28/51 (54%), Gaps = 5/51 (9%)

Query: 2   TIMLPPAVALICLLQTEPGMAAHSHIR-----KVLQLFRSIELDDSKKSFY 47
           T++L   +A  C       + AH+H++     + +Q FRSIE++ S  +++
Sbjct: 183 TLVLNATLAPQCNDWLSNWIKAHAHMQGRKYSEAIQTFRSIEMNTSLSNYH 233


==> AAEL012047-RA conserved hypothetical protein
          Length = 712

 Score = 25.8 bits (55), Expect = 5.7,   Method: Compositional matrix adjust.
 Identities = 21/74 (28%), Positives = 35/74 (47%), Gaps = 12/74 (16%)

Query: 37  IELDD-------SKKSFYLTAAK--YG-IQTQLREPLVRLAGGFAPSTKLSEACVKNAIA 86
           +E DD       S K+ +L   +  YG +  + R+ L+   GGF P TKL E    +   
Sbjct: 343 VETDDFAEAVTQSNKANWLRQMQILYGPLMNEFRDDLIE--GGFNPPTKLPETKSTDQQK 400

Query: 87  RIYEIEGEFYAKFS 100
            +++++    AK S
Sbjct: 401 LLHQMQDFLIAKHS 414


==> AAEL014296-RA major sperm protein
          Length = 515

 Score = 25.4 bits (54), Expect = 6.6,   Method: Composition-based stats.
 Identities = 9/16 (56%), Positives = 12/16 (75%)

Query: 113 CLEEAQDDYLTKLVEL 128
           C+ EA DDY+T + EL
Sbjct: 141 CIREANDDYITFMFEL 156


==> AAEL003202-RA cyclohex-1-ene-1-carboxyl-CoA hydratase, putative
          Length = 329

 Score = 25.0 bits (53), Expect = 8.6,   Method: Compositional matrix adjust.
 Identities = 17/43 (39%), Positives = 22/43 (51%), Gaps = 8/43 (18%)

Query: 97  AKFSYACENHD-------PYSVECLEEAQD-DYLTKLVELFKE 131
           AK+  AC NHD        Y  + LE+A + + LT   EL KE
Sbjct: 241 AKYPQACLNHDRTSMYYATYQAKSLEDAMEFELLTANEELLKE 283


==> AAEL012178-RA hypothetical protein
          Length = 792

 Score = 25.0 bits (53), Expect = 9.6,   Method: Composition-based stats.
 Identities = 9/28 (32%), Positives = 17/28 (60%)

Query: 82  KNAIARIYEIEGEFYAKFSYACENHDPY 109
           +N   +++  EG+F ++FS+   NH  Y
Sbjct: 621 RNHRIQLFNSEGQFISRFSFDGVNHSRY 648


==> AAEL013966-RA atp-dependent clp protease atp-binding subunit clpx
          Length = 633

 Score = 25.0 bits (53), Expect = 9.9,   Method: Compositional matrix adjust.
 Identities = 10/35 (28%), Positives = 19/35 (54%)

Query: 55  IQTQLREPLVRLAGGFAPSTKLSEACVKNAIARIY 89
           ++T L EP+  + G    +  ++E CV+N    +Y
Sbjct: 562 METLLLEPMFEVPGSDVQTVHITEDCVRNQTEPVY 596


==> AAEL007551-RA vacuolar protein sorting-associated protein (vps13d)
          Length = 3926

 Score = 25.0 bits (53), Expect =    10,   Method: Composition-based stats.
 Identities = 25/96 (26%), Positives = 41/96 (42%), Gaps = 13/96 (13%)

Query: 39   LDDSKKSFYLTAAKYGIQTQLREPLVRLAGGFAPSTKLSEACVKNAIARIYEIEGEFYAK 98
            LD + K +Y        Q Q+    +RL+  F  ++KL+        A I    G  + K
Sbjct: 3498 LDANVKRYYFG------QLQIIPSQIRLS--FVTASKLAPE-----FAEIKRNLGFTFIK 3544

Query: 99   FSYACENHDPYSVECLEEAQDDYLTKLVELFKETKK 134
            F  A  N + ++ +C  E  D YL  +   +K+  K
Sbjct: 3545 FEDAVINFEKFTHKCHFETLDAYLNAIKSHYKQEIK 3580
