# Supplementary material for: The salivary gland transcriptome of the neotropical malaria vector Anopheles darlingi reveals accelerated evolution of genes relevant to hematophagy
Source: BMC Genomics. 2009 Jan 29;10:57. doi: 10.1186/1471-2164-10-57 (PMC2644710; doi:10.1186/1471-2164-10-57)
Supplement: Additional file 2 — Annotated sialotranscriptome of An. darlingi female mosquitoes. Hyperlinked Excel spreadsheet with deducted protein sequences. See description above. [file 1471-2164-10-57-S2.zip › links/AEGY-PEP/AD-133-AEGY-PEP.txt]

>AD-133

AAEL011232-RA conserved hypothetical protein                           28   1.5  
AAEL010228-RA conserved hypothetical protein                           27   3.4  
AAEL001521-RA death executioner Bcl-2 homologue, putative              27   3.5  
AAEL009357-RA myosin v                                                 27   3.7  
AAEL012047-RA conserved hypothetical protein                           26   4.9  
AAEL012931-RB conserved hypothetical protein                           26   6.0  
AAEL012931-RA conserved hypothetical protein                           26   6.0  
AAEL007826-RA cgmp-dependent protein kinase                            26   6.5  
AAEL014296-RA major sperm protein                                      25   6.9  
AAEL011162-RA Anaphase Promoting Complex, putative                     25   7.2  
AAEL003202-RA cyclohex-1-ene-1-carboxyl-CoA hydratase, putative        25   8.8  
AAEL012178-RA hypothetical protein                                     25      10
AAEL013905-RB conserved hypothetical protein                           25      11
AAEL013905-RA conserved hypothetical protein                           25      12
AAEL011329-RA conserved hypothetical protein                           25      14
AAEL011329-RB conserved hypothetical protein                           25      14
AAEL013966-RA atp-dependent clp protease atp-binding subunit clpx      25      14
AAEL007551-RA vacuolar protein sorting-associated protein (vps13d)     24      16
AAEL010809-RA set                                                      24      16
AAEL011020-RA conserved hypothetical protein                           24      17
AAEL008398-RA conserved hypothetical protein                           24      20
AAEL005284-RA receptor tyrosine phosphatase type r2a                   24      20
AAEL005629-RA ribosomal protein L35, putative                          24      20
AAEL006570-RA conserved hypothetical protein                           24      21
AAEL013683-RA conserved hypothetical protein                           24      22


==> AAEL011232-RA conserved hypothetical protein
          Length = 142

 Score = 27.7 bits (60), Expect = 1.5,   Method: Compositional matrix adjust.
 Identities = 19/46 (41%), Positives = 27/46 (58%), Gaps = 3/46 (6%)

Query: 33  KVLQLFRSIELDDSKKSFYLTAAKYGIQTQLREPLVRLVGGFAPST 78
           KVL  FR + LD + K+FY+    Y I T+LR  L R V G+  ++
Sbjct: 93  KVLTYFREMVLDFNPKNFYIKLNLYNI-TKLR--LQRTVYGYRSNS 135


==> AAEL010228-RA conserved hypothetical protein
          Length = 215

 Score = 26.6 bits (57), Expect = 3.4,   Method: Compositional matrix adjust.
 Identities = 16/69 (23%), Positives = 32/69 (46%), Gaps = 1/69 (1%)

Query: 22  EPGMAAHSHIRKVLQLFRSIELDDSKKSFYLTAAKYGIQTQLREPLVRLVGGFAPSTKLS 81
           EP         KV++    I++D+ +     +     IQ  LR P+V ++G     +K++
Sbjct: 94  EPKNDPRETYNKVIEQLDQIKVDNVEDGHERSELAADIQRYLRNPIVDVIGSAGDFSKIA 153

Query: 82  EACVKNAIA 90
           + C K+ + 
Sbjct: 154 K-CFKSMVG 161


==> AAEL001521-RA death executioner Bcl-2 homologue, putative
          Length = 307

 Score = 26.6 bits (57), Expect = 3.5,   Method: Compositional matrix adjust.
 Identities = 9/18 (50%), Positives = 13/18 (72%)

Query: 114 SVECLEEAQDDYLTKLVE 131
           SV+C+ +   DYL KL+E
Sbjct: 211 SVDCVRQGHPDYLPKLIE 228


==> AAEL009357-RA myosin v
          Length = 1792

 Score = 26.6 bits (57), Expect = 3.7,   Method: Compositional matrix adjust.
 Identities = 17/67 (25%), Positives = 28/67 (41%)

Query: 20  QTEPGMAAHSHIRKVLQLFRSIELDDSKKSFYLTAAKYGIQTQLREPLVRLVGGFAPSTK 79
           Q+E G    S ++ V+   RS   D  +K       +  + +Q RE L  L+     +T 
Sbjct: 607 QSEDGEVGKSGVKLVVSAARSQPGDRKRKPMTQKQQRKTVGSQFRESLTLLITTLHNTTP 666

Query: 80  LSEACVK 86
               C+K
Sbjct: 667 HYVRCIK 673


==> AAEL012047-RA conserved hypothetical protein
          Length = 712

 Score = 26.2 bits (56), Expect = 4.9,   Method: Compositional matrix adjust.
 Identities = 21/74 (28%), Positives = 35/74 (47%), Gaps = 12/74 (16%)

Query: 41  IELDD-------SKKSFYLTAAK--YG-IQTQLREPLVRLVGGFAPSTKLSEACVKNAIA 90
           +E DD       S K+ +L   +  YG +  + R+ L+   GGF P TKL E    +   
Sbjct: 343 VETDDFAEAVTQSNKANWLRQMQILYGPLMNEFRDDLIE--GGFNPPTKLPETKSTDQQK 400

Query: 91  RIYEIEGEFYAKFS 104
            +++++    AK S
Sbjct: 401 LLHQMQDFLIAKHS 414


==> AAEL012931-RB conserved hypothetical protein
          Length = 257

 Score = 25.8 bits (55), Expect = 6.0,   Method: Compositional matrix adjust.
 Identities = 19/68 (27%), Positives = 28/68 (41%), Gaps = 9/68 (13%)

Query: 4  RMTIMLPLAVALICLLQTEPGMAAH----SHIRKVLQLFRSIEL-----DDSKKSFYLTA 54
          R  +++ LA  L  +L  EP   AH    ++ R+  +LF   EL      +  K  YL  
Sbjct: 11 RHIVVIGLAAVLFAILSREPPKGAHDKQATNFREHQRLFTEQELVEYDGREGSKGLYLVI 70

Query: 55 AKYGIQTQ 62
            Y    Q
Sbjct: 71 LGYVYDVQ 78


==> AAEL012931-RA conserved hypothetical protein
          Length = 257

 Score = 25.8 bits (55), Expect = 6.0,   Method: Compositional matrix adjust.
 Identities = 19/68 (27%), Positives = 28/68 (41%), Gaps = 9/68 (13%)

Query: 4  RMTIMLPLAVALICLLQTEPGMAAH----SHIRKVLQLFRSIEL-----DDSKKSFYLTA 54
          R  +++ LA  L  +L  EP   AH    ++ R+  +LF   EL      +  K  YL  
Sbjct: 11 RHIVVIGLAAVLFAILSREPPKGAHDKQATNFREHQRLFTEQELVEYDGREGSKGLYLVI 70

Query: 55 AKYGIQTQ 62
            Y    Q
Sbjct: 71 LGYVYDVQ 78


==> AAEL007826-RA cgmp-dependent protein kinase
          Length = 827

 Score = 25.8 bits (55), Expect = 6.5,   Method: Composition-based stats.
 Identities = 28/111 (25%), Positives = 44/111 (39%), Gaps = 19/111 (17%)

Query: 27  AHSHIRKVLQLFRSIELDDSKKSFYLTAAKYGIQTQLREPLVRLVGGFAPSTKLSEACVK 86
           A S  +K+ + FR + L D +    L    +G     R  LV+L    A S  L +   K
Sbjct: 497 AVSEKKKIYEEFRDVRLTDLRVIATLGVGGFG-----RVELVQLAQDKARSFALKQM-KK 550

Query: 87  NAIARIYEIEGEFYAKFSYACENHDPYSVECLEEAQDDYLTKLVELFKETK 137
           + I    +             + H     E + EA  D++ KL + FK+ K
Sbjct: 551 SQIVETRQ-------------QQHIMSEKEIMSEANSDFIVKLFKTFKDRK 588


==> AAEL014296-RA major sperm protein
          Length = 515

 Score = 25.4 bits (54), Expect = 6.9,   Method: Composition-based stats.
 Identities = 9/16 (56%), Positives = 12/16 (75%)

Query: 117 CLEEAQDDYLTKLVEL 132
           C+ EA DDY+T + EL
Sbjct: 141 CIREANDDYITFMFEL 156


==> AAEL011162-RA Anaphase Promoting Complex, putative
          Length = 577

 Score = 25.4 bits (54), Expect = 7.2,   Method: Compositional matrix adjust.
 Identities = 14/51 (27%), Positives = 28/51 (54%), Gaps = 5/51 (9%)

Query: 6   TIMLPLAVALICLLQTEPGMAAHSHIR-----KVLQLFRSIELDDSKKSFY 51
           T++L   +A  C       + AH+H++     + +Q FRSIE++ S  +++
Sbjct: 183 TLVLNATLAPQCNDWLSNWIKAHAHMQGRKYSEAIQTFRSIEMNTSLSNYH 233
