# Supplementary material for: The salivary gland transcriptome of the neotropical malaria vector Anopheles darlingi reveals accelerated evolution of genes relevant to hematophagy
Source: BMC Genomics. 2009 Jan 29;10:57. doi: 10.1186/1471-2164-10-57 (PMC2644710; doi:10.1186/1471-2164-10-57)
Supplement: Additional file 2 — Annotated sialotranscriptome of An. darlingi female mosquitoes. Hyperlinked Excel spreadsheet with deducted protein sequences. See description above. [file 1471-2164-10-57-S2.zip › links/AEGY-PEP/AD-134-AEGY-PEP.txt]

>AD-134

AAEL012931-RB conserved hypothetical protein                           29   0.65 
AAEL012931-RA conserved hypothetical protein                           29   0.65 
AAEL012576-RB pyruvate kinase                                          27   2.6  
AAEL012576-RA pyruvate kinase                                          27   2.6  
AAEL014913-RA pyruvate kinase                                          27   2.9  
AAEL009594-RA conserved hypothetical protein                           27   2.9  
AAEL002066-RA conserved hypothetical protein                           27   3.3  
AAEL000603-RA conserved hypothetical protein                           26   4.3  
AAEL013905-RB conserved hypothetical protein                           26   5.4  
AAEL010228-RA conserved hypothetical protein                           26   5.4  
AAEL013905-RA conserved hypothetical protein                           26   5.6  
AAEL011232-RA conserved hypothetical protein                           25   7.3  
AAEL002727-RA diacylglycerol kinase, delta, kappa, eta                 25   8.5  
AAEL015160-RA phosphatase SSU72, putative                              25   9.4  
AAEL004212-RA conserved hypothetical protein                           25   9.8  
AAEL006036-RA phosphatase SSU72, putative                              25      11
AAEL003247-RA hypothetical protein                                     25      12
AAEL007766-RA ras GTPase, putative                                     25      14
AAEL007506-RA lava lamp protein                                        25      15
AAEL012047-RA conserved hypothetical protein                           24      15
AAEL008398-RA conserved hypothetical protein                           24      16
AAEL000452-RA histone acetyltransferase gcn5                           24      21
AAEL012839-RA conserved hypothetical protein                           23      29
AAEL001334-RA geranylgeranyl transferase type ii beta subunit          23      29
AAEL005284-RA receptor tyrosine phosphatase type r2a                   23      33


==> AAEL012931-RB conserved hypothetical protein
          Length = 257

 Score = 28.9 bits (63), Expect = 0.65,   Method: Compositional matrix adjust.
 Identities = 20/68 (29%), Positives = 29/68 (42%), Gaps = 9/68 (13%)

Query: 4  RMTIMLPLAVALICLLQTEPGMAAH----SHIRKVQQLFRSIEL-----DDSKKSFYLTA 54
          R  +++ LA  L  +L  EP   AH    ++ R+ Q+LF   EL      +  K  YL  
Sbjct: 11 RHIVVIGLAAVLFAILSREPPKGAHDKQATNFREHQRLFTEQELVEYDGREGSKGLYLVI 70

Query: 55 AKYGIQTQ 62
            Y    Q
Sbjct: 71 LGYVYDVQ 78


==> AAEL012931-RA conserved hypothetical protein
          Length = 257

 Score = 28.9 bits (63), Expect = 0.65,   Method: Compositional matrix adjust.
 Identities = 20/68 (29%), Positives = 29/68 (42%), Gaps = 9/68 (13%)

Query: 4  RMTIMLPLAVALICLLQTEPGMAAH----SHIRKVQQLFRSIEL-----DDSKKSFYLTA 54
          R  +++ LA  L  +L  EP   AH    ++ R+ Q+LF   EL      +  K  YL  
Sbjct: 11 RHIVVIGLAAVLFAILSREPPKGAHDKQATNFREHQRLFTEQELVEYDGREGSKGLYLVI 70

Query: 55 AKYGIQTQ 62
            Y    Q
Sbjct: 71 LGYVYDVQ 78


==> AAEL012576-RB pyruvate kinase
          Length = 513

 Score = 26.9 bits (58), Expect = 2.6,   Method: Compositional matrix adjust.
 Identities = 10/32 (31%), Positives = 20/32 (62%)

Query: 102 NFSYACEDHDPHSVECLEEAQDDYLTKPGELF 133
           NFS+   ++  ++++ + EA D+Y  K G+ F
Sbjct: 57  NFSHGSHEYHANTIKNIREAVDNYSKKQGKPF 88


==> AAEL012576-RA pyruvate kinase
          Length = 519

 Score = 26.9 bits (58), Expect = 2.6,   Method: Compositional matrix adjust.
 Identities = 10/32 (31%), Positives = 20/32 (62%)

Query: 102 NFSYACEDHDPHSVECLEEAQDDYLTKPGELF 133
           NFS+   ++  ++++ + EA D+Y  K G+ F
Sbjct: 63  NFSHGSHEYHANTIKNIREAVDNYSKKQGKPF 94


==> AAEL014913-RA pyruvate kinase
          Length = 529

 Score = 26.9 bits (58), Expect = 2.9,   Method: Compositional matrix adjust.
 Identities = 10/32 (31%), Positives = 20/32 (62%)

Query: 102 NFSYACEDHDPHSVECLEEAQDDYLTKPGELF 133
           NFS+   ++  ++++ + EA D+Y  K G+ F
Sbjct: 73  NFSHGSHEYHANTIKNIREAVDNYSKKQGKPF 104


==> AAEL009594-RA conserved hypothetical protein
          Length = 775

 Score = 26.9 bits (58), Expect = 2.9,   Method: Composition-based stats.
 Identities = 13/36 (36%), Positives = 18/36 (50%), Gaps = 2/36 (5%)

Query: 79  KLSEACVKNAITDIH--EIEGDFYANFSYACEDHDP 112
           +L   C +N IT  +  EIEGD    + Y C+   P
Sbjct: 606 RLGTKCERNKITGFYSCEIEGDEIGAWDYCCKPEHP 641


==> AAEL002066-RA conserved hypothetical protein
          Length = 894

 Score = 26.6 bits (57), Expect = 3.3,   Method: Composition-based stats.
 Identities = 13/36 (36%), Positives = 18/36 (50%), Gaps = 2/36 (5%)

Query: 79  KLSEACVKNAITDIH--EIEGDFYANFSYACEDHDP 112
           +L   C +N IT  +  EIEGD    + Y C+   P
Sbjct: 725 RLGTKCERNKITGFYSCEIEGDEIGAWDYCCKPEHP 760


==> AAEL000603-RA conserved hypothetical protein
          Length = 570

 Score = 26.2 bits (56), Expect = 4.3,   Method: Composition-based stats.
 Identities = 13/27 (48%), Positives = 18/27 (66%), Gaps = 2/27 (7%)

Query: 80  LSEACVKNAIT--DIHEIEGDFYANFS 104
           +S  CV +A T  DIH++ GD+ AN S
Sbjct: 52  VSGLCVPSACTPEDIHQVYGDYVANQS 78


==> AAEL013905-RB conserved hypothetical protein
          Length = 692

 Score = 25.8 bits (55), Expect = 5.4,   Method: Compositional matrix adjust.
 Identities = 10/24 (41%), Positives = 17/24 (70%)

Query: 29  SHIRKVQQLFRSIELDDSKKSFYL 52
           SH++K++QL+R    DD K  F++
Sbjct: 417 SHLQKLEQLYRYNCFDDKKFDFFI 440


==> AAEL010228-RA conserved hypothetical protein
          Length = 215

 Score = 25.8 bits (55), Expect = 5.4,   Method: Compositional matrix adjust.
 Identities = 23/100 (23%), Positives = 43/100 (43%), Gaps = 3/100 (3%)

Query: 22  EPGMAAHSHIRKVQQLFRSIELDDSKKSFYLTAAKYGIQTQLREPLVRFVGGFAPSTKLS 81
           EP         KV +    I++D+ +     +     IQ  LR P+V  +G     +K++
Sbjct: 94  EPKNDPRETYNKVIEQLDQIKVDNVEDGHERSELAADIQRYLRNPIVDVIGSAGDFSKIA 153

Query: 82  EACVKNAITDIHE-IEGDFYANFSYACEDHDPHSVECLEE 120
           + C K+ + D  + IE D    F       D ++ +C ++
Sbjct: 154 K-CFKSMVGDAKKAIEEDVKG-FKECTAKKDSNAYQCSQD 191
