# Supplementary material for: The salivary gland transcriptome of the neotropical malaria vector Anopheles darlingi reveals accelerated evolution of genes relevant to hematophagy
Source: BMC Genomics. 2009 Jan 29;10:57. doi: 10.1186/1471-2164-10-57 (PMC2644710; doi:10.1186/1471-2164-10-57)
Supplement: Additional file 2 — Annotated sialotranscriptome of An. darlingi female mosquitoes. Hyperlinked Excel spreadsheet with deducted protein sequences. See description above. [file 1471-2164-10-57-S2.zip › links/AEGY-PEP/AD-135-AEGY-PEP.txt]

>AD-135

AAEL011232-RA conserved hypothetical protein                           27   3.8  
AAEL010776-RA carboxypeptidase                                         27   3.8  
AAEL012931-RB conserved hypothetical protein                           26   4.9  
AAEL012931-RA conserved hypothetical protein                           26   4.9  
AAEL002633-RA cytochrome P450                                          26   5.8  
AAEL011329-RA conserved hypothetical protein                           25   7.3  
AAEL011329-RB conserved hypothetical protein                           25   7.3  
AAEL011162-RA Anaphase Promoting Complex, putative                     25   7.7  
AAEL013966-RA atp-dependent clp protease atp-binding subunit clpx      25   8.3  
AAEL004881-RA adam                                                     25   9.2  
AAEL010809-RA set                                                      25   9.4  
AAEL012178-RA hypothetical protein                                     25      10
AAEL013905-RB conserved hypothetical protein                           25      14
AAEL013905-RA conserved hypothetical protein                           25      14
AAEL011717-RA tartan                                                   24      15
AAEL007121-RA tartan                                                   24      15
AAEL006570-RA conserved hypothetical protein                           24      20
AAEL005284-RA receptor tyrosine phosphatase type r2a                   24      21
AAEL015457-RA conserved hypothetical protein                           24      22
AAEL001162-RA conserved hypothetical protein                           24      24
AAEL009248-RA conserved hypothetical protein                           24      24
AAEL004536-RA conserved hypothetical protein                           24      25
AAEL010228-RA conserved hypothetical protein                           23      27
AAEL013495-RA conserved hypothetical protein                           23      27
AAEL001870-RA glycerate kinase                                         23      27


==> AAEL011232-RA conserved hypothetical protein
          Length = 142

 Score = 26.6 bits (57), Expect = 3.8,   Method: Compositional matrix adjust.
 Identities = 15/32 (46%), Positives = 20/32 (62%), Gaps = 1/32 (3%)

Query: 33  KVLQLFRSIELDDSKKSFYLTAAKYGIQTQLR 64
           KVL  FR + LD + K+FY+    Y I T+LR
Sbjct: 93  KVLTYFREMVLDFNPKNFYIKLNLYNI-TKLR 123


==> AAEL010776-RA carboxypeptidase
          Length = 423

 Score = 26.6 bits (57), Expect = 3.8,   Method: Compositional matrix adjust.
 Identities = 27/112 (24%), Positives = 45/112 (40%), Gaps = 6/112 (5%)

Query: 28  HSHIRKVLQLFRSIELDDSKKSFYLTAAKYGIQTQLR--EPLVRFAGGFAPSTRLSEACV 85
           H+ + K+   +  +EL D   SF   + K G++   +   P +   GG      +S A V
Sbjct: 131 HAWLEKLASQYDQVELLDGGHSFENRSIK-GVKVSYKSGNPGIFVEGGIHAREWISPATV 189

Query: 86  KNAIARIYEIEGEFYAKFSYACENHDPYSVECLEEAQDDYPTKLGELFKKTK 137
              +    E+      K  Y  EN+D Y    +      Y  K   L++KT+
Sbjct: 190 AYILN---ELLTSTDPKVRYIAENYDWYMFPSVNPDGYVYTHKKDRLWRKTR 238


==> AAEL012931-RB conserved hypothetical protein
          Length = 257

 Score = 26.2 bits (56), Expect = 4.9,   Method: Compositional matrix adjust.
 Identities = 19/68 (27%), Positives = 28/68 (41%), Gaps = 9/68 (13%)

Query: 4  RMTIMLPLAVALICLLQTEPGMAAH----SHIRKVLQLFRSIEL-----DDSKKSFYLTA 54
          R  +++ LA  L  +L  EP   AH    ++ R+  +LF   EL      +  K  YL  
Sbjct: 11 RHIVVIGLAAVLFAILSREPPKGAHDKQATNFREHQRLFTEQELVEYDGREGSKGLYLVI 70

Query: 55 AKYGIQTQ 62
            Y    Q
Sbjct: 71 LGYVYDVQ 78


==> AAEL012931-RA conserved hypothetical protein
          Length = 257

 Score = 26.2 bits (56), Expect = 4.9,   Method: Compositional matrix adjust.
 Identities = 19/68 (27%), Positives = 28/68 (41%), Gaps = 9/68 (13%)

Query: 4  RMTIMLPLAVALICLLQTEPGMAAH----SHIRKVLQLFRSIEL-----DDSKKSFYLTA 54
          R  +++ LA  L  +L  EP   AH    ++ R+  +LF   EL      +  K  YL  
Sbjct: 11 RHIVVIGLAAVLFAILSREPPKGAHDKQATNFREHQRLFTEQELVEYDGREGSKGLYLVI 70

Query: 55 AKYGIQTQ 62
            Y    Q
Sbjct: 71 LGYVYDVQ 78


==> AAEL002633-RA cytochrome P450
          Length = 531

 Score = 25.8 bits (55), Expect = 5.8,   Method: Composition-based stats.
 Identities = 15/43 (34%), Positives = 22/43 (51%), Gaps = 2/43 (4%)

Query: 29  SHIRKVLQLFRSIELDDSKKSFYLTAAKYGIQTQLREPLVRFA 71
           S +RK+ +L   IE  DS   FY T +    + +L + L RF 
Sbjct: 147 SKMRKMFELV--IECSDSVAQFYKTQSNETHEVELTDLLTRFG 187


==> AAEL011329-RA conserved hypothetical protein
          Length = 939

 Score = 25.4 bits (54), Expect = 7.3,   Method: Composition-based stats.
 Identities = 11/34 (32%), Positives = 18/34 (52%), Gaps = 5/34 (14%)

Query: 76  PSTRLSEACVKNAIARIYEIEGEFYAKFSYACEN 109
           PS  + + C+K     +Y+I  EF  +  YAC +
Sbjct: 342 PSDYIEQFCMK-----LYDISCEFTVRLMYACRD 370


==> AAEL011329-RB conserved hypothetical protein
          Length = 939

 Score = 25.4 bits (54), Expect = 7.3,   Method: Composition-based stats.
 Identities = 11/34 (32%), Positives = 18/34 (52%), Gaps = 5/34 (14%)

Query: 76  PSTRLSEACVKNAIARIYEIEGEFYAKFSYACEN 109
           PS  + + C+K     +Y+I  EF  +  YAC +
Sbjct: 342 PSDYIEQFCMK-----LYDISCEFTVRLMYACRD 370


==> AAEL011162-RA Anaphase Promoting Complex, putative
          Length = 577

 Score = 25.4 bits (54), Expect = 7.7,   Method: Compositional matrix adjust.
 Identities = 14/51 (27%), Positives = 28/51 (54%), Gaps = 5/51 (9%)

Query: 6   TIMLPLAVALICLLQTEPGMAAHSHIR-----KVLQLFRSIELDDSKKSFY 51
           T++L   +A  C       + AH+H++     + +Q FRSIE++ S  +++
Sbjct: 183 TLVLNATLAPQCNDWLSNWIKAHAHMQGRKYSEAIQTFRSIEMNTSLSNYH 233


==> AAEL013966-RA atp-dependent clp protease atp-binding subunit clpx
          Length = 633

 Score = 25.4 bits (54), Expect = 8.3,   Method: Compositional matrix adjust.
 Identities = 10/35 (28%), Positives = 18/35 (51%)

Query: 59  IQTQLREPLVRFAGGFAPSTRLSEACVKNAIARIY 93
           ++T L EP+    G    +  ++E CV+N    +Y
Sbjct: 562 METLLLEPMFEVPGSDVQTVHITEDCVRNQTEPVY 596


==> AAEL004881-RA adam
          Length = 1335

 Score = 25.0 bits (53), Expect = 9.2,   Method: Composition-based stats.
 Identities = 13/54 (24%), Positives = 25/54 (46%), Gaps = 4/54 (7%)

Query: 26  AAHSHIRKVLQLFRSIELDDSKK----SFYLTAAKYGIQTQLREPLVRFAGGFA 75
           A   H+++   ++R  + +   K    +F +   K   Q  L++P  RFAG + 
Sbjct: 199 AITRHVQRANIIYRKTDFNGDGKPDNITFMIKRIKVHNQNALKDPSYRFAGSYG 252
