# Supplementary material for: The salivary gland transcriptome of the neotropical malaria vector Anopheles darlingi reveals accelerated evolution of genes relevant to hematophagy
Source: BMC Genomics. 2009 Jan 29;10:57. doi: 10.1186/1471-2164-10-57 (PMC2644710; doi:10.1186/1471-2164-10-57)
Supplement: Additional file 2 — Annotated sialotranscriptome of An. darlingi female mosquitoes. Hyperlinked Excel spreadsheet with deducted protein sequences. See description above. [file 1471-2164-10-57-S2.zip › links/AEGY-PEP/AD-136-AEGY-PEP.txt]

>AD-136

AAEL010338-RA conserved hypothetical protein                           88   3e-018
AAEL007911-RA dynein heavy chain                                       34   0.057
AAEL005532-RA RHO kinase, putative                                     30   0.71 
AAEL002752-RA anaphase-promoting complex, subunit-5, putative          28   2.9  
AAEL007835-RA serine/threonine protein kinase                          27   5.1  
AAEL007898-RA calmin                                                   27   6.3  
AAEL007506-RA lava lamp protein                                        27   7.9  
AAEL008107-RA f14p3.9 protein (auxin transport protein)                27   9.8  
AAEL011723-RA paramyosin, putative                                     26      13
AAEL014307-RA oligophrenin                                             26      15
AAEL003314-RA hypothetical protein                                     26      16
AAEL010815-RA conserved hypothetical protein                           26      17
AAEL010747-RA vasodilator-stimulated phosphoprotein                    25      22
AAEL010962-RA conserved hypothetical protein                           25      22
AAEL009427-RA conserved hypothetical protein                           25      25
AAEL006972-RA hepatocellular carcinoma-associated antigen              25      26
AAEL009212-RE lola                                                     25      32
AAEL002855-RA hypothetical protein                                     25      36
AAEL009955-RA conserved hypothetical protein                           25      40
AAEL014020-RA hypothetical protein                                     24      42
AAEL009186-RA hypothetical protein                                     24      55
AAEL013417-RA fibrinogen and fibronectin                               24      59
AAEL004583-RA conserved hypothetical protein                           24      59
AAEL009847-RA microtubule-associated protein                           24      68
AAEL013217-RA olfactory receptor, putative                             23      85


==> AAEL010338-RA conserved hypothetical protein
          Length = 254

 Score = 88.2 bits (217), Expect = 3e-018,   Method: Compositional matrix adjust.
 Identities = 50/193 (25%), Positives = 104/193 (53%)

Query: 49  IAKEAIDSLSSLQQNTEKQVASVETAIQDLETLYNDKVLKEISKYDGVLQELETKVSPCF 108
           +AK A+D++  L+QN +K ++      +DL  L N+ + + + +    L  L ++V+ C 
Sbjct: 52  LAKAALDAVHDLKQNVDKLISDASQKAEDLLQLANESINEYLQEAKQNLTVLGSQVAECV 111

Query: 109 GAVPEDIKKIVHGARGQAGVCAKNTIARVREIKKNVEAHIHFGLGKVQDIVAIGRQCIVD 168
                +++KI   +      C  + + RVR +  NVE H+ + + KV +I  IG  C+V 
Sbjct: 112 VPATTELEKIAAHSYENTKKCYDDLVTRVRILTDNVEEHVDYEIKKVAEIQHIGVDCMVQ 171

Query: 169 NKGILEQINCALESAPKAVSIVEEIVRDAATLIAESSQEVADISVHTEQCLAVAVQDAVG 228
           N  +++Q+ C L+   ++ +IV++I+ D   L +E+++E+  +S  T  CL   ++ +  
Sbjct: 172 NPKLVDQVKCILDHIEESNAIVKDIISDVGKLTSETTREIVSLSNDTRGCLLDVIRMSRN 231

Query: 229 RFNDALKKVSECL 241
             +  + +V +C+
Sbjct: 232 EVDKVIAEVLQCM 244


==> AAEL007911-RA dynein heavy chain
          Length = 1431

 Score = 33.9 bits (76), Expect = 0.057,   Method: Composition-based stats.
 Identities = 19/52 (36%), Positives = 29/52 (55%), Gaps = 2/52 (3%)

Query: 35 RNELFKEFDHLLNGI--AKEAIDSLSSLQQNTEKQVASVETAIQDLETLYND 84
          RNE+ K F    NGI   KEA +S+++L+ + EKQ   +    Q+L    N+
Sbjct: 7  RNEIAKNFKKFSNGIRRIKEATESVANLKIDLEKQQEKITVYQQELNEFINN 58


==> AAEL005532-RA RHO kinase, putative
          Length = 1321

 Score = 30.4 bits (67), Expect = 0.71,   Method: Composition-based stats.
 Identities = 29/144 (20%), Positives = 65/144 (45%), Gaps = 23/144 (15%)

Query: 40  KEFDHLLNGIAKEAIDSLSSLQQNTE------KQVASVETAIQDLETLYNDKVLKEISKY 93
           ++++  +N + K+ +D     +  TE      KQ+A +  +  D+E   ND         
Sbjct: 478 QQYNDKINMLEKQLMDIQEKYKNETENSQKMKKQLAELRLSKSDVEQKAND--------- 528

Query: 94  DGVLQELETKVSPCFGAVPEDIKKIVHGARGQAGVCAKNTIARVREIKKNVEAHIHFGLG 153
              LQ L T +     A+ +++  +      +     +N   ++ E++K +E  IH  +G
Sbjct: 529 ---LQSLLTGLQAARDALQQEVADLQTRLAQE-----RNARIQMTELQKELEGKIHSLVG 580

Query: 154 KVQDIVAIGRQCIVDNKGILEQIN 177
            +   V   +Q ++DN+ + ++I+
Sbjct: 581 DLDRSVTREQQAMLDNRSLSDKIS 604


==> AAEL002752-RA anaphase-promoting complex, subunit-5, putative
          Length = 852

 Score = 28.1 bits (61), Expect = 2.9,   Method: Composition-based stats.
 Identities = 22/97 (22%), Positives = 43/97 (44%), Gaps = 8/97 (8%)

Query: 16  QLHAGPVVADHSLVA-------ISSTR-NELFKEFDHLLNGIAKEAIDSLSSLQQNTEKQ 67
           Q     +V DH L +       ++S R  + F   D L     +  ++S++  Q N E Q
Sbjct: 349 QTRLNEIVHDHPLYSQAYFLSYLNSVRVRDFFNAVDALHRSFDRNTLNSMALAQDNKEYQ 408

Query: 68  VASVETAIQDLETLYNDKVLKEISKYDGVLQELETKV 104
            +++  AI   +  +N++ L  + +   + QE   K+
Sbjct: 409 YSALNLAILHAQFNHNEEALASLKECIMLAQENSDKI 445


==> AAEL007835-RA serine/threonine protein kinase
          Length = 793

 Score = 27.3 bits (59), Expect = 5.1,   Method: Composition-based stats.
 Identities = 12/24 (50%), Positives = 15/24 (62%)

Query: 171 GILEQINCALESAPKAVSIVEEIV 194
            IL  +NCAL   P+   IVE+IV
Sbjct: 687 AILAVLNCALRELPENAEIVEQIV 710


==> AAEL007898-RA calmin
          Length = 11328

 Score = 26.9 bits (58), Expect = 6.3,   Method: Composition-based stats.
 Identities = 19/56 (33%), Positives = 32/56 (57%), Gaps = 2/56 (3%)

Query: 36   NELFKE-FDHLLNGIAKEAIDSLSSLQQNTEKQVASVETAIQDLETLYNDKVLKEI 90
            + L+KE +D LLN I + A + L  ++Q +     S++ AI  L++L N K   E+
Sbjct: 4336 HRLYKEAYDDLLNWINR-AREKLPCVKQQSLSDKLSIDNAIAPLDSLMNKKAQGEL 4390


==> AAEL007506-RA lava lamp protein
          Length = 3407

 Score = 26.9 bits (58), Expect = 7.9,   Method: Compositional matrix adjust.
 Identities = 20/59 (33%), Positives = 30/59 (50%), Gaps = 8/59 (13%)

Query: 55   DSLSSLQQNTEKQVASVETAIQDLETLYNDKVLKEISKYDGVLQELETKVSPCFGAVPE 113
            D  SSLQ   E+  A++E  I++LE   ND   K     D  +QEL+ +     G++ E
Sbjct: 1858 DPFSSLQATPERSTAALEEKIRELE---NDATWK-----DSRIQELQIEKDLADGSLEE 1908


==> AAEL008107-RA f14p3.9 protein (auxin transport protein)
          Length = 5248

 Score = 26.6 bits (57), Expect = 9.8,   Method: Composition-based stats.
 Identities = 29/118 (24%), Positives = 56/118 (47%), Gaps = 14/118 (11%)

Query: 39   FKEFDHLLNGIAKEAIDSLSSLQQNTEKQV---ASVETAIQDLETLYNDKVLKEI----- 90
            + +FD+ + G A  A+D + S +  T+      AS++ A +  +TL N+K + E+     
Sbjct: 3765 YAKFDYSIFGRACCAVDPIESAEDRTKTVQTIHASLDKADRSYKTLQNNKQILELLVQKV 3824

Query: 91   --SKYDGVLQELETKVSPCFGAVPEDIKKIVHGARGQAGVCAKNTIARVREIKKNVEA 146
               K D  L   ET +    G+    + K++     +  V +K+T   + +I + V+A
Sbjct: 3825 AEHKLDRTLD--ETLIGSVVGS--SQVNKVIQLLAQKYCVESKSTFEELSKIIQKVQA 3878


==> AAEL011723-RA paramyosin, putative
          Length = 745

 Score = 26.2 bits (56), Expect =    13,   Method: Composition-based stats.
 Identities = 14/60 (23%), Positives = 30/60 (50%), Gaps = 3/60 (5%)

Query: 40  KEFDHLLNGIAKEAIDSLSSLQQNTEKQVASVET---AIQDLETLYNDKVLKEISKYDGV 96
           KE D    GI        +S+Q   E  +A +E    ++QD+ +  N+K+++++ +   +
Sbjct: 360 KEQDAKAQGILANVQARFNSVQSKYETHIADLEMQVLSLQDINSKLNEKIIRQMDELSSI 419


==> AAEL014307-RA oligophrenin
          Length = 595

 Score = 25.8 bits (55), Expect =    15,   Method: Compositional matrix adjust.
 Identities = 21/67 (31%), Positives = 33/67 (49%), Gaps = 5/67 (7%)

Query: 42  FDHLLNGIAKEAIDSLSSLQ---QNTEKQVASVETAIQDLETLYNDKVLKEISKY--DGV 96
           F HL + +A++A D LS LQ   Q T +         Q+L+  Y +  +K  S++   G 
Sbjct: 224 FYHLGHEVAEDAKDYLSDLQLKVQKTRENFDETRQKAQELKHRYMESKMKPESEFTKQGY 283

Query: 97  LQELETK 103
           L  +E K
Sbjct: 284 LFLMEKK 290
