# Supplementary material for: The salivary gland transcriptome of the neotropical malaria vector Anopheles darlingi reveals accelerated evolution of genes relevant to hematophagy
Source: BMC Genomics. 2009 Jan 29;10:57. doi: 10.1186/1471-2164-10-57 (PMC2644710; doi:10.1186/1471-2164-10-57)
Supplement: Additional file 2 — Annotated sialotranscriptome of An. darlingi female mosquitoes. Hyperlinked Excel spreadsheet with deducted protein sequences. See description above. [file 1471-2164-10-57-S2.zip › links/AEGY-PEP/AD-138-AEGY-PEP.txt]

>AD-138

AAEL010338-RA conserved hypothetical protein                           91   5e-019
AAEL007911-RA dynein heavy chain                                       33   0.13 
AAEL002752-RA anaphase-promoting complex, subunit-5, putative          30   1.0  
AAEL005532-RA RHO kinase, putative                                     29   1.5  
AAEL002392-RA conserved hypothetical protein                           28   3.7  
AAEL007132-RA dynein heavy chain                                       28   4.3  
AAEL011723-RA paramyosin, putative                                     28   4.6  
AAEL007835-RA serine/threonine protein kinase                          27   5.0  
AAEL009847-RA microtubule-associated protein                           27   5.1  
AAEL014307-RA oligophrenin                                             27   5.6  
AAEL007506-RA lava lamp protein                                        27   7.9  
AAEL010850-RF troponin i                                               26      12
AAEL000900-RA conserved hypothetical protein                           26      13
AAEL010850-RB troponin i                                               26      14
AAEL010815-RA conserved hypothetical protein                           26      14
AAEL010850-RC troponin i                                               26      15
AAEL007151-RD paramyosin, putative                                     26      15
AAEL006972-RA hepatocellular carcinoma-associated antigen              25      19
AAEL004583-RA conserved hypothetical protein                           25      19
AAEL007151-RA paramyosin, putative                                     25      21
AAEL007151-RC paramyosin, putative                                     25      22
AAEL007151-RB paramyosin, putative                                     25      23
AAEL007151-RE paramyosin, putative                                     25      23
AAEL007898-RA calmin                                                   25      27
AAEL010850-RI troponin i                                               25      30


==> AAEL010338-RA conserved hypothetical protein
          Length = 254

 Score = 90.9 bits (224), Expect = 5e-019,   Method: Compositional matrix adjust.
 Identities = 50/193 (25%), Positives = 105/193 (54%)

Query: 49  IAKEAIDSLSSLQQNTEKQVASVETAIQDLETQYNDKVLKEISKYDGVLQELETKVSPCF 108
           +AK A+D++  L+QN +K ++      +DL    N+ + + + +    L  L ++V+ C 
Sbjct: 52  LAKAALDAVHDLKQNVDKLISDASQKAEDLLQLANESINEYLQEAKQNLTVLGSQVAECV 111

Query: 109 GAVPEDIKKIVHGARGQAGVCAKNTIARVRVIKKNVEAHIHFGLGKVQDIVAIGRQCIVD 168
                +++KI   +      C  + + RVR++  NVE H+ + + KV +I  IG  C+V 
Sbjct: 112 VPATTELEKIAAHSYENTKKCYDDLVTRVRILTDNVEEHVDYEIKKVAEIQHIGVDCMVQ 171

Query: 169 NKGILEQINCALESAPKAVSIVEEIVRDAATLIAESSQEVADISVDTEQCLAVAVQDAVG 228
           N  +++Q+ C L+   ++ +IV++I+ D   L +E+++E+  +S DT  CL   ++ +  
Sbjct: 172 NPKLVDQVKCILDHIEESNAIVKDIISDVGKLTSETTREIVSLSNDTRGCLLDVIRMSRN 231

Query: 229 RFNDALKKVSECL 241
             +  + +V +C+
Sbjct: 232 EVDKVIAEVLQCM 244


==> AAEL007911-RA dynein heavy chain
          Length = 1431

 Score = 32.7 bits (73), Expect = 0.13,   Method: Composition-based stats.
 Identities = 22/71 (30%), Positives = 38/71 (53%), Gaps = 3/71 (4%)

Query: 35  RNELFKEFDHLLNGI--AKEAIDSLSSLQQNTEKQVASVETAIQDLETQYNDKVLKEISK 92
           RNE+ K F    NGI   KEA +S+++L+ + EKQ   +    Q+L  ++ + +  + + 
Sbjct: 7   RNEIAKNFKKFSNGIRRIKEATESVANLKIDLEKQQEKITVYQQEL-NEFINNIQAQTAN 65

Query: 93  YDGVLQELETK 103
            D   QE+  K
Sbjct: 66  ADLQNQEVAEK 76


==> AAEL002752-RA anaphase-promoting complex, subunit-5, putative
          Length = 852

 Score = 29.6 bits (65), Expect = 1.0,   Method: Composition-based stats.
 Identities = 22/97 (22%), Positives = 43/97 (44%), Gaps = 8/97 (8%)

Query: 16  QLHAGPVVADHSLVA-------ISSTR-NELFKEFDHLLNGIAKEAIDSLSSLQQNTEKQ 67
           Q     +V DH L +       ++S R  + F   D L     +  ++S++  Q N E Q
Sbjct: 349 QTRLNEIVHDHPLYSQAYFLSYLNSVRVRDFFNAVDALHRSFDRNTLNSMALAQDNKEYQ 408

Query: 68  VASVETAIQDLETQYNDKVLKEISKYDGVLQELETKV 104
            +++  AI   +  +N++ L  + +   + QE   K+
Sbjct: 409 YSALNLAILHAQFNHNEEALASLKECIMLAQENSDKI 445


==> AAEL005532-RA RHO kinase, putative
          Length = 1321

 Score = 29.3 bits (64), Expect = 1.5,   Method: Composition-based stats.
 Identities = 30/146 (20%), Positives = 67/146 (45%), Gaps = 27/146 (18%)

Query: 40  KEFDHLLNGIAKEAIDSLSSLQQNTE------KQVASVETAIQDLETQYNDKVLKEISKY 93
           ++++  +N + K+ +D     +  TE      KQ+A +  +  D+E + ND         
Sbjct: 478 QQYNDKINMLEKQLMDIQEKYKNETENSQKMKKQLAELRLSKSDVEQKAND--------- 528

Query: 94  DGVLQELETKVSPCFGAVPEDIKKIVHGARGQAGVCAKNTIARVRV--IKKNVEAHIHFG 151
              LQ L T +     A+ +++  +           A+   AR+++  ++K +E  IH  
Sbjct: 529 ---LQSLLTGLQAARDALQQEVADL-------QTRLAQERNARIQMTELQKELEGKIHSL 578

Query: 152 LGKVQDIVAIGRQCIVDNKGILEQIN 177
           +G +   V   +Q ++DN+ + ++I+
Sbjct: 579 VGDLDRSVTREQQAMLDNRSLSDKIS 604


 Score = 24.3 bits (51), Expect =    49,   Method: Composition-based stats.
 Identities = 10/31 (32%), Positives = 21/31 (67%)

Query: 56  SLSSLQQNTEKQVASVETAIQDLETQYNDKV 86
           SLS      EK++AS+E  ++ ++++Y+ +V
Sbjct: 598 SLSDKISELEKEIASIECELKAVQSRYHQEV 628


==> AAEL002392-RA conserved hypothetical protein
          Length = 2052

 Score = 27.7 bits (60), Expect = 3.7,   Method: Composition-based stats.
 Identities = 12/38 (31%), Positives = 23/38 (60%)

Query: 44  HLLNGIAKEAIDSLSSLQQNTEKQVASVETAIQDLETQ 81
           H+ NG  ++A  ++ +L    EKQ   +ET  +++E+Q
Sbjct: 887 HIANGNNRKAQHTMETLHATIEKQKQLLETVSENVESQ 924


==> AAEL007132-RA dynein heavy chain
          Length = 4662

 Score = 27.7 bits (60), Expect = 4.3,   Method: Composition-based stats.
 Identities = 29/120 (24%), Positives = 54/120 (45%), Gaps = 22/120 (18%)

Query: 51   KEAIDSLSSLQQNTEKQVASVETAIQDLETQYNDKVLKEISKYDGVLQEL--------ET 102
            KE  D+++  ++  E Q    E+AI +  T+  + VL+E+    GV  EL        ET
Sbjct: 1296 KEERDNVAKAKEALELQ----ESAIPNNSTERMNVVLEELQDLRGVWSELSKIWAQIDET 1351

Query: 103  KVSPCFGAVPEDIKKIVHGARGQAGVCAKNTIARVRV------IKKNVEAHIHFGLGKVQ 156
            +  P     P  +++ +     Q     K   AR+R+      +KK ++++I   +  V+
Sbjct: 1352 REKPWLSVQPRKLRQSLEAMMNQ----LKELPARLRMYESYEYVKKLLQSYIKVNMMIVE 1407


==> AAEL011723-RA paramyosin, putative
          Length = 745

 Score = 27.7 bits (60), Expect = 4.6,   Method: Composition-based stats.
 Identities = 14/60 (23%), Positives = 31/60 (51%), Gaps = 3/60 (5%)

Query: 40  KEFDHLLNGIAKEAIDSLSSLQQNTEKQVASVET---AIQDLETQYNDKVLKEISKYDGV 96
           KE D    GI        +S+Q   E  +A +E    ++QD+ ++ N+K+++++ +   +
Sbjct: 360 KEQDAKAQGILANVQARFNSVQSKYETHIADLEMQVLSLQDINSKLNEKIIRQMDELSSI 419


==> AAEL007835-RA serine/threonine protein kinase
          Length = 793

 Score = 27.3 bits (59), Expect = 5.0,   Method: Composition-based stats.
 Identities = 12/24 (50%), Positives = 15/24 (62%)

Query: 171 GILEQINCALESAPKAVSIVEEIV 194
            IL  +NCAL   P+   IVE+IV
Sbjct: 687 AILAVLNCALRELPENAEIVEQIV 710


==> AAEL009847-RA microtubule-associated protein
          Length = 4478

 Score = 27.3 bits (59), Expect = 5.1,   Method: Compositional matrix adjust.
 Identities = 32/123 (26%), Positives = 62/123 (50%), Gaps = 13/123 (10%)

Query: 28   LVAISSTRNELFKEF----DHLLNGIAKEAIDSLSSLQQNTEKQVASVETAIQDLETQYN 83
            LVA+   ++E+FKE     + +++ + +E ID+     +  ++ VA +  A +++  Q  
Sbjct: 1354 LVAV---KDEMFKELVDRKEEVMDKVKQEIIDT----DKKAKETVAELAKAAENVTVQAA 1406

Query: 84   DKVLKEI-SKYDGVLQELETKVSPCFGAVPEDIKKIVHGARGQAGVCAKNTIARVRVIKK 142
            + V KEI +K D V ++L  K       V  ++ KI      QA + A++ +  +   KK
Sbjct: 1407 EAVAKEIVAKVDAVGEDLHKKTQQVDEKVASEVDKIKTSVE-QAAIKAESVLTSIETEKK 1465

Query: 143  NVE 145
             +E
Sbjct: 1466 ELE 1468


==> AAEL014307-RA oligophrenin
          Length = 595

 Score = 27.3 bits (59), Expect = 5.6,   Method: Compositional matrix adjust.
 Identities = 21/67 (31%), Positives = 34/67 (50%), Gaps = 5/67 (7%)

Query: 42  FDHLLNGIAKEAIDSLSSLQ---QNTEKQVASVETAIQDLETQYNDKVLKEISKY--DGV 96
           F HL + +A++A D LS LQ   Q T +         Q+L+ +Y +  +K  S++   G 
Sbjct: 224 FYHLGHEVAEDAKDYLSDLQLKVQKTRENFDETRQKAQELKHRYMESKMKPESEFTKQGY 283

Query: 97  LQELETK 103
           L  +E K
Sbjct: 284 LFLMEKK 290
