# Supplementary material for: The salivary gland transcriptome of the neotropical malaria vector Anopheles darlingi reveals accelerated evolution of genes relevant to hematophagy
Source: BMC Genomics. 2009 Jan 29;10:57. doi: 10.1186/1471-2164-10-57 (PMC2644710; doi:10.1186/1471-2164-10-57)
Supplement: Additional file 2 — Annotated sialotranscriptome of An. darlingi female mosquitoes. Hyperlinked Excel spreadsheet with deducted protein sequences. See description above. [file 1471-2164-10-57-S2.zip › links/AEGY-PEP/AD-141-AEGY-PEP.txt]

>AD-141

AAEL012616-RA nadp transhydrogenase                                    32   0.51 
AAEL007623-RA conserved hypothetical protein                           28   8.2  
AAEL007721-RA conserved hypothetical protein                           27      16
AAEL012479-RA mannosyl-oligosaccharide glucosidase                     27      19
AAEL011929-RA serine-type enodpeptidase,                               27      22
AAEL006627-RA serine-type enodpeptidase,                               26      29
AAEL014248-RA conserved hypothetical protein                           26      39
AAEL015485-RA seven in absentia, putative                              26      41
AAEL011978-RA mannosidase alpha class 2a                               26      44
AAEL003006-RA 2-deoxyglucose-6-phosphate phosphatase                   26      46
AAEL013623-RA trypsin                                                  25      51
AAEL011916-RA serine-type enodpeptidase,                               25      65
AAEL008757-RA juvenile hormone esterase                                25      70
AAEL008757-RB juvenile hormone esterase                                25      79
AAEL012129-RA cationic amino acid transporter                          25      82
AAEL009358-RA cationic amino acid transporter                          25      82


==> AAEL012616-RA nadp transhydrogenase
          Length = 1066

 Score = 32.0 bits (71), Expect = 0.51,   Method: Compositional matrix adjust.
 Identities = 17/51 (33%), Positives = 28/51 (54%), Gaps = 3/51 (5%)

Query: 341 VGGLTGVVLANSSIDIVLHDTYYVVAHFHYVLSMGAVFAIMAGFIHWYPLL 391
           +GGL G ++A     I + D   +VA FH ++   AV   +A ++H +P L
Sbjct: 665 IGGLLGTIIAKR---IQITDLPQLVAAFHSLVGAAAVLTCVATYMHDFPTL 712


==> AAEL007623-RA conserved hypothetical protein
          Length = 416

 Score = 28.1 bits (61), Expect = 8.2,   Method: Compositional matrix adjust.
 Identities = 12/42 (28%), Positives = 19/42 (45%), Gaps = 1/42 (2%)

Query: 92  SFWMLPPSLTLLISRSMVENGAGTGWTVYPPLSSGIAHAGAS 133
            FWM+ P+    + RS V+     GW +YP      +H  + 
Sbjct: 184 QFWMMYPAKIREVDRSSVDESRVMGW-IYPRGYKACSHERSC 224


==> AAEL007721-RA conserved hypothetical protein
          Length = 947

 Score = 27.3 bits (59), Expect =    16,   Method: Compositional matrix adjust.
 Identities = 14/43 (32%), Positives = 22/43 (51%), Gaps = 3/43 (6%)

Query: 457 LYFLFIIWESMITQRTPAFPMQLSSSIEWYHTLPPAEHTYAEL 499
           LY  ++   SM+     AF +Q S +  WY ++  A+H Y  L
Sbjct: 681 LYCCYLNDLSMVV---AAFTLQGSKAQNWYDSITKAKHIYTRL 720


==> AAEL012479-RA mannosyl-oligosaccharide glucosidase
          Length = 727

 Score = 26.9 bits (58), Expect =    19,   Method: Compositional matrix adjust.
 Identities = 12/36 (33%), Positives = 20/36 (55%), Gaps = 1/36 (2%)

Query: 339 FTVGGLTGVVLANSSIDIVLHDTYYVVAHFHYVLSM 374
           F++GG+    L NS +D+V+    +     HY+L M
Sbjct: 140 FSLGGMEIKFLNNSKLDLVVESIRFCCTD-HYILQM 174


==> AAEL011929-RA serine-type enodpeptidase,
          Length = 256

 Score = 26.6 bits (57), Expect =    22,   Method: Compositional matrix adjust.
 Identities = 12/29 (41%), Positives = 19/29 (65%), Gaps = 1/29 (3%)

Query: 68  GFGNWLVPLMLGAPDMAFPRMNNMSFWML 96
           G  +W +P  LGAPD+ F R+++   W+L
Sbjct: 225 GIVSWGIPCGLGAPDV-FARVSSHRTWIL 252


==> AAEL006627-RA serine-type enodpeptidase,
          Length = 256

 Score = 26.2 bits (56), Expect =    29,   Method: Compositional matrix adjust.
 Identities = 11/25 (44%), Positives = 17/25 (68%), Gaps = 1/25 (4%)

Query: 72  WLVPLMLGAPDMAFPRMNNMSFWML 96
           W +P  LGAPD+ F R+++   W+L
Sbjct: 229 WGIPCGLGAPDV-FARVSSHRNWIL 252


==> AAEL014248-RA conserved hypothetical protein
          Length = 545

 Score = 25.8 bits (55), Expect =    39,   Method: Compositional matrix adjust.
 Identities = 15/46 (32%), Positives = 24/46 (52%)

Query: 235 YILILPGFGMISHIITQERGKKETFGNLGMIYAMLAIGLLGFIVWA 280
           Y++++   G +  +I     K   F +  MIYA+L IG +G I  A
Sbjct: 165 YLVVITQLGNLGPLIYTGLQKVRAFKDSYMIYAVLIIGTVGAICMA 210


==> AAEL015485-RA seven in absentia, putative
          Length = 331

 Score = 25.8 bits (55), Expect =    41,   Method: Compositional matrix adjust.
 Identities = 10/30 (33%), Positives = 17/30 (56%)

Query: 433 DFPDSYLTWNIVSSLGRTISLFAILYFLFI 462
           + PD  LTWN  +   R I+L +++ +  I
Sbjct: 212 NLPDIVLTWNYATDSQRCIALQSVIAYYVI 241


==> AAEL011978-RA mannosidase alpha class 2a
          Length = 1139

 Score = 25.8 bits (55), Expect =    44,   Method: Compositional matrix adjust.
 Identities = 10/20 (50%), Positives = 12/20 (60%)

Query: 386 HWYPLLTGLTMNPTWLKIQF 405
           HWY +L  LT   TWLK + 
Sbjct: 266 HWYSVLLQLTEGQTWLKTRL 285


==> AAEL003006-RA 2-deoxyglucose-6-phosphate phosphatase
          Length = 577

 Score = 25.8 bits (55), Expect =    46,   Method: Compositional matrix adjust.
 Identities = 15/41 (36%), Positives = 22/41 (53%), Gaps = 2/41 (4%)

Query: 275 GFIVWAHHMFTV-GMDVDTRAYFTSATMIIAVPTGIKIFSW 314
            F    H +F + G+ +DT   +T  T  IA P G KI++W
Sbjct: 352 NFRKVTHCIFDMDGLLLDTEKLYTEVTQSIADPYG-KIYTW 391
