# Supplementary material for: The salivary gland transcriptome of the neotropical malaria vector Anopheles darlingi reveals accelerated evolution of genes relevant to hematophagy
Source: BMC Genomics. 2009 Jan 29;10:57. doi: 10.1186/1471-2164-10-57 (PMC2644710; doi:10.1186/1471-2164-10-57)
Supplement: Additional file 2 — Annotated sialotranscriptome of An. darlingi female mosquitoes. Hyperlinked Excel spreadsheet with deducted protein sequences. See description above. [file 1471-2164-10-57-S2.zip › links/AEGY-PEP/AD-143-AEGY-PEP.txt]

>AD-143

AAEL011183-RA conserved hypothetical protein                           49   1e-006
AAEL004353-RA hypothetical protein                                     39   0.002
AAEL004382-RA conserved hypothetical protein                           32   0.13 
AAEL000824-RA hypothetical protein                                     29   1.3  
AAEL005302-RA beta-1,4-galactosyltransferase                           28   2.4  
AAEL012002-RA beta-1,4-galactosyltransferase                           28   2.5  
AAEL000824-RB hypothetical protein                                     25      13


==> AAEL011183-RA conserved hypothetical protein
          Length = 180

 Score = 48.5 bits (114), Expect = 1e-006,   Method: Compositional matrix adjust.
 Identities = 59/148 (39%), Positives = 82/148 (55%), Gaps = 20/148 (13%)

Query: 6   ILVHLLSAALLAQPLLAAPIFWFLPWSFPNFPTSTSSTSGSTSSSASNGASNSSNVSVAI 65
           I+V L   A+L    L  PIFWF PWS+    TS+SS SG+ SSS+S+        +++I
Sbjct: 8   IVVALTLCAVLPS-TLGVPIFWF-PWSYLLPTTSSSSASGTASSSSSSTTLRPIMANISI 65

Query: 66  GNRVNTSTGLDDYGTNITNVQINVNRQRRSVANTFLNLNDLGDGGGGGDDAEADTGGSYI 125
           GNR NTS  + D GT I  + I  +R RR V    L  ND            + T  S+I
Sbjct: 66  GNRRNTS-AMVDSGTVINGLTI--SRGRRDVPLETLR-ND-----------PSVTSESFI 110

Query: 126 SIGEHIIRL-PANISNLTLNTYLINGLP 152
            +G  +IRL P N++NLT+N  +I+G+P
Sbjct: 111 QVGNQVIRLPPGNVANLTIN--IIDGVP 136


==> AAEL004353-RA hypothetical protein
          Length = 308

 Score = 38.5 bits (88), Expect = 0.002,   Method: Compositional matrix adjust.
 Identities = 30/61 (49%), Positives = 44/61 (72%), Gaps = 3/61 (4%)

Query: 31 WSFPNFPTSTSSTSGSTSSSASNGASNSSNVSVAIGNRVNTSTGLDDYGTNITNVQINVN 90
          W FP   T+T+++SG+TS+++SN   +  N+S  IGNR NT+  + DYGT ITN+QIN+ 
Sbjct: 25 WFFPRQTTTTTASSGTTSATSSNAVPSMYNIS--IGNRENTNASI-DYGTMITNLQINLA 81

Query: 91 R 91
          R
Sbjct: 82 R 82


==> AAEL004382-RA conserved hypothetical protein
          Length = 396

 Score = 32.0 bits (71), Expect = 0.13,   Method: Compositional matrix adjust.
 Identities = 31/89 (34%), Positives = 44/89 (49%), Gaps = 26/89 (29%)

Query: 7  LVHLLSAA--LLAQPLLAAPIFWFLPWSFPNFPTSTSSTSGSTSSSASNGASNSSNVSVA 64
          LV LLS     L   L A+P  WF PW                 S AS      S V+++
Sbjct: 7  LVGLLSVMGLFLIPSLEASP--WFWPWQ----------------SRAS-----PSIVTIS 43

Query: 65 IGNRVNTSTGLDDYGTNITNVQINVNRQR 93
          IGNRVN++T + D GT+I ++  N++R +
Sbjct: 44 IGNRVNSNT-VTDEGTSIRDLTFNLSRWK 71


==> AAEL000824-RA hypothetical protein
          Length = 775

 Score = 28.9 bits (63), Expect = 1.3,   Method: Composition-based stats.
 Identities = 20/77 (25%), Positives = 35/77 (45%), Gaps = 1/77 (1%)

Query: 1   MRSSQILVHLLSAALLAQPLLAAPIFWFLPWSFPNFPTSTSSTSGSTSSSASNGASNSSN 60
           M+SS++     +AA + + +L  P+         N   S   T+  T+SS +   SNSS 
Sbjct: 505 MKSSEVAKEKPNAAQIQRQILPKPVLSNHQQILNNLAMSAGLTAAGTTSSGATSISNSS- 563

Query: 61  VSVAIGNRVNTSTGLDD 77
            +  + +  N   GL +
Sbjct: 564 TTATVASAANLLAGLSN 580


==> AAEL005302-RA beta-1,4-galactosyltransferase
          Length = 465

 Score = 28.1 bits (61), Expect = 2.4,   Method: Compositional matrix adjust.
 Identities = 14/35 (40%), Positives = 17/35 (48%), Gaps = 3/35 (8%)

Query: 109 GGGGGDDAEADTGGSYISIGEHIIRLPANISNLTL 143
           G GG DD   D       +G HI R P NI+  T+
Sbjct: 378 GWGGEDD---DMSNRLKHVGFHIARYPINIARYTM 409


==> AAEL012002-RA beta-1,4-galactosyltransferase
          Length = 484

 Score = 28.1 bits (61), Expect = 2.5,   Method: Compositional matrix adjust.
 Identities = 14/35 (40%), Positives = 17/35 (48%), Gaps = 3/35 (8%)

Query: 109 GGGGGDDAEADTGGSYISIGEHIIRLPANISNLTL 143
           G GG DD   D       +G HI R P NI+  T+
Sbjct: 397 GWGGEDD---DMSNRLKHVGFHIARYPINIARYTM 428


==> AAEL000824-RB hypothetical protein
          Length = 1033

 Score = 25.4 bits (54), Expect =    13,   Method: Compositional matrix adjust.
 Identities = 17/59 (28%), Positives = 28/59 (47%)

Query: 1   MRSSQILVHLLSAALLAQPLLAAPIFWFLPWSFPNFPTSTSSTSGSTSSSASNGASNSS 59
           M+SS++     +AA + + +L  P+         N   S   T+  T+SS +   SNSS
Sbjct: 505 MKSSEVAKEKPNAAQIQRQILPKPVLSNHQQILNNLAMSAGLTAAGTTSSGATSISNSS 563
