# Supplementary material for: The salivary gland transcriptome of the neotropical malaria vector Anopheles darlingi reveals accelerated evolution of genes relevant to hematophagy
Source: BMC Genomics. 2009 Jan 29;10:57. doi: 10.1186/1471-2164-10-57 (PMC2644710; doi:10.1186/1471-2164-10-57)
Supplement: Additional file 2 — Annotated sialotranscriptome of An. darlingi female mosquitoes. Hyperlinked Excel spreadsheet with deducted protein sequences. See description above. [file 1471-2164-10-57-S2.zip › links/AEGY-PEP/AD-145-AEGY-PEP.txt]

>AD-145

AAEL011183-RA conserved hypothetical protein                           48   3e-006
AAEL004353-RA hypothetical protein                                     35   0.016
AAEL012002-RA beta-1,4-galactosyltransferase                           28   1.7  
AAEL005302-RA beta-1,4-galactosyltransferase                           28   1.9  
AAEL005510-RA wd-repeat protein                                        24      32
AAEL012814-RA conserved hypothetical protein                           23      78
AAEL001147-RA hypothetical protein                                     23      82


==> AAEL011183-RA conserved hypothetical protein
          Length = 180

 Score = 47.8 bits (112), Expect = 3e-006,   Method: Compositional matrix adjust.
 Identities = 60/155 (38%), Positives = 87/155 (56%), Gaps = 27/155 (17%)

Query: 6   ILVHLLSAALLAQPLLAAPIFWFLPWSFPNFPTSTSSTSGSTSSTSSSASSGASNSSNVS 65
           I+V L   A+L    L  PIFWF PWS+   PT++SS++  T+S+SSS+++     +N+S
Sbjct: 8   IVVALTLCAVLPS-TLGVPIFWF-PWSY-LLPTTSSSSASGTASSSSSSTTLRPIMANIS 64

Query: 66  VAIGNRVNTSTGLDDYGTNITNVQINVNRQRRSVANTFLNLNDLGDGGGGGGGGGDDAKA 125
             IGNR NTS  +D  GT I  + I  +R RR V    L  ND                +
Sbjct: 65  --IGNRRNTSAMVDS-GTVINGLTI--SRGRRDVPLETLR-ND---------------PS 103

Query: 126 DTGGSYISIGEHIIRL-PANISNLTLNTYLINGLP 159
            T  S+I +G  +IRL P N++NLT+N  +I+G+P
Sbjct: 104 VTSESFIQVGNQVIRLPPGNVANLTIN--IIDGVP 136


==> AAEL004353-RA hypothetical protein
          Length = 308

 Score = 35.4 bits (80), Expect = 0.016,   Method: Compositional matrix adjust.
 Identities = 31/64 (48%), Positives = 44/64 (68%), Gaps = 6/64 (9%)

Query: 31 WSFPNFPTSTSSTSGSTSSTSSSASSGASNSSNVSVAIGNRVNTSTGLDDYGTNITNVQI 90
          W FP   T+T+++SG+TS+TSS+A     N     ++IGNR NT+  + DYGT ITN+QI
Sbjct: 25 WFFPRQTTTTTASSGTTSATSSNAVPSMYN-----ISIGNRENTNASI-DYGTMITNLQI 78

Query: 91 NVNR 94
          N+ R
Sbjct: 79 NLAR 82


==> AAEL012002-RA beta-1,4-galactosyltransferase
          Length = 484

 Score = 28.5 bits (62), Expect = 1.7,   Method: Compositional matrix adjust.
 Identities = 16/51 (31%), Positives = 21/51 (41%), Gaps = 4/51 (7%)

Query: 100 ANTFLNLNDLGDGGGGGGGGGDDAKADTGGSYISIGEHIIRLPANISNLTL 150
           A  F  +N   +   G GG  DD           +G HI R P NI+  T+
Sbjct: 382 AKQFRTVNGFSNSFWGWGGEDDD----MSNRLKHVGFHIARYPINIARYTM 428


==> AAEL005302-RA beta-1,4-galactosyltransferase
          Length = 465

 Score = 28.5 bits (62), Expect = 1.9,   Method: Compositional matrix adjust.
 Identities = 16/51 (31%), Positives = 21/51 (41%), Gaps = 4/51 (7%)

Query: 100 ANTFLNLNDLGDGGGGGGGGGDDAKADTGGSYISIGEHIIRLPANISNLTL 150
           A  F  +N   +   G GG  DD           +G HI R P NI+  T+
Sbjct: 363 AKQFRTVNGFSNSFWGWGGEDDD----MSNRLKHVGFHIARYPINIARYTM 409


==> AAEL005510-RA wd-repeat protein
          Length = 1159

 Score = 24.3 bits (51), Expect =    32,   Method: Composition-based stats.
 Identities = 13/32 (40%), Positives = 17/32 (53%)

Query: 39  STSSTSGSTSSTSSSASSGASNSSNVSVAIGN 70
           STSS  G  +  S S  +    SSN+S  IG+
Sbjct: 892 STSSVDGKHAKNSVSKENNVVISSNISAIIGS 923


==> AAEL012814-RA conserved hypothetical protein
          Length = 412

 Score = 23.1 bits (48), Expect =    78,   Method: Compositional matrix adjust.
 Identities = 12/37 (32%), Positives = 21/37 (56%)

Query: 37  PTSTSSTSGSTSSTSSSASSGASNSSNVSVAIGNRVN 73
           PT  S+TS  T++T + + SG   S ++ +   +RV 
Sbjct: 283 PTPGSTTSKETATTPTGSGSGRRQSLDIIIDTSDRVK 319


==> AAEL001147-RA hypothetical protein
          Length = 2386

 Score = 23.1 bits (48), Expect =    82,   Method: Composition-based stats.
 Identities = 19/57 (33%), Positives = 32/57 (56%), Gaps = 4/57 (7%)

Query: 2    RSSQILVHLLSAALLAQPLLAAPIFWFLPWSFPNFPTSTSSTSGSTSSTSSSASSGA 58
            ++++ L+  LSA   ++PL +   F     SF ++P   SS  GS + TS+S +S A
Sbjct: 2116 KAARELLSSLSAG--SEPLSSFTSFRTSTSSFLDYP--KSSICGSATVTSNSTTSNA 2168
