# Supplementary material for: The salivary gland transcriptome of the neotropical malaria vector Anopheles darlingi reveals accelerated evolution of genes relevant to hematophagy
Source: BMC Genomics. 2009 Jan 29;10:57. doi: 10.1186/1471-2164-10-57 (PMC2644710; doi:10.1186/1471-2164-10-57)
Supplement: Additional file 2 — Annotated sialotranscriptome of An. darlingi female mosquitoes. Hyperlinked Excel spreadsheet with deducted protein sequences. See description above. [file 1471-2164-10-57-S2.zip › links/AEGY-PEP/AD-146-AEGY-PEP.txt]

>AD-146

AAEL011183-RA conserved hypothetical protein                           45   1e-005
AAEL004353-RA hypothetical protein                                     37   0.005
AAEL004382-RA conserved hypothetical protein                           34   0.038
AAEL012002-RA beta-1,4-galactosyltransferase                           26   8.3  
AAEL005302-RA beta-1,4-galactosyltransferase                           26   8.4  
AAEL013610-RA conserved hypothetical protein                           24      38
AAEL007402-RA peroxisome proliferator-activated receptor binding...    23      64


==> AAEL011183-RA conserved hypothetical protein
          Length = 180

 Score = 45.4 bits (106), Expect = 1e-005,   Method: Compositional matrix adjust.
 Identities = 59/148 (39%), Positives = 80/148 (54%), Gaps = 20/148 (13%)

Query: 6   ILVHLLSAALLAQPLLAAPIFWFLPWSFPNFPTSTSSPSGSTSSSASSGASNSSNVSVAI 65
           I+V L   A+L    L  PIFWF PWS+    TS+SS SG+ SSS+SS        +++I
Sbjct: 8   IVVALTLCAVLPS-TLGVPIFWF-PWSYLLPTTSSSSASGTASSSSSSTTLRPIMANISI 65

Query: 66  GNRVNTSTGLDDYGTNITNVQINVKRQRRSVANTFLNLNDLGDGGSGGDDAEADTGGSYI 125
           GNR NTS  + D GT I  + I   R RR V    L  ND            + T  S+I
Sbjct: 66  GNRRNTS-AMVDSGTVINGLTI--SRGRRDVPLETLR-ND-----------PSVTSESFI 110

Query: 126 SIGEHIIRL-PANISNLTLNTYLVNRVP 152
            +G  +IRL P N++NLT+N  +++ VP
Sbjct: 111 QVGNQVIRLPPGNVANLTIN--IIDGVP 136


==> AAEL004353-RA hypothetical protein
          Length = 308

 Score = 37.0 bits (84), Expect = 0.005,   Method: Compositional matrix adjust.
 Identities = 29/61 (47%), Positives = 43/61 (70%), Gaps = 3/61 (4%)

Query: 31 WSFPNFPTSTSSPSGSTSSSASSGASNSSNVSVAIGNRVNTSTGLDDYGTNITNVQINVK 90
          W FP   T+T++ SG+TS+++S+   +  N+S  IGNR NT+  + DYGT ITN+QIN+ 
Sbjct: 25 WFFPRQTTTTTASSGTTSATSSNAVPSMYNIS--IGNRENTNASI-DYGTMITNLQINLA 81

Query: 91 R 91
          R
Sbjct: 82 R 82


==> AAEL004382-RA conserved hypothetical protein
          Length = 396

 Score = 33.9 bits (76), Expect = 0.038,   Method: Compositional matrix adjust.
 Identities = 31/89 (34%), Positives = 44/89 (49%), Gaps = 26/89 (29%)

Query: 7  LVHLLSAA--LLAQPLLAAPIFWFLPWSFPNFPTSTSSPSGSTSSSASSGASNSSNVSVA 64
          LV LLS     L   L A+P  WF PW       S +SPS                V+++
Sbjct: 7  LVGLLSVMGLFLIPSLEASP--WFWPWQ------SRASPS---------------IVTIS 43

Query: 65 IGNRVNTSTGLDDYGTNITNVQINVKRQR 93
          IGNRVN++T + D GT+I ++  N+ R +
Sbjct: 44 IGNRVNSNT-VTDEGTSIRDLTFNLSRWK 71


==> AAEL012002-RA beta-1,4-galactosyltransferase
          Length = 484

 Score = 26.2 bits (56), Expect = 8.3,   Method: Compositional matrix adjust.
 Identities = 16/49 (32%), Positives = 22/49 (44%), Gaps = 4/49 (8%)

Query: 97  ANTFLNLNDLGDG--GSGGDDAEADTGGSYISIGEHIIRLPANISNLTL 143
           A  F  +N   +   G GG+D   D       +G HI R P NI+  T+
Sbjct: 382 AKQFRTVNGFSNSFWGWGGEDD--DMSNRLKHVGFHIARYPINIARYTM 428


==> AAEL005302-RA beta-1,4-galactosyltransferase
          Length = 465

 Score = 26.2 bits (56), Expect = 8.4,   Method: Compositional matrix adjust.
 Identities = 13/34 (38%), Positives = 17/34 (50%), Gaps = 2/34 (5%)

Query: 110 GSGGDDAEADTGGSYISIGEHIIRLPANISNLTL 143
           G GG+D   D       +G HI R P NI+  T+
Sbjct: 378 GWGGEDD--DMSNRLKHVGFHIARYPINIARYTM 409


==> AAEL013610-RA conserved hypothetical protein
          Length = 359

 Score = 23.9 bits (50), Expect =    38,   Method: Compositional matrix adjust.
 Identities = 9/22 (40%), Positives = 14/22 (63%)

Query: 75  LDDYGTNITNVQINVKRQRRSV 96
           LD Y T+ +    +VKR+RR +
Sbjct: 323 LDTYSTDSSTFDEDVKRRRRKL 344


==> AAEL007402-RA peroxisome proliferator-activated receptor binding
           protein
          Length = 1760

 Score = 23.1 bits (48), Expect =    64,   Method: Compositional matrix adjust.
 Identities = 26/82 (31%), Positives = 42/82 (51%), Gaps = 9/82 (10%)

Query: 37  PTSTSSPSGSTSSSASSGASNSSNV-SVAIGN------RVNTSTGLDDYGTNITNVQINV 89
           P ST  P  S S +AS  + NSS + S+   +      R + S+ LDD  T ++  ++ V
Sbjct: 718 PVSTVGPRNSVSGNASESSGNSSILGSLDFSSLDPDLMRSSNSSDLDDT-TEVSEPEVKV 776

Query: 90  KRQRRSVANTFLNLNDLGDGGS 111
           K +  S A T +++  +G G S
Sbjct: 777 KSEEPSYA-TSVSITPIGVGKS 797
