# Supplementary material for: The salivary gland transcriptome of the neotropical malaria vector Anopheles darlingi reveals accelerated evolution of genes relevant to hematophagy
Source: BMC Genomics. 2009 Jan 29;10:57. doi: 10.1186/1471-2164-10-57 (PMC2644710; doi:10.1186/1471-2164-10-57)
Supplement: Additional file 2 — Annotated sialotranscriptome of An. darlingi female mosquitoes. Hyperlinked Excel spreadsheet with deducted protein sequences. See description above. [file 1471-2164-10-57-S2.zip › links/AEGY-PEP/AD-148-AEGY-PEP.txt]

>AD-148

AAEL012045-RA gar2, putative                                           28   0.81 
AAEL009360-RA serine/threonine protein kinase                          27   1.6  
AAEL011702-RA conserved hypothetical protein                           26   3.1  
AAEL008588-RA innexin                                                  26   3.5  
AAEL007051-RA lipase                                                   25   4.1  
AAEL001479-RA protoheme ix farnesyltransferase                         25   7.2  
AAEL005950-RC chloride channel protein 2                               25   7.4  
AAEL005950-RA chloride channel protein 2                               25   8.4  
AAEL007382-RB serine-threonine kinase receptor-associated protei...    24   8.7  
AAEL007382-RA serine-threonine kinase receptor-associated protei...    24   8.7  
AAEL005950-RB chloride channel protein 2                               24   9.0  
AAEL014367-RA hypothetical protein                                     23      17
AAEL014539-RA maltose phosphorylase                                    23      17
AAEL012267-RA macroglobulin/complement                                 23      18
AAEL006746-RA conserved hypothetical protein                           23      20
AAEL013002-RA cdk9                                                     23      25
AAEL010965-RA cubulin                                                  23      26
AAEL014312-RA cubulin                                                  23      26
AAEL008831-RA hypothetical protein                                     22      33
AAEL001207-RA hypothetical protein                                     22      36
AAEL007610-RA hypothetical protein                                     22      45
AAEL002715-RA serine protease inhibitor (serpin-6), putative           22      52
AAEL011463-RA cytochrome P450                                          22      58
AAEL015655-RA cytochrome P450                                          22      58
AAEL007070-RA lipase                                                   22      62


==> AAEL012045-RA gar2, putative
          Length = 954

 Score = 27.7 bits (60), Expect = 0.81,   Method: Composition-based stats.
 Identities = 13/34 (38%), Positives = 17/34 (50%), Gaps = 3/34 (8%)

Query: 26  VPAEATTYSSVADI---GTLANGAAGFVGQLWNT 56
           +P E    +S AD+   G LA G  GF+   W T
Sbjct: 692 IPMEGNQSASAADMDSDGGLAKGKGGFIPSKWET 725


==> AAEL009360-RA serine/threonine protein kinase
          Length = 769

 Score = 26.9 bits (58), Expect = 1.6,   Method: Composition-based stats.
 Identities = 15/41 (36%), Positives = 21/41 (51%)

Query: 18  MGQVAAFPVPAEATTYSSVADIGTLANGAAGFVGQLWNTGA 58
           + QV   P   +AT+Y S    GTLA+  +G V    N G+
Sbjct: 254 LDQVLQHPFMRKATSYDSYRGGGTLASSDSGLVTMSSNGGS 294


==> AAEL011702-RA conserved hypothetical protein
          Length = 152

 Score = 25.8 bits (55), Expect = 3.1,   Method: Compositional matrix adjust.
 Identities = 19/64 (29%), Positives = 31/64 (48%), Gaps = 1/64 (1%)

Query: 4  SLLLLLLLLLMMSMMGQVAAFPVPAEATTYSSVADIGTLANGAAGFVGQLWNTGARLGGE 63
          SL+LL+  +L+MS +    A P P E+ +     D   L +    FVG  +      GG+
Sbjct: 19 SLILLVSAVLVMSSI-MCGADPSPLESNSLFGGVDEKNLNDKRPFFVGSRYGRSHVYGGK 77

Query: 64 FIRR 67
           +R+
Sbjct: 78 DLRQ 81


==> AAEL008588-RA innexin
          Length = 407

 Score = 25.8 bits (55), Expect = 3.5,   Method: Composition-based stats.
 Identities = 10/23 (43%), Positives = 13/23 (56%)

Query: 50  VGQLWNTGARLGGEFIRRGFGFL 72
           + Q+W T   LGG F R G  F+
Sbjct: 215 LAQVWFTNKFLGGRFYRLGLDFI 237


==> AAEL007051-RA lipase
          Length = 422

 Score = 25.4 bits (54), Expect = 4.1,   Method: Composition-based stats.
 Identities = 15/38 (39%), Positives = 18/38 (47%), Gaps = 4/38 (10%)

Query: 37  ADIGTLANGAAGFVGQLWNTGARLGGEFIRRGFGFLGV 74
           AD   + NG    VG      A++GGE   RG G  GV
Sbjct: 375 ADYNEILNGGCSSVGPY----AKMGGEPSNRGLGVRGV 408


==> AAEL001479-RA protoheme ix farnesyltransferase
          Length = 487

 Score = 24.6 bits (52), Expect = 7.2,   Method: Compositional matrix adjust.
 Identities = 16/46 (34%), Positives = 24/46 (52%)

Query: 12  LLMMSMMGQVAAFPVPAEATTYSSVADIGTLANGAAGFVGQLWNTG 57
           L++M+ M   A  P P E +T+   A   TL +GAA  + Q+  T 
Sbjct: 142 LVVMTTMAGYAMAPAPFELSTFLLCAVGTTLVSGAANSINQVIETS 187


==> AAEL005950-RC chloride channel protein 2
          Length = 1036

 Score = 24.6 bits (52), Expect = 7.4,   Method: Composition-based stats.
 Identities = 19/78 (24%), Positives = 33/78 (42%), Gaps = 4/78 (5%)

Query: 2   SVSLLLLLLLLLMMSMMGQVAAFPVPAEATTYSSVADIGTLANGAAGFVGQLW-NTGARL 60
           S  +L+ L++ L+ +    + A  +P  +  +  V  IG       G    +W   G R 
Sbjct: 483 SGDVLINLIVYLLFTFFFSIVASTIPVPSGIFIPVFKIGAAFGRIIGEAMHMWFPMGVRY 542

Query: 61  GGEF---IRRGFGFLGVA 75
           GG+    I  G+  +G A
Sbjct: 543 GGKLAPIIPGGYSVVGAA 560


==> AAEL005950-RA chloride channel protein 2
          Length = 1004

 Score = 24.6 bits (52), Expect = 8.4,   Method: Composition-based stats.
 Identities = 19/78 (24%), Positives = 33/78 (42%), Gaps = 4/78 (5%)

Query: 2   SVSLLLLLLLLLMMSMMGQVAAFPVPAEATTYSSVADIGTLANGAAGFVGQLW-NTGARL 60
           S  +L+ L++ L+ +    + A  +P  +  +  V  IG       G    +W   G R 
Sbjct: 483 SGDVLINLIVYLLFTFFFSIVASTIPVPSGIFIPVFKIGAAFGRIIGEAMHMWFPMGVRY 542

Query: 61  GGEF---IRRGFGFLGVA 75
           GG+    I  G+  +G A
Sbjct: 543 GGKLAPIIPGGYSVVGAA 560


==> AAEL007382-RB serine-threonine kinase receptor-associated protein
          (strap)
          Length = 329

 Score = 24.3 bits (51), Expect = 8.7,   Method: Composition-based stats.
 Identities = 8/13 (61%), Positives = 11/13 (84%)

Query: 43 ANGAAGFVGQLWN 55
          A+GAA F G++WN
Sbjct: 76 ASGAADFTGKIWN 88


==> AAEL007382-RA serine-threonine kinase receptor-associated protein
          (strap)
          Length = 329

 Score = 24.3 bits (51), Expect = 8.7,   Method: Composition-based stats.
 Identities = 8/13 (61%), Positives = 11/13 (84%)

Query: 43 ANGAAGFVGQLWN 55
          A+GAA F G++WN
Sbjct: 76 ASGAADFTGKIWN 88
