# Supplementary material for: The salivary gland transcriptome of the neotropical malaria vector Anopheles darlingi reveals accelerated evolution of genes relevant to hematophagy
Source: BMC Genomics. 2009 Jan 29;10:57. doi: 10.1186/1471-2164-10-57 (PMC2644710; doi:10.1186/1471-2164-10-57)
Supplement: Additional file 2 — Annotated sialotranscriptome of An. darlingi female mosquitoes. Hyperlinked Excel spreadsheet with deducted protein sequences. See description above. [file 1471-2164-10-57-S2.zip › links/AEGY-PEP/AD-15-AEGY-PEP.txt]

>AD-15

AAEL007237-RA conserved hypothetical protein                           33   0.039
AAEL008549-RA hypothetical protein                                     29   0.84 
AAEL014406-RA predicted protein                                        29   0.96 
AAEL009240-RA neurotactin                                              28   2.1  
AAEL013134-RA DNA-directed RNA polymerase I largest subunit            26   6.0  
AAEL013697-RA condensin, SMC5-subunit, putative                        23      52
AAEL004818-RA conserved hypothetical protein                           23      67
AAEL015142-RA rna polymerase ii ctd phosphatase                        22      81
AAEL011215-RA f-box and wd40 domain protein 7 (fbw7)                   22      97


==> AAEL007237-RA conserved hypothetical protein
          Length = 820

 Score = 33.5 bits (75), Expect = 0.039,   Method: Composition-based stats.
 Identities = 15/41 (36%), Positives = 26/41 (63%)

Query: 66  EIPDQPEQEAEEDLRQLEEEDDSVDSEESDESEDDKEVIEL 106
           ++P +  Q  +E ++Q+ E D  +DS+ S+E EDD E  +L
Sbjct: 768 QMPKESVQRKKEQVKQMVENDCLLDSKSSEEDEDDAEYNDL 808


 Score = 22.7 bits (47), Expect =    66,   Method: Composition-based stats.
 Identities = 9/22 (40%), Positives = 16/22 (72%)

Query: 84  EEDDSVDSEESDESEDDKEVIE 105
           E+ ++V+ EESD+   D+E+ E
Sbjct: 368 EDGETVELEESDDEAVDEEITE 389


==> AAEL008549-RA hypothetical protein
          Length = 751

 Score = 29.3 bits (64), Expect = 0.84,   Method: Composition-based stats.
 Identities = 26/77 (33%), Positives = 37/77 (48%), Gaps = 5/77 (6%)

Query: 47  EDPTPLDAVPRDAPDAEHQEIPDQPEQEAEEDLRQLEEE---DDSVDSEESDESEDDKEV 103
           E   P+  V  D  DA   E P+  E E+  D    ++E     S DSE+S+ S DDKE 
Sbjct: 223 EKEKPMSDVEEDETDAIKSEDPEPSEGESGADDANDDDEDYVQGSDDSEDSNNSGDDKED 282

Query: 104 IELLE--KLEDRQEELD 118
             + +  KL  R +E +
Sbjct: 283 KSMQDESKLRRRTKETE 299


==> AAEL014406-RA predicted protein
          Length = 747

 Score = 28.9 bits (63), Expect = 0.96,   Method: Composition-based stats.
 Identities = 26/77 (33%), Positives = 37/77 (48%), Gaps = 5/77 (6%)

Query: 47  EDPTPLDAVPRDAPDAEHQEIPDQPEQEAEEDLRQLEEE---DDSVDSEESDESEDDKEV 103
           E   P+  V  D  DA   E P+  E E+  D    ++E     S DSE+S+ S DDKE 
Sbjct: 219 EKEKPMSDVEEDETDAIKSEDPEPSEGESGADDANDDDEDYVQGSDDSEDSNNSGDDKED 278

Query: 104 IELLE--KLEDRQEELD 118
             + +  KL  R +E +
Sbjct: 279 KSMQDESKLRRRTKETE 295


==> AAEL009240-RA neurotactin
          Length = 860

 Score = 27.7 bits (60), Expect = 2.1,   Method: Compositional matrix adjust.
 Identities = 21/62 (33%), Positives = 33/62 (53%), Gaps = 3/62 (4%)

Query: 83  EEEDDSVDSEESDESEDDKEVIELLEKLEDRQEELDYLNRYLLGRLAPIHASVIDRRIRP 142
           EEE+D V +E +D+  +D+  +E   K E+ QE      + LL  L    AS+I +R + 
Sbjct: 195 EEENDEVTAEATDKKPEDESAVE---KKEEAQETEQAPKKGLLDALKVPLASIIPKRFKS 251

Query: 143 AI 144
           A 
Sbjct: 252 AT 253


==> AAEL013134-RA DNA-directed RNA polymerase I largest subunit
          Length = 1686

 Score = 26.2 bits (56), Expect = 6.0,   Method: Composition-based stats.
 Identities = 17/58 (29%), Positives = 28/58 (48%), Gaps = 2/58 (3%)

Query: 59   APDAEHQEIPDQPEQEAEEDLRQLEEEDDSVDSEESDESEDDKEVIELLEKLEDRQEE 116
            A   E  E  D  +  A     +LEEE D    +E+  +ED+ +  E   KL+++Q +
Sbjct: 1347 AKQTESTENDDLVDSRAPNVSTRLEEEPDESSDDEAGGNEDEADATE--SKLKNKQSD 1402


 Score = 26.2 bits (56), Expect = 6.7,   Method: Composition-based stats.
 Identities = 17/50 (34%), Positives = 25/50 (50%), Gaps = 10/50 (20%)

Query: 62   AEHQEIPDQPEQEAEEDLRQLEEEDDSVDS----------EESDESEDDK 101
            A+ + +  + EQE++    +  E DD VDS          EE DES DD+
Sbjct: 1332 AKSKNVLIEIEQESKAKQTESTENDDLVDSRAPNVSTRLEEEPDESSDDE 1381


==> AAEL013697-RA condensin, SMC5-subunit, putative
          Length = 1237

 Score = 23.1 bits (48), Expect =    52,   Method: Compositional matrix adjust.
 Identities = 21/50 (42%), Positives = 27/50 (54%), Gaps = 3/50 (6%)

Query: 78  DLRQLEEED---DSVDSEESDESEDDKEVIELLEKLEDRQEELDYLNRYL 124
           DL+QL E +     V  +ES   E D  V EL +KLE +QEE   L + L
Sbjct: 869 DLKQLNEIERLHKEVKEKESYVFEKDSSVAELRKKLEQKQEETQQLMKKL 918


 Score = 22.7 bits (47), Expect =    61,   Method: Compositional matrix adjust.
 Identities = 14/48 (29%), Positives = 26/48 (54%)

Query: 87  DSVDSEESDESEDDKEVIELLEKLEDRQEELDYLNRYLLGRLAPIHAS 134
           D + S+ ++  E +K++  L  +L  + E LD LN+ L G    + A+
Sbjct: 466 DELTSKLNENRELNKQIESLTAQLATKTENLDKLNQSLTGTNGKLEAT 513


==> AAEL004818-RA conserved hypothetical protein
          Length = 805

 Score = 22.7 bits (47), Expect =    67,   Method: Composition-based stats.
 Identities = 10/20 (50%), Positives = 14/20 (70%)

Query: 83  EEEDDSVDSEESDESEDDKE 102
           +EEDDS +  E D+S D+ E
Sbjct: 724 DEEDDSGNGPELDDSMDEDE 743


==> AAEL015142-RA rna polymerase ii ctd phosphatase
          Length = 569

 Score = 22.3 bits (46), Expect =    81,   Method: Compositional matrix adjust.
 Identities = 28/102 (27%), Positives = 50/102 (49%), Gaps = 6/102 (5%)

Query: 28  PTDLLQPDQAEVDNAEVVFEDPTPLDAVPRDAPD----AEHQEIPDQPEQEAEEDLRQLE 83
           PT  ++ D  EV + E   ED  P+ +   +  D    AE  E  ++ + E  +   +  
Sbjct: 332 PTPKIETD--EVKSEEGTSEDGKPVSSTAEETKDEPTSAEPSEQTEETKTEENKQSEEKS 389

Query: 84  EEDDSVDSEESDESEDDKEVIELLEKLEDRQEELDYLNRYLL 125
            E DS+  + +++ ++DK+  E L ++ED  + L YL   LL
Sbjct: 390 SEKDSLAGDSNNKEKNDKDEEENLIEIEDPDDYLLYLEHILL 431


==> AAEL011215-RA f-box and wd40 domain protein 7 (fbw7)
          Length = 1111

 Score = 22.3 bits (46), Expect =    97,   Method: Composition-based stats.
 Identities = 20/83 (24%), Positives = 35/83 (42%), Gaps = 12/83 (14%)

Query: 20  VDSGAPELPTDLLQPDQAEVDNAEVVFEDPTPLDAVPRDAPDAEHQEIPDQ----PEQEA 75
           + +G  EL  D  + D+  + +   + E+ +        +  + HQ I  +      QE 
Sbjct: 203 ITNGGAELGEDRYEQDENSISDPIYISEETS--------SCSSGHQRIIAEEASVEAQET 254

Query: 76  EEDLRQLEEEDDSVDSEESDESE 98
           EE  RQ  E+   ++ EE  E E
Sbjct: 255 EEPSRQHPEQPLGMEQEEIPEDE 277
