# Supplementary material for: The salivary gland transcriptome of the neotropical malaria vector Anopheles darlingi reveals accelerated evolution of genes relevant to hematophagy
Source: BMC Genomics. 2009 Jan 29;10:57. doi: 10.1186/1471-2164-10-57 (PMC2644710; doi:10.1186/1471-2164-10-57)
Supplement: Additional file 2 — Annotated sialotranscriptome of An. darlingi female mosquitoes. Hyperlinked Excel spreadsheet with deducted protein sequences. See description above. [file 1471-2164-10-57-S2.zip › links/AEGY-PEP/AD-151-AEGY-PEP.txt]

>AD-151

AAEL003427-RA ribosomal protein S9, putative                          285   6e-078
AAEL011391-RA mitochondrial ribosomal protein, S9, putative            41   2e-004
AAEL001057-RA lipase                                                   28   1.1  
AAEL001461-RA oxidoreductase                                           27   2.2  
AAEL008141-RA period circadian protein                                 26   4.9  
AAEL013652-RA oxidoreductase                                           25   8.1  
AAEL013234-RA mrp4, putative                                           25   9.9  
AAEL003281-RA adp-ribosylation factor, arf                             25      11
AAEL014377-RA conserved hypothetical protein                           25      12
AAEL002633-RA cytochrome P450                                          25      14
AAEL005324-RA titin                                                    25      17
AAEL012361-RA conserved hypothetical protein                           24      17
AAEL000321-RA acetyl-coa synthetase                                    24      17
AAEL015010-RA acetyl-coa synthetase                                    24      17
AAEL009456-RA hypothetical protein                                     24      18
AAEL004221-RA glycogen synthase                                        24      19
AAEL003837-RA ryanodine receptor 3, brain                              24      22
AAEL011055-RA chaperone protein dnaj                                   24      24
AAEL009450-RA hypothetical protein                                     24      24
AAEL007521-RB importin beta-2                                          24      25
AAEL007521-RA importin beta-2                                          24      25
AAEL007728-RA hypothetical protein                                     24      25
AAEL000062-RA adenylate cyclase                                        24      25
AAEL003810-RA sugar transporter                                        23      29
AAEL014906-RA LAP4 protein, putative (Scribble protein, putative)      23      30


==> AAEL003427-RA ribosomal protein S9, putative
          Length = 148

 Score =  285 bits (728), Expect = 6e-078,   Method: Compositional matrix adjust.
 Identities = 142/148 (95%), Positives = 145/148 (97%)

Query: 1   MPKVRKEKVSAVQVFGRKKTATAVAYCKRGKGLLRVNGRPLDQIEPKILRYKLQEPLLLL 60
           M K RKE V+AVQVFGRKKTATAVAYCKRGKGLLRVNGRPLDQIEPK+L+YKLQEPLLLL
Sbjct: 1   MVKARKEPVNAVQVFGRKKTATAVAYCKRGKGLLRVNGRPLDQIEPKVLQYKLQEPLLLL 60

Query: 61  GKEKFAGVDIRIRVSGGGHVAQIYAIRQAISKALVSFYQKYVDEASRKELKDILTQYDRT 120
           GKEKFAGVDIRIRVSGGGHVAQIYAIRQAISKALVSFYQKYVDEASRKELKDILTQYDRT
Sbjct: 61  GKEKFAGVDIRIRVSGGGHVAQIYAIRQAISKALVSFYQKYVDEASRKELKDILTQYDRT 120

Query: 121 LLVADPRRCEPKKFGGPGARARYQKSYR 148
           LLVADPRRCEPKKFGGPGARARYQKSYR
Sbjct: 121 LLVADPRRCEPKKFGGPGARARYQKSYR 148


==> AAEL011391-RA mitochondrial ribosomal protein, S9, putative
          Length = 394

 Score = 41.2 bits (95), Expect = 2e-004,   Method: Compositional matrix adjust.
 Identities = 42/130 (32%), Positives = 58/130 (44%), Gaps = 18/130 (13%)

Query: 17  RKKTATAVAYCKRGKGLLRVNGRPL---DQIEPKILRYKLQEPLLLLGKEKFAGVDIRIR 73
           RK     V     G G + +NG+ +   D ++P   R ++  PL+    E    VD+   
Sbjct: 275 RKSARADVTIIAPGTGNITINGQDITYFDSVQP---REQVLFPLIF--SEMIGKVDVVAN 329

Query: 74  VSGGGHVAQIYAIRQAISKALVSFYQKYVDEASRKELKDILTQYDRTLLVADPRRCEPKK 133
           V GGG   Q  AIR  I+  L SF    VD  +  +++         LL  D RR E KK
Sbjct: 330 VEGGGFSGQAGAIRWGIAMGLRSF----VDVETIDKMRMA------GLLQRDYRRRERKK 379

Query: 134 FGGPGARARY 143
            G  GAR +Y
Sbjct: 380 PGQAGARRKY 389


==> AAEL001057-RA lipase
          Length = 338

 Score = 28.5 bits (62), Expect = 1.1,   Method: Compositional matrix adjust.
 Identities = 15/41 (36%), Positives = 20/41 (48%), Gaps = 4/41 (9%)

Query: 89  AISKALVSFYQKYVDEASRKELKDILTQY----DRTLLVAD 125
           + SK LV     ++D  SR  +KD+ T Y    D  L V D
Sbjct: 92  STSKPLVFIIHGWMDNRSRNWIKDMTTDYFKYFDTNLCVVD 132


==> AAEL001461-RA oxidoreductase
          Length = 265

 Score = 27.3 bits (59), Expect = 2.2,   Method: Compositional matrix adjust.
 Identities = 10/24 (41%), Positives = 16/24 (66%)

Query: 62  KEKFAGVDIRIRVSGGGHVAQIYA 85
           +E F GVD+ I  +G GH  +++A
Sbjct: 99  EEMFGGVDVLINSAGIGHHTELFA 122


==> AAEL008141-RA period circadian protein
          Length = 976

 Score = 26.2 bits (56), Expect = 4.9,   Method: Composition-based stats.
 Identities = 14/40 (35%), Positives = 26/40 (65%), Gaps = 4/40 (10%)

Query: 86  IRQAISK---ALVSFYQKYVDEASRKELK-DILTQYDRTL 121
           ++Q ++K   AL SF ++ +DE ++ ELK ++L + D T 
Sbjct: 447 VKQEVTKRCKALASFMEELMDEVAQPELKLNLLNESDFTF 486


==> AAEL013652-RA oxidoreductase
          Length = 631

 Score = 25.4 bits (54), Expect = 8.1,   Method: Composition-based stats.
 Identities = 9/24 (37%), Positives = 16/24 (66%)

Query: 75  SGGGHVAQIYAIRQAISKALVSFY 98
           +GGGH+  I ++ + ++KA  S Y
Sbjct: 343 TGGGHIMDIESVGEELAKATCSIY 366


==> AAEL013234-RA mrp4, putative
          Length = 535

 Score = 25.0 bits (53), Expect = 9.9,   Method: Compositional matrix adjust.
 Identities = 23/74 (31%), Positives = 32/74 (43%), Gaps = 20/74 (27%)

Query: 84  YAIRQAIS-------------KALVSFYQKYVDEASRKELKDILTQYDRTLLVADPRRCE 130
           YA R+A++             KA  S Y + VD+  R E  D  +  +R      P   E
Sbjct: 23  YAYREAVNRLKFLLTEAYEPAKAATSIYYRGVDDV-RSEASDNQSVIER------PSISE 75

Query: 131 PKKFGGPGARARYQ 144
             K+  PGA +RYQ
Sbjct: 76  VSKYFSPGAVSRYQ 89


==> AAEL003281-RA adp-ribosylation factor, arf
          Length = 184

 Score = 25.0 bits (53), Expect =    11,   Method: Compositional matrix adjust.
 Identities = 8/14 (57%), Positives = 10/14 (71%)

Query: 35 RVNGRPLDQIEPKI 48
          R NG P+DQI P +
Sbjct: 35 RFNGEPIDQISPTL 48


==> AAEL014377-RA conserved hypothetical protein
          Length = 760

 Score = 25.0 bits (53), Expect =    12,   Method: Compositional matrix adjust.
 Identities = 12/29 (41%), Positives = 16/29 (55%)

Query: 32  GLLRVNGRPLDQIEPKILRYKLQEPLLLL 60
           G L VN  P+   EP + + K + PL LL
Sbjct: 493 GFLSVNREPVVDEEPTMQKQKQKRPLNLL 521


==> AAEL002633-RA cytochrome P450
          Length = 531

 Score = 24.6 bits (52), Expect =    14,   Method: Composition-based stats.
 Identities = 24/122 (19%), Positives = 49/122 (40%), Gaps = 11/122 (9%)

Query: 7   EKVSAVQVFGRKKTATAVAYCKRGKGLLRVNGRPLDQIEPKILRYKLQE---PLLLLGKE 63
           +K   V+VFG     T +   +  + + ++  +  D     +  +   E   P  + GK 
Sbjct: 65  QKYPNVKVFGFFDALTPIFVVRDPELIKKITVKDFDHFIDHLPMFGNSENDNPYSIFGKT 124

Query: 64  KFAGVDIRIR--------VSGGGHVAQIYAIRQAISKALVSFYQKYVDEASRKELKDILT 115
            FA    + R           G  + +++ +    S ++  FY+   +E    EL D+LT
Sbjct: 125 LFALTGKKWRQMRATLSPAFTGSKMRKMFELVIECSDSVAQFYKTQSNETHEVELTDLLT 184

Query: 116 QY 117
           ++
Sbjct: 185 RF 186
