# Supplementary material for: The salivary gland transcriptome of the neotropical malaria vector Anopheles darlingi reveals accelerated evolution of genes relevant to hematophagy
Source: BMC Genomics. 2009 Jan 29;10:57. doi: 10.1186/1471-2164-10-57 (PMC2644710; doi:10.1186/1471-2164-10-57)
Supplement: Additional file 2 — Annotated sialotranscriptome of An. darlingi female mosquitoes. Hyperlinked Excel spreadsheet with deducted protein sequences. See description above. [file 1471-2164-10-57-S2.zip › links/AEGY-PEP/AD-153-AEGY-PEP.txt]

>AD-153

AAEL004553-RA conserved hypothetical protein                           35   0.069
AAEL006563-RA retinoid-inducible serine carboxypeptidase (serine...    31   0.73 
AAEL006082-RA transcription initiation factor TFIID subunit 1          31   0.84 
AAEL002598-RA Odorant-binding protein 56e, putative                    31   1.1  
AAEL001612-RA dicer-1                                                  30   1.6  
AAEL005651-RA ethanolamine-phosphate cytidylyltransferase              29   3.1  
AAEL014073-RA conserved hypothetical protein                           29   3.6  
AAEL010793-RA f-box/leucine rich repeat protein                        29   3.7  
AAEL003130-RB bcr-associated protein, bap                              28   6.9  
AAEL011966-RA conserved hypothetical protein                           28   8.6  
AAEL000924-RA eukaryotic translation initiation factor 2-alpha k...    27      11
AAEL003130-RC bcr-associated protein, bap                              27      13
AAEL008678-RA conserved hypothetical protein                           27      14
AAEL003130-RA bcr-associated protein, bap                              27      14
AAEL008273-RA conserved hypothetical protein                           27      16
AAEL010749-RA conserved hypothetical protein                           27      19
AAEL012546-RA DNA replication licensing factor MCM6                    27      20
AAEL010975-RA paramyosin, long form                                    26      25
AAEL006125-RA conserved hypothetical protein                           26      31
AAEL013136-RA chromodomain helicase dna binding protein                26      31
AAEL007898-RA calmin                                                   26      32
AAEL009915-RA centrosomal protein                                      25      39
AAEL002790-RA hypothetical protein                                     25      44
AAEL000596-RA myosin                                                   25      48
AAEL010502-RA transcriptional regulator ATRX (X-linked helicase II)    25      61


==> AAEL004553-RA conserved hypothetical protein
          Length = 208

 Score = 34.7 bits (78), Expect = 0.069,   Method: Compositional matrix adjust.
 Identities = 19/61 (31%), Positives = 29/61 (47%)

Query: 234 EARAKQATEYLKQLQASTMAGDLSTIASLATRFPQHYAYLRQSLFQPAEGSKVSAAALWN 293
           E+R+     +LKQ   ST+      +A    +F  HY   R +L  P EG++ +  AL N
Sbjct: 122 ESRSDNVKHHLKQAYDSTLLPYHGFLAQKGFQFLHHYVPTRTTLLGPEEGNQDNVIALKN 181

Query: 294 L 294
            
Sbjct: 182 F 182


==> AAEL006563-RA retinoid-inducible serine carboxypeptidase (serine
           carboxypeptidase
          Length = 471

 Score = 31.2 bits (69), Expect = 0.73,   Method: Compositional matrix adjust.
 Identities = 16/58 (27%), Positives = 32/58 (55%), Gaps = 6/58 (10%)

Query: 129 ESQFQRVWADIAKLQATLAYTSLGAGRIQQALFHQSSQVRHIGHLVQRQSPSNAEELL 186
           +S+++R   +I ++   +A     AGR+Q+ L      +R+ GH+V R  P  A +++
Sbjct: 411 DSEYKRANREIYRVDGEIAGYKKRAGRLQEVL------IRNAGHMVPRDQPKWAFDMI 462


==> AAEL006082-RA transcription initiation factor TFIID subunit 1
          Length = 1962

 Score = 30.8 bits (68), Expect = 0.84,   Method: Compositional matrix adjust.
 Identities = 18/50 (36%), Positives = 29/50 (58%), Gaps = 1/50 (2%)

Query: 276  SLFQPAEGSKVSAAALWNLSELPDQLPTAEERLQTIEAIVQPLLDDNGTI 325
            SL+  A+ S ++ AA   L +  D++   EERL  +E  + PLLDD+  +
Sbjct: 1522 SLYNGAKSS-LTIAAQRMLQKCKDRMQEKEERLTRLEKSINPLLDDDDQV 1570


==> AAEL002598-RA Odorant-binding protein 56e, putative
          Length = 136

 Score = 30.8 bits (68), Expect = 1.1,   Method: Compositional matrix adjust.
 Identities = 19/73 (26%), Positives = 31/73 (42%), Gaps = 2/73 (2%)

Query: 306 ERLQTIEAIVQPLLDDNGTIVADAEYFWPLTKLADELNRVPESDDQKAVFERLRNKFATH 365
           ER   IE   + L+  +G +  D  Y    T +     R  E +  + V++   +KF T 
Sbjct: 54  ERDPLIECFTECLMKRSGFMFDDFSY--NKTLIIGFAGRYLEPEGAQYVYDNCVDKFGTT 111

Query: 366 VTAQSLDYYQKLH 378
           V     + YQ +H
Sbjct: 112 VCVTGFEMYQCIH 124


==> AAEL001612-RA dicer-1
          Length = 2193

 Score = 30.0 bits (66), Expect = 1.6,   Method: Compositional matrix adjust.
 Identities = 30/98 (30%), Positives = 42/98 (42%), Gaps = 28/98 (28%)

Query: 262  LATRFPQHYAYLRQSLFQPAE------GSKVSAAALWNLSELPD--QLPTAEE-RLQTIE 312
            +AT+F  H  +L    + P E       +K+ A   WNL++LPD  QL + E  RL    
Sbjct: 1730 IATKFEPHDNWLPPCYYVPKELEQALIDAKIPACH-WNLADLPDIKQLSSEEICRLVKER 1788

Query: 313  AIVQPLLDD------------------NGTIVADAEYF 332
            A+   LLDD                  N   + +AEYF
Sbjct: 1789 ALALGLLDDSDNEEGETMKEIQQLETRNDEFIKNAEYF 1826


==> AAEL005651-RA ethanolamine-phosphate cytidylyltransferase
          Length = 372

 Score = 29.3 bits (64), Expect = 3.1,   Method: Compositional matrix adjust.
 Identities = 16/49 (32%), Positives = 28/49 (57%), Gaps = 3/49 (6%)

Query: 84  KCEGPPYRPKEERRALVASVETALQAMKDKFKPLKASLESLDREYESQF 132
           K +GPP   +EER  +V  ++   + ++D   P   +LE+LD+ Y+  F
Sbjct: 53  KNKGPPVFTQEERYKMVRGIKWVDEVVED--APYVTTLETLDK-YDCDF 98


==> AAEL014073-RA conserved hypothetical protein
          Length = 330

 Score = 28.9 bits (63), Expect = 3.6,   Method: Compositional matrix adjust.
 Identities = 14/37 (37%), Positives = 24/37 (64%)

Query: 218 ETVLAIDIINTKNPNLEARAKQATEYLKQLQASTMAG 254
           +T++A+DI ++ N + EA  +  T Y  QLQA  ++G
Sbjct: 206 KTLVALDIDSSDNISDEALGRFITRYGAQLQACVLSG 242


==> AAEL010793-RA f-box/leucine rich repeat protein
          Length = 514

 Score = 28.9 bits (63), Expect = 3.7,   Method: Compositional matrix adjust.
 Identities = 14/37 (37%), Positives = 24/37 (64%)

Query: 218 ETVLAIDIINTKNPNLEARAKQATEYLKQLQASTMAG 254
           +T++A+DI ++ N + EA  +  T Y  QLQA  ++G
Sbjct: 346 KTLVALDIDSSDNISDEALGRFITRYGAQLQACVLSG 382


==> AAEL003130-RB bcr-associated protein, bap
          Length = 230

 Score = 28.1 bits (61), Expect = 6.9,   Method: Compositional matrix adjust.
 Identities = 19/67 (28%), Positives = 35/67 (52%), Gaps = 4/67 (5%)

Query: 84  KCEGPPYRPKEERRALVASVETALQAMKDKFKPLKASLESLDREYESQFQRVWADIAKLQ 143
           K   P     +E +  +A +E+ L   +   + +K+  ESL+REY+    R+  + +KLQ
Sbjct: 163 KPSAPSADEADELKKRIAELESELNRERKDKEAMKSQSESLNREYD----RLTEEYSKLQ 218

Query: 144 ATLAYTS 150
             +A +S
Sbjct: 219 KKIAISS 225


==> AAEL011966-RA conserved hypothetical protein
          Length = 248

 Score = 27.7 bits (60), Expect = 8.6,   Method: Compositional matrix adjust.
 Identities = 15/45 (33%), Positives = 22/45 (48%), Gaps = 1/45 (2%)

Query: 349 DDQKAVFERLRNKFATHVTA-QSLDYYQKLHSQIQSLKPISGSGG 392
           DDQK +FER+   FA H     ++D       +IQ +  + G  G
Sbjct: 35  DDQKCLFERIGATFAKHAAGIPAIDLVSLDPLKIQKMDIVQGGDG 79
