# Supplementary material for: The salivary gland transcriptome of the neotropical malaria vector Anopheles darlingi reveals accelerated evolution of genes relevant to hematophagy
Source: BMC Genomics. 2009 Jan 29;10:57. doi: 10.1186/1471-2164-10-57 (PMC2644710; doi:10.1186/1471-2164-10-57)
Supplement: Additional file 2 — Annotated sialotranscriptome of An. darlingi female mosquitoes. Hyperlinked Excel spreadsheet with deducted protein sequences. See description above. [file 1471-2164-10-57-S2.zip › links/AEGY-PEP/AD-156-AEGY-PEP.txt]

>AD-156

AAEL007771-RB 60S ribosomal protein L22                               227   1e-060
AAEL007771-RA 60S ribosomal protein L22                               224   2e-059
AAEL012509-RA carboxylesterase-6                                       33   0.063
AAEL006474-RA ATP-dependent Lon protease, putative                     30   0.49 
AAEL013552-RA conserved hypothetical protein                           27   3.5  
AAEL013000-RA conserved hypothetical protein                           26   5.2  
AAEL005003-RA serine/threonine-protein kinase, putative                26   5.7  
AAEL000581-RA conserved hypothetical protein                           26   6.0  
AAEL005445-RA hypothetical protein                                     25   8.2  
AAEL013873-RA cadherin                                                 25      11
AAEL005618-RA chitin synthase                                          25      11
AAEL010479-RA sugar transporter                                        25      12
AAEL014486-RA conserved hypothetical protein                           25      12
AAEL005225-RA conserved hypothetical protein                           25      14
AAEL002019-RA conserved hypothetical protein                           25      15
AAEL012421-RA cadherin                                                 25      15
AAEL001017-RA tyrosine-protein kinase                                  25      15
AAEL011740-RA hypothetical protein                                     25      15
AAEL006045-RA reticulon/nogo receptor                                  25      17
AAEL004137-RA acyl-coa dehydrogenase                                   25      18
AAEL011434-RA hypothetical protein                                     24      18
AAEL013166-RA aminotransferase                                         24      19
AAEL005967-RA conserved hypothetical protein                           24      24
AAEL002986-RA conserved hypothetical protein                           24      27
AAEL004636-RA hypothetical protein                                     23      32


==> AAEL007771-RB 60S ribosomal protein L22
          Length = 151

 Score =  227 bits (579), Expect = 1e-060,   Method: Compositional matrix adjust.
 Identities = 127/154 (82%), Positives = 139/154 (90%), Gaps = 3/154 (1%)

Query: 1   MAPVEKAVASLKTKPTPKGNNAAQAKGGKKVLRGKDVAAKKKREHLRFGIDCTNIAEDNI 60
           MAPV KAVAS+KTKP        Q K  K++LRGK+ A KKK+EHLRFG+DCTNIAEDNI
Sbjct: 1   MAPVVKAVASVKTKPGKDAKGGKQTK--KQLLRGKN-AQKKKKEHLRFGVDCTNIAEDNI 57

Query: 61  MDVADFEKYLKERFKVNGKTGNLGNNVTFERQKMKVYVNSDVHFSKRYLKYLTRKYLKKN 120
           MDVADFEKYLKERFKVNGKTGNLGN+V+FERQKMKVYVNSDV +SKRYLKYLT+KYLKKN
Sbjct: 58  MDVADFEKYLKERFKVNGKTGNLGNSVSFERQKMKVYVNSDVQYSKRYLKYLTKKYLKKN 117

Query: 121 SLRDWIRVVSNDKDLYELRYFRISSNDDDEEENE 154
           SLRDWIRVVSNDKDLYELRYFRISSNDD+EE+NE
Sbjct: 118 SLRDWIRVVSNDKDLYELRYFRISSNDDEEEDNE 151


==> AAEL007771-RA 60S ribosomal protein L22
          Length = 150

 Score =  224 bits (570), Expect = 2e-059,   Method: Compositional matrix adjust.
 Identities = 127/154 (82%), Positives = 139/154 (90%), Gaps = 4/154 (2%)

Query: 1   MAPVEKAVASLKTKPTPKGNNAAQAKGGKKVLRGKDVAAKKKREHLRFGIDCTNIAEDNI 60
           MAPV KAVAS+KTKP        Q K  K++LRGK+ A KKK+EHLRFG+DCTNIAEDNI
Sbjct: 1   MAPV-KAVASVKTKPGKDAKGGKQTK--KQLLRGKN-AQKKKKEHLRFGVDCTNIAEDNI 56

Query: 61  MDVADFEKYLKERFKVNGKTGNLGNNVTFERQKMKVYVNSDVHFSKRYLKYLTRKYLKKN 120
           MDVADFEKYLKERFKVNGKTGNLGN+V+FERQKMKVYVNSDV +SKRYLKYLT+KYLKKN
Sbjct: 57  MDVADFEKYLKERFKVNGKTGNLGNSVSFERQKMKVYVNSDVQYSKRYLKYLTKKYLKKN 116

Query: 121 SLRDWIRVVSNDKDLYELRYFRISSNDDDEEENE 154
           SLRDWIRVVSNDKDLYELRYFRISSNDD+EE+NE
Sbjct: 117 SLRDWIRVVSNDKDLYELRYFRISSNDDEEEDNE 150


==> AAEL012509-RA carboxylesterase-6
          Length = 566

 Score = 32.7 bits (73), Expect = 0.063,   Method: Compositional matrix adjust.
 Identities = 13/22 (59%), Positives = 17/22 (77%)

Query: 110 KYLTRKYLKKNSLRDWIRVVSN 131
           +YL RK L  NS RD+IR++SN
Sbjct: 393 RYLGRKMLSDNSFRDFIRIISN 414


==> AAEL006474-RA ATP-dependent Lon protease, putative
          Length = 956

 Score = 29.6 bits (65), Expect = 0.49,   Method: Compositional matrix adjust.
 Identities = 15/46 (32%), Positives = 25/46 (54%), Gaps = 6/46 (13%)

Query: 32  LRGKDVAAKKKREHLRFGIDCTNIAEDNIMDVADFEKYLKERFKVN 77
           ++ K +AAK      R G+DC  + E+N  D  D  KY+ +  +V+
Sbjct: 899 IKEKTIAAK------RSGVDCIILPEENKKDYTDLPKYITDGLEVH 938


==> AAEL013552-RA conserved hypothetical protein
          Length = 399

 Score = 26.9 bits (58), Expect = 3.5,   Method: Compositional matrix adjust.
 Identities = 18/81 (22%), Positives = 39/81 (48%), Gaps = 3/81 (3%)

Query: 65  DFEKYLKERFKVNGKTGNLGNNVTFERQKMKVYVNSDVHFSKRYLKYLTRKYLKKNSLRD 124
           D +K+LKE F +N    ++        + ++ +  +  H    Y+K   + + +++++ +
Sbjct: 160 DEDKFLKEHFALNC---DICAASVSSFKLLRSHFENVHHLKNAYVKCCNKVFHERSTIVE 216

Query: 125 WIRVVSNDKDLYELRYFRISS 145
            IR  S+   L   +YFR  S
Sbjct: 217 HIRCQSHHVCLQCKKYFRFKS 237


==> AAEL013000-RA conserved hypothetical protein
          Length = 419

 Score = 26.2 bits (56), Expect = 5.2,   Method: Compositional matrix adjust.
 Identities = 21/84 (25%), Positives = 33/84 (39%), Gaps = 15/84 (17%)

Query: 85  NNVTFERQKMKVYVNSDVHFSKRYLKYLTRKYLKKNSLRDWIRVVSN------------- 131
           N  TF  +KMK  V+   H  +    YLT     +  +R    ++S              
Sbjct: 95  NGTTFSGRKMKYVVHCSSHAGQTGEDYLTPTQRAQRQIRRLKELLSQARMDLEQRDSEIL 154

Query: 132 --DKDLYELRYFRISSNDDDEEEN 153
              K++ ELR F+ S +  +E  N
Sbjct: 155 RLTKEVVELRLFKASLSSPEERSN 178


==> AAEL005003-RA serine/threonine-protein kinase, putative
          Length = 607

 Score = 26.2 bits (56), Expect = 5.7,   Method: Compositional matrix adjust.
 Identities = 19/73 (26%), Positives = 30/73 (41%), Gaps = 8/73 (10%)

Query: 63  VADFEKYLKERFKVNGKTGNLGNNVTFERQKMKVYVNSDVHFSKRYLKYLTR-------- 114
           ++D +KYL +R+        +  N   E        +S V    R L  L +        
Sbjct: 286 LSDVQKYLDDRWLAKSAEKEMAENEPDELCPSMYSFHSSVEEKNRLLSTLAQCGIETTVD 345

Query: 115 KYLKKNSLRDWIR 127
           +  KKN +RDWI+
Sbjct: 346 RVAKKNRIRDWIQ 358


==> AAEL000581-RA conserved hypothetical protein
          Length = 1298

 Score = 26.2 bits (56), Expect = 6.0,   Method: Composition-based stats.
 Identities = 16/41 (39%), Positives = 19/41 (46%), Gaps = 10/41 (24%)

Query: 45  HLRF-GIDCT---------NIAEDNIMDVADFEKYLKERFK 75
           HLR+ G DC          N  E+ I    DFEK   ER+K
Sbjct: 583 HLRYEGTDCALMCAPDKVINNQENYIYTYGDFEKTFFERYK 623


==> AAEL005445-RA hypothetical protein
          Length = 843

 Score = 25.4 bits (54), Expect = 8.2,   Method: Composition-based stats.
 Identities = 17/48 (35%), Positives = 24/48 (50%), Gaps = 2/48 (4%)

Query: 104 FSKRYLKYLTRKYLKKNSLRDWIRVVSND--KDLYELRYFRISSNDDD 149
           F+   LK L RKYL+   L D   +V  D  + L  LR+F +    +D
Sbjct: 40  FAAENLKSLIRKYLEIKILPDMNELVCVDCIEKLKSLRWFALQGRKND 87


==> AAEL013873-RA cadherin
          Length = 885

 Score = 25.0 bits (53), Expect =    11,   Method: Composition-based stats.
 Identities = 13/35 (37%), Positives = 20/35 (57%), Gaps = 4/35 (11%)

Query: 63 VADFEKYLKERFKVNGKTGNLGNNVTFERQKMKVY 97
          +AD E+Y    F ++  TGN+   VTF+R+    Y
Sbjct: 21 LADNEEY----FSIDYNTGNITALVTFDREATDTY 51
