# Supplementary material for: The salivary gland transcriptome of the neotropical malaria vector Anopheles darlingi reveals accelerated evolution of genes relevant to hematophagy
Source: BMC Genomics. 2009 Jan 29;10:57. doi: 10.1186/1471-2164-10-57 (PMC2644710; doi:10.1186/1471-2164-10-57)
Supplement: Additional file 2 — Annotated sialotranscriptome of An. darlingi female mosquitoes. Hyperlinked Excel spreadsheet with deducted protein sequences. See description above. [file 1471-2164-10-57-S2.zip › links/AEGY-PEP/AD-158-AEGY-PEP.txt]

>AD-158

AAEL011786-RA conserved hypothetical protein                           24      13
AAEL014345-RA conserved hypothetical protein                           23      16
AAEL008134-RA abc transporter                                          23      19
AAEL007831-RA conserved hypothetical protein                           22      46


==> AAEL011786-RA conserved hypothetical protein
          Length = 214

 Score = 23.9 bits (50), Expect =    13,   Method: Composition-based stats.
 Identities = 11/25 (44%), Positives = 18/25 (72%), Gaps = 4/25 (16%)

Query: 5  WRKKRM----RRLKRKRRKMRARSK 25
          + +KRM    RR+KRKR++M  R++
Sbjct: 27 YDEKRMAEKERRMKRKRQQMELRAQ 51


==> AAEL014345-RA conserved hypothetical protein
          Length = 485

 Score = 23.5 bits (49), Expect =    16,   Method: Composition-based stats.
 Identities = 9/21 (42%), Positives = 15/21 (71%)

Query: 4   KWRKKRMRRLKRKRRKMRARS 24
           +W +K  +RL++KR KM+  S
Sbjct: 461 RWEEKERKRLEKKRPKMKQLS 481


==> AAEL008134-RA abc transporter
          Length = 848

 Score = 23.1 bits (48), Expect =    19,   Method: Composition-based stats.
 Identities = 9/24 (37%), Positives = 13/24 (54%)

Query: 1   MRAKWRKKRMRRLKRKRRKMRARS 24
           M  +WR K  RR+     + +ARS
Sbjct: 411 MVTEWRTKFQRRMNLADNQQKARS 434


==> AAEL007831-RA conserved hypothetical protein
          Length = 246

 Score = 21.9 bits (45), Expect =    46,   Method: Composition-based stats.
 Identities = 9/20 (45%), Positives = 13/20 (65%)

Query: 2  RAKWRKKRMRRLKRKRRKMR 21
          RAKWRK+   +L +   +MR
Sbjct: 76 RAKWRKQARLQLLQDAWRMR 95
