# Supplementary material for: The salivary gland transcriptome of the neotropical malaria vector Anopheles darlingi reveals accelerated evolution of genes relevant to hematophagy
Source: BMC Genomics. 2009 Jan 29;10:57. doi: 10.1186/1471-2164-10-57 (PMC2644710; doi:10.1186/1471-2164-10-57)
Supplement: Additional file 2 — Annotated sialotranscriptome of An. darlingi female mosquitoes. Hyperlinked Excel spreadsheet with deducted protein sequences. See description above. [file 1471-2164-10-57-S2.zip › links/AEGY-PEP/AD-159-AEGY-PEP.txt]

>AD-159

AAEL002508-RA 26S protease regulatory subunit 6a                       39   0.002
AAEL013257-RA conserved hypothetical protein                           34   0.080
AAEL000732-RA conserved hypothetical protein                           32   0.55 
AAEL008388-RA ATP-binding cassette sub-family A member 3, putative     31   0.69 
AAEL002437-RA symplekin                                                30   1.2  
AAEL012095-RA 26S protease regulatory subunit                          30   1.6  
AAEL008384-RA ATP-binding cassette sub-family A member 3, putative     30   2.2  
AAEL002768-RA coup transcription factor                                29   2.9  
AAEL012943-RA 26S protease regulatory subunit                          29   2.9  
AAEL010472-RA helix-loop-helix protein hen                             29   3.2  
AAEL007619-RA toll                                                     29   3.8  
AAEL010938-RA l-asparaginase                                           28   4.5  
AAEL002332-RA hypothetical protein                                     28   7.1  
AAEL000748-RA conserved hypothetical protein                           28   8.1  
AAEL011265-RA abc transporter                                          28   8.8  
AAEL015177-RA citron ser/thr kinase                                    27      11
AAEL011879-RA citron ser/thr kinase                                    27      11
AAEL001313-RA conserved hypothetical protein                           27      11
AAEL013462-RA conserved hypothetical protein                           27      15
AAEL012608-RA conserved hypothetical protein                           27      17
AAEL000395-RA retinoid x receptor (rxr)                                27      18
AAEL008069-RA notch                                                    27      19
AAEL004327-RA valyl-trna synthetase                                    25      36
AAEL004156-RA fibrinogen and fibronectin                               25      37
AAEL011007-RA fibrinogen and fibronectin                               25      37


==> AAEL002508-RA 26S protease regulatory subunit 6a
          Length = 428

 Score = 39.3 bits (90), Expect = 0.002,   Method: Compositional matrix adjust.
 Identities = 30/106 (28%), Positives = 49/106 (46%), Gaps = 10/106 (9%)

Query: 223 HERAPGILYAEDAARYGTEQPDPERYPKRTLERWRSQLA---DGFFSEPVQFAADYPAYY 279
            E++P I++ ++    GT++ D E+   R ++R   +L    DGF S      AD     
Sbjct: 265 KEKSPAIIFIDELDAIGTKRFDSEKAGDREVQRTMLELLNQLDGFSS-----TADIKVIA 319

Query: 280 ERIEGDLLRPAVATGDSLSRLIEYPNALPRLEQRVRAFRLLLRALQ 325
                D+L PA+     L R IE+P+  P  E R R  ++  R + 
Sbjct: 320 ATNRVDILDPALLRSGRLDRKIEFPH--PNEEARARIMQIHSRKMN 363


==> AAEL013257-RA conserved hypothetical protein
          Length = 561

 Score = 34.3 bits (77), Expect = 0.080,   Method: Compositional matrix adjust.
 Identities = 40/167 (23%), Positives = 61/167 (36%), Gaps = 32/167 (19%)

Query: 50  YTPCHSENNGACFVKAHEERYRAL---VEACQAEHTNQSTQIREYRAGLPKLSSDVIVAL 106
           Y   H  N+G  FV   E   + L   V  C+ E     + I E +  +P L       L
Sbjct: 213 YFSLHKPNSGETFVAGCEHIVQHLKRSVMFCRVETLMIYSTITEVQKEVPHLEDFFQNRL 272

Query: 107 SQLNITLRTDRDRLESLVRDQHDVLLNTTDYAVHLERDITVASLEANRTDQALRYYGALL 166
             L I L  +++    ++    D  +N      H+  D+ +                   
Sbjct: 273 DLLLIDLSANKELAVQMILTDPDEAVNFAKLFNHMSDDLLL------------------- 313

Query: 167 LEPTTVKELILESYQGSGGNSRKVALLLQFIRGLPDATDRTAGYRQL 213
                  ELI E+YQGS  N R   L L+FI  LP    +   Y+++
Sbjct: 314 -------ELIRETYQGSSKNLR---LTLKFISDLPCVNQQILSYQEV 350


==> AAEL000732-RA conserved hypothetical protein
          Length = 568

 Score = 31.6 bits (70), Expect = 0.55,   Method: Compositional matrix adjust.
 Identities = 29/120 (24%), Positives = 54/120 (45%), Gaps = 9/120 (7%)

Query: 113 LRTDRDRLESLVRDQHDVLLNTTDYAVHLERDITVASLEANRTDQALRYYGALLLE--PT 170
           L+ D  +L+  V   H+ L         ++RD+ V  L +N+  +A     A L E   T
Sbjct: 126 LKEDIKKLDEEVGTLHEKLKGIKQDFEKVKRDLCVTYLNSNQMSKA----KAKLKEMAST 181

Query: 171 TVKELILESYQGSGGNSRKVALLLQFIRGLPDATDRTAGYRQLGELLETNQQHERAPGIL 230
            + E++ +    S  N   +  +L+F   +PD  D    Y+++ + LE  ++ E    +L
Sbjct: 182 YLIEIVQQQLNKSNAN---IMPMLEFSAAIPDLDDMGEAYKEIYKFLEEQKRLEGEDSVL 238


==> AAEL008388-RA ATP-binding cassette sub-family A member 3, putative
          Length = 1666

 Score = 31.2 bits (69), Expect = 0.69,   Method: Composition-based stats.
 Identities = 25/81 (30%), Positives = 39/81 (48%), Gaps = 6/81 (7%)

Query: 311  EQRVRAFRLLLRALQQQSNGQQLHDRYLLQLAGEV--SKLEQQSAGGKMKSATTE---ED 365
            EQ      L++R ++   NG QL ++YL  L   +  + L+  S  G M+ A  +   ED
Sbjct: 1584 EQLENKTNLVMRYIESNFNGAQLREQYLDYLTYHIMETSLKWSSMFGLMEQAKLQFAIED 1643

Query: 366  VSGALTEVRQLFPQFT-YDRS 385
             +   T + Q+F   T Y RS
Sbjct: 1644 YALGQTSLEQVFLALTAYQRS 1664


==> AAEL002437-RA symplekin
          Length = 1136

 Score = 30.4 bits (67), Expect = 1.2,   Method: Compositional matrix adjust.
 Identities = 29/96 (30%), Positives = 46/96 (47%), Gaps = 10/96 (10%)

Query: 308 PRLEQRVRAFRLLLRALQQQSNGQQLHDRYLLQLAGEVSKLEQQS-AGGKMKSATTEEDV 366
           P+L+QRV+AF L      Q +N   L  ++LL     + K E+Q+  GG          V
Sbjct: 512 PKLKQRVKAFGLQDITKPQPNN---LKHKFLLDAVRRILKAEKQALIGGAAFKRRRIITV 568

Query: 367 SGA--LTEVRQLFPQFTYD----RSFLTYSELFAQY 396
            G+  +  VR +  +F Y+    R  L +S +F +Y
Sbjct: 569 FGSCFMPSVRDVILEFIYEDVKKRMDLAFSWIFEEY 604


==> AAEL012095-RA 26S protease regulatory subunit
          Length = 438

 Score = 30.0 bits (66), Expect = 1.6,   Method: Compositional matrix adjust.
 Identities = 32/115 (27%), Positives = 52/115 (45%), Gaps = 14/115 (12%)

Query: 209 GYRQLGELLETNQQHERAPGILYAEDAARYGTEQPDP----ERYPKRTLERWRSQLADGF 264
           G + + EL    ++H  AP I++ ++    GT++ D     ER  +RT+    +QL DGF
Sbjct: 261 GPKLVRELFRVAEEH--APSIVFIDEIDAVGTKRYDSNSGGEREIQRTMLELLNQL-DGF 317

Query: 265 FSEPVQFAADYPAYYERIEGDLLRPAVATGDSLSRLIEYPNALPRLEQRVRAFRL 319
            S       D          + L PA+     + R IE+P  LP  + + R F +
Sbjct: 318 DSR-----GDVKVIMATNRIETLDPALIRPGRIDRKIEFP--LPDEKTKRRIFNI 365


==> AAEL008384-RA ATP-binding cassette sub-family A member 3, putative
          Length = 1660

 Score = 29.6 bits (65), Expect = 2.2,   Method: Composition-based stats.
 Identities = 19/66 (28%), Positives = 31/66 (46%), Gaps = 3/66 (4%)

Query: 127 QHDVLLNTTDYAVHLERDITVASLEANRTDQALRYYGALLLEPTTVKELILESYQGSGGN 186
           QH+VL N    A H+E    +  +E       +R+Y  +L     +     +S+  SGG 
Sbjct: 595 QHNVLFNEMTVAEHIEFFARLKGVERKNIASEIRHYVKILELEDKISS---QSHTLSGGM 651

Query: 187 SRKVAL 192
            RK+A+
Sbjct: 652 KRKLAV 657


==> AAEL002768-RA coup transcription factor
          Length = 102

 Score = 29.3 bits (64), Expect = 2.9,   Method: Compositional matrix adjust.
 Identities = 19/73 (26%), Positives = 37/73 (50%), Gaps = 3/73 (4%)

Query: 66  HEERYRALVEACQAEHTNQSTQIREYRAGLPKLSSDVIVALSQLNITLRTDRDRLESLVR 125
            E+   AL E C++++ NQ T+  +    LP L +     + QL       +  +E+L+R
Sbjct: 26  QEKSQCALEEYCRSQYPNQPTRFGKLLLRLPSLRTVSSQVIEQLFFVRLVGKTPIETLIR 85

Query: 126 DQHDVLLNTTDYA 138
              D+LL+ + ++
Sbjct: 86  ---DMLLSGSSFS 95


==> AAEL012943-RA 26S protease regulatory subunit
          Length = 434

 Score = 29.3 bits (64), Expect = 2.9,   Method: Compositional matrix adjust.
 Identities = 28/121 (23%), Positives = 54/121 (44%), Gaps = 27/121 (22%)

Query: 285 DLLRPAVATGDSLSRLIEYPNALPRLEQRVRAFRLLLRALQQQSNGQQLHDRYLLQLAGE 344
           D L PA+     L R +E+   LP LE R   F++  R++  + +      R+ L     
Sbjct: 326 DTLDPALMRPGRLDRKVEF--GLPDLEGRTHIFKIHARSMSVERDI-----RFEL----- 373

Query: 345 VSKLEQQSAGGKMKSATTE---------------EDVSGALTEVRQLFPQFTYDRSFLTY 389
           +++L   S G +++S  TE               +D   A+ +V + + +F+    ++TY
Sbjct: 374 LARLCPNSTGAEIRSVCTEAGMFAIRARRKVATEKDFLEAVNKVIKSYAKFSATPRYMTY 433

Query: 390 S 390
           +
Sbjct: 434 N 434


==> AAEL010472-RA helix-loop-helix protein hen
          Length = 381

 Score = 29.3 bits (64), Expect = 3.2,   Method: Compositional matrix adjust.
 Identities = 15/52 (28%), Positives = 27/52 (51%)

Query: 252 TLERWRSQLADGFFSEPVQFAADYPAYYERIEGDLLRPAVATGDSLSRLIEY 303
           T ERWR Q   G F+E  +    +P   +  + ++LR A+     L+ ++E+
Sbjct: 141 TRERWRQQNVSGAFAELRKLVPTHPPDKKLSKNEILRMAIRYIRLLTNVLEW 192
