# Supplementary material for: The salivary gland transcriptome of the neotropical malaria vector Anopheles darlingi reveals accelerated evolution of genes relevant to hematophagy
Source: BMC Genomics. 2009 Jan 29;10:57. doi: 10.1186/1471-2164-10-57 (PMC2644710; doi:10.1186/1471-2164-10-57)
Supplement: Additional file 2 — Annotated sialotranscriptome of An. darlingi female mosquitoes. Hyperlinked Excel spreadsheet with deducted protein sequences. See description above. [file 1471-2164-10-57-S2.zip › links/AEGY-PEP/AD-160-AEGY-PEP.txt]

>AD-160

AAEL002437-RA symplekin                                                33   0.29 
AAEL007018-RA udp-glucose 4-epimerase                                  31   0.78 
AAEL010472-RA helix-loop-helix protein hen                             30   1.8  
AAEL000732-RA conserved hypothetical protein                           30   1.9  
AAEL013257-RA conserved hypothetical protein                           30   2.1  
AAEL007725-RA reticulocalbin                                           28   7.8  
AAEL002768-RA coup transcription factor                                27   9.7  
AAEL000395-RA retinoid x receptor (rxr)                                27      11
AAEL012095-RA 26S protease regulatory subunit                          27      11
AAEL000748-RA conserved hypothetical protein                           27      14
AAEL009766-RA lipoamide acyltransferase component of branched-ch...    27      15
AAEL013356-RB conserved hypothetical protein                           27      18
AAEL013356-RA conserved hypothetical protein                           27      19
AAEL000758-RB ubiquitin-activating enzyme E1                           27      19
AAEL000758-RA ubiquitin-activating enzyme E1                           27      19
AAEL013248-RD cyclin h                                                 27      19
AAEL013248-RA cyclin h                                                 27      19
AAEL013248-RB cyclin h                                                 27      19
AAEL013248-RC cyclin h                                                 27      19
AAEL011879-RA citron ser/thr kinase                                    27      20
AAEL015177-RA citron ser/thr kinase                                    27      20
AAEL011125-RA hypothetical protein                                     27      21
AAEL006544-RA nucleoporin P54                                          26      24
AAEL011007-RA fibrinogen and fibronectin                               26      26
AAEL012608-RA conserved hypothetical protein                           26      27


==> AAEL002437-RA symplekin
          Length = 1136

 Score = 32.7 bits (73), Expect = 0.29,   Method: Compositional matrix adjust.
 Identities = 30/102 (29%), Positives = 47/102 (46%), Gaps = 19/102 (18%)

Query: 312 PRLEQRVRAFRLLLRALQQQQQHPNGQQLHDRHLLQLAGEVSKLEQQSAGG----KMKSV 367
           P+L+QRV+AF L      Q    P    L  + LL     + K E+Q+  G    K + +
Sbjct: 512 PKLKQRVKAFGL------QDITKPQPNNLKHKFLLDAVRRILKAEKQALIGGAAFKRRRI 565

Query: 368 TTEEDVSGA--LTEVRQLFPQFTYD----RSFLTYSELFAQY 403
            T   V G+  +  VR +  +F Y+    R  L +S +F +Y
Sbjct: 566 IT---VFGSCFMPSVRDVILEFIYEDVKKRMDLAFSWIFEEY 604


==> AAEL007018-RA udp-glucose 4-epimerase
          Length = 358

 Score = 31.2 bits (69), Expect = 0.78,   Method: Compositional matrix adjust.
 Identities = 31/116 (26%), Positives = 50/116 (43%), Gaps = 11/116 (9%)

Query: 269 FFSEPVQFAADYPADYEHIEADLLRPVAASDSLPRLIEYP-----NALPRLEQRVRAFRL 323
           F  E ++ A      +  I      PV A  S  ++ E P     N +P + Q     + 
Sbjct: 167 FIEEMLKDAVHADPKWNIIALRYFNPVGAHKS-GKIGEDPTKQFTNLMPYISQVAIGKKD 225

Query: 324 LLRALQQQQQHPNGQQLHDR-HLLQLA-GEVS---KLEQQSAGGKMKSVTTEEDVS 374
           +L         P+G  + D  H++ LA G V+   KL+QQ  G KM ++ T + +S
Sbjct: 226 VLTIFGNDYNTPDGTGVRDYVHVMDLATGHVAALNKLDQQHLGLKMYNLGTGQGIS 281


==> AAEL010472-RA helix-loop-helix protein hen
          Length = 381

 Score = 30.0 bits (66), Expect = 1.8,   Method: Compositional matrix adjust.
 Identities = 13/37 (35%), Positives = 21/37 (56%)

Query: 257 TLERWRRQLADGFFSEPVQFAADYPADYEHIEADLLR 293
           T ERWR+Q   G F+E  +    +P D +  + ++LR
Sbjct: 141 TRERWRQQNVSGAFAELRKLVPTHPPDKKLSKNEILR 177


==> AAEL000732-RA conserved hypothetical protein
          Length = 568

 Score = 29.6 bits (65), Expect = 1.9,   Method: Compositional matrix adjust.
 Identities = 30/122 (24%), Positives = 54/122 (44%), Gaps = 11/122 (9%)

Query: 116 LRTDRDRLESLVRDQHDVLLNTTDYAVHLERDITVASLEANRTDEALRYYGALLLE--PT 173
           L+ D  +L+  V   H+ L         ++RD+ V  L +N+  +A     A L E   T
Sbjct: 126 LKEDIKKLDEEVGTLHEKLKGIKQDFEKVKRDLCVTYLNSNQMSKA----KAKLKEMAST 181

Query: 174 TVKELVLESYQGSGDNSSTRKVALLLQFIRGLPDAADRTAGYRQLGELLETNQQHERAPG 233
            + E+V +       N S   +  +L+F   +PD  D    Y+++ + LE  ++ E    
Sbjct: 182 YLIEIVQQQL-----NKSNANIMPMLEFSAAIPDLDDMGEAYKEIYKFLEEQKRLEGEDS 236

Query: 234 IL 235
           +L
Sbjct: 237 VL 238


==> AAEL013257-RA conserved hypothetical protein
          Length = 561

 Score = 29.6 bits (65), Expect = 2.1,   Method: Compositional matrix adjust.
 Identities = 37/165 (22%), Positives = 60/165 (36%), Gaps = 34/165 (20%)

Query: 57  HSENNGACFVKAHEERYRAL---VEACQAEHTNQSAQIREYRAGLPKLSSDVIVALSQLN 113
           H  N+G  FV   E   + L   V  C+ E     + I E +  +P L       L  L 
Sbjct: 217 HKPNSGETFVAGCEHIVQHLKRSVMFCRVETLMIYSTITEVQKEVPHLEDFFQNRLDLLL 276

Query: 114 ITLRTDRDRLESLVRDQHDVLLNTTDYAVHLERDITVASLEANRTDEALRYYGALLLEPT 173
           I L  +++    ++    D  +N      H+  D+ +                       
Sbjct: 277 IDLSANKELAVQMILTDPDEAVNFAKLFNHMSDDLLL----------------------- 313

Query: 174 TVKELVLESYQGSGDNSSTRKVALLLQFIRGLPDAADRTAGYRQL 218
              EL+ E+YQGS  N     + L L+FI  LP    +   Y+++
Sbjct: 314 ---ELIRETYQGSSKN-----LRLTLKFISDLPCVNQQILSYQEV 350


==> AAEL007725-RA reticulocalbin
          Length = 323

 Score = 27.7 bits (60), Expect = 7.8,   Method: Compositional matrix adjust.
 Identities = 16/57 (28%), Positives = 31/57 (54%), Gaps = 4/57 (7%)

Query: 246 EQPDPERYPKRTLERWRRQLADGFFSEPVQFAADY--PADYEHIEADLLRPVAASDS 300
           ++P+  ++ + T   +R +  DGF +   Q   D+  PAD++H EA+    +  +DS
Sbjct: 233 DEPEWVKHERETFNNFRDKDKDGFMNN--QEVKDWIIPADFDHAEAEARHLIYEADS 287


==> AAEL002768-RA coup transcription factor
          Length = 102

 Score = 27.3 bits (59), Expect = 9.7,   Method: Compositional matrix adjust.
 Identities = 18/73 (24%), Positives = 36/73 (49%), Gaps = 3/73 (4%)

Query: 69  HEERYRALVEACQAEHTNQSAQIREYRAGLPKLSSDVIVALSQLNITLRTDRDRLESLVR 128
            E+   AL E C++++ NQ  +  +    LP L +     + QL       +  +E+L+R
Sbjct: 26  QEKSQCALEEYCRSQYPNQPTRFGKLLLRLPSLRTVSSQVIEQLFFVRLVGKTPIETLIR 85

Query: 129 DQHDVLLNTTDYA 141
              D+LL+ + ++
Sbjct: 86  ---DMLLSGSSFS 95


==> AAEL000395-RA retinoid x receptor (rxr)
          Length = 484

 Score = 27.3 bits (59), Expect =    11,   Method: Compositional matrix adjust.
 Identities = 31/123 (25%), Positives = 52/123 (42%), Gaps = 16/123 (13%)

Query: 18  VVFNRSVSAAVLEENALDGCGVTHSALYATANGWQFTP------CHSENNGACFVKAHEE 71
            +F+R +    ++   LD   VT + L        F P      C  E +G       E+
Sbjct: 369 TLFDRILCELGIKMKRLD---VTRAELGVLKAIILFNPDIRGLKCQKEIDGM-----REK 420

Query: 72  RYRALVEACQAEHTNQSAQIREYRAGLPKLSSDVIVALSQLN-ITLRTDRDRLESLVRDQ 130
            Y  L E C+ +H ++  +  +    LP L S  +  L  LN I L +D+  L+S + + 
Sbjct: 421 IYACLDEHCKQQHPSEDGRFAQLLLRLPALRSISLKCLDHLNFIRLLSDK-HLDSFIVEM 479

Query: 131 HDV 133
            D+
Sbjct: 480 LDM 482


==> AAEL012095-RA 26S protease regulatory subunit
          Length = 438

 Score = 27.3 bits (59), Expect =    11,   Method: Compositional matrix adjust.
 Identities = 32/114 (28%), Positives = 52/114 (45%), Gaps = 13/114 (11%)

Query: 214 GYRQLGELLETNQQHERAPGILYAEDAARYGTEQPDP----ERYPKRTLERWRRQLADGF 269
           G + + EL    ++H  AP I++ ++    GT++ D     ER  +RT+     QL DGF
Sbjct: 261 GPKLVRELFRVAEEH--APSIVFIDEIDAVGTKRYDSNSGGEREIQRTMLELLNQL-DGF 317

Query: 270 FSEPVQFAADYPADYEHIEADLLRPVAASDSLPRLIEYPNALPRLEQRVRAFRL 323
            S             E ++  L+RP      + R IE+P  LP  + + R F +
Sbjct: 318 DSRGDVKVIMATNRIETLDPALIRP----GRIDRKIEFP--LPDEKTKRRIFNI 365


==> AAEL000748-RA conserved hypothetical protein
          Length = 580

 Score = 26.9 bits (58), Expect =    14,   Method: Compositional matrix adjust.
 Identities = 40/155 (25%), Positives = 59/155 (38%), Gaps = 22/155 (14%)

Query: 92  REYRAGLPKLSSDVIVALSQLNI-----------TLRTDRDRLESLVRDQHDVLLNTTDY 140
           R+Y   L  L +D    L QL I            L+ D   LE  V   H  L   TD 
Sbjct: 100 RDYEDQLSVLKND----LEQLKIGADSSAKQKMQELKKDIATLEQNVNTLHKDLEGITDE 155

Query: 141 AVHLERDITVASLEANRTDEALRYYGALLLEPTTVKELVLESYQGSGDNSSTRKVALLLQ 200
              +  D+ +  +E+N+   A        L P  + ELV E +     N S +    ++ 
Sbjct: 156 LGKVRMDLCLTYMESNQLSNAQDKVKT--LAPKYLMELV-EQFL----NKSEKNWLPVVD 208

Query: 201 FIRGLPDAADRTAGYRQLGELLETNQQHERAPGIL 235
               +PD  DR   Y+ + E L+T  +      IL
Sbjct: 209 LSVAIPDLDDRGQVYKTVHEFLKTKNRDGGEDSIL 243
