# Supplementary material for: The salivary gland transcriptome of the neotropical malaria vector Anopheles darlingi reveals accelerated evolution of genes relevant to hematophagy
Source: BMC Genomics. 2009 Jan 29;10:57. doi: 10.1186/1471-2164-10-57 (PMC2644710; doi:10.1186/1471-2164-10-57)
Supplement: Additional file 2 — Annotated sialotranscriptome of An. darlingi female mosquitoes. Hyperlinked Excel spreadsheet with deducted protein sequences. See description above. [file 1471-2164-10-57-S2.zip › links/AEGY-PEP/AD-165-AEGY-PEP.txt]

>AD-165

AAEL005722-RA 60S ribosomal protein L7a                               432   e-122
AAEL003469-RA NHP2 protein, putative                                   53   1e-007
AAEL003469-RB NHP2 protein, putative                                   53   1e-007
AAEL003352-RA ribosomal protein l7ae                                   49   2e-006
AAEL011576-RA conserved hypothetical protein                           40   0.001
AAEL011271-RA programmed cell death 6-interacting protein              32   0.22 
AAEL008491-RA conserved hypothetical protein                           30   0.90 
AAEL000845-RA protein-tyrosine phosphatase                             30   1.4  
AAEL011453-RA galactose-specific C-type lectin, putative               28   3.4  
AAEL011905-RA myosin i                                                 28   4.0  
AAEL010299-RA 40S ribosomal protein S12                                28   4.2  
AAEL010299-RB 40S ribosomal protein S12                                28   4.2  
AAEL003438-RA conserved hypothetical protein                           28   4.3  
AAEL007470-RA staufen                                                  28   4.6  
AAEL014083-RA conserved hypothetical protein                           27   7.3  
AAEL011104-RA conserved hypothetical protein                           27      13
AAEL011744-RA dead box atp-dependent rna helicase                      24      53
AAEL012429-RA conserved hypothetical protein                           24      63


==> AAEL005722-RA 60S ribosomal protein L7a
          Length = 349

 Score =  432 bits (1111), Expect = e-122,   Method: Compositional matrix adjust.
 Identities = 237/269 (88%), Positives = 251/269 (93%), Gaps = 1/269 (0%)

Query: 14  MVNKKPQKKKVVSSKKVAAAPLATKKVEVKKVINPLFERRVKNYGIGQNVQPKRDLSRFV 73
           MVNKKP KKKV   K  AAAPLA KKVEVKKV+NPLFE+RVKNYGIGQNVQPKRDLSRFV
Sbjct: 80  MVNKKPTKKKVAGKKV-AAAPLAVKKVEVKKVVNPLFEKRVKNYGIGQNVQPKRDLSRFV 138

Query: 74  RWPKYIRIQRQKAILQKRLKVPPPINQFSQALDKPTAQQLLKLLEKYRPENPIVKAQRLK 133
           RWPKYIRIQR KA+LQKRLK+PPPINQFSQALDK TAQQL KLLEKYRPENPI K QRLK
Sbjct: 139 RWPKYIRIQRHKAVLQKRLKIPPPINQFSQALDKHTAQQLFKLLEKYRPENPIAKIQRLK 198

Query: 134 AAAEAKAAGKEEPPAKKPNTVRQGINTVVKLVEQKKAQLVVIAHDVDPIELVVYLPALCR 193
           A AEAKAAGKE PP+KK N +RQG+NTVVKLVEQKKAQLVVI+HDVDPIELVVYLPALCR
Sbjct: 199 AKAEAKAAGKEVPPSKKTNQLRQGVNTVVKLVEQKKAQLVVISHDVDPIELVVYLPALCR 258

Query: 194 KMGIPYCIIKAKSRLGALVYRKTCTCVALTQVDNSDRATLTKLVETIKTNYNDRYDEIRR 253
           KMGIPYCIIK+KSRLG LVYRKTCTCVALTQVDNSDRA L+KLVETIKTN+NDRY+EIR+
Sbjct: 259 KMGIPYCIIKSKSRLGTLVYRKTCTCVALTQVDNSDRANLSKLVETIKTNFNDRYEEIRK 318

Query: 254 HWGGGLLGPKSMARIAKLEKAKAREITQK 282
           HWGGGLLGPKSMARIAKLEKAKARE+TQK
Sbjct: 319 HWGGGLLGPKSMARIAKLEKAKARELTQK 347


==> AAEL003469-RA NHP2 protein, putative
          Length = 154

 Score = 53.1 bits (126), Expect = 1e-007,   Method: Compositional matrix adjust.
 Identities = 33/108 (30%), Positives = 53/108 (49%), Gaps = 15/108 (13%)

Query: 145 EPPAKKPNTVRQGINTVVKLVEQKKAQLVVIAHDVDPIELVVYLPALCRKMGIPYCIIKA 204
           E  AK    +R G+  V   + + ++ LVV A DV P+E++ +LPA+C +  IPYC   +
Sbjct: 52  EKAAKHKTYLRNGLKDVQVRLRKGESGLVVFAGDVTPVEIMCHLPAVCEERNIPYCYTPS 111

Query: 205 KSRLGALVYRKTCTCVALTQVDNSDRATLTKLVETIKTNYNDRYDEIR 252
           +  LGA +  K              R T+  L+      Y D YD+++
Sbjct: 112 RKDLGAAMGVK--------------RGTVAMLIRE-HPEYQDLYDKLK 144


==> AAEL003469-RB NHP2 protein, putative
          Length = 117

 Score = 53.1 bits (126), Expect = 1e-007,   Method: Compositional matrix adjust.
 Identities = 33/108 (30%), Positives = 53/108 (49%), Gaps = 15/108 (13%)

Query: 145 EPPAKKPNTVRQGINTVVKLVEQKKAQLVVIAHDVDPIELVVYLPALCRKMGIPYCIIKA 204
           E  AK    +R G+  V   + + ++ LVV A DV P+E++ +LPA+C +  IPYC   +
Sbjct: 15  EKAAKHKTYLRNGLKDVQVRLRKGESGLVVFAGDVTPVEIMCHLPAVCEERNIPYCYTPS 74

Query: 205 KSRLGALVYRKTCTCVALTQVDNSDRATLTKLVETIKTNYNDRYDEIR 252
           +  LGA +  K              R T+  L+      Y D YD+++
Sbjct: 75  RKDLGAAMGVK--------------RGTVAMLIRE-HPEYQDLYDKLK 107


==> AAEL003352-RA ribosomal protein l7ae
          Length = 127

 Score = 49.3 bits (116), Expect = 2e-006,   Method: Compositional matrix adjust.
 Identities = 18/56 (32%), Positives = 36/56 (64%)

Query: 154 VRQGINTVVKLVEQKKAQLVVIAHDVDPIELVVYLPALCRKMGIPYCIIKAKSRLG 209
           +R+G N   K + +  ++ +V+A D +P+E++++LP LC    +PY  +++K  LG
Sbjct: 34  LRRGANEATKTLNRGLSEFIVMAADAEPLEIILHLPLLCEDKNVPYVFVRSKQALG 89


==> AAEL011576-RA conserved hypothetical protein
          Length = 147

 Score = 40.0 bits (92), Expect = 0.001,   Method: Compositional matrix adjust.
 Identities = 27/98 (27%), Positives = 49/98 (50%), Gaps = 5/98 (5%)

Query: 137 EAKAAGKEEPPAKKPNTVRQGINTVVKLVEQKKAQLVVIAHDVDPIE----LVVYLPALC 192
           ++ A GK    A        G N V+K +E +K +LV+IA D++P +    LV  +  +C
Sbjct: 26  QSNAYGKNPIKAVSNKRYCVGFNEVLKHLETRKIKLVLIAPDLEPNDSIDQLVERVKTIC 85

Query: 193 RKMGIPYCIIKAKSRLGALVYRKT-CTCVALTQVDNSD 229
           R+  +PY     + ++G  + +K   +C+ +   D  D
Sbjct: 86  RQARVPYVFAIKRRKMGFHLMKKVPVSCLGIISYDGVD 123


==> AAEL011271-RA programmed cell death 6-interacting protein
          Length = 836

 Score = 32.3 bits (72), Expect = 0.22,   Method: Compositional matrix adjust.
 Identities = 25/80 (31%), Positives = 43/80 (53%), Gaps = 8/80 (10%)

Query: 94  VPPPINQFSQALDKPTAQ----QLLKLLEKYRPENPIVKAQRLKAAAEAKAAGKEEPPA- 148
           VP  ++Q   A D   ++    +++KL E  +  N ++ +  L AA E   +G   PP+ 
Sbjct: 361 VPVALHQAMAACDNRKSEIVNGEIMKLREATQAINNLLSSYNLPAAIEVTESGSTLPPSL 420

Query: 149 -KKPNTVRQ--GINTVVKLV 165
            +K NTVR+  GI  ++K+V
Sbjct: 421 LEKANTVREKGGIEGLLKMV 440


==> AAEL008491-RA conserved hypothetical protein
          Length = 638

 Score = 30.4 bits (67), Expect = 0.90,   Method: Compositional matrix adjust.
 Identities = 16/59 (27%), Positives = 26/59 (44%)

Query: 119 KYRPENPIVKAQRLKAAAEAKAAGKEEPPAKKPNTVRQGINTVVKLVEQKKAQLVVIAH 177
           K+ P+N I+  QR + A E         P      + QG NT+   V     Q+ +I++
Sbjct: 74  KFAPDNQILAVQRNETAVEFVPFNASNQPVVADMLIHQGKNTIYGFVWVHDRQVALISN 132


==> AAEL000845-RA protein-tyrosine phosphatase
          Length = 1080

 Score = 29.6 bits (65), Expect = 1.4,   Method: Composition-based stats.
 Identities = 16/51 (31%), Positives = 24/51 (47%)

Query: 5   QQCEEDSSTMVNKKPQKKKVVSSKKVAAAPLATKKVEVKKVINPLFERRVK 55
           +QC+ED     N   +  +V+S K    AP   +     K  NP+ ERR +
Sbjct: 572 RQCQEDPKPQRNLSNEWPEVLSWKSAIEAPCTPQYQTTPKQWNPMEERRFR 622


==> AAEL011453-RA galactose-specific C-type lectin, putative
          Length = 153

 Score = 28.5 bits (62), Expect = 3.4,   Method: Compositional matrix adjust.
 Identities = 15/45 (33%), Positives = 25/45 (55%), Gaps = 2/45 (4%)

Query: 214 RKTCTCVALTQVDNSDRATLTKLVETIKTNYNDRYDEIRRHWGGG 258
           R+ C  V ++ V   ++    KLVE ++ +  D+Y + RR W GG
Sbjct: 33  REFCNSVDMSLVSIPNKEEHDKLVEIVRNS--DKYSDKRRFWIGG 75


==> AAEL011905-RA myosin i
          Length = 1024

 Score = 28.1 bits (61), Expect = 4.0,   Method: Composition-based stats.
 Identities = 15/54 (27%), Positives = 28/54 (51%), Gaps = 2/54 (3%)

Query: 4   PQQCEEDSSTMVNKKPQKKKVVSSKKVAAAPLATKKVEVKKVINPLFERRVKNY 57
           P  C+E  +++V ++  K  +    +VA  P   K+ E+K +    F+ + KNY
Sbjct: 797 PMHCQE--ASIVLRRMHKLHLARQYRVALPPEKKKQFELKVLSEAFFKGKKKNY 848
