# Supplementary material for: The salivary gland transcriptome of the neotropical malaria vector Anopheles darlingi reveals accelerated evolution of genes relevant to hematophagy
Source: BMC Genomics. 2009 Jan 29;10:57. doi: 10.1186/1471-2164-10-57 (PMC2644710; doi:10.1186/1471-2164-10-57)
Supplement: Additional file 2 — Annotated sialotranscriptome of An. darlingi female mosquitoes. Hyperlinked Excel spreadsheet with deducted protein sequences. See description above. [file 1471-2164-10-57-S2.zip › links/AEGY-PEP/AD-168-AEGY-PEP.txt]

>AD-168

AAEL013158-RA 40S ribosomal protein S3a                               461   e-130
AAEL005901-RB 40S ribosomal protein S3a                               461   e-130
AAEL005901-RA 40S ribosomal protein S3a                               372   e-103
AAEL006141-RA conserved hypothetical protein                          210   6e-055
AAEL006830-RA yellow protein precursor                                 30   0.69 
AAEL006638-RA n-acetyllactosaminide beta-1,3-n-acetylglucosaminy...    30   1.3  
AAEL003658-RA laminin beta-2 chain                                     30   1.4  
AAEL009387-RA hexokinase                                               29   2.1  
AAEL009387-RB hexokinase                                               29   2.1  
AAEL005848-RA conserved hypothetical protein                           28   2.6  
AAEL011150-RA RNA-binding protein precursor, putative                  28   2.8  
AAEL008908-RA hypothetical protein                                     28   4.0  
AAEL010111-RA leucine-rich transmembrane protein                       27   7.2  
AAEL008427-RA smad nuclear interacting protein                         27   7.4  
AAEL000520-RA conserved hypothetical protein                           27   10.0 
AAEL006985-RA dopachrome-conversion enzyme (DCE), putative             26      16
AAEL010469-RA conserved hypothetical protein                           26      19
AAEL009871-RA 80 kda MCM3-associated protein                           25      22
AAEL002829-RA kakapo                                                   25      28
AAEL006885-RA 14-3-3 protein sigma, gamma, zeta, beta/alpha            25      28
AAEL006178-RA conserved hypothetical protein                           25      37
AAEL010979-RA growth factor receptor-bound protein                     25      37
AAEL003671-RA hypothetical protein                                     25      39
AAEL009019-RA conserved hypothetical protein                           25      40
AAEL001623-RA proteasome subunit                                       25      43


==> AAEL013158-RA 40S ribosomal protein S3a
          Length = 270

 Score =  461 bits (1186), Expect = e-130,   Method: Compositional matrix adjust.
 Identities = 222/250 (88%), Positives = 236/250 (94%), Gaps = 1/250 (0%)

Query: 21  VVDPFTRKDWYDVKAPNMFKNRQVGKTLVNRTQGTRIASDGLKGRVFEVSLAVLQNEQDA 80
           VVDPFTRKDWYDVKAPNMF NRQVGKTLVNRTQGTRIASDGLKGRVFEVSLA LQN+ DA
Sbjct: 21  VVDPFTRKDWYDVKAPNMFSNRQVGKTLVNRTQGTRIASDGLKGRVFEVSLADLQNDTDA 80

Query: 81  ERSFRKFKLIAESVNGRDVLCNFHGMDLTTDKLRSMVKKWQTLIECSVDVKTTDGYLLRV 140
           ERSFRKFKLIAE V+GR+VLCNFHGMDLTTDKLRSMVKKWQTLIECSVDVKTTDGYLLRV
Sbjct: 81  ERSFRKFKLIAEDVHGRNVLCNFHGMDLTTDKLRSMVKKWQTLIECSVDVKTTDGYLLRV 140

Query: 141 FCIGFTIKDSVSQRKTCYAQHSQIKNIRQRMTTIIKREIINSDLKGVVEKLLPDSIAKDI 200
           FCIGFTIKDSVSQRKTCYAQHSQIK IR++MTTII R++ +SDLK VV KLLPDSIAKDI
Sbjct: 141 FCIGFTIKDSVSQRKTCYAQHSQIKEIRRKMTTIITRDVTSSDLKEVVNKLLPDSIAKDI 200

Query: 201 EKACQVVYPLHDVFIRKVKVLKKPRFDLSSLLELHGDGGGKAAEVSTGAASGDV-VDRPE 259
           EK+CQ +YPLHDV+IRKVKVLKKPRFDL++LLELHGDGGGK AEVSTGAA G V +DRPE
Sbjct: 201 EKSCQGIYPLHDVYIRKVKVLKKPRFDLANLLELHGDGGGKGAEVSTGAAEGGVTIDRPE 260

Query: 260 GYEPPVQESV 269
           GYEPPVQESV
Sbjct: 261 GYEPPVQESV 270


==> AAEL005901-RB 40S ribosomal protein S3a
          Length = 270

 Score =  461 bits (1186), Expect = e-130,   Method: Compositional matrix adjust.
 Identities = 222/250 (88%), Positives = 236/250 (94%), Gaps = 1/250 (0%)

Query: 21  VVDPFTRKDWYDVKAPNMFKNRQVGKTLVNRTQGTRIASDGLKGRVFEVSLAVLQNEQDA 80
           VVDPFTRKDWYDVKAPNMF NRQVGKTLVNRTQGTRIASDGLKGRVFEVSLA LQN+ DA
Sbjct: 21  VVDPFTRKDWYDVKAPNMFSNRQVGKTLVNRTQGTRIASDGLKGRVFEVSLADLQNDTDA 80

Query: 81  ERSFRKFKLIAESVNGRDVLCNFHGMDLTTDKLRSMVKKWQTLIECSVDVKTTDGYLLRV 140
           ERSFRKFKLIAE V+GR+VLCNFHGMDLTTDKLRSMVKKWQTLIECSVDVKTTDGYLLRV
Sbjct: 81  ERSFRKFKLIAEDVHGRNVLCNFHGMDLTTDKLRSMVKKWQTLIECSVDVKTTDGYLLRV 140

Query: 141 FCIGFTIKDSVSQRKTCYAQHSQIKNIRQRMTTIIKREIINSDLKGVVEKLLPDSIAKDI 200
           FCIGFTIKDSVSQRKTCYAQHSQIK IR++MTTII R++ +SDLK VV KLLPDSIAKDI
Sbjct: 141 FCIGFTIKDSVSQRKTCYAQHSQIKEIRRKMTTIITRDVTSSDLKEVVNKLLPDSIAKDI 200

Query: 201 EKACQVVYPLHDVFIRKVKVLKKPRFDLSSLLELHGDGGGKAAEVSTGAASGDV-VDRPE 259
           EK+CQ +YPLHDV+IRKVKVLKKPRFDL++LLELHGDGGGK AEVSTGAA G V +DRPE
Sbjct: 201 EKSCQGIYPLHDVYIRKVKVLKKPRFDLANLLELHGDGGGKGAEVSTGAAEGGVTIDRPE 260

Query: 260 GYEPPVQESV 269
           GYEPPVQESV
Sbjct: 261 GYEPPVQESV 270


==> AAEL005901-RA 40S ribosomal protein S3a
          Length = 224

 Score =  372 bits (954), Expect = e-103,   Method: Compositional matrix adjust.
 Identities = 178/201 (88%), Positives = 189/201 (94%)

Query: 21  VVDPFTRKDWYDVKAPNMFKNRQVGKTLVNRTQGTRIASDGLKGRVFEVSLAVLQNEQDA 80
           VVDPFTRKDWYDVKAPNMF NRQVGKTLVNRTQGTRIASDGLKGRVFEVSLA LQN+ DA
Sbjct: 21  VVDPFTRKDWYDVKAPNMFSNRQVGKTLVNRTQGTRIASDGLKGRVFEVSLADLQNDTDA 80

Query: 81  ERSFRKFKLIAESVNGRDVLCNFHGMDLTTDKLRSMVKKWQTLIECSVDVKTTDGYLLRV 140
           ERSFRKFKLIAE V+GR+VLCNFHGMDLTTDKLRSMVKKWQTLIECSVDVKTTDGYLLRV
Sbjct: 81  ERSFRKFKLIAEDVHGRNVLCNFHGMDLTTDKLRSMVKKWQTLIECSVDVKTTDGYLLRV 140

Query: 141 FCIGFTIKDSVSQRKTCYAQHSQIKNIRQRMTTIIKREIINSDLKGVVEKLLPDSIAKDI 200
           FCIGFTIKDSVSQRKTCYAQHSQIK IR++MTTII R++ +SDLK VV KLLPDSIAKDI
Sbjct: 141 FCIGFTIKDSVSQRKTCYAQHSQIKEIRRKMTTIITRDVTSSDLKEVVNKLLPDSIAKDI 200

Query: 201 EKACQVVYPLHDVFIRKVKVL 221
           EK+CQ +YPLHDV+IRKV  L
Sbjct: 201 EKSCQGIYPLHDVYIRKVSNL 221


==> AAEL006141-RA conserved hypothetical protein
          Length = 161

 Score =  210 bits (534), Expect = 6e-055,   Method: Compositional matrix adjust.
 Identities = 110/152 (72%), Positives = 123/152 (80%), Gaps = 8/152 (5%)

Query: 48  LVNRTQGTRIASDGLKGRVFEVSLAVLQNEQDAERSFRKFKLIAESVNGRDVLCNFHGMD 107
           LVNRTQGTRIASD LK  VFEVSLA LQN+ DAERSFRKF LIAE V+GR+VLCNFHGMD
Sbjct: 1   LVNRTQGTRIASDVLKRHVFEVSLADLQNDTDAERSFRKFNLIAE-VHGRNVLCNFHGMD 59

Query: 108 LTTDKLRSMVKKWQTLIECSVDVKTTDGYLLRVFCIGFTIKDSVSQRKTCYAQHSQIKNI 167
           L TD+ RS+VKKWQTL ECSVDVKTTD       CIGFTI DSVSQ KTC AQHSQIK  
Sbjct: 60  LITDE-RSIVKKWQTLNECSVDVKTTD------VCIGFTINDSVSQHKTCNAQHSQIKKN 112

Query: 168 RQRMTTIIKREIINSDLKGVVEKLLPDSIAKD 199
           R++MTTII R + +S++K VV  LLPDSI ++
Sbjct: 113 RRKMTTIITRNVTSSNMKEVVNMLLPDSIVRE 144


==> AAEL006830-RA yellow protein precursor
          Length = 550

 Score = 30.4 bits (67), Expect = 0.69,   Method: Compositional matrix adjust.
 Identities = 20/61 (32%), Positives = 29/61 (47%), Gaps = 9/61 (14%)

Query: 41  NRQVGKTLVNRTQGTRIASDGLK---------GRVFEVSLAVLQNEQDAERSFRKFKLIA 91
           N Q G+  +     + + SDG +          R F VS  VL++E+ AE SF KF  + 
Sbjct: 239 NFQWGEEGIFGMSLSPLQSDGFRTMYFSPLASHREFMVSTQVLRDEEGAEESFHKFTYLK 298

Query: 92  E 92
           E
Sbjct: 299 E 299


==> AAEL006638-RA n-acetyllactosaminide
           beta-1,3-n-acetylglucosaminyltransferase
          Length = 482

 Score = 29.6 bits (65), Expect = 1.3,   Method: Compositional matrix adjust.
 Identities = 17/64 (26%), Positives = 29/64 (45%)

Query: 135 GYLLRVFCIGFTIKDSVSQRKTCYAQHSQIKNIRQRMTTIIKREIINSDLKGVVEKLLPD 194
           GY  +V    FT+   +  +K+  A   +  N+ ++   I KRE+     K  +  LLP 
Sbjct: 400 GYQFQVLSPLFTVHWGLQNKKSRPAWRERQNNVNRKYFEIFKREVFARYHKDPLRMLLPK 459

Query: 195 SIAK 198
            + K
Sbjct: 460 KVQK 463


==> AAEL003658-RA laminin beta-2 chain
          Length = 1761

 Score = 29.6 bits (65), Expect = 1.4,   Method: Composition-based stats.
 Identities = 13/45 (28%), Positives = 26/45 (57%)

Query: 51   RTQGTRIASDGLKGRVFEVSLAVLQNEQDAERSFRKFKLIAESVN 95
            R   T    D LK R+ ++ ++ +QN+QDA+   ++ + + +S N
Sbjct: 1615 RANATASKVDELKARLNKLHVSNVQNDQDAQEIIKQAEAVKDSAN 1659


==> AAEL009387-RA hexokinase
          Length = 453

 Score = 28.9 bits (63), Expect = 2.1,   Method: Compositional matrix adjust.
 Identities = 21/96 (21%), Positives = 43/96 (44%), Gaps = 5/96 (5%)

Query: 158 YAQHSQIKNIRQRMTTIIKR--EIINSDLKGVVEKLLPDSIAKDIEKACQVVYP-LHDVF 214
           +A      N+R     +  R   ++++ +  ++ K+   S+   ++ +    +P  HD+ 
Sbjct: 355 HATDEDCANVRYICECVSSRAAHLVSAGIAALINKMDEKSVTVGVDGSVYRFHPKFHDLM 414

Query: 215 IRKVKVLKKPRFDLSSLLELHGDGGGKAAEVSTGAA 250
             K++   KP  D+S  L L  DG G+ A +    A
Sbjct: 415 KAKIRQFVKP--DISFDLMLSEDGSGRGAALVAAVA 448


==> AAEL009387-RB hexokinase
          Length = 461

 Score = 28.9 bits (63), Expect = 2.1,   Method: Compositional matrix adjust.
 Identities = 22/106 (20%), Positives = 47/106 (44%), Gaps = 5/106 (4%)

Query: 148 KDSVSQRKTCYAQHSQIKNIRQRMTTIIKR--EIINSDLKGVVEKLLPDSIAKDIEKACQ 205
           +D + +    +A      N+R     +  R   ++++ +  ++ K+   S+   ++ +  
Sbjct: 353 RDVLDELGLEHATDEDCANVRYICECVSSRAAHLVSAGIAALINKMDEKSVTVGVDGSVY 412

Query: 206 VVYP-LHDVFIRKVKVLKKPRFDLSSLLELHGDGGGKAAEVSTGAA 250
             +P  HD+   K++   KP  D+S  L L  DG G+ A +    A
Sbjct: 413 RFHPKFHDLMKAKIRQFVKP--DISFDLMLSEDGSGRGAALVAAVA 456


==> AAEL005848-RA conserved hypothetical protein
          Length = 990

 Score = 28.5 bits (62), Expect = 2.6,   Method: Composition-based stats.
 Identities = 27/103 (26%), Positives = 43/103 (41%), Gaps = 10/103 (9%)

Query: 102 NFHGMDLTTDKLRSMVKKWQTLIECSVDVKTTDGYLLRVFCIGFTIKDSVSQRKTCYAQH 161
           NF  M +   K     K  QT + CSVD +   GY+L     G  I       ++    +
Sbjct: 285 NFELMKIEYSK-----KPSQTFLYCSVDEEQLQGYMLACGVTGEPIGLLQRLNESVVHHY 339

Query: 162 SQIKNIRQ-----RMTTIIKREIINSDLKGVVEKLLPDSIAKD 199
           S I  I +     R   + +R+I+  +++G V    P+S   D
Sbjct: 340 SDIVAILKEDNIVREIPMTQRKILELNVEGFVSMGSPESHTND 382
