# Supplementary material for: The salivary gland transcriptome of the neotropical malaria vector Anopheles darlingi reveals accelerated evolution of genes relevant to hematophagy
Source: BMC Genomics. 2009 Jan 29;10:57. doi: 10.1186/1471-2164-10-57 (PMC2644710; doi:10.1186/1471-2164-10-57)
Supplement: Additional file 2 — Annotated sialotranscriptome of An. darlingi female mosquitoes. Hyperlinked Excel spreadsheet with deducted protein sequences. See description above. [file 1471-2164-10-57-S2.zip › links/AEGY-PEP/AD-170-AEGY-PEP.txt]

>AD-170

AAEL007824-RA ribosomal protein S29, putative                         118   5e-028
AAEL005241-RA lateral signaling target protein                         30   0.23 
AAEL010800-RA conserved hypothetical protein                           27   1.4  
AAEL004044-RA hypothetical protein                                     26   3.7  
AAEL002496-RA hypothetical protein                                     24   9.4  
AAEL005339-RA hepatocyte growth factor-regulated tyrosine kinase...    24      11
AAEL012079-RA conserved hypothetical protein                           24      12
AAEL010001-RA conserved hypothetical protein                           23      17
AAEL010010-RA hypothetical protein                                     23      17
AAEL003578-RA out at first protein                                     23      19
AAEL010419-RA translin associated factor x                             23      22
AAEL001360-RB coronin                                                  22      34
AAEL001360-RA coronin                                                  22      34
AAEL002989-RA hypothetical protein                                     22      41
AAEL006442-RA conserved hypothetical protein                           22      45
AAEL013557-RA conserved hypothetical protein                           22      46
AAEL000122-RA conserved hypothetical protein                           22      46
AAEL002159-RA conserved hypothetical protein                           22      46
AAEL013834-RA atp-binding cassette transporter                         22      47
AAEL003020-RA tailless (tll)                                           22      47
AAEL004950-RA zinc finger protein                                      22      58
AAEL014659-RA hypothetical protein                                     22      60
AAEL004090-RA conserved hypothetical protein                           22      60
AAEL007598-RA hypothetical protein                                     22      70
AAEL007225-RA dynein heavy chain                                       22      71


==> AAEL007824-RA ribosomal protein S29, putative
          Length = 56

 Score =  118 bits (295), Expect = 5e-028,   Method: Compositional matrix adjust.
 Identities = 55/56 (98%), Positives = 56/56 (100%)

Query: 1  MGFANLWYSHPRKYGQGSRFCRACSNNHGMIRKYGLNICRQCFREYAKDIGFRKLD 56
          MGFA+LWYSHPRKYGQGSRFCRACSNNHGMIRKYGLNICRQCFREYAKDIGFRKLD
Sbjct: 1  MGFADLWYSHPRKYGQGSRFCRACSNNHGMIRKYGLNICRQCFREYAKDIGFRKLD 56


==> AAEL005241-RA lateral signaling target protein
          Length = 912

 Score = 29.6 bits (65), Expect = 0.23,   Method: Composition-based stats.
 Identities = 14/39 (35%), Positives = 20/39 (51%), Gaps = 7/39 (17%)

Query: 17  GSRFCRACSNNHGMIRKYGLN----ICRQCFREYAKDIG 51
           G  FC  CS+    + KYGL     +CR C   Y +++G
Sbjct: 876 GGVFCGVCSSASAPLPKYGLTKAVRVCRDC---YVREVG 911


==> AAEL010800-RA conserved hypothetical protein
          Length = 1136

 Score = 26.9 bits (58), Expect = 1.4,   Method: Composition-based stats.
 Identities = 13/31 (41%), Positives = 16/31 (51%), Gaps = 4/31 (12%)

Query: 17   GSRFCRACSNNHGMIRKYGLN----ICRQCF 43
            G   C  CSNN   I K+G+N    +C  CF
Sbjct: 1097 GRILCSRCSNNDVPIIKFGINKPVRVCCVCF 1127


==> AAEL004044-RA hypothetical protein
          Length = 2351

 Score = 25.8 bits (55), Expect = 3.7,   Method: Composition-based stats.
 Identities = 14/37 (37%), Positives = 19/37 (51%), Gaps = 1/37 (2%)

Query: 13  KYGQGSRFCRACSNNHGMIRKYGLNICRQCFREYAKD 49
           K G G   C A  +  G +  +GLN   QC R++ KD
Sbjct: 515 KVGLGKAHCVAL-DAKGQLYTFGLNNKGQCGRKFTKD 550


==> AAEL002496-RA hypothetical protein
          Length = 776

 Score = 24.3 bits (51), Expect = 9.4,   Method: Composition-based stats.
 Identities = 13/47 (27%), Positives = 17/47 (36%), Gaps = 5/47 (10%)

Query: 7   WYSHPRKYGQGSRFCRACSNNHGMI-----RKYGLNICRQCFREYAK 48
           W+  P K      FC+ C      I     +  GL +C  C   Y K
Sbjct: 446 WHLRPNKVTLSCNFCKICMKFKSKIHVTTHKAVGLYVCHLCKNAYKK 492


==> AAEL005339-RA hepatocyte growth factor-regulated tyrosine kinase
           substrate (hgs)
          Length = 754

 Score = 23.9 bits (50), Expect =    11,   Method: Composition-based stats.
 Identities = 12/38 (31%), Positives = 18/38 (47%), Gaps = 6/38 (15%)

Query: 10  HPRKYGQGSRFCRACSNNHGMIRKYGLN----ICRQCF 43
           H R  GQ   FC+ CS     + K+G+     +C  C+
Sbjct: 180 HCRNCGQ--VFCQQCSAKTSTLPKFGIEREVRVCDGCY 215


==> AAEL012079-RA conserved hypothetical protein
          Length = 2086

 Score = 23.9 bits (50), Expect =    12,   Method: Composition-based stats.
 Identities = 10/31 (32%), Positives = 18/31 (58%)

Query: 20   FCRACSNNHGMIRKYGLNICRQCFREYAKDI 50
             C+  S+N+ M+RK  ++  RQ     AK++
Sbjct: 1094 LCQNLSSNYLMLRKAAVSCLRQLTTREAKEV 1124


==> AAEL010001-RA conserved hypothetical protein
          Length = 575

 Score = 23.5 bits (49), Expect =    17,   Method: Composition-based stats.
 Identities = 9/28 (32%), Positives = 16/28 (57%)

Query: 14  YGQGSRFCRACSNNHGMIRKYGLNICRQ 41
           + + S+  R   N H  +RKY  +IC++
Sbjct: 343 FKERSKLKRHIQNRHEKLRKYECHICKK 370


==> AAEL010010-RA hypothetical protein
          Length = 512

 Score = 23.5 bits (49), Expect =    17,   Method: Composition-based stats.
 Identities = 9/28 (32%), Positives = 16/28 (57%)

Query: 14  YGQGSRFCRACSNNHGMIRKYGLNICRQ 41
           + + S+  R   N H  +RKY  +IC++
Sbjct: 306 FKERSKLKRHIENRHEKLRKYECHICKK 333


==> AAEL003578-RA out at first protein
          Length = 613

 Score = 23.1 bits (48), Expect =    19,   Method: Composition-based stats.
 Identities = 11/36 (30%), Positives = 15/36 (41%)

Query: 7   WYSHPRKYGQGSRFCRACSNNHGMIRKYGLNICRQC 42
           WY    KY +G        N  G   + G+  CR+C
Sbjct: 561 WYPCGLKYCKGKPENNPLLNGGGSSYRCGIKTCRKC 596
