# Supplementary material for: The salivary gland transcriptome of the neotropical malaria vector Anopheles darlingi reveals accelerated evolution of genes relevant to hematophagy
Source: BMC Genomics. 2009 Jan 29;10:57. doi: 10.1186/1471-2164-10-57 (PMC2644710; doi:10.1186/1471-2164-10-57)
Supplement: Additional file 2 — Annotated sialotranscriptome of An. darlingi female mosquitoes. Hyperlinked Excel spreadsheet with deducted protein sequences. See description above. [file 1471-2164-10-57-S2.zip › links/AEGY-PEP/AD-171-AEGY-PEP.txt]

>AD-171

AAEL005451-RA conserved hypothetical protein                          135   4e-033
AAEL014533-RA conserved hypothetical protein                           26   2.9  
AAEL013465-RA conserved hypothetical protein                           26   3.3  
AAEL012908-RA conserved hypothetical protein                           26   3.4  
AAEL014660-RA integrin alpha-ps                                        25   5.5  
AAEL000551-RA hypothetical protein                                     24      11
AAEL010835-RA mitogen-activated protein kinase kinase kinase           24      13
AAEL001194-RA fatty acid synthase                                      23      21
AAEL003780-RA hypothetical protein                                     23      22
AAEL002370-RA conserved hypothetical protein                           23      28
AAEL002370-RB conserved hypothetical protein                           23      28
AAEL015238-RA conserved hypothetical protein                           23      30
AAEL001566-RA bone morphogenetic protein                               23      30
AAEL007175-RA hypothetical protein                                     22      32
AAEL000082-RA Gustatory receptor 64a, putative                         22      34
AAEL008725-RA conserved hypothetical protein                           22      42
AAEL011372-RA hypothetical protein                                     22      46
AAEL002108-RA nucleolar essential protein 1 (nep1)                     22      60
AAEL008032-RA conserved hypothetical protein                           21      74
AAEL011762-RA conserved hypothetical protein                           21      99


==> AAEL005451-RA conserved hypothetical protein
          Length = 70

 Score =  135 bits (339), Expect = 4e-033,   Method: Compositional matrix adjust.
 Identities = 68/70 (97%), Positives = 69/70 (98%)

Query: 1  MPQEIKEVKDFLIKARRKDARAVKIKKNETNTKFKIRCSRYLYTLVVKDKEKAEKLKQSL 60
          MPQEIKEVKDFLIKARRKDARAVKIKKNE NTKFKIRCSRYLYTLVV+DKEKAEKLKQSL
Sbjct: 1  MPQEIKEVKDFLIKARRKDARAVKIKKNENNTKFKIRCSRYLYTLVVQDKEKAEKLKQSL 60

Query: 61 PPGLQVKEVK 70
          PPGLQVKEVK
Sbjct: 61 PPGLQVKEVK 70


==> AAEL014533-RA conserved hypothetical protein
          Length = 1184

 Score = 25.8 bits (55), Expect = 2.9,   Method: Compositional matrix adjust.
 Identities = 14/30 (46%), Positives = 17/30 (56%)

Query: 40  RYLYTLVVKDKEKAEKLKQSLPPGLQVKEV 69
           RY+YT  V  K   EKL   L PG  V+E+
Sbjct: 610 RYIYTNEVLAKGDVEKLVGQLHPGGTVEEM 639


==> AAEL013465-RA conserved hypothetical protein
          Length = 1043

 Score = 25.8 bits (55), Expect = 3.3,   Method: Compositional matrix adjust.
 Identities = 14/30 (46%), Positives = 17/30 (56%)

Query: 40  RYLYTLVVKDKEKAEKLKQSLPPGLQVKEV 69
           RY+YT  V  K   EKL   L PG  V+E+
Sbjct: 469 RYIYTNEVLAKGDVEKLVGQLHPGGTVEEM 498


==> AAEL012908-RA conserved hypothetical protein
          Length = 965

 Score = 25.8 bits (55), Expect = 3.4,   Method: Composition-based stats.
 Identities = 14/61 (22%), Positives = 35/61 (57%), Gaps = 3/61 (4%)

Query: 6   KEVKDFLIKA--RRKDARAVKIKKNETNTKFKIRCSRYLYTLVVKDKEKAEKLKQSLPPG 63
           +   D+++++  R  +  +  ++++ET+T      S+   TLV +D++  E L+ ++PP 
Sbjct: 608 RSTTDYVVRSTLRTTEEMSTTVEQSETSTALPSTSSKPPGTLVKQDRKTTE-LETNVPPT 666

Query: 64  L 64
           +
Sbjct: 667 M 667


==> AAEL014660-RA integrin alpha-ps
          Length = 740

 Score = 25.0 bits (53), Expect = 5.5,   Method: Composition-based stats.
 Identities = 10/31 (32%), Positives = 19/31 (61%)

Query: 10  DFLIKARRKDARAVKIKKNETNTKFKIRCSR 40
           +F  K   ++ ++ +I +NETN  FK  C++
Sbjct: 573 EFCDKCAIQEMKSERIAQNETNLVFKPNCAK 603


==> AAEL000551-RA hypothetical protein
          Length = 351

 Score = 23.9 bits (50), Expect =    11,   Method: Composition-based stats.
 Identities = 13/35 (37%), Positives = 19/35 (54%), Gaps = 1/35 (2%)

Query: 2   PQEIKEVKDFLIKARRKDARAVKIKKN-ETNTKFK 35
           P+E +   +FL K +R+ A+    KK  E  T FK
Sbjct: 130 PRERRSASEFLTKPKRQVAQPAPPKKECEPGTNFK 164


==> AAEL010835-RA mitogen-activated protein kinase kinase kinase
          Length = 944

 Score = 23.9 bits (50), Expect =    13,   Method: Composition-based stats.
 Identities = 19/61 (31%), Positives = 30/61 (49%), Gaps = 6/61 (9%)

Query: 4   EIKEVKDFLIKARR------KDARAVKIKKNETNTKFKIRCSRYLYTLVVKDKEKAEKLK 57
           +I++ +  LIK R+      +D R V  +K E      ++ S     L  K+KE AE+ K
Sbjct: 352 DIQKYEQELIKKRKDEWKHAQDIRMVYQRKLERTNTMYLQLSAIYVQLKQKEKEIAEREK 411

Query: 58  Q 58
           Q
Sbjct: 412 Q 412


==> AAEL001194-RA fatty acid synthase
          Length = 2422

 Score = 23.1 bits (48), Expect =    21,   Method: Composition-based stats.
 Identities = 9/27 (33%), Positives = 13/27 (48%)

Query: 2   PQEIKEVKDFLIKARRKDARAVKIKKN 28
           PQE+  + DF  K R+       +K N
Sbjct: 333 PQEVNNITDFFCKDRKAPLLIGSVKSN 359


==> AAEL003780-RA hypothetical protein
          Length = 1893

 Score = 23.1 bits (48), Expect =    22,   Method: Composition-based stats.
 Identities = 13/26 (50%), Positives = 13/26 (50%)

Query: 24   KIKKNETNTKFKIRCSRYLYTLVVKD 49
            K  K  TN     R  RYLYT V KD
Sbjct: 1575 KFIKEGTNKVLVCRGYRYLYTWVRKD 1600


==> AAEL002370-RA conserved hypothetical protein
          Length = 736

 Score = 22.7 bits (47), Expect =    28,   Method: Composition-based stats.
 Identities = 13/42 (30%), Positives = 19/42 (45%)

Query: 14  KARRKDARAVKIKKNETNTKFKIRCSRYLYTLVVKDKEKAEK 55
           + RRKD R +K     T   F +   +  + L V   EK +K
Sbjct: 188 RLRRKDIRLLKALNVGTIIDFMVENKKVKFWLNVTSSEKVDK 229
