# Supplementary material for: The salivary gland transcriptome of the neotropical malaria vector Anopheles darlingi reveals accelerated evolution of genes relevant to hematophagy
Source: BMC Genomics. 2009 Jan 29;10:57. doi: 10.1186/1471-2164-10-57 (PMC2644710; doi:10.1186/1471-2164-10-57)
Supplement: Additional file 2 — Annotated sialotranscriptome of An. darlingi female mosquitoes. Hyperlinked Excel spreadsheet with deducted protein sequences. See description above. [file 1471-2164-10-57-S2.zip › links/AEGY-PEP/AD-174-AEGY-PEP.txt]

>AD-174

AAEL003723-RA lysozyme P, putative                                    144   1e-035
AAEL003712-RA lysozyme P, putative                                    137   2e-033
AAEL010100-RC lysozyme P, putative                                    122   5e-029
AAEL010100-RA lysozyme P, putative                                    122   5e-029
AAEL010100-RB lysozyme P, putative                                    122   5e-029
AAEL015404-RA lysozyme P, putative                                    120   2e-028
AAEL005988-RA conserved hypothetical protein                          102   4e-023
AAEL009670-RA lysozyme P, putative                                    100   2e-022
AAEL001178-RA serine protease                                          30   0.43 
AAEL009388-RA conserved hypothetical protein                           28   0.92 
AAEL013594-RA conserved hypothetical protein                           28   1.6  
AAEL014882-RA conserved hypothetical protein                           27   3.1  
AAEL003322-RA protein phosphatase-7                                    27   3.7  
AAEL007041-RA low-density lipoprotein receptor (ldl)                   27   3.8  
AAEL009674-RA conserved hypothetical protein                           26   5.7  
AAEL008602-RA conserved hypothetical protein                           26   5.9  
AAEL014756-RA hypothetical protein                                     25   7.4  
AAEL004673-RA conserved hypothetical protein                           25   8.7  
AAEL002339-RA conserved hypothetical protein                           25      10
AAEL002230-RA chromodomain helicase dna binding protein                25      10
AAEL006947-RA tachykinin receptor                                      24      19
AAEL002790-RA hypothetical protein                                     24      20
AAEL012446-RA survivin                                                 24      23
AAEL008773-RA laminin A chain, putative                                24      23
AAEL009259-RA conserved hypothetical protein                           24      24


==> AAEL003723-RA lysozyme P, putative
          Length = 148

 Score =  144 bits (363), Expect = 1e-035,   Method: Compositional matrix adjust.
 Identities = 70/142 (49%), Positives = 90/142 (63%), Gaps = 4/142 (2%)

Query: 3   NLYAVTVLLFVAFLAVSHGKVYRKCELARIMQNNGFPREQLRDWMCLVQNESGFNTSAIN 62
           NL  V V LF         K + KC LA+ +   GF +  LR+W+CLVQNESG +T+  N
Sbjct: 5   NLLIVLVGLFALLSVNVEAKKFDKCSLAKALLAQGFNKADLRNWVCLVQNESGMDTNKKN 64

Query: 63  YNRRGTIDYGLFQINNRYWCDSS----FGSNDCKITCKSLLDDDIANDLKCIKLIYKRHK 118
            NR G+ D+GLFQIN+RYWCD        SN+CKI C  LL DDI+    C+K IYKRH 
Sbjct: 65  NNRNGSTDWGLFQINDRYWCDPQDKKKKTSNECKIKCSELLKDDISKASACVKKIYKRHG 124

Query: 119 FTAWVAWNNKCQGKALPTVNEC 140
           + AW  W N+C+GKALP +++C
Sbjct: 125 YRAWYGWLNRCEGKALPDLSKC 146


==> AAEL003712-RA lysozyme P, putative
          Length = 148

 Score =  137 bits (344), Expect = 2e-033,   Method: Compositional matrix adjust.
 Identities = 65/141 (46%), Positives = 86/141 (60%), Gaps = 4/141 (2%)

Query: 4   LYAVTVLLFVAFLAVSHGKVYRKCELARIMQNNGFPREQLRDWMCLVQNESGFNTSAINY 63
           L  V V LFV   +    K + KC LA+ +   GF +  LR+W+CLVQNES  +T+  + 
Sbjct: 6   LPIVLVGLFVLLASTIEAKKFDKCSLAKALLAQGFSKADLRNWVCLVQNESSMDTNKKHN 65

Query: 64  NRRGTIDYGLFQINNRYWCDSS----FGSNDCKITCKSLLDDDIANDLKCIKLIYKRHKF 119
           N  G+ D+GLFQIN+RYWCD        SN+CK+ C   L  DI+    C K IYKRH F
Sbjct: 66  NSNGSTDWGLFQINDRYWCDPQDKKKKTSNECKVKCSEFLKSDISKASTCAKKIYKRHGF 125

Query: 120 TAWVAWNNKCQGKALPTVNEC 140
           +AW  W NKC+GK LP +++C
Sbjct: 126 SAWYGWTNKCKGKVLPDLSKC 146


==> AAEL010100-RC lysozyme P, putative
          Length = 146

 Score =  122 bits (306), Expect = 5e-029,   Method: Compositional matrix adjust.
 Identities = 57/138 (41%), Positives = 82/138 (59%), Gaps = 1/138 (0%)

Query: 4   LYAVTVLLFVAFLAVSHGKVYRKCELARIMQNNGFPREQLRDWMCLVQNESGFNTSAINY 63
           LYA +VLL V   A S  KV++KC+LA+ +  NG  R    +W+CL   ESG +T+ +  
Sbjct: 9   LYAASVLL-VLLPAFSEAKVFKKCDLAKELGKNGISRTFHGNWICLANAESGLDTTKMTQ 67

Query: 64  NRRGTIDYGLFQINNRYWCDSSFGSNDCKITCKSLLDDDIANDLKCIKLIYKRHKFTAWV 123
               T  YG+FQIN++ WC S      C + C+  LDD+I ND++C+K+I  R  F  W 
Sbjct: 68  MPNLTASYGIFQINSKQWCRSGRKGGVCNMKCEDFLDDNITNDIECVKIIQSRLGFNGWP 127

Query: 124 AWNNKCQGKALPTVNECF 141
            W  KC+GK LP ++ C+
Sbjct: 128 VWVKKCKGKELPNISNCY 145


==> AAEL010100-RA lysozyme P, putative
          Length = 146

 Score =  122 bits (306), Expect = 5e-029,   Method: Compositional matrix adjust.
 Identities = 57/138 (41%), Positives = 82/138 (59%), Gaps = 1/138 (0%)

Query: 4   LYAVTVLLFVAFLAVSHGKVYRKCELARIMQNNGFPREQLRDWMCLVQNESGFNTSAINY 63
           LYA +VLL V   A S  KV++KC+LA+ +  NG  R    +W+CL   ESG +T+ +  
Sbjct: 9   LYAASVLL-VLLPAFSEAKVFKKCDLAKELGKNGISRTFHGNWICLANAESGLDTTKMTQ 67

Query: 64  NRRGTIDYGLFQINNRYWCDSSFGSNDCKITCKSLLDDDIANDLKCIKLIYKRHKFTAWV 123
               T  YG+FQIN++ WC S      C + C+  LDD+I ND++C+K+I  R  F  W 
Sbjct: 68  MPNLTASYGIFQINSKQWCRSGRKGGVCNMKCEDFLDDNITNDIECVKIIQSRLGFNGWP 127

Query: 124 AWNNKCQGKALPTVNECF 141
            W  KC+GK LP ++ C+
Sbjct: 128 VWVKKCKGKELPNISNCY 145


==> AAEL010100-RB lysozyme P, putative
          Length = 146

 Score =  122 bits (306), Expect = 5e-029,   Method: Compositional matrix adjust.
 Identities = 57/138 (41%), Positives = 82/138 (59%), Gaps = 1/138 (0%)

Query: 4   LYAVTVLLFVAFLAVSHGKVYRKCELARIMQNNGFPREQLRDWMCLVQNESGFNTSAINY 63
           LYA +VLL V   A S  KV++KC+LA+ +  NG  R    +W+CL   ESG +T+ +  
Sbjct: 9   LYAASVLL-VLLPAFSEAKVFKKCDLAKELGKNGISRTFHGNWICLANAESGLDTTKMTQ 67

Query: 64  NRRGTIDYGLFQINNRYWCDSSFGSNDCKITCKSLLDDDIANDLKCIKLIYKRHKFTAWV 123
               T  YG+FQIN++ WC S      C + C+  LDD+I ND++C+K+I  R  F  W 
Sbjct: 68  MPNLTASYGIFQINSKQWCRSGRKGGVCNMKCEDFLDDNITNDIECVKIIQSRLGFNGWP 127

Query: 124 AWNNKCQGKALPTVNECF 141
            W  KC+GK LP ++ C+
Sbjct: 128 VWVKKCKGKELPNISNCY 145


==> AAEL015404-RA lysozyme P, putative
          Length = 146

 Score =  120 bits (301), Expect = 2e-028,   Method: Compositional matrix adjust.
 Identities = 53/140 (37%), Positives = 80/140 (57%)

Query: 2   KNLYAVTVLLFVAFLAVSHGKVYRKCELARIMQNNGFPREQLRDWMCLVQNESGFNTSAI 61
           +N+  V  +L V     S  KV++KC+LA+ +  NG  R    +W+CL   ESG +T+ +
Sbjct: 6   QNILYVASVLLVLLATFSEAKVFKKCDLAKELGKNGISRTFHGNWICLANAESGLDTTKV 65

Query: 62  NYNRRGTIDYGLFQINNRYWCDSSFGSNDCKITCKSLLDDDIANDLKCIKLIYKRHKFTA 121
                 T  YG+FQIN++ WC S      C + C+  LDD+I ND++C+K+I  R  F  
Sbjct: 66  TQMPNLTASYGIFQINSKQWCRSGRKGGVCNMKCEDFLDDNITNDIECVKIIQSRLGFNG 125

Query: 122 WVAWNNKCQGKALPTVNECF 141
           W  W  KC+GK LP ++ C+
Sbjct: 126 WPVWVKKCKGKELPNISNCY 145


==> AAEL005988-RA conserved hypothetical protein
          Length = 877

 Score =  102 bits (255), Expect = 4e-023,   Method: Composition-based stats.
 Identities = 51/132 (38%), Positives = 75/132 (56%), Gaps = 8/132 (6%)

Query: 18  VSHGKVYRKCELAR-IMQNNGFPREQLRDWMCLVQNESGFNTSAIN-YNRRGTIDYGLFQ 75
           V  GK+Y +CELAR +   +  P EQ+  W+C+   ES +N SAI   N  G+ D+GLFQ
Sbjct: 574 VGVGKIYERCELARELYHVHQLPFEQIATWVCIAHRESNYNVSAIGRLNADGSEDHGLFQ 633

Query: 76  INNRYWCDSSFGSNDCKITCKSLLDDDIANDLKCIKLIYKRHK------FTAWVAWNNKC 129
           I + YWC        C I C  L D+D+++D++C+K I++ H       FTAW  +   C
Sbjct: 634 ITDIYWCSPPGKGWVCGIACSDLEDNDLSDDVECMKKIHEEHTRLSGDGFTAWAVYRPYC 693

Query: 130 QGKALPTVNECF 141
           QG++   +  CF
Sbjct: 694 QGRSDHYIKGCF 705


 Score = 99.0 bits (245), Expect = 5e-022,   Method: Composition-based stats.
 Identities = 51/133 (38%), Positives = 78/133 (58%), Gaps = 9/133 (6%)

Query: 18  VSHGKVYRKCELARIMQNN-GFPREQLRDWMCLVQNESGFNTSAIN-YNRRGTIDYGLFQ 75
           V  GKVY +CELA  +++      E +  W+C+  +ES FNTSA    N  G+ D+GLFQ
Sbjct: 172 VEVGKVYERCELANELRDKYQMEPEHISTWVCIAYHESRFNTSAEGRLNADGSGDHGLFQ 231

Query: 76  INNRYWCDS-SFGSNDCKITCKSLLDDDIANDLKCIKLIYKRHK------FTAWVAWNNK 128
           I++ YWC + S     C +TC+ + ++DI++D++CIK I+  H+      F AW  +   
Sbjct: 232 ISDIYWCSTGSSPGKACGVTCEDMRNNDISDDIRCIKTIFDEHRRISGNGFNAWSVYKPY 291

Query: 129 CQGKALPTVNECF 141
           CQG+    V+ CF
Sbjct: 292 CQGREESFVHNCF 304


 Score = 88.6 bits (218), Expect = 8e-019,   Method: Composition-based stats.
 Identities = 45/137 (32%), Positives = 78/137 (56%), Gaps = 12/137 (8%)

Query: 7   VTVLLFVAFLAVSHG-KVYRKCELARIMQNNGFPREQLRDWMCLVQNESGFNTSAINYNR 65
           +TV +F+       G ++Y++CELAR +     P +++ DW+C+ ++ S FN+SAIN   
Sbjct: 2   ITVAVFILLTNDRAGARIYKRCELARELALKQVPEDEIGDWLCIAEHGSRFNSSAINLKY 61

Query: 66  R---GTIDYGLFQINNRYWCDSSFGSNDCKITCKSLLDDDIANDLKCIKLIYKRHK---- 118
           +   G+  YG+FQI+++Y C  S  S+ C + C  L DD++ +D+ C++ IY  +     
Sbjct: 62  KPFGGSAYYGIFQISDQYGCLKS--SSICGLICADLKDDEVEDDIDCMRKIYGEYSREIG 119

Query: 119 --FTAWVAWNNKCQGKA 133
             F AW  +   C+  A
Sbjct: 120 DGFAAWPVYKKHCRNPA 136


 Score = 83.6 bits (205), Expect = 2e-017,   Method: Composition-based stats.
 Identities = 51/133 (38%), Positives = 71/133 (53%), Gaps = 7/133 (5%)

Query: 16  LAVSHGKVYRKCELARIMQ-NNGFPREQLRDWMCLVQNESGFNTSAINYNRRGTIDYGLF 74
           + VS GKVY +CELAR +   +  P E    W C+ Q +S FNTSA+ Y       +G+F
Sbjct: 420 IGVSRGKVYNRCELARELHYKHQLPIEVSAMWTCIAQYQSNFNTSAVGYGGGDVQYHGMF 479

Query: 75  QINNRYWCDSSFGSNDCKITCKSLLDDDIANDLKCIKLIYKRHK------FTAWVAWNNK 128
           Q+++ YWC        C + C  L DDDI++DL C+K IY  H+      F AW  +   
Sbjct: 480 QLSDEYWCSPPGRGWVCGLPCSDLEDDDISDDLACMKHIYDEHQRISGDGFNAWAVYQPY 539

Query: 129 CQGKALPTVNECF 141
           C+G A   +  CF
Sbjct: 540 CKGNAQNMIKGCF 552


 Score = 30.4 bits (67), Expect = 0.23,   Method: Composition-based stats.
 Identities = 14/29 (48%), Positives = 20/29 (68%), Gaps = 1/29 (3%)

Query: 18  VSHGKVYRKCELAR-IMQNNGFPREQLRD 45
           VS GK+Y +CELA  ++    FP+EQ+ D
Sbjct: 332 VSIGKIYDRCELANDLLHKFKFPKEQIFD 360


 Score = 24.6 bits (52), Expect =    12,   Method: Composition-based stats.
 Identities = 18/57 (31%), Positives = 25/57 (43%), Gaps = 7/57 (12%)

Query: 92  KITCKSLLDDDIANDLKCIK-LIYKRHK------FTAWVAWNNKCQGKALPTVNECF 141
           KI  +  L +D+ +  K  K  I+  H+      F AW  +   CQGKA      CF
Sbjct: 336 KIYDRCELANDLLHKFKFPKEQIFDEHQRLSGDGFNAWSVYKPYCQGKADIYAKGCF 392


==> AAEL009670-RA lysozyme P, putative
          Length = 144

 Score =  100 bits (248), Expect = 2e-022,   Method: Compositional matrix adjust.
 Identities = 43/120 (35%), Positives = 68/120 (56%), Gaps = 3/120 (2%)

Query: 14  AFLAVSHGKVYRKCELARIMQNN-GFPREQLRDWMCLVQNESGFNTSAINYNRRGTIDYG 72
                   K + +CELA+++     F + ++ +++CL Q ES   TS  + N  G+ DYG
Sbjct: 15  GLFGFGETKTFSECELAKLLHRTYNFDKNKVNNFVCLAQAESSLTTSKTHKNSNGSTDYG 74

Query: 73  LFQINNRYWCDSS--FGSNDCKITCKSLLDDDIANDLKCIKLIYKRHKFTAWVAWNNKCQ 130
           LFQINN+YWC S+     N+CK++C  L+ +DI   + C   ++ RH + AW  W +KC 
Sbjct: 75  LFQINNKYWCSSAGFTSGNECKVSCADLMTNDITKAVNCANKVFARHGYNAWYGWKSKCS 134


==> AAEL001178-RA serine protease
          Length = 247

 Score = 29.6 bits (65), Expect = 0.43,   Method: Compositional matrix adjust.
 Identities = 18/69 (26%), Positives = 26/69 (37%), Gaps = 10/69 (14%)

Query: 71  YGLFQINNRYWCDSSF--GSNDCKITCKSLLDDDIANDLKCIKLIYKRHKFTAWVAWNNK 128
           Y  FQI NR  C      G + C+         D    L+ +     RH+    V+W  +
Sbjct: 165 YFRFQITNRMMCAGYLDGGRDSCQ--------GDSGGPLQLVNPSTGRHEIVGVVSWGKE 216

Query: 129 CQGKALPTV 137
           C  +  P V
Sbjct: 217 CAQRNYPGV 225


==> AAEL009388-RA conserved hypothetical protein
          Length = 589

 Score = 28.5 bits (62), Expect = 0.92,   Method: Composition-based stats.
 Identities = 12/33 (36%), Positives = 21/33 (63%)

Query: 28  ELARIMQNNGFPREQLRDWMCLVQNESGFNTSA 60
           EL +++Q  G  + ++RD    ++NE G NT+A
Sbjct: 525 ELIKLVQETGAIKREVRDLEDQIENEKGRNTAA 557
