# Supplementary material for: The salivary gland transcriptome of the neotropical malaria vector Anopheles darlingi reveals accelerated evolution of genes relevant to hematophagy
Source: BMC Genomics. 2009 Jan 29;10:57. doi: 10.1186/1471-2164-10-57 (PMC2644710; doi:10.1186/1471-2164-10-57)
Supplement: Additional file 2 — Annotated sialotranscriptome of An. darlingi female mosquitoes. Hyperlinked Excel spreadsheet with deducted protein sequences. See description above. [file 1471-2164-10-57-S2.zip › links/AEGY-PEP/AD-178-AEGY-PEP.txt]

>AD-178

AAEL000597-RA cadherin                                                 27   1.1  
AAEL001196-RA cadherin                                                 25   4.0  
AAEL008530-RA conserved hypothetical protein                           25   6.9  
AAEL005229-RA ptpla domain protein                                     25   7.4  
AAEL005059-RA ptpla domain protein                                     25   7.6  
AAEL008067-RC conserved hypothetical protein                           24      12
AAEL008067-RB conserved hypothetical protein                           24      12
AAEL006612-RA conserved hypothetical protein                           24      12
AAEL005281-RA hypothetical protein                                     24      13
AAEL002945-RA conserved hypothetical protein                           23      19
AAEL007979-RA tyrosine transporter                                     23      19
AAEL014180-RA conserved hypothetical protein                           23      23
AAEL011918-RA hypothetical protein                                     23      27
AAEL014313-RA dynein heavy chain                                       23      28
AAEL005962-RA conserved hypothetical protein                           23      31
AAEL015571-RA conserved hypothetical protein                           22      35
AAEL007755-RA conserved hypothetical protein                           22      36
AAEL005363-RA galactosyltransferase                                    22      36
AAEL006656-RA conserved hypothetical protein                           22      38
AAEL002627-RA conserved hypothetical protein                           22      38
AAEL011903-RA zinc finger protein                                      22      41
AAEL000741-RA ecdysone-induced protein 74EF (ETS transcription f...    22      43
AAEL012378-RA serine-type protease inhibitor                           22      44
AAEL008377-RA hypothetical protein                                     22      50
AAEL012861-RA conserved hypothetical protein                           22      56


==> AAEL000597-RA cadherin
          Length = 1743

 Score = 27.3 bits (59), Expect = 1.1,   Method: Composition-based stats.
 Identities = 12/41 (29%), Positives = 22/41 (53%), Gaps = 2/41 (4%)

Query: 28  ITDSTGVAGEEFVAIRRTDGTGNRTL--PLCWAIKLSPTAF 66
           + D++G   ++F  +R  DGTG+  +  PL +  +L    F
Sbjct: 430 VIDNSGYGADKFTMVRNNDGTGSLKIVQPLDYEDQLQSNGF 470


==> AAEL001196-RA cadherin
          Length = 1653

 Score = 25.4 bits (54), Expect = 4.0,   Method: Composition-based stats.
 Identities = 9/23 (39%), Positives = 15/23 (65%)

Query: 28  ITDSTGVAGEEFVAIRRTDGTGN 50
           I +S+G   ++F  I+  DGTG+
Sbjct: 343 IIESSGYGADKFAMIKNNDGTGS 365


==> AAEL008530-RA conserved hypothetical protein
          Length = 414

 Score = 24.6 bits (52), Expect = 6.9,   Method: Composition-based stats.
 Identities = 14/35 (40%), Positives = 18/35 (51%), Gaps = 3/35 (8%)

Query: 41  AIRRTDGTGNRTLPLCWAIKLSPTAFVGEADCVRH 75
           AI RT  +G R    C+ I++SP    G AD   H
Sbjct: 293 AILRTPVSGRRREHYCYEIRISPN---GTADGGHH 324


==> AAEL005229-RA ptpla domain protein
          Length = 228

 Score = 24.6 bits (52), Expect = 7.4,   Method: Compositional matrix adjust.
 Identities = 10/26 (38%), Positives = 12/26 (46%)

Query: 59  IKLSPTAFVGEADCVRHYRKHPNSDD 84
           I L PT F+GE  C    + H    D
Sbjct: 149 IPLYPTGFIGELLCFYWAQSHFRETD 174


==> AAEL005059-RA ptpla domain protein
          Length = 193

 Score = 24.6 bits (52), Expect = 7.6,   Method: Compositional matrix adjust.
 Identities = 10/26 (38%), Positives = 12/26 (46%)

Query: 59  IKLSPTAFVGEADCVRHYRKHPNSDD 84
           I L PT F+GE  C    + H    D
Sbjct: 114 IPLYPTGFIGELLCFYWAQSHFRETD 139


==> AAEL008067-RC conserved hypothetical protein
          Length = 548

 Score = 23.9 bits (50), Expect =    12,   Method: Composition-based stats.
 Identities = 13/22 (59%), Positives = 14/22 (63%)

Query: 8   IIVQLIVLQVLLLLVVLVVAIT 29
           I V L VLQV+LLLV     IT
Sbjct: 479 INVVLTVLQVILLLVATAAGIT 500


==> AAEL008067-RB conserved hypothetical protein
          Length = 552

 Score = 23.9 bits (50), Expect =    12,   Method: Composition-based stats.
 Identities = 13/22 (59%), Positives = 14/22 (63%)

Query: 8   IIVQLIVLQVLLLLVVLVVAIT 29
           I V L VLQV+LLLV     IT
Sbjct: 483 INVVLTVLQVILLLVATAAGIT 504


==> AAEL006612-RA conserved hypothetical protein
          Length = 478

 Score = 23.9 bits (50), Expect =    12,   Method: Composition-based stats.
 Identities = 10/24 (41%), Positives = 14/24 (58%)

Query: 60  KLSPTAFVGEADCVRHYRKHPNSD 83
           K+  TAF  EA   +H  KH N++
Sbjct: 103 KICATAFKSEAALRQHLNKHANAN 126


==> AAEL005281-RA hypothetical protein
          Length = 839

 Score = 23.9 bits (50), Expect =    13,   Method: Composition-based stats.
 Identities = 10/34 (29%), Positives = 18/34 (52%)

Query: 46  DGTGNRTLPLCWAIKLSPTAFVGEADCVRHYRKH 79
           DG  NR +P  +  +L+P A + + D + +   H
Sbjct: 73  DGDYNREIPAQYQSRLNPQANITDDDKISYSAPH 106


==> AAEL002945-RA conserved hypothetical protein
          Length = 292

 Score = 23.1 bits (48), Expect =    19,   Method: Composition-based stats.
 Identities = 8/16 (50%), Positives = 11/16 (68%)

Query: 70 ADCVRHYRKHPNSDDL 85
          A C++ Y KHPN  +L
Sbjct: 38 ARCLQDYPKHPNRTNL 53
