# Supplementary material for: The salivary gland transcriptome of the neotropical malaria vector Anopheles darlingi reveals accelerated evolution of genes relevant to hematophagy
Source: BMC Genomics. 2009 Jan 29;10:57. doi: 10.1186/1471-2164-10-57 (PMC2644710; doi:10.1186/1471-2164-10-57)
Supplement: Additional file 2 — Annotated sialotranscriptome of An. darlingi female mosquitoes. Hyperlinked Excel spreadsheet with deducted protein sequences. See description above. [file 1471-2164-10-57-S2.zip › links/AEGY-PEP/AD-180-AEGY-PEP.txt]

>AD-180

AAEL009825-RA 60S ribosomal protein L13a                              182   6e-047
AAEL010414-RA set domain protein                                       31   0.28 
AAEL002141-RA endothelin-converting enzyme                             30   0.47 
AAEL001169-RA ribosome biogenesis protein bop1 (block of prolife...    28   1.6  
AAEL009976-RA hypothetical protein                                     28   1.9  
AAEL010871-RA hypothetical protein                                     27   3.3  
AAEL011809-RA glucose dehydrogenase                                    27   4.1  
AAEL010548-RA Inhibitor of nuclear factor kappa B kinase beta su...    27   4.6  
AAEL008670-RA protein tara (trio-associated repeat on actin)           27   6.2  
AAEL002037-RA hypothetical protein                                     26   8.3  
AAEL000608-RA conserved hypothetical protein                           26      10
AAEL003245-RA Inhibitor of nuclear factor kappa B kinase beta su...    26      12
AAEL002195-RA conserved hypothetical protein                           25      21
AAEL009883-RA 26S protease (S4) regulatory subunit, putative           24      27
AAEL012282-RB prohibitin                                               24      30
AAEL013952-RA prohibitin                                               24      30
AAEL012282-RA prohibitin                                               24      30
AAEL012282-RC prohibitin                                               24      38
AAEL004812-RA kinesin-like protein KIF1A                               24      40


==> AAEL009825-RA 60S ribosomal protein L13a
          Length = 192

 Score =  182 bits (463), Expect = 6e-047,   Method: Compositional matrix adjust.
 Identities = 84/97 (86%), Positives = 89/97 (91%)

Query: 1   MLWKAIRGMVPHKTKRGQNALRHLKVYEGIPPPFDRQKRLVVPIALRQLCLRPDRKYCSV 60
           MLWKA+RGMVPHKTKRG NAL+ LKVYEGIP PFDRQKRL VP A+RQLCLRPDRK+C V
Sbjct: 81  MLWKAVRGMVPHKTKRGHNALKRLKVYEGIPSPFDRQKRLCVPTAMRQLCLRPDRKFCDV 140

Query: 61  DRVAHEVGWKYRDVVNNLEAKRKIKARLSYLHKKKLK 97
            RVAHEVGWKYRDVVNNLEAKRKIK+RLSYLH KKLK
Sbjct: 141 GRVAHEVGWKYRDVVNNLEAKRKIKSRLSYLHSKKLK 177


==> AAEL010414-RA set domain protein
          Length = 1480

 Score = 31.2 bits (69), Expect = 0.28,   Method: Composition-based stats.
 Identities = 21/75 (28%), Positives = 34/75 (45%)

Query: 111  IKPQNEVLKQYGYLTSEFEKKYTRTASSATSTKLGKRERQDLYLAAKAERKASRLEAKKL 170
            IK   E+   Y + +   EKK     +S  S  +G++ R  L  A+ +     R ++ K 
Sbjct: 1326 IKAGEELTFNYNFESKSDEKKVCHCNASKCSGFIGQKYRPPLESASGSASTGKRRKSDKK 1385

Query: 171  GKVVKRKSKAKAKAK 185
            GK  KR+  A A  +
Sbjct: 1386 GKASKRRKSAVADKR 1400


==> AAEL002141-RA endothelin-converting enzyme
          Length = 929

 Score = 30.4 bits (67), Expect = 0.47,   Method: Composition-based stats.
 Identities = 24/70 (34%), Positives = 36/70 (51%), Gaps = 5/70 (7%)

Query: 53  PDRKYCSVDRVAHEVGWKYRDVVNNLEAKRKIKARLSYLHKKKLKKITWKARVAVADSIK 112
           PD +Y  +  +  +VG    D+VN   AKR    R     K  L+KI W +    A+SI+
Sbjct: 143 PDDRYDDLHSIPDDVG--RSDIVNFFRAKR-FSNRQRKAKKSVLQKIAW-SNDGSAESIR 198

Query: 113 -PQNEVLKQY 121
             Q E++K+Y
Sbjct: 199 SAQVEIMKKY 208


==> AAEL001169-RA ribosome biogenesis protein bop1 (block of
           proliferation 1 protein)
          Length = 866

 Score = 28.5 bits (62), Expect = 1.6,   Method: Compositional matrix adjust.
 Identities = 17/66 (25%), Positives = 30/66 (45%), Gaps = 5/66 (7%)

Query: 49  LCLRPDRKYCSVDRVAHEVGWKYRDVVNNLEAKRKIKARLSYLHKKKLKKITWKARVAVA 108
           L   P  +    +R+   V W     V+  E +RK   R+   H K++K++TW  R    
Sbjct: 615 LAEAPKSETVDNERITTAVQW-----VDFTEEERKSGVRIVINHFKEIKQVTWHGRGDYF 669

Query: 109 DSIKPQ 114
            ++ P+
Sbjct: 670 ATVMPE 675


==> AAEL009976-RA hypothetical protein
          Length = 1620

 Score = 28.5 bits (62), Expect = 1.9,   Method: Composition-based stats.
 Identities = 15/38 (39%), Positives = 20/38 (52%)

Query: 129 EKKYTRTASSATSTKLGKRERQDLYLAAKAERKASRLE 166
           EK     AS  +S   G +ERQ + L A+ E+K   LE
Sbjct: 413 EKLTNHVASFVSSIPPGPKERQQMALKAELEQKKRELE 450


==> AAEL010871-RA hypothetical protein
          Length = 1183

 Score = 27.3 bits (59), Expect = 3.3,   Method: Composition-based stats.
 Identities = 15/38 (39%), Positives = 20/38 (52%)

Query: 129 EKKYTRTASSATSTKLGKRERQDLYLAAKAERKASRLE 166
           EK     AS  +S   G +ERQ + L A+ E+K   LE
Sbjct: 630 EKLTNHVASFVSSIPPGPKERQQMALKAELEQKKRELE 667


==> AAEL011809-RA glucose dehydrogenase
          Length = 612

 Score = 27.3 bits (59), Expect = 4.1,   Method: Composition-based stats.
 Identities = 11/20 (55%), Positives = 11/20 (55%)

Query: 68  GWKYRDVVNNLEAKRKIKAR 87
           GW Y DVV   E   KIK R
Sbjct: 163 GWSYNDVVKYFEKAEKIKGR 182


==> AAEL010548-RA Inhibitor of nuclear factor kappa B kinase beta
           subunit
          Length = 351

 Score = 26.9 bits (58), Expect = 4.6,   Method: Compositional matrix adjust.
 Identities = 26/81 (32%), Positives = 38/81 (46%), Gaps = 14/81 (17%)

Query: 42  VPIALRQLCLRPDRKYCSVDRVAHEVGWKYRDVVNNLEAKRKIKARLSYLHKKKLKKITW 101
           +PI   + C   D +   ++RV+   G K  +V    E  R ++  +SYLH         
Sbjct: 95  LPILCMEYCEGGDLRR-VLNRVSSCSGLKELEV---REILRSLRNAISYLHN-------- 142

Query: 102 KARVAVADSIKPQNEVLKQYG 122
             R+   D IKP+N VLKQ G
Sbjct: 143 -LRITHRD-IKPENIVLKQMG 161


==> AAEL008670-RA protein tara (trio-associated repeat on actin)
          Length = 1258

 Score = 26.6 bits (57), Expect = 6.2,   Method: Compositional matrix adjust.
 Identities = 19/81 (23%), Positives = 43/81 (53%), Gaps = 2/81 (2%)

Query: 74  VVNNLEAKRKIKARLSYLHKKKLKKITWKARVAVADSIKP--QNEVLKQYGYLTSEFEKK 131
           ++++LE K + +     + K++      +A +A  D+++   QNEV ++      EF K+
Sbjct: 908 IIHDLEEKHQHEIAQLIVEKEQALAEETQATLAALDAMRKAHQNEVQREVARFKQEFLKQ 967

Query: 132 YTRTASSATSTKLGKRERQDL 152
           + +   S TS K  ++E +++
Sbjct: 968 FQKGGQSPTSVKEKEQELEEV 988


==> AAEL002037-RA hypothetical protein
          Length = 2884

 Score = 26.2 bits (56), Expect = 8.3,   Method: Composition-based stats.
 Identities = 16/55 (29%), Positives = 26/55 (47%), Gaps = 1/55 (1%)

Query: 62  RVAHEVGWKYRDVVNNLEAKRKIKARLSYLHKKKLKKITWKARVAV-ADSIKPQN 115
           RV  E GW+   V+  L    +IK  + Y   + L K+    +V +  D  KP++
Sbjct: 848 RVPLEKGWRRETVIRGLTKNGQIKGDVFYYPPQSLNKMKGMNQVQLYLDQFKPKD 902
