# Supplementary material for: The salivary gland transcriptome of the neotropical malaria vector Anopheles darlingi reveals accelerated evolution of genes relevant to hematophagy
Source: BMC Genomics. 2009 Jan 29;10:57. doi: 10.1186/1471-2164-10-57 (PMC2644710; doi:10.1186/1471-2164-10-57)
Supplement: Additional file 2 — Annotated sialotranscriptome of An. darlingi female mosquitoes. Hyperlinked Excel spreadsheet with deducted protein sequences. See description above. [file 1471-2164-10-57-S2.zip › links/AEGY-PEP/AD-184-AEGY-PEP.txt]

>AD-184

AAEL005270-RA conserved hypothetical protein                          209   2e-055
AAEL005259-RC conserved hypothetical protein                          149   4e-037
AAEL005259-RA conserved hypothetical protein                          149   5e-037
AAEL005259-RB conserved hypothetical protein                          148   8e-037
AAEL011180-RA conserved hypothetical protein                          142   4e-035
AAEL011177-RA conserved hypothetical protein                          119   5e-028
AAEL007236-RA conserved hypothetical protein                          111   9e-026
AAEL010392-RA hypothetical protein                                     99   4e-022
AAEL007246-RA conserved hypothetical protein                           80   2e-016
AAEL007238-RA conserved hypothetical protein                           67   3e-012
AAEL002879-RA heterogeneous nuclear ribonucleoprotein r                27   2.7  
AAEL007687-RA transmembrane 9 superfamily protein member 4             26   6.6  
AAEL015538-RA microtubule-associated protein tau                       25   8.0  
AAEL009702-RA conserved hypothetical protein                           25   9.2  
AAEL012206-RA microtubule-associated protein tau                       25      12
AAEL008100-RA conserved hypothetical protein                           25      14
AAEL006971-RA conserved hypothetical protein                           24      19
AAEL002729-RA hypothetical protein                                     24      20
AAEL000987-RA 60S ribosomal protein L8                                 23      33
AAEL010640-RA phosphoribosylamine-glycine ligase                       23      34
AAEL001399-RA conserved hypothetical protein                           23      39
AAEL001516-RB vesicle associated protein, putative                     23      41
AAEL005508-RA nadh-ubiquinone oxidoreductase 24 kda subunit            23      41
AAEL001516-RA vesicle associated protein, putative                     23      42
AAEL004055-RA conserved hypothetical protein                           23      46


==> AAEL005270-RA conserved hypothetical protein
          Length = 144

 Score =  209 bits (533), Expect = 2e-055,   Method: Compositional matrix adjust.
 Identities = 96/144 (66%), Positives = 117/144 (81%)

Query: 1   MATNWVPISVHGPHPPHMVPGGTDSDGCQIFVGRAHHAGDLLPAKVIPDKNAAYVPYGGQ 60
           MAT WV  + HGP+PP+MV GG DSDG  ++VGRA+HAGD+LPAKVIP KNAAY+ YGG+
Sbjct: 1   MATKWVWTNAHGPYPPNMVSGGQDSDGALLYVGRANHAGDVLPAKVIPQKNAAYIAYGGE 60

Query: 61  ETFVDQVEVLVHKQLIWDVASSGQVPLGAIIGGHTSDGETLYVGRTYHEGSHTVGKVQCS 120
           E  V+  EVL  K+LIWD A+ G +P  A++GG+T+DGE LY+GR YHEGS T+GKVQ S
Sbjct: 61  EVLVENFEVLCQKELIWDSATGGNIPPDAVVGGNTADGEPLYIGRAYHEGSQTIGKVQRS 120

Query: 121 HNCIYIPYGGAEVSLPTYEVLCER 144
           H C YIPYGGAEVS+PTY+VLCER
Sbjct: 121 HGCCYIPYGGAEVSVPTYDVLCER 144


==> AAEL005259-RC conserved hypothetical protein
          Length = 173

 Score =  149 bits (376), Expect = 4e-037,   Method: Compositional matrix adjust.
 Identities = 71/140 (50%), Positives = 92/140 (65%)

Query: 5   WVPISVHGPHPPHMVPGGTDSDGCQIFVGRAHHAGDLLPAKVIPDKNAAYVPYGGQETFV 64
           W   ++ GP P +MV  G D+DG  IF GRA H G+++PAKVIP KNA Y+ YGG+E   
Sbjct: 34  WQHCNIDGPFPTNMVRAGVDADGSVIFAGRAFHEGEMIPAKVIPSKNACYICYGGEEIMK 93

Query: 65  DQVEVLVHKQLIWDVASSGQVPLGAIIGGHTSDGETLYVGRTYHEGSHTVGKVQCSHNCI 124
           +  EVL     +W+ A++G VP GA+  G T DGE LY+GR  H G+ T GKV  SH C+
Sbjct: 94  EDFEVLRQGDFVWEFAANGVVPDGAVKMGATVDGEPLYMGRALHCGTQTPGKVHSSHGCL 153

Query: 125 YIPYGGAEVSLPTYEVLCER 144
           YIP+ GAE+S   YEVLC +
Sbjct: 154 YIPFEGAEISHAEYEVLCLK 173


==> AAEL005259-RA conserved hypothetical protein
          Length = 197

 Score =  149 bits (375), Expect = 5e-037,   Method: Compositional matrix adjust.
 Identities = 71/138 (51%), Positives = 91/138 (65%)

Query: 5   WVPISVHGPHPPHMVPGGTDSDGCQIFVGRAHHAGDLLPAKVIPDKNAAYVPYGGQETFV 64
           W   ++ GP P +MV  G D+DG  IF GRA H G+++PAKVIP KNA Y+ YGG+E   
Sbjct: 58  WQHCNIDGPFPTNMVRAGVDADGSVIFAGRAFHEGEMIPAKVIPSKNACYICYGGEEIMK 117

Query: 65  DQVEVLVHKQLIWDVASSGQVPLGAIIGGHTSDGETLYVGRTYHEGSHTVGKVQCSHNCI 124
           +  EVL     +W+ A++G VP GA+  G T DGE LY+GR  H G+ T GKV  SH C+
Sbjct: 118 EDFEVLRQGDFVWEFAANGVVPDGAVKMGATVDGEPLYMGRALHCGTQTPGKVHSSHGCL 177

Query: 125 YIPYGGAEVSLPTYEVLC 142
           YIP+ GAE+S   YEVLC
Sbjct: 178 YIPFEGAEISHAEYEVLC 195


 Score = 35.4 bits (80), Expect = 0.009,   Method: Compositional matrix adjust.
 Identities = 22/66 (33%), Positives = 30/66 (45%)

Query: 8   ISVHGPHPPHMVPGGTDSDGCQIFVGRAHHAGDLLPAKVIPDKNAAYVPYGGQETFVDQV 67
            + +G  P   V  G   DG  +++GRA H G   P KV       Y+P+ G E    + 
Sbjct: 132 FAANGVVPDGAVKMGATVDGEPLYMGRALHCGTQTPGKVHSSHGCLYIPFEGAEISHAEY 191

Query: 68  EVLVHK 73
           EVL  K
Sbjct: 192 EVLCLK 197


==> AAEL005259-RB conserved hypothetical protein
          Length = 207

 Score =  148 bits (373), Expect = 8e-037,   Method: Compositional matrix adjust.
 Identities = 71/140 (50%), Positives = 92/140 (65%)

Query: 5   WVPISVHGPHPPHMVPGGTDSDGCQIFVGRAHHAGDLLPAKVIPDKNAAYVPYGGQETFV 64
           W   ++ GP P +MV  G D+DG  IF GRA H G+++PAKVIP KNA Y+ YGG+E   
Sbjct: 68  WQHCNIDGPFPTNMVRAGVDADGSVIFAGRAFHEGEMIPAKVIPSKNACYICYGGEEIMK 127

Query: 65  DQVEVLVHKQLIWDVASSGQVPLGAIIGGHTSDGETLYVGRTYHEGSHTVGKVQCSHNCI 124
           +  EVL     +W+ A++G VP GA+  G T DGE LY+GR  H G+ T GKV  SH C+
Sbjct: 128 EDFEVLRQGDFVWEFAANGVVPDGAVKMGATVDGEPLYMGRALHCGTQTPGKVHSSHGCL 187

Query: 125 YIPYGGAEVSLPTYEVLCER 144
           YIP+ GAE+S   YEVLC +
Sbjct: 188 YIPFEGAEISHAEYEVLCLK 207


==> AAEL011180-RA conserved hypothetical protein
          Length = 290

 Score =  142 bits (358), Expect = 4e-035,   Method: Compositional matrix adjust.
 Identities = 73/138 (52%), Positives = 89/138 (64%)

Query: 4   NWVPISVHGPHPPHMVPGGTDSDGCQIFVGRAHHAGDLLPAKVIPDKNAAYVPYGGQETF 63
           NW+P S H   PP  V  G D DG  I++GRA H GD LPAKVIP K AAYV + G E +
Sbjct: 6   NWMPWSAHQGIPPAGVYAGNDQDGSPIYIGRAFHEGDQLPAKVIPSKQAAYVSHNGVEIY 65

Query: 64  VDQVEVLVHKQLIWDVASSGQVPLGAIIGGHTSDGETLYVGRTYHEGSHTVGKVQCSHNC 123
               EVL  +   W  + +G VP GA++ G+T  GE LY+GRT+HEGS T GK+  SH C
Sbjct: 66  KSHFEVLSGQGFTWVHSGNGHVPTGAVLCGNTVSGEPLYIGRTHHEGSLTPGKIHRSHGC 125

Query: 124 IYIPYGGAEVSLPTYEVL 141
           +YIP+GGAE S   YEVL
Sbjct: 126 LYIPFGGAEQSFLNYEVL 143


 Score =  129 bits (325), Expect = 3e-031,   Method: Compositional matrix adjust.
 Identities = 69/142 (48%), Positives = 86/142 (60%)

Query: 3   TNWVPISVHGPHPPHMVPGGTDSDGCQIFVGRAHHAGDLLPAKVIPDKNAAYVPYGGQET 62
           + W   +   P PP  +  G D D   I+VGRA+H GD LPAKVIP K  AYV + GQE 
Sbjct: 149 STWTHCAAGAPVPPGAILAGHDVDTAPIYVGRAYHEGDQLPAKVIPSKQIAYVCHNGQEI 208

Query: 63  FVDQVEVLVHKQLIWDVASSGQVPLGAIIGGHTSDGETLYVGRTYHEGSHTVGKVQCSHN 122
                EVL +   IW  +  G VP  A+ GG TS GETLY+GR ++ GS T GKV  SH 
Sbjct: 209 AKHAFEVLCNGSTIWVPSGFGSVPPNAVFGGRTSTGETLYIGRAHYMGSLTPGKVHPSHQ 268

Query: 123 CIYIPYGGAEVSLPTYEVLCER 144
            +YIP+GG+EV++  YEVL E 
Sbjct: 269 TLYIPFGGSEVAIKNYEVLIEN 290


 Score = 84.0 bits (206), Expect = 2e-017,   Method: Compositional matrix adjust.
 Identities = 48/124 (38%), Positives = 64/124 (51%), Gaps = 2/124 (1%)

Query: 22  GTDSDGCQIFVGRAHHAGDLLPAKVIPDKNAAYVPYGGQETFVDQVEVLVHKQL-IWDVA 80
           G    G  +++GR HH G L P K+       Y+P+GG E      EVLV +Q   W   
Sbjct: 95  GNTVSGEPLYIGRTHHEGSLTPGKIHRSHGCLYIPFGGAEQSFLNYEVLVGQQKSTWTHC 154

Query: 81  SSGQ-VPLGAIIGGHTSDGETLYVGRTYHEGSHTVGKVQCSHNCIYIPYGGAEVSLPTYE 139
           ++G  VP GAI+ GH  D   +YVGR YHEG     KV  S    Y+ + G E++   +E
Sbjct: 155 AAGAPVPPGAILAGHDVDTAPIYVGRAYHEGDQLPAKVIPSKQIAYVCHNGQEIAKHAFE 214

Query: 140 VLCE 143
           VLC 
Sbjct: 215 VLCN 218


==> AAEL011177-RA conserved hypothetical protein
          Length = 471

 Score =  119 bits (297), Expect = 5e-028,   Method: Compositional matrix adjust.
 Identities = 65/143 (45%), Positives = 83/143 (58%), Gaps = 1/143 (0%)

Query: 2   ATNWVPISVHGP-HPPHMVPGGTDSDGCQIFVGRAHHAGDLLPAKVIPDKNAAYVPYGGQ 60
           A  WV  S      PP  V  G D DG  I+VGRA H GD+LPAKVIP +  AYV + G 
Sbjct: 27  AHTWVQWSADSAVQPPKAVKAGADHDGSPIYVGRASHYGDMLPAKVIPLRRVAYVTHDGL 86

Query: 61  ETFVDQVEVLVHKQLIWDVASSGQVPLGAIIGGHTSDGETLYVGRTYHEGSHTVGKVQCS 120
           E    + EVL      W    +G +P GA++ G T+ GE LY+GR +H GS T GK+  S
Sbjct: 87  ELSKPRFEVLCGLGFTWVPCENGNLPKGAVLCGKTAYGEQLYIGRAHHNGSVTPGKIIRS 146

Query: 121 HNCIYIPYGGAEVSLPTYEVLCE 143
           H C+YI + G E++ P YEVL +
Sbjct: 147 HGCLYIGFDGVELAHPKYEVLVD 169


 Score = 99.4 bits (246), Expect = 5e-022,   Method: Compositional matrix adjust.
 Identities = 56/142 (39%), Positives = 79/142 (55%), Gaps = 1/142 (0%)

Query: 2   ATNWVPISVHGPHPPHMVPGGTDSDGCQIFVGRAHHAGDLLPAKVIPDKNAAYVPYGGQE 61
           A +W   S   P P   V  G D DG  IFVGR  + G  LPAKVIP K   +  + G+E
Sbjct: 330 ALDWQASSNSLPVPRGAVLAGYDKDGSPIFVGRVQYQGSQLPAKVIPRKKLCHTCHKGRE 389

Query: 62  TFVDQVEVLVHKQLIWDVASSGQVPLGAIIGGHTSDGETLYVGRTYHEGSHTVGKVQCSH 121
             +   E L + ++ W V  SG +P  A++ G T  GET+Y+GR +H+GS T GKV    
Sbjct: 390 IEMTSYEALCNARVAW-VPFSGTIPAKAVVCGRTMWGETVYIGRGHHKGSLTPGKVLEHE 448

Query: 122 NCIYIPYGGAEVSLPTYEVLCE 143
             + IP+G  E+++  +E+L E
Sbjct: 449 RVLKIPFGWNELTISDFEILVE 470


 Score = 87.4 bits (215), Expect = 2e-018,   Method: Compositional matrix adjust.
 Identities = 52/140 (37%), Positives = 72/140 (51%), Gaps = 1/140 (0%)

Query: 4   NWVPISVHGPHPPHMVPGGTDSDGCQIFVGRAHHAGDLLPAKVIPDKNAAYVPYGGQETF 63
           +W+    +G  PP  +  G DSDG  I++GR +  G  LPAKVIP K   +    G E  
Sbjct: 181 HWISAQSNGRVPPGALLAGKDSDGAAIYLGRVYRFGLHLPAKVIPSKRMCHTGDEGLEFE 240

Query: 64  VDQVEVLVHKQLIWDVASSGQVPLGAIIGGHTSDGETLYVGRTYHEGSHTVGKVQCSHNC 123
           + + E L +  + W V   G  PL AI  G    GE LY GR  +EGS T GK+      
Sbjct: 241 MTEYEALCNANVSW-VPFRGIYPLNAIECGRDRYGEKLYFGRGRYEGSLTPGKILECSKI 299

Query: 124 IYIPYGGAEVSLPTYEVLCE 143
           + IPYG  E+ L  +++L +
Sbjct: 300 LKIPYGFKEIVLHEFDILVD 319


 Score = 77.4 bits (189), Expect = 2e-015,   Method: Compositional matrix adjust.
 Identities = 43/149 (28%), Positives = 74/149 (49%), Gaps = 12/149 (8%)

Query: 4   NWVPISVHGPHPPHMVPGGTDSDGCQIFVGRAHHAGDLLPAKVIPDKNAAYVPYGGQETF 63
           +WVP    G +P + +  G D  G +++ GR  + G L P K++       +PYG +E  
Sbjct: 253 SWVPF--RGIYPLNAIECGRDRYGEKLYFGRGRYEGSLTPGKILECSKILKIPYGFKEIV 310

Query: 64  VDQVEVLV---------HKQLIWDVASSGQ-VPLGAIIGGHTSDGETLYVGRTYHEGSHT 113
           + + ++LV          + L W  +S+   VP GA++ G+  DG  ++VGR  ++GS  
Sbjct: 311 LHEFDILVDNSLPTTKCSQALDWQASSNSLPVPRGAVLAGYDKDGSPIFVGRVQYQGSQL 370

Query: 114 VGKVQCSHNCIYIPYGGAEVSLPTYEVLC 142
             KV       +  + G E+ + +YE LC
Sbjct: 371 PAKVIPRKKLCHTCHKGREIEMTSYEALC 399


==> AAEL007236-RA conserved hypothetical protein
          Length = 297

 Score =  111 bits (278), Expect = 9e-026,   Method: Compositional matrix adjust.
 Identities = 60/139 (43%), Positives = 83/139 (59%), Gaps = 3/139 (2%)

Query: 2   ATNWVPISVHGPHPPHMVPGGTDSDGCQIFVGRAHHAGDLLPAKVIPDKNAAYVPYGGQE 61
           A  W+P + +G  PP+ V GG  SDG  +++ RA H G ++P K++    AAYV +GG E
Sbjct: 158 AACWIP-AANGEIPPNAVVGG--SDGEDMYIARAQHEGAIIPGKLLASHGAAYVAWGGAE 214

Query: 62  TFVDQVEVLVHKQLIWDVASSGQVPLGAIIGGHTSDGETLYVGRTYHEGSHTVGKVQCSH 121
               + EVL      +   S G++P  AI  G + DGE L++GR  HEG+ TVGKVQ SH
Sbjct: 215 NPKTEYEVLCDGNGTFVPTSGGEIPPNAIPAGESEDGEPLFIGRVAHEGTMTVGKVQQSH 274

Query: 122 NCIYIPYGGAEVSLPTYEV 140
              YIPYGG E++   YE+
Sbjct: 275 GVCYIPYGGQEMAFADYEI 293


 Score = 62.4 bits (150), Expect = 5e-011,   Method: Compositional matrix adjust.
 Identities = 30/67 (44%), Positives = 43/67 (64%), Gaps = 2/67 (2%)

Query: 77  WDVASSGQVPLGAIIGGHTSDGETLYVGRTYHEGSHTVGKVQCSHNCIYIPYGGAEVSLP 136
           W  A++G++P  A++GG  SDGE +Y+ R  HEG+   GK+  SH   Y+ +GGAE    
Sbjct: 161 WIPAANGEIPPNAVVGG--SDGEDMYIARAQHEGAIIPGKLLASHGAAYVAWGGAENPKT 218

Query: 137 TYEVLCE 143
            YEVLC+
Sbjct: 219 EYEVLCD 225


 Score = 48.9 bits (115), Expect = 7e-007,   Method: Compositional matrix adjust.
 Identities = 26/69 (37%), Positives = 35/69 (50%), Gaps = 1/69 (1%)

Query: 5   WVPISVHGPHPPHMVPGGTDSDGCQIFVGRAHHAGDLLPAKVIPDKNAAYVPYGGQETFV 64
           +VP S  G  PP+ +P G   DG  +F+GR  H G +   KV       Y+PYGGQE   
Sbjct: 230 FVPTS-GGEIPPNAIPAGESEDGEPLFIGRVAHEGTMTVGKVQQSHGVCYIPYGGQEMAF 288

Query: 65  DQVEVLVHK 73
              E+ V +
Sbjct: 289 ADYEIYVSQ 297


==> AAEL010392-RA hypothetical protein
          Length = 636

 Score = 99.4 bits (246), Expect = 4e-022,   Method: Compositional matrix adjust.
 Identities = 56/142 (39%), Positives = 79/142 (55%), Gaps = 1/142 (0%)

Query: 2   ATNWVPISVHGPHPPHMVPGGTDSDGCQIFVGRAHHAGDLLPAKVIPDKNAAYVPYGGQE 61
           A +W   S   P P   V  G D DG  IFVGR  + G  LPAKVIP K   +  + G+E
Sbjct: 495 ALDWQASSNSLPVPRGAVLAGYDKDGSPIFVGRVQYQGSQLPAKVIPRKKLCHTCHKGRE 554

Query: 62  TFVDQVEVLVHKQLIWDVASSGQVPLGAIIGGHTSDGETLYVGRTYHEGSHTVGKVQCSH 121
             +   E L + ++ W V  SG +P  A++ G T  GET+Y+GR +H+GS T GKV    
Sbjct: 555 IEMTSYEALCNARVAW-VPFSGTIPAKAVVCGRTMWGETVYIGRGHHKGSLTPGKVLEHE 613

Query: 122 NCIYIPYGGAEVSLPTYEVLCE 143
             + IP+G  E+++  +E+L E
Sbjct: 614 RVLKIPFGWNELTISDFEILVE 635


 Score = 87.8 bits (216), Expect = 1e-018,   Method: Compositional matrix adjust.
 Identities = 53/139 (38%), Positives = 71/139 (51%), Gaps = 1/139 (0%)

Query: 5   WVPISVHGPHPPHMVPGGTDSDGCQIFVGRAHHAGDLLPAKVIPDKNAAYVPYGGQETFV 64
           WV    +G  PP  +  G DSDG  I++GR +  G  LPAKVIP K   +    G E  +
Sbjct: 347 WVSAQSNGRVPPGALLAGKDSDGAAIYLGRVYRFGLHLPAKVIPSKRMCHTGDEGLEFEM 406

Query: 65  DQVEVLVHKQLIWDVASSGQVPLGAIIGGHTSDGETLYVGRTYHEGSHTVGKVQCSHNCI 124
            + E L +  + W V   G  PL AI  G    GE LY GR  +EGS T GK+      +
Sbjct: 407 TEYEALCNANVSW-VPFRGVYPLNAIECGRDRYGEKLYFGRGRYEGSLTPGKILECSKIL 465

Query: 125 YIPYGGAEVSLPTYEVLCE 143
            IPYG  E+ L  +++L +
Sbjct: 466 KIPYGFKEIVLHEFDILVD 484


 Score = 78.6 bits (192), Expect = 8e-016,   Method: Compositional matrix adjust.
 Identities = 54/152 (35%), Positives = 74/152 (48%), Gaps = 10/152 (6%)

Query: 1   MATNWVPISVHGPHPPHMVPGGTDSDGCQIFVGRAHHAGDLLPAKVIPDKNAAYVPYGGQ 60
           +   WVP   +G  P   V  G  + G Q+++GRAHH G + P K+I      Y+ + G 
Sbjct: 264 LGFTWVPCE-NGNLPKGAVLCGKTAYGEQLYIGRAHHNGSVTPGKIIRSHGCLYIGFDGV 322

Query: 61  ETFVDQVEVLV-----HKQLI---WDVA-SSGQVPLGAIIGGHTSDGETLYVGRTYHEGS 111
           E    + EVLV      KQ +   W  A S+G+VP GA++ G  SDG  +Y+GR Y  G 
Sbjct: 323 ELAHPKYEVLVDSRESQKQSVGGHWVSAQSNGRVPPGALLAGKDSDGAAIYLGRVYRFGL 382

Query: 112 HTVGKVQCSHNCIYIPYGGAEVSLPTYEVLCE 143
           H   KV  S    +    G E  +  YE LC 
Sbjct: 383 HLPAKVIPSKRMCHTGDEGLEFEMTEYEALCN 414


 Score = 78.2 bits (191), Expect = 1e-015,   Method: Compositional matrix adjust.
 Identities = 44/150 (29%), Positives = 74/150 (49%), Gaps = 12/150 (8%)

Query: 4   NWVPISVHGPHPPHMVPGGTDSDGCQIFVGRAHHAGDLLPAKVIPDKNAAYVPYGGQETF 63
           +WVP    G +P + +  G D  G +++ GR  + G L P K++       +PYG +E  
Sbjct: 418 SWVPF--RGVYPLNAIECGRDRYGEKLYFGRGRYEGSLTPGKILECSKILKIPYGFKEIV 475

Query: 64  VDQVEVLV---------HKQLIWDVAS-SGQVPLGAIIGGHTSDGETLYVGRTYHEGSHT 113
           + + ++LV          + L W  +S S  VP GA++ G+  DG  ++VGR  ++GS  
Sbjct: 476 LHEFDILVDNSLPTTKCSQALDWQASSNSLPVPRGAVLAGYDKDGSPIFVGRVQYQGSQL 535

Query: 114 VGKVQCSHNCIYIPYGGAEVSLPTYEVLCE 143
             KV       +  + G E+ + +YE LC 
Sbjct: 536 PAKVIPRKKLCHTCHKGREIEMTSYEALCN 565


 Score = 67.8 bits (164), Expect = 2e-012,   Method: Compositional matrix adjust.
 Identities = 33/76 (43%), Positives = 47/76 (61%)

Query: 68  EVLVHKQLIWDVASSGQVPLGAIIGGHTSDGETLYVGRTYHEGSHTVGKVQCSHNCIYIP 127
           +VL      W    +G +P GA++ G T+ GE LY+GR +H GS T GK+  SH C+YI 
Sbjct: 259 KVLCGLGFTWVPCENGNLPKGAVLCGKTAYGEQLYIGRAHHNGSVTPGKIIRSHGCLYIG 318

Query: 128 YGGAEVSLPTYEVLCE 143
           + G E++ P YEVL +
Sbjct: 319 FDGVELAHPKYEVLVD 334


==> AAEL007246-RA conserved hypothetical protein
          Length = 329

 Score = 80.1 bits (196), Expect = 2e-016,   Method: Compositional matrix adjust.
 Identities = 46/142 (32%), Positives = 72/142 (50%), Gaps = 2/142 (1%)

Query: 2   ATNWVPISVHGPHPPHMVPGGTDSDGCQIFVGRAHHAGDLLPAKVIPDKNAAYVPYGGQE 61
           ++ W+P +     P H   GG   +   +++GRA H G L P  V P+    ++ +G  E
Sbjct: 188 SSYWLP-NFKSDIPEHATVGGGTPNK-SLYIGRAKHRGSLTPGSVDPETWQCHIAWGSDE 245

Query: 62  TFVDQVEVLVHKQLIWDVASSGQVPLGAIIGGHTSDGETLYVGRTYHEGSHTVGKVQCSH 121
                 E L      +  +    +P+GAI GG++  GE L++GR   +  + VGKVQ SH
Sbjct: 246 HRKTYFEYLCRCSGRFVKSQGNHLPIGAIRGGYSEYGEPLFIGRVKMKEGYIVGKVQPSH 305

Query: 122 NCIYIPYGGAEVSLPTYEVLCE 143
              YIPY G E++   YE+L +
Sbjct: 306 AVCYIPYRGKEIAYKKYEILVQ 327


 Score = 75.1 bits (183), Expect = 1e-014,   Method: Compositional matrix adjust.
 Identities = 45/139 (32%), Positives = 71/139 (51%), Gaps = 3/139 (2%)

Query: 4   NWVPISVHGPHPPHMVPGGTDSDGCQIFVGRAHHAGDLLPAKVIPDKNAAYVPYGGQETF 63
            WV  + +G  P + +P G  S   + ++GRAH+ G + P +V   + A  + +GG E  
Sbjct: 42  RWV-WACNGAVPENGIPAG-GSGSRRYYIGRAHYEGSVTPGRVDLKRKACSIAWGGDEHL 99

Query: 64  VDQVEVLVHK-QLIWDVASSGQVPLGAIIGGHTSDGETLYVGRTYHEGSHTVGKVQCSHN 122
            +  EVL    + +     + +  L A   G + +GE L++GR  H+G    GKVQ SH 
Sbjct: 100 RNVYEVLCTPGRFVRITEENTESLLLASTAGMSEEGEPLFIGRVEHKGEMIYGKVQRSHG 159

Query: 123 CIYIPYGGAEVSLPTYEVL 141
             YI Y G E++  TYE+ 
Sbjct: 160 VCYIAYEGKELAFKTYELF 178


 Score = 56.2 bits (134), Expect = 4e-009,   Method: Compositional matrix adjust.
 Identities = 37/128 (28%), Positives = 55/128 (42%), Gaps = 7/128 (5%)

Query: 22  GTDSDGCQIFVGRAHHAGDLLPAKVIPDKNAAYVPYGGQETFVDQVEVLVHK------QL 75
           G   +G  +F+GR  H G+++  KV       Y+ Y G+E      E+ V          
Sbjct: 130 GMSEEGEPLFIGRVEHKGEMIYGKVQRSHGVCYIAYEGKELAFKTYELFVANVPMRLDSS 189

Query: 76  IWDVASSGQVPLGAIIGGHTSDGETLYVGRTYHEGSHTVGKVQCSHNCIYIPYGGAEVSL 135
            W       +P  A +GG T + ++LY+GR  H GS T G V       +I +G  E   
Sbjct: 190 YWLPNFKSDIPEHATVGGGTPN-KSLYIGRAKHRGSLTPGSVDPETWQCHIAWGSDEHRK 248

Query: 136 PTYEVLCE 143
             +E LC 
Sbjct: 249 TYFEYLCR 256


 Score = 43.1 bits (100), Expect = 4e-005,   Method: Compositional matrix adjust.
 Identities = 27/68 (39%), Positives = 33/68 (48%), Gaps = 1/68 (1%)

Query: 75  LIWDVASSGQVPLGAIIGGHTSDGETLYVGRTYHEGSHTVGKVQCSHNCIYIPYGGAEVS 134
           L W  A +G VP   I  G  S     Y+GR ++EGS T G+V        I +GG E  
Sbjct: 41  LRWVWACNGAVPENGIPAG-GSGSRRYYIGRAHYEGSVTPGRVDLKRKACSIAWGGDEHL 99

Query: 135 LPTYEVLC 142
              YEVLC
Sbjct: 100 RNVYEVLC 107


==> AAEL007238-RA conserved hypothetical protein
          Length = 179

 Score = 67.0 bits (162), Expect = 3e-012,   Method: Compositional matrix adjust.
 Identities = 46/134 (34%), Positives = 63/134 (47%), Gaps = 3/134 (2%)

Query: 5   WVPISVHGPHPPHMVPGGTDSDGCQIFVGRAHHAGDLLPAKVIPDKNAAYVPYGGQETFV 64
           WV  S +G  PP+ V  G + +   ++VGRA     + P  V P K A + P+GG+    
Sbjct: 39  WVKAS-NGEIPPNAVIAGHEGNQT-LYVGRAEVNNSIAPGSVNPQKRACFCPWGGKNHKR 96

Query: 65  DQVEVLVHKQLIWDVASSGQVPLGAIIGGHTSDGETLYVGRTYHEGSHTVGKVQCSHNCI 124
              EVL       +V S   + LG   GG +  GE LY+GR         GK+Q S+   
Sbjct: 97  PTYEVLCTPGQFVEVDSWNTLVLGTP-GGISEQGEPLYIGRNVQNSELISGKIQRSYFVC 155

Query: 125 YIPYGGAEVSLPTY 138
           YIPY   EV  P +
Sbjct: 156 YIPYKTKEVERPVF 169


 Score = 53.5 bits (127), Expect = 2e-008,   Method: Compositional matrix adjust.
 Identities = 31/83 (37%), Positives = 43/83 (51%), Gaps = 3/83 (3%)

Query: 60  QETFVDQVEVLVHKQLIWDVASSGQVPLGAIIGGHTSDGETLYVGRTYHEGSHTVGKVQC 119
              F+++ + L   Q  W  AS+G++P  A+I GH  + +TLYVGR     S   G V  
Sbjct: 24  NRRFLERWDKLNGMQ--WVKASNGEIPPNAVIAGHEGN-QTLYVGRAEVNNSIAPGSVNP 80

Query: 120 SHNCIYIPYGGAEVSLPTYEVLC 142
                + P+GG     PTYEVLC
Sbjct: 81  QKRACFCPWGGKNHKRPTYEVLC 103
