# Supplementary material for: The salivary gland transcriptome of the neotropical malaria vector Anopheles darlingi reveals accelerated evolution of genes relevant to hematophagy
Source: BMC Genomics. 2009 Jan 29;10:57. doi: 10.1186/1471-2164-10-57 (PMC2644710; doi:10.1186/1471-2164-10-57)
Supplement: Additional file 2 — Annotated sialotranscriptome of An. darlingi female mosquitoes. Hyperlinked Excel spreadsheet with deducted protein sequences. See description above. [file 1471-2164-10-57-S2.zip › links/AEGY-PEP/AD-186-AEGY-PEP.txt]

>AD-186

AAEL009506-RA 40S ribosomal protein S20                               231   6e-062
AAEL001139-RA br serine/threonine-protein kinase                       25   4.5  
AAEL000929-RA cytochrome c oxidase, subunit VIA, putative              25   5.5  
AAEL007783-RA centromere protein-A, putative                           25   7.8  
AAEL002829-RA kakapo                                                   25   7.9  
AAEL002714-RA kinesin-like protein KIF23 (mitotic kinesin-like p...    25   8.1  
AAEL003959-RA short-chain dehydrogenase                                24      11
AAEL007995-RA conserved hypothetical protein                           24      13
AAEL005749-RA lysosomal alpha-mannosidase (mannosidase alpha cla...    24      14
AAEL000758-RA ubiquitin-activating enzyme E1                           24      15
AAEL000758-RB ubiquitin-activating enzyme E1                           24      15
AAEL003030-RA hypothetical protein                                     24      17
AAEL001296-RA hypothetical protein                                     23      20
AAEL000581-RA conserved hypothetical protein                           23      21
AAEL010380-RA aldehyde oxidase                                         23      24
AAEL002800-RA dna polymerase epsilon, catalytic subunit                23      25
AAEL014706-RA LL5 beta protein, putative                               23      26
AAEL015383-RA hypoxia-inducible factor                                 23      27
AAEL007948-RA glutathione-s-transferase theta, gst                     23      27
AAEL001097-RA hypoxia-inducible factor                                 23      29
AAEL009332-RA hypothetical protein                                     23      30
AAEL004619-RA hypothetical protein                                     23      30
AAEL007889-RA f-spondin                                                23      31
AAEL000172-RA hypothetical protein                                     23      32
AAEL003837-RA ryanodine receptor 3, brain                              23      34


==> AAEL009506-RA 40S ribosomal protein S20
          Length = 120

 Score =  231 bits (588), Expect = 6e-062,   Method: Compositional matrix adjust.
 Identities = 112/119 (94%), Positives = 117/119 (98%)

Query: 1   MAATGKDLEKPVAETATVHRIRITLTSKNVRSLEKVCADLIAGAKKQKLRVKGPVRMPTK 60
           MAATGKD+EKPVAE ATVHRIRITLTS+NVRSLEKVCADLI+GAKKQKLRVKGPVRMPTK
Sbjct: 1   MAATGKDVEKPVAEAATVHRIRITLTSRNVRSLEKVCADLISGAKKQKLRVKGPVRMPTK 60

Query: 61  ILRITTRKTPCGEGSKTWDRFQMRIHKRIIDLHSPSEIVKQITSINIEPGVEAELTIAD 119
           ILRITTRKTPCGEGSKTWDRFQMR+HKRIIDLHSPSEIVKQITSINIEPGVE E+TIAD
Sbjct: 61  ILRITTRKTPCGEGSKTWDRFQMRLHKRIIDLHSPSEIVKQITSINIEPGVEVEVTIAD 119


==> AAEL001139-RA br serine/threonine-protein kinase
          Length = 774

 Score = 25.4 bits (54), Expect = 4.5,   Method: Compositional matrix adjust.
 Identities = 18/73 (24%), Positives = 29/73 (39%), Gaps = 2/73 (2%)

Query: 21  IRITLTSKNVRSLEKVCADLIAG--AKKQKLRVKGPVRMPTKILRITTRKTPCGEGSKTW 78
           I  TL S N+R   ++C  + A   +K+    +  P       +  TT       GS + 
Sbjct: 663 ITFTLISGNIRRFRRICEHIQAQVCSKRYPAALASPTNQHNNKVSTTTVAESISCGSDSS 722

Query: 79  DRFQMRIHKRIID 91
           DR     H+  I+
Sbjct: 723 DRVNYNKHESDIE 735


==> AAEL000929-RA cytochrome c oxidase, subunit VIA, putative
          Length = 111

 Score = 25.4 bits (54), Expect = 5.5,   Method: Compositional matrix adjust.
 Identities = 9/24 (37%), Positives = 16/24 (66%)

Query: 54 PVRMPTKILRITTRKTPCGEGSKT 77
          P  +P + +RI T++ P GEG ++
Sbjct: 72 PEFVPYEHMRIRTKRFPWGEGQRS 95


==> AAEL007783-RA centromere protein-A, putative
          Length = 279

 Score = 24.6 bits (52), Expect = 7.8,   Method: Compositional matrix adjust.
 Identities = 11/19 (57%), Positives = 15/19 (78%)

Query: 13  AETATVHRIRITLTSKNVR 31
           A   T+HR RITLT+K++R
Sbjct: 249 AYRCTLHRGRITLTAKDMR 267


==> AAEL002829-RA kakapo
          Length = 7342

 Score = 24.6 bits (52), Expect = 7.9,   Method: Compositional matrix adjust.
 Identities = 19/49 (38%), Positives = 28/49 (57%), Gaps = 9/49 (18%)

Query: 4    TGKDLEKPVAETATVHRIRITLTSKNVRSLEKVCADLIAGAKKQKLRVK 52
            TGKDLEK   ET          TSKN+R L+K+  D+   + ++K R++
Sbjct: 6585 TGKDLEKS-DETRE--------TSKNLRELQKLWEDVQDLSTRRKSRLE 6624


==> AAEL002714-RA kinesin-like protein KIF23 (mitotic kinesin-like
           protein 1) (kinesin-like protein 5)
          Length = 870

 Score = 24.6 bits (52), Expect = 8.1,   Method: Compositional matrix adjust.
 Identities = 16/52 (30%), Positives = 26/52 (50%), Gaps = 7/52 (13%)

Query: 43  GAKKQKLRVKGP-----VRMPTKIL--RITTRKTPCGEGSKTWDRFQMRIHK 87
           G    +L++ GP     +R   K+L  RI  R++ C +     DRF+M + K
Sbjct: 491 GPNFPELKMNGPEAQEILRELVKLLEMRIAKRRSLCDDYDARQDRFRMNLLK 542


==> AAEL003959-RA short-chain dehydrogenase
          Length = 322

 Score = 24.3 bits (51), Expect =    11,   Method: Compositional matrix adjust.
 Identities = 13/41 (31%), Positives = 23/41 (56%), Gaps = 4/41 (9%)

Query: 2  AATGKDLEKPVAETATVHRIRITLTSKNVRSLEKVCADLIA 42
          +  G+DL   +A+      +R+ L+++N+  L KV  D IA
Sbjct: 57 SGIGRDLAIALAKNG----VRLCLSARNISELLKVKQDCIA 93


==> AAEL007995-RA conserved hypothetical protein
          Length = 1032

 Score = 24.3 bits (51), Expect =    13,   Method: Composition-based stats.
 Identities = 14/37 (37%), Positives = 22/37 (59%)

Query: 84  RIHKRIIDLHSPSEIVKQITSINIEPGVEAELTIADS 120
           R +K I+D HS +E V   + IN++   EA+  I +S
Sbjct: 535 RSNKNILDDHSTTEEVDSASKINLDFLDEAQAFINES 571


==> AAEL005749-RA lysosomal alpha-mannosidase (mannosidase alpha class
           2b member 1)
          Length = 1008

 Score = 23.9 bits (50), Expect =    14,   Method: Composition-based stats.
 Identities = 8/21 (38%), Positives = 15/21 (71%)

Query: 97  EIVKQITSINIEPGVEAELTI 117
           ++ KQ+T+++  PG E  LT+
Sbjct: 405 QVCKQLTALSPSPGSEEHLTV 425


==> AAEL000758-RA ubiquitin-activating enzyme E1
          Length = 1102

 Score = 23.9 bits (50), Expect =    15,   Method: Composition-based stats.
 Identities = 9/18 (50%), Positives = 14/18 (77%)

Query: 96   SEIVKQITSINIEPGVEA 113
            SE+V++++  NIEP V A
Sbjct: 1046 SEVVRRVSKKNIEPHVRA 1063
