# Supplementary material for: The salivary gland transcriptome of the neotropical malaria vector Anopheles darlingi reveals accelerated evolution of genes relevant to hematophagy
Source: BMC Genomics. 2009 Jan 29;10:57. doi: 10.1186/1471-2164-10-57 (PMC2644710; doi:10.1186/1471-2164-10-57)
Supplement: Additional file 2 — Annotated sialotranscriptome of An. darlingi female mosquitoes. Hyperlinked Excel spreadsheet with deducted protein sequences. See description above. [file 1471-2164-10-57-S2.zip › links/AEGY-PEP/AD-19-AEGY-PEP.txt]

>AD-19

AAEL007237-RA conserved hypothetical protein                           32   0.12 
AAEL008549-RA hypothetical protein                                     28   1.1  
AAEL014406-RA predicted protein                                        28   1.3  
AAEL009240-RA neurotactin                                              28   2.2  
AAEL015142-RA rna polymerase ii ctd phosphatase                        27   2.9  
AAEL013134-RA DNA-directed RNA polymerase I largest subunit            26   7.0  
AAEL004664-RA conserved hypothetical protein                           25      12
AAEL013388-RA conserved hypothetical protein                           25      15
AAEL014506-RA conserved hypothetical protein                           23      51
AAEL013888-RA conserved hypothetical protein                           23      63
AAEL013697-RA condensin, SMC5-subunit, putative                        23      70


==> AAEL007237-RA conserved hypothetical protein
          Length = 820

 Score = 32.0 bits (71), Expect = 0.12,   Method: Composition-based stats.
 Identities = 15/41 (36%), Positives = 25/41 (60%)

Query: 66  EIPDQPDQEAKEDLRQLEEEDDSVDSEESDESVDDKEVIEL 106
           ++P +  Q  KE ++Q+ E D  +DS+ S+E  DD E  +L
Sbjct: 768 QMPKESVQRKKEQVKQMVENDCLLDSKSSEEDEDDAEYNDL 808


 Score = 23.1 bits (48), Expect =    53,   Method: Composition-based stats.
 Identities = 9/22 (40%), Positives = 16/22 (72%)

Query: 84  EEDDSVDSEESDESVDDKEVIE 105
           E+ ++V+ EESD+   D+E+ E
Sbjct: 368 EDGETVELEESDDEAVDEEITE 389


==> AAEL008549-RA hypothetical protein
          Length = 751

 Score = 28.5 bits (62), Expect = 1.1,   Method: Composition-based stats.
 Identities = 25/77 (32%), Positives = 38/77 (49%), Gaps = 5/77 (6%)

Query: 47  EDPTPLDAVPRDAPDAEQQEIPDQPDQEAKEDLRQLEEE---DDSVDSEESDESVDDKEV 103
           E   P+  V  D  DA + E P+  + E+  D    ++E     S DSE+S+ S DDKE 
Sbjct: 223 EKEKPMSDVEEDETDAIKSEDPEPSEGESGADDANDDDEDYVQGSDDSEDSNNSGDDKED 282

Query: 104 IELLE--KLEDRQEELD 118
             + +  KL  R +E +
Sbjct: 283 KSMQDESKLRRRTKETE 299


==> AAEL014406-RA predicted protein
          Length = 747

 Score = 28.5 bits (62), Expect = 1.3,   Method: Composition-based stats.
 Identities = 25/77 (32%), Positives = 38/77 (49%), Gaps = 5/77 (6%)

Query: 47  EDPTPLDAVPRDAPDAEQQEIPDQPDQEAKEDLRQLEEE---DDSVDSEESDESVDDKEV 103
           E   P+  V  D  DA + E P+  + E+  D    ++E     S DSE+S+ S DDKE 
Sbjct: 219 EKEKPMSDVEEDETDAIKSEDPEPSEGESGADDANDDDEDYVQGSDDSEDSNNSGDDKED 278

Query: 104 IELLE--KLEDRQEELD 118
             + +  KL  R +E +
Sbjct: 279 KSMQDESKLRRRTKETE 295


==> AAEL009240-RA neurotactin
          Length = 860

 Score = 27.7 bits (60), Expect = 2.2,   Method: Compositional matrix adjust.
 Identities = 21/62 (33%), Positives = 33/62 (53%), Gaps = 3/62 (4%)

Query: 83  EEEDDSVDSEESDESVDDKEVIELLEKLEDRQEELDYLNRYLLGRLAPIHASVIDRRIRP 142
           EEE+D V +E +D+  +D+  +E   K E+ QE      + LL  L    AS+I +R + 
Sbjct: 195 EEENDEVTAEATDKKPEDESAVE---KKEEAQETEQAPKKGLLDALKVPLASIIPKRFKS 251

Query: 143 AI 144
           A 
Sbjct: 252 AT 253


==> AAEL015142-RA rna polymerase ii ctd phosphatase
          Length = 569

 Score = 27.3 bits (59), Expect = 2.9,   Method: Composition-based stats.
 Identities = 27/102 (26%), Positives = 50/102 (49%), Gaps = 6/102 (5%)

Query: 28  PTDLLQPDQAEADNAVLVFEDPTPLDAVPRDAPDAEQQEIPDQPDQEAKEDL-RQLEE-- 84
           PT  ++ D+ +++      ED  P+ +   +  D      P +  +E K +  +Q EE  
Sbjct: 332 PTPKIETDEVKSEEGT--SEDGKPVSSTAEETKDEPTSAEPSEQTEETKTEENKQSEEKS 389

Query: 85  -EDDSVDSEESDESVDDKEVIELLEKLEDRQEELDYLNRYLL 125
            E DS+  + +++  +DK+  E L ++ED  + L YL   LL
Sbjct: 390 SEKDSLAGDSNNKEKNDKDEEENLIEIEDPDDYLLYLEHILL 431


==> AAEL013134-RA DNA-directed RNA polymerase I largest subunit
          Length = 1686

 Score = 26.2 bits (56), Expect = 7.0,   Method: Composition-based stats.
 Identities = 17/50 (34%), Positives = 25/50 (50%), Gaps = 10/50 (20%)

Query: 62   AEQQEIPDQPDQEAKEDLRQLEEEDDSVDS----------EESDESVDDK 101
            A+ + +  + +QE+K    +  E DD VDS          EE DES DD+
Sbjct: 1332 AKSKNVLIEIEQESKAKQTESTENDDLVDSRAPNVSTRLEEEPDESSDDE 1381


 Score = 25.4 bits (54), Expect =    11,   Method: Composition-based stats.
 Identities = 17/58 (29%), Positives = 27/58 (46%), Gaps = 2/58 (3%)

Query: 59   APDAEQQEIPDQPDQEAKEDLRQLEEEDDSVDSEESDESVDDKEVIELLEKLEDRQEE 116
            A   E  E  D  D  A     +LEEE D    +E+  + D+ +  E   KL+++Q +
Sbjct: 1347 AKQTESTENDDLVDSRAPNVSTRLEEEPDESSDDEAGGNEDEADATE--SKLKNKQSD 1402


 Score = 22.7 bits (47), Expect =    66,   Method: Composition-based stats.
 Identities = 11/48 (22%), Positives = 27/48 (56%), Gaps = 1/48 (2%)

Query: 53   DAVPRDAPDAEQQEIPDQPDQEAKEDLRQLEEEDDSVDSEESDESVDD 100
            D V   AP+   + + ++PD+ + ++    E+E D+ +S+  ++  D+
Sbjct: 1357 DLVDSRAPNVSTR-LEEEPDESSDDEAGGNEDEADATESKLKNKQSDE 1403


==> AAEL004664-RA conserved hypothetical protein
          Length = 779

 Score = 25.4 bits (54), Expect =    12,   Method: Compositional matrix adjust.
 Identities = 30/106 (28%), Positives = 48/106 (45%), Gaps = 18/106 (16%)

Query: 26  ELPTDLLQPDQAEADN--AVLVFEDPTPLDAVPRDAPDAEQQ----------EIPDQPDQ 73
           ELP+D     + E      V++ E  TP  A P  + + EQ+          +     + 
Sbjct: 219 ELPSDFPPELEPEPAEPETVVIVETETPTVAEPEPSANLEQKVEEEMVLTQRKTAKSNED 278

Query: 74  EAKEDLRQLEEEDD------SVDSEESDESVDDKEVIELLEKLEDR 113
            AK++L + + EDD      + D ++ + +VDDKEVI   EK   R
Sbjct: 279 GAKDELDKKKIEDDKCEEHGTTDEKKVEAAVDDKEVIGPKEKKRRR 324


==> AAEL013388-RA conserved hypothetical protein
          Length = 160

 Score = 25.0 bits (53), Expect =    15,   Method: Compositional matrix adjust.
 Identities = 19/60 (31%), Positives = 32/60 (53%), Gaps = 9/60 (15%)

Query: 59  APDAEQQEIPDQPDQEAKEDLRQLEEEDDSVDSEESDESVDDKEVIELLEKLEDRQEELD 118
           A  A++    D+PD +   D+  +EEED++       E  D K   E +E +E ++EE+D
Sbjct: 86  ASRAQKTTTIDKPDNDENGDVNAIEEEDEA-------EKCDTK--AETVEAIESKEEEVD 136


==> AAEL014506-RA conserved hypothetical protein
          Length = 5189

 Score = 23.1 bits (48), Expect =    51,   Method: Compositional matrix adjust.
 Identities = 19/63 (30%), Positives = 32/63 (50%), Gaps = 7/63 (11%)

Query: 47   EDPTPLDAVPRDAPDAEQQEIPDQPDQEAKEDLRQLEEEDDSVDSEESDES------VDD 100
            E+P  +D + +D  D + +E  +  D E K+  +  +  DDS D E+  E+      +DD
Sbjct: 4498 ENPFDIDNM-KDKGDEKDEEETEAKDDEQKDSEKDQQNGDDSSDEEQEQENPEGADKLDD 4556

Query: 101  KEV 103
             EV
Sbjct: 4557 NEV 4559


==> AAEL013888-RA conserved hypothetical protein
          Length = 635

 Score = 22.7 bits (47), Expect =    63,   Method: Compositional matrix adjust.
 Identities = 8/18 (44%), Positives = 15/18 (83%)

Query: 96  ESVDDKEVIELLEKLEDR 113
           E+VD+KEV+E++++   R
Sbjct: 482 ETVDEKEVVEIMDRFMGR 499
