# Supplementary material for: The salivary gland transcriptome of the neotropical malaria vector Anopheles darlingi reveals accelerated evolution of genes relevant to hematophagy
Source: BMC Genomics. 2009 Jan 29;10:57. doi: 10.1186/1471-2164-10-57 (PMC2644710; doi:10.1186/1471-2164-10-57)
Supplement: Additional file 2 — Annotated sialotranscriptome of An. darlingi female mosquitoes. Hyperlinked Excel spreadsheet with deducted protein sequences. See description above. [file 1471-2164-10-57-S2.zip › links/AEGY-PEP/AD-190-AEGY-PEP.txt]

>AD-190

AAEL002263-RA conserved hypothetical protein                          142   3e-035
AAEL002263-RB conserved hypothetical protein                          142   4e-035
AAEL005428-RA conserved hypothetical protein                           60   1e-010
AAEL013895-RA conserved hypothetical protein                           32   0.056
AAEL004809-RA conserved hypothetical protein                           32   0.076
AAEL011947-RA conserved hypothetical protein                           28   0.67 
AAEL008479-RA hypothetical protein                                     28   0.89 
AAEL015483-RA hypothetical protein                                     28   0.90 
AAEL002430-RA n-acetylglucosamine-6-phosphate deacetylase              28   0.96 
AAEL002522-RA adenosine deaminase acting on rna (adar)-2               27   1.3  
AAEL007565-RA leucine rich protein, putative                           27   1.4  
AAEL009934-RA conserved hypothetical protein                           27   1.5  
AAEL011629-RA tyrosyl-dna phosphodiesterase                            27   2.4  
AAEL015141-RA tyrosyl-dna phosphodiesterase                            27   2.5  
AAEL013131-RA hypothetical protein                                     26   3.9  
AAEL006294-RB hypothetical protein                                     26   4.4  
AAEL004176-RB microtubule binding protein, putative                    25   4.6  
AAEL004176-RA microtubule binding protein, putative                    25   4.7  
AAEL006294-RA hypothetical protein                                     25   5.9  
AAEL014592-RA frazzled protein                                         25   6.4  
AAEL015330-RA hypothetical protein                                     25   7.2  
AAEL007069-RA conserved hypothetical protein                           25   7.3  
AAEL007178-RA hypothetical protein                                     25   7.7  
AAEL011271-RA programmed cell death 6-interacting protein              25   8.3  
AAEL010270-RA hypothetical protein                                     24      11


==> AAEL002263-RA conserved hypothetical protein
          Length = 118

 Score =  142 bits (358), Expect = 3e-035,   Method: Compositional matrix adjust.
 Identities = 68/119 (57%), Positives = 91/119 (76%), Gaps = 1/119 (0%)

Query: 1   MKPIVSCLVLFLSLSVVLIYGESRQWGRRVAGDRQLDYTVLVNNSLPVPQKSSIYRYLPA 60
           M+ I+S LV+ L+++  LIY +S QWGRRV GDR L    +VNNSLPVP K+++++YLP 
Sbjct: 1   MRTILSTLVVLLAVTA-LIYADSNQWGRRVVGDRLLQSATIVNNSLPVPIKTAVFQYLPP 59

Query: 61  PGAYRPPNITAIYARDNVPAGRGGYAAIVSGGINQANVTVKLTSQPYQRFNFTIEIYGK 119
            G+ R PN+T I ARDNV  G GG+AA++SGGINQ + TVKL+S+P   FNFTIE+YG+
Sbjct: 60  QGSARAPNVTYILARDNVRNGLGGFAALISGGINQTHATVKLSSRPNLGFNFTIEVYGR 118


==> AAEL002263-RB conserved hypothetical protein
          Length = 117

 Score =  142 bits (357), Expect = 4e-035,   Method: Compositional matrix adjust.
 Identities = 69/119 (57%), Positives = 92/119 (77%), Gaps = 2/119 (1%)

Query: 1   MKPIVSCLVLFLSLSVVLIYGESRQWGRRVAGDRQLDYTVLVNNSLPVPQKSSIYRYLPA 60
           M+ I+S LV+ L+++  LIY +S QWGRRV GDR L    +VNNSLPVP K+++++YLP 
Sbjct: 1   MRTILSTLVVLLAVTA-LIYADSNQWGRRVVGDRLLQSATIVNNSLPVPIKTAVFQYLP- 58

Query: 61  PGAYRPPNITAIYARDNVPAGRGGYAAIVSGGINQANVTVKLTSQPYQRFNFTIEIYGK 119
           PG+ R PN+T I ARDNV  G GG+AA++SGGINQ + TVKL+S+P   FNFTIE+YG+
Sbjct: 59  PGSARAPNVTYILARDNVRNGLGGFAALISGGINQTHATVKLSSRPNLGFNFTIEVYGR 117


==> AAEL005428-RA conserved hypothetical protein
          Length = 117

 Score = 60.5 bits (145), Expect = 1e-010,   Method: Compositional matrix adjust.
 Identities = 40/119 (33%), Positives = 63/119 (52%), Gaps = 2/119 (1%)

Query: 1   MKPIVSCLVLFLSLSVVLIYGESRQWGRRVAGDRQLDYTVLVNNSLPVPQKSSIYRYLPA 60
           MK IV  L+L    ++V+    +  WG +   D  L+ T  + +S  + Q  ++  Y P 
Sbjct: 1   MKTIVFALILVSFGALVISQSHNYFWGYKGPYDVLLNRTFAIKSS-SILQVKTMDLYYPL 59

Query: 61  PGAYRPPNITAIYARDNVPAGRGGYAAIVSGGINQANVTVKLTSQPYQRFNFTIEIYGK 119
            G     NI+AI   D    G+GGYA++++GGI   + T+ L SQ    F+F +EIYG+
Sbjct: 60  KGQ-LGRNISAINITDQFINGKGGYASLLAGGIGYNHTTIHLKSQRGNGFSFIVEIYGR 117


==> AAEL013895-RA conserved hypothetical protein
          Length = 155

 Score = 32.0 bits (71), Expect = 0.056,   Method: Compositional matrix adjust.
 Identities = 24/92 (26%), Positives = 41/92 (44%), Gaps = 4/92 (4%)

Query: 27  GRRVAGDRQLDYTVLVNNSLPVPQKSSIYRYLPAPGAYRPPNITAIYARDNVPAGRGGYA 86
           G+RV GDR L  T   +   P  Q  ++    P  G         +  + +   G+G   
Sbjct: 67  GQRVVGDR-LVSTKSDSKQWPTLQDVTLSLAYPQSGVGAVVTYVQVIVKQSSNLGKG--- 122

Query: 87  AIVSGGINQANVTVKLTSQPYQRFNFTIEIYG 118
            +VSGGI Q  + + + +     F +T++I+G
Sbjct: 123 YVVSGGIGQRFIHLNIEAYSTNYFTYTVQIFG 154


==> AAEL004809-RA conserved hypothetical protein
          Length = 155

 Score = 31.6 bits (70), Expect = 0.076,   Method: Compositional matrix adjust.
 Identities = 24/92 (26%), Positives = 41/92 (44%), Gaps = 4/92 (4%)

Query: 27  GRRVAGDRQLDYTVLVNNSLPVPQKSSIYRYLPAPGAYRPPNITAIYARDNVPAGRGGYA 86
           G+RV GDR L  T   +   P  Q  ++    P  G         +  + +   G+G   
Sbjct: 67  GQRVVGDR-LVSTKSDSKQWPTLQDVTLSLAYPQSGVGAVVTYVQVIVKQSSNLGKG--- 122

Query: 87  AIVSGGINQANVTVKLTSQPYQRFNFTIEIYG 118
            +VSGGI Q  + + + +     F +T++I+G
Sbjct: 123 YVVSGGIGQRFIHLNIEAYSTNYFTYTVQIFG 154


==> AAEL011947-RA conserved hypothetical protein
          Length = 900

 Score = 28.5 bits (62), Expect = 0.67,   Method: Composition-based stats.
 Identities = 17/56 (30%), Positives = 24/56 (42%)

Query: 31  AGDRQLDYTVLVNNSLPVPQKSSIYRYLPAPGAYRPPNITAIYARDNVPAGRGGYA 86
           A D+Q     L N+SL +P K   +    +P   RPP    +  + N P     YA
Sbjct: 569 ASDQQTPNGALNNDSLALPPKRCPHTPEKSPPPERPPKSAELQLKLNSPVRSPNYA 624


==> AAEL008479-RA hypothetical protein
          Length = 508

 Score = 28.1 bits (61), Expect = 0.89,   Method: Composition-based stats.
 Identities = 15/52 (28%), Positives = 25/52 (48%)

Query: 18  LIYGESRQWGRRVAGDRQLDYTVLVNNSLPVPQKSSIYRYLPAPGAYRPPNI 69
           +++ +SR+ G  VA +R     V+ N   P     S  + +P PG +  P I
Sbjct: 276 VVWKDSRELGIGVARNRSGQVFVVANYDPPGNYIGSFAKNVPPPGGFEIPKI 327


==> AAEL015483-RA hypothetical protein
          Length = 483

 Score = 27.7 bits (60), Expect = 0.90,   Method: Composition-based stats.
 Identities = 15/52 (28%), Positives = 25/52 (48%)

Query: 18  LIYGESRQWGRRVAGDRQLDYTVLVNNSLPVPQKSSIYRYLPAPGAYRPPNI 69
           +++ +SR+ G  VA +R     V+ N   P     S  + +P PG +  P I
Sbjct: 251 VVWKDSRELGIGVARNRSGQVFVVANYDPPGNYIGSFAKNVPPPGGFEIPKI 302


==> AAEL002430-RA n-acetylglucosamine-6-phosphate deacetylase
          Length = 416

 Score = 27.7 bits (60), Expect = 0.96,   Method: Composition-based stats.
 Identities = 11/34 (32%), Positives = 18/34 (52%)

Query: 61  PGAYRPPNITAIYARDNVPAGRGGYAAIVSGGIN 94
           P  +R P +  +   DN+PA    Y  I+S G++
Sbjct: 233 PFHHRDPGLVGLLTTDNIPADNLVYFGIISDGVH 266


==> AAEL002522-RA adenosine deaminase acting on rna (adar)-2
          Length = 657

 Score = 27.3 bits (59), Expect = 1.3,   Method: Composition-based stats.
 Identities = 16/40 (40%), Positives = 23/40 (57%), Gaps = 2/40 (5%)

Query: 45  SLPVPQKSSIYRYLPAPGAYR--PPNITAIYARDNVPAGR 82
           +LP    S+I  YL +P + R   P  +A+ A  NVPAG+
Sbjct: 105 ALPESVFSNISLYLSSPFSTRKSSPTASAVNASRNVPAGQ 144
