# Supplementary material for: The salivary gland transcriptome of the neotropical malaria vector Anopheles darlingi reveals accelerated evolution of genes relevant to hematophagy
Source: BMC Genomics. 2009 Jan 29;10:57. doi: 10.1186/1471-2164-10-57 (PMC2644710; doi:10.1186/1471-2164-10-57)
Supplement: Additional file 2 — Annotated sialotranscriptome of An. darlingi female mosquitoes. Hyperlinked Excel spreadsheet with deducted protein sequences. See description above. [file 1471-2164-10-57-S2.zip › links/AEGY-PEP/AD-191-AEGY-PEP.txt]

>AD-191

AAEL000718-RA virus-induced RNA, putative                             275   2e-074
AAEL014506-RA conserved hypothetical protein                           33   0.12 
AAEL006791-RA rab6 gtpase activating protein, gapcena (rabgap1 p...    31   0.56 
AAEL009219-RA predicted protein                                        27   9.6  
AAEL014254-RA conserved hypothetical protein                           26      17
AAEL002230-RA chromodomain helicase dna binding protein                24      63
AAEL006741-RA hypothetical protein                                     24      71


==> AAEL000718-RA virus-induced RNA, putative
          Length = 268

 Score =  275 bits (702), Expect = 2e-074,   Method: Compositional matrix adjust.
 Identities = 159/267 (59%), Positives = 188/267 (70%), Gaps = 23/267 (8%)

Query: 1   VTTTFAYPASYEKEGESDTSEDAEFIVVPLPAERPTYYNRYPSSFEGFDGVVDTGDFAPV 60
           +   +AYPAS  K   +D S+D E+IVVPL  +RPTY+NRYPSSF+ FDG+VDT DF   
Sbjct: 15  LAAAYAYPASDSKH--NDPSDDTEYIVVPLEHQRPTYFNRYPSSFDSFDGIVDTDDFPHP 72

Query: 61  PARPVYFPSYNPFSWHLSGYLDDILKRMRDRFSGSWNPFYGGIPSTVDFIPSGPGIWPSE 120
              PV+FPS NPF+W  S YLDD++KR+RDRFSGSWNPFYGG     DF  SGPG+WP E
Sbjct: 73  GQSPVFFPSVNPFTWQFSSYLDDLVKRLRDRFSGSWNPFYGG----SDFSHSGPGVWPIE 128

Query: 121 IPEDSSSEDGTNTNSTSTVKVIDGHKVVINDTYYTKKTGYGTSIFKVRVIDVKPASGEGG 180
           IP+D SSED T TNSTSTVK+IDGHKV+INDTYYTKKT YGTS++KVRVIDVKPA+ EG 
Sbjct: 129 IPDDDSSED-TQTNSTSTVKIIDGHKVIINDTYYTKKTEYGTSVYKVRVIDVKPAT-EGE 186

Query: 181 DEAPESEPEQPTEVEVANRKG--EDDEESKKP---ESTTVDPTT----RDTELESSDEGE 231
            E P +E ++P  VE  NR G   DDE +KK    ES   +PTT    RDTEL+SSDE  
Sbjct: 187 TEKPATE-DKP--VETGNRNGSDNDDETTKKDTEGESDNKEPTTEAPRRDTELDSSDEEA 243

Query: 232 TPAGDNLNTIDSGSDDGDIDGPKAKEA 258
               D++N ID      DID  K  EA
Sbjct: 244 ASVDDSVNAIDPNR---DIDAAKKVEA 267


==> AAEL014506-RA conserved hypothetical protein
          Length = 5189

 Score = 33.1 bits (74), Expect = 0.12,   Method: Composition-based stats.
 Identities = 27/93 (29%), Positives = 38/93 (40%), Gaps = 8/93 (8%)

Query: 178  EGGDEAPESEPEQPTEVEVANRKGEDDE-----ESKKPESTTVDPTTRDTELESSDE--G 230
            E  DE P +EPE+P   E  N+K + DE     + K+ E   ++         +SD+   
Sbjct: 4580 ENKDEQP-AEPEEPQSEEGENQKKKQDEAHHESKDKRSEEDRIEAMPDIENKGTSDQVAN 4638

Query: 231  ETPAGDNLNTIDSGSDDGDIDGPKAKEAAPEES 263
            E P     N +D      D DG    E    ES
Sbjct: 4639 EKPESKQENEMDEQDTGEDKDGVGQAENEQSES 4671


 Score = 27.3 bits (59), Expect = 6.3,   Method: Composition-based stats.
 Identities = 29/112 (25%), Positives = 47/112 (41%), Gaps = 24/112 (21%)

Query: 171  DVKPASGEGGDEAPE----SEPEQPTEVEVANRKGEDDEESKKPESTTVDPTTRDTELES 226
            D++   G+   E P      EP QP ++++       DEE        +D   R    + 
Sbjct: 4446 DMENQEGDEEQENPHHNELEEPPQPEDMDI-------DEE------FNLDNDNRPDNQKD 4492

Query: 227  SDEGETPAGDNLNTIDSGSDDGDIDGPKAKEAAPEE---SDKTEVNTESSTD 275
             DE +    +N   ID+  D GD    +  EA  +E   S+K + N + S+D
Sbjct: 4493 EDENQ----ENPFDIDNMKDKGDEKDEEETEAKDDEQKDSEKDQQNGDDSSD 4540


==> AAEL006791-RA rab6 gtpase activating protein, gapcena (rabgap1
           protein)
          Length = 1318

 Score = 30.8 bits (68), Expect = 0.56,   Method: Composition-based stats.
 Identities = 27/97 (27%), Positives = 42/97 (43%), Gaps = 11/97 (11%)

Query: 181 DEAPESEPEQPTEVEVANRKGEDDEESKKPES---TTVDPTTRDTELESSDEGETPAGDN 237
           D+    E E   + +V NR  E +E +    S    T D        ++SDEGE   G  
Sbjct: 210 DDTQTGEGETSQQTQVLNRINESNETTGTSNSTGTATADNKENTQPTQASDEGEVFRGRR 269

Query: 238 LNTIDSGSDDGDIDGPKAKEAAPEESDKTEV-NTESS 273
           ++         D+   K  +++ EESD  ++ NTE S
Sbjct: 270 VSQF-------DLPAKKIDDSSKEESDTGKIDNTECS 299


==> AAEL009219-RA predicted protein
          Length = 1345

 Score = 26.9 bits (58), Expect = 9.6,   Method: Compositional matrix adjust.
 Identities = 20/44 (45%), Positives = 27/44 (61%), Gaps = 2/44 (4%)

Query: 207 SKKPESTTVDPTTRDTELESSDEGE--TPAGDNLNTIDSGSDDG 248
           S++PESTTVD TT D+  ESS + E  +P       IDS + +G
Sbjct: 634 SEQPESTTVDSTTPDSSTESSTDPEPTSPEQPESTVIDSTTQEG 677


 Score = 26.9 bits (58), Expect = 9.6,   Method: Compositional matrix adjust.
 Identities = 20/44 (45%), Positives = 27/44 (61%), Gaps = 2/44 (4%)

Query: 207 SKKPESTTVDPTTRDTELESSDEGE--TPAGDNLNTIDSGSDDG 248
           S++PESTTVD TT D+  ESS + E  +P       IDS + +G
Sbjct: 826 SEQPESTTVDSTTPDSSTESSTDPEPTSPEQPESTVIDSTTQEG 869


 Score = 24.6 bits (52), Expect =    45,   Method: Compositional matrix adjust.
 Identities = 14/25 (56%), Positives = 19/25 (76%)

Query: 207  SKKPESTTVDPTTRDTELESSDEGE 231
            S++PESTT+D TT D+  ESS + E
Sbjct: 1080 SEQPESTTIDSTTPDSSTESSTDPE 1104


 Score = 24.6 bits (52), Expect =    45,   Method: Compositional matrix adjust.
 Identities = 14/25 (56%), Positives = 19/25 (76%)

Query: 207  SKKPESTTVDPTTRDTELESSDEGE 231
            S++PESTT+D TT D+  ESS + E
Sbjct: 1170 SEQPESTTIDSTTPDSSTESSTDPE 1194


==> AAEL014254-RA conserved hypothetical protein
          Length = 379

 Score = 25.8 bits (55), Expect =    17,   Method: Compositional matrix adjust.
 Identities = 19/47 (40%), Positives = 22/47 (46%), Gaps = 1/47 (2%)

Query: 160 YGTSIFKVRVIDVKPASGEGGDEAP-ESEPEQPTEVEVANRKGEDDE 205
           YG  I  V V+D+K    E   + P ESEP  P   EV   K E  E
Sbjct: 5   YGQWIPAVSVVDLKHIKSEIEHQVPHESEPNAPNPAEVLQLKVETFE 51


==> AAEL002230-RA chromodomain helicase dna binding protein
          Length = 4467

 Score = 23.9 bits (50), Expect =    63,   Method: Compositional matrix adjust.
 Identities = 16/45 (35%), Positives = 27/45 (60%), Gaps = 1/45 (2%)

Query: 232  TPAGDNLNTIDSGSDDGDIDGPKA-KEAAPEESDKTEVNTESSTD 275
            T  GDN  ++D+ S D D D  KA  EA   ++  + +++++STD
Sbjct: 1285 TSEGDNSMSMDTNSQDHDQDLSKATSEADENQTLASLMHSQNSTD 1329


==> AAEL006741-RA hypothetical protein
          Length = 580

 Score = 23.9 bits (50), Expect =    71,   Method: Compositional matrix adjust.
 Identities = 23/70 (32%), Positives = 36/70 (51%), Gaps = 5/70 (7%)

Query: 169 VIDVKPASGEGGDEAPESEPEQPTEVEVANRKGEDDEESKKPE-STTVDPTTRDTE-LES 226
           V D K A+ E   +AP++E +Q T     + + E D+E   PE ST  +P   + + L S
Sbjct: 5   VADTKSAAEE---QAPKAEKKQETSTASEDVQVEGDKEGATPEPSTAAEPAASEVDSLTS 61

Query: 227 SDEGETPAGD 236
             E E  +G+
Sbjct: 62  ETEPEAASGE 71
