# Supplementary material for: The salivary gland transcriptome of the neotropical malaria vector Anopheles darlingi reveals accelerated evolution of genes relevant to hematophagy
Source: BMC Genomics. 2009 Jan 29;10:57. doi: 10.1186/1471-2164-10-57 (PMC2644710; doi:10.1186/1471-2164-10-57)
Supplement: Additional file 2 — Annotated sialotranscriptome of An. darlingi female mosquitoes. Hyperlinked Excel spreadsheet with deducted protein sequences. See description above. [file 1471-2164-10-57-S2.zip › links/AEGY-PEP/AD-193-AEGY-PEP.txt]

>AD-193

AAEL012944-RB 60S ribosomal protein L11                               362   e-101
AAEL012944-RA 60S ribosomal protein L11                               273   3e-074
AAEL005031-RA hypothetical protein                                     26   10.0 
AAEL010823-RA atp synthase delta chain                                 26      10
AAEL004402-RA alpha-l-iduronidase                                      25      14
AAEL006433-RA conserved hypothetical protein                           25      15
AAEL008254-RA metalloproteinase, putative                              25      16
AAEL006561-RA conserved hypothetical protein                           25      16
AAEL003637-RA conserved hypothetical protein                           25      16
AAEL004055-RA conserved hypothetical protein                           25      19
AAEL012628-RA conserved hypothetical protein                           25      19
AAEL011312-RA hypothetical protein                                     25      23
AAEL009485-RA conserved hypothetical protein                           25      24
AAEL005817-RA 60S ribosomal protein L26                                25      24
AAEL000127-RA amp dependent coa ligase                                 25      26
AAEL013947-RA conserved hypothetical protein                           25      27
AAEL005726-RA breakpoint cluster region protein (bcr)                  24      31
AAEL000758-RA ubiquitin-activating enzyme E1                           24      32
AAEL000758-RB ubiquitin-activating enzyme E1                           24      34
AAEL003336-RA conserved hypothetical protein                           24      37
AAEL011808-RA glucose dehydrogenase                                    24      40
AAEL000171-RA hypothetical protein                                     24      42
AAEL005430-RA hypothetical protein                                     23      49
AAEL006897-RA conserved hypothetical protein                           23      50
AAEL010985-RA hypothetical protein                                     23      50


==> AAEL012944-RB 60S ribosomal protein L11
          Length = 183

 Score =  362 bits (928), Expect = e-101,   Method: Compositional matrix adjust.
 Identities = 175/182 (96%), Positives = 177/182 (97%)

Query: 11  AKTTSGKDKAKNIMRDLRIRKLCLNICVGESGDRLTRAAKVLEQLTNQTPVYSKARYTVR 70
           A  T+ KDK+KNIMRDLRIRKLCLNICVGESGDRLTRAAKVLEQLT QTPVYSKARYTVR
Sbjct: 2   ATKTASKDKSKNIMRDLRIRKLCLNICVGESGDRLTRAAKVLEQLTGQTPVYSKARYTVR 61

Query: 71  SFGIRRNEKIAVHCTVRGAKAEEILERGLKVREYELRRDNFSQTGNFGFGIQEHIDLGIK 130
           SFGIRRNEKIAVHCTVRG KAEEILERGLKVREYELRRDNFSQTGNFGFGIQEHIDLGIK
Sbjct: 62  SFGIRRNEKIAVHCTVRGFKAEEILERGLKVREYELRRDNFSQTGNFGFGIQEHIDLGIK 121

Query: 131 YDPSIGIYGLDFYVVLGRPGYNVAQRRRKTGKIGFIHRLTKEDAMKWFQQKYDGIILNSK 190
           YDPSIGIYGLDFYVVLGRPGYNVAQRRRKTGKIGFIHRLTKEDAMKWFQQKYDGIILNSK
Sbjct: 122 YDPSIGIYGLDFYVVLGRPGYNVAQRRRKTGKIGFIHRLTKEDAMKWFQQKYDGIILNSK 181

Query: 191 AK 192
           AK
Sbjct: 182 AK 183


==> AAEL012944-RA 60S ribosomal protein L11
          Length = 156

 Score =  273 bits (698), Expect = 3e-074,   Method: Compositional matrix adjust.
 Identities = 133/145 (91%), Positives = 135/145 (93%)

Query: 11  AKTTSGKDKAKNIMRDLRIRKLCLNICVGESGDRLTRAAKVLEQLTNQTPVYSKARYTVR 70
           A  T+ KDK+KNIMRDLRIRKLCLNICVGESGDRLTRAAKVLEQLT QTPVYSKARYTVR
Sbjct: 2   ATKTASKDKSKNIMRDLRIRKLCLNICVGESGDRLTRAAKVLEQLTGQTPVYSKARYTVR 61

Query: 71  SFGIRRNEKIAVHCTVRGAKAEEILERGLKVREYELRRDNFSQTGNFGFGIQEHIDLGIK 130
           SFGIRRNEKIAVHCTVRG KAEEILERGLKVREYELRRDNFSQTGNFGFGIQEHIDLGIK
Sbjct: 62  SFGIRRNEKIAVHCTVRGFKAEEILERGLKVREYELRRDNFSQTGNFGFGIQEHIDLGIK 121

Query: 131 YDPSIGIYGLDFYVVLGRPGYNVAQ 155
           YDPSIGIYGLDFYVVLGRP    A 
Sbjct: 122 YDPSIGIYGLDFYVVLGRPDVQFAH 146


==> AAEL005031-RA hypothetical protein
          Length = 726

 Score = 25.8 bits (55), Expect = 10.0,   Method: Composition-based stats.
 Identities = 13/52 (25%), Positives = 23/52 (44%)

Query: 65  ARYTVRSFGIRRNEKIAVHCTVRGAKAEEILERGLKVREYELRRDNFSQTGN 116
           A Y+ R+ G+  N  ++   T       + +E  LK+ + E+      QT N
Sbjct: 151 AAYSFRAMGLESNSTLSKSFTSELVHGSDSMETSLKIEQDEMEGTGVEQTLN 202


==> AAEL010823-RA atp synthase delta chain
          Length = 210

 Score = 25.8 bits (55), Expect =    10,   Method: Compositional matrix adjust.
 Identities = 14/56 (25%), Positives = 26/56 (46%)

Query: 54  QLTNQTPVYSKARYTVRSFGIRRNEKIAVHCTVRGAKAEEILERGLKVREYELRRD 109
           QL+  +      +  V+ FG+      A++      KA E +E+ LK  + ++R D
Sbjct: 13  QLSTSSAAAQLVKPPVQIFGLEGRYACALYSAAHKTKALEAVEKDLKSLQSQMRSD 68


==> AAEL004402-RA alpha-l-iduronidase
          Length = 629

 Score = 25.4 bits (54), Expect =    14,   Method: Composition-based stats.
 Identities = 15/46 (32%), Positives = 23/46 (50%), Gaps = 2/46 (4%)

Query: 78  EKIAVHCTVRGAKAEEILERGLKVREYELRRDNFSQTGNFGFGIQE 123
           E I  H    G +A+EIL+ GL++ E+   +D F +     F   E
Sbjct: 251 ETITFHRKGSGLRADEILQGGLELMEH--FKDTFPKISLLSFSNDE 294


==> AAEL006433-RA conserved hypothetical protein
          Length = 2693

 Score = 25.4 bits (54), Expect =    15,   Method: Composition-based stats.
 Identities = 14/38 (36%), Positives = 19/38 (50%)

Query: 16  GKDKAKNIMRDLRIRKLCLNICVGESGDRLTRAAKVLE 53
           G D A  I+ DLR RKL      G +   + R +K+ E
Sbjct: 767 GGDVASEILDDLRFRKLSKQEIKGVAQKLINRISKLAE 804


==> AAEL008254-RA metalloproteinase, putative
          Length = 162

 Score = 25.4 bits (54), Expect =    16,   Method: Compositional matrix adjust.
 Identities = 9/24 (37%), Positives = 17/24 (70%)

Query: 163 IGFIHRLTKEDAMKWFQQKYDGII 186
           +GF+H+ T+ D  ++ Q +Y+ II
Sbjct: 62  LGFLHQHTRPDRDQYVQVQYENII 85


==> AAEL006561-RA conserved hypothetical protein
          Length = 736

 Score = 25.4 bits (54), Expect =    16,   Method: Composition-based stats.
 Identities = 10/20 (50%), Positives = 14/20 (70%)

Query: 2   VPKAAEAAPAKTTSGKDKAK 21
           VP A   AP+ T+SG+D+ K
Sbjct: 84  VPSAPVNAPSTTSSGRDETK 103


==> AAEL003637-RA conserved hypothetical protein
          Length = 372

 Score = 25.0 bits (53), Expect =    16,   Method: Compositional matrix adjust.
 Identities = 12/48 (25%), Positives = 22/48 (45%), Gaps = 1/48 (2%)

Query: 72  FGIRRNEKIAVHC-TVRGAKAEEILERGLKVREYELRRDNFSQTGNFG 118
            G++ +  +   C T   + A EI E  L VR++E+ +    +  N  
Sbjct: 161 IGLQNDSNLHTRCATPEASNANEIAEEALTVRQFEVTKSVLKKLSNIS 208


==> AAEL004055-RA conserved hypothetical protein
          Length = 479

 Score = 25.0 bits (53), Expect =    19,   Method: Compositional matrix adjust.
 Identities = 11/34 (32%), Positives = 17/34 (50%)

Query: 12  KTTSGKDKAKNIMRDLRIRKLCLNICVGESGDRL 45
           K T  KD AK+ +R +R    C  + +  S D +
Sbjct: 144 KYTQTKDWAKSAIRCIRWHPNCFKVAIAASDDSI 177
