# Supplementary material for: The salivary gland transcriptome of the neotropical malaria vector Anopheles darlingi reveals accelerated evolution of genes relevant to hematophagy
Source: BMC Genomics. 2009 Jan 29;10:57. doi: 10.1186/1471-2164-10-57 (PMC2644710; doi:10.1186/1471-2164-10-57)
Supplement: Additional file 2 — Annotated sialotranscriptome of An. darlingi female mosquitoes. Hyperlinked Excel spreadsheet with deducted protein sequences. See description above. [file 1471-2164-10-57-S2.zip › links/AEGY-PEP/AD-195-AEGY-PEP.txt]

>AD-195

AAEL004342-RA conserved hypothetical protein                           28   2.5  
AAEL000338-RA cytochrome P450                                          28   3.5  
AAEL003694-RA hypothetical protein                                     28   3.9  
AAEL006656-RA conserved hypothetical protein                           28   4.9  
AAEL004332-RA conserved hypothetical protein                           27   5.9  
AAEL004332-RB conserved hypothetical protein                           27   5.9  
AAEL013312-RA dual-specificity protein phosphatase, putative           27   6.5  
AAEL012851-RA wd-repeat protein                                        27   6.5  
AAEL008733-RA histidine triad (hit) protein member                     27   6.8  
AAEL006064-RA zinc finger protein                                      26      12
AAEL009355-RA hypothetical protein                                     26      14
AAEL013862-RA arginyl-tRNA synthetase                                  26      19
AAEL007551-RA vacuolar protein sorting-associated protein (vps13d)     26      20
AAEL009692-RA signal transducer and activator of transcription         25      22
AAEL008929-RA furrowed                                                 25      24
AAEL012475-RA jnk/sapk-associated protein                              25      29
AAEL012475-RB jnk/sapk-associated protein                              25      30
AAEL009490-RA carbamoyl-phosphate synthase large chain                 25      38
AAEL009266-RA c4b-binding protein beta chain                           25      38
AAEL008893-RA xaa-pro dipeptidase pepd/pepq(e.coli)                    25      40
AAEL000532-RA conserved hypothetical protein                           25      42
AAEL011602-RA conserved hypothetical protein                           24      53
AAEL009772-RB conserved hypothetical protein                           24      57
AAEL003161-RA adenylosuccinate synthetase                              24      61
AAEL011978-RA mannosidase alpha class 2a                               24      68


==> AAEL004342-RA conserved hypothetical protein
          Length = 140

 Score = 28.5 bits (62), Expect = 2.5,   Method: Compositional matrix adjust.
 Identities = 18/61 (29%), Positives = 29/61 (47%), Gaps = 11/61 (18%)

Query: 71  KIDGRVRTDPNYP-----AGFMDVINI------EKTGENFRLIYDVKGRFTVHRITPEEA 119
           K D  + +   YP     A F+  ++I      ++TG N  ++YDV G+ T      EE+
Sbjct: 47  KEDRELYSQSQYPETHDTACFLRCVSILSGSYDDETGVNLDVLYDVYGKGTTAEEYAEES 106

Query: 120 K 120
           K
Sbjct: 107 K 107


==> AAEL000338-RA cytochrome P450
          Length = 519

 Score = 28.1 bits (61), Expect = 3.5,   Method: Compositional matrix adjust.
 Identities = 28/86 (32%), Positives = 37/86 (43%), Gaps = 17/86 (19%)

Query: 119 AKYKLLKVKRVQIGPKKVPFLLTHDGRTIR-----YPDPAIHQNDSIQYDIATGKVMEVL 173
           A Y   KV R  + P       T + R +      + D A    +SI    A GKV+ +L
Sbjct: 116 APYDTWKVHRKLLNP-------TFNTRILNSFIPIFNDCADKMIESIHEHAAPGKVLNIL 168

Query: 174 KF-EPGNLCMIT----GGRNLGRCGT 194
           +F  P  L MI     GG+ L R GT
Sbjct: 169 EFTSPCTLAMICRTSLGGKVLEREGT 194


==> AAEL003694-RA hypothetical protein
          Length = 846

 Score = 28.1 bits (61), Expect = 3.9,   Method: Composition-based stats.
 Identities = 28/136 (20%), Positives = 51/136 (37%), Gaps = 28/136 (20%)

Query: 18  WMLDKTGGTFAPRPSTGPHKLRESLPLVIFLRNRLKYALTNTEVTKIVMQHHIKIDGRVR 77
           +  ++T G + PR               +F     K+   N E+   +M H +  DGR  
Sbjct: 261 YRFNETSGNYEPR---------------LFSTMFSKFRNWNAELVSSMMVHDMNGDGRDE 305

Query: 78  TDPNYPAGFMDVINIEKTGENFRLIYDVKGRFTVHRIT--PEEAKYKLLKVKRVQIGPKK 135
                PAGF     +E+T +           F + ++    EE  ++ L +K +    + 
Sbjct: 306 LLFTTPAGFQVFRAVEETND-----------FYIEQVVLKSEEDVHRFLNLKTILPKKQN 354

Query: 136 VPFLLTHDGRTIRYPD 151
              ++ HDG  +   D
Sbjct: 355 ESSVIFHDGEKLSLMD 370


==> AAEL006656-RA conserved hypothetical protein
          Length = 1014

 Score = 27.7 bits (60), Expect = 4.9,   Method: Composition-based stats.
 Identities = 15/70 (21%), Positives = 35/70 (50%)

Query: 36  HKLRESLPLVIFLRNRLKYALTNTEVTKIVMQHHIKIDGRVRTDPNYPAGFMDVINIEKT 95
           +++ +S+  +  + N    A T+  + K++ + +I  DG +    NY   + +  + +K 
Sbjct: 799 YRILDSIGKLSVITNGFIIAFTSDFIPKLIYRLNISSDGSLNGYLNYTLAYFNTSDFQKG 858

Query: 96  GENFRLIYDV 105
            E F+  Y+V
Sbjct: 859 SEPFQSQYNV 868


==> AAEL004332-RA conserved hypothetical protein
          Length = 1373

 Score = 27.3 bits (59), Expect = 5.9,   Method: Composition-based stats.
 Identities = 23/85 (27%), Positives = 39/85 (45%), Gaps = 8/85 (9%)

Query: 14   APRGWMLDKTGGTFAPRPSTGPHKLRESLPLVIFLRNRLKYALTNTEVTKIVMQHHIKID 73
            APRG + D+     +P P         +LP + F+  + K   T   +     QH +K D
Sbjct: 1268 APRGQLEDEGAYDSSPCPVC-----EANLPTMDFICGQCK---TTLPICIATGQHIVKED 1319

Query: 74   GRVRTDPNYPAGFMDVINIEKTGEN 98
                 + ++PA  M++I I ++ EN
Sbjct: 1320 VAACPECDFPALKMEMIKILESTEN 1344


==> AAEL004332-RB conserved hypothetical protein
          Length = 1373

 Score = 27.3 bits (59), Expect = 5.9,   Method: Composition-based stats.
 Identities = 23/85 (27%), Positives = 39/85 (45%), Gaps = 8/85 (9%)

Query: 14   APRGWMLDKTGGTFAPRPSTGPHKLRESLPLVIFLRNRLKYALTNTEVTKIVMQHHIKID 73
            APRG + D+     +P P         +LP + F+  + K   T   +     QH +K D
Sbjct: 1268 APRGQLEDEGAYDSSPCPVC-----EANLPTMDFICGQCK---TTLPICIATGQHIVKED 1319

Query: 74   GRVRTDPNYPAGFMDVINIEKTGEN 98
                 + ++PA  M++I I ++ EN
Sbjct: 1320 VAACPECDFPALKMEMIKILESTEN 1344


==> AAEL013312-RA dual-specificity protein phosphatase, putative
          Length = 361

 Score = 27.3 bits (59), Expect = 6.5,   Method: Compositional matrix adjust.
 Identities = 15/45 (33%), Positives = 24/45 (53%), Gaps = 1/45 (2%)

Query: 112 HRITPEEAKYKLLKVKRVQIGPKKVPFLLTHDGRTIRYPDPAIHQ 156
           +RI P+  KYKL ++K      +K   L  +    ++ PDPA+ Q
Sbjct: 155 YRIDPQNEKYKLFRLKLAADNVRKAKRLPVNCMDVVK-PDPAVTQ 198


==> AAEL012851-RA wd-repeat protein
          Length = 495

 Score = 27.3 bits (59), Expect = 6.5,   Method: Compositional matrix adjust.
 Identities = 34/139 (24%), Positives = 58/139 (41%), Gaps = 15/139 (10%)

Query: 125 KVKRVQIGPKKVPFLL--THDGRTIRYPDPAIHQNDSIQY-DIATGKVMEVLKFEPGNLC 181
           KV+ +   P K   LL  + DG  ++  D     NDS  Y   + G  +E + +   N  
Sbjct: 286 KVQTLAFHPTKAEALLAGSCDG-MVKVFDCRATSNDSASYKSWSLGGEVERVCWSHHNEY 344

Query: 182 MITGGRNLGRCGTVMQREKHPGSFEIVHVKDATGHTFATRLSNVFIIGKGTKAFISLPKG 241
                 N GR   V  R +HP   + +H K+ TG   ++++          K  ++    
Sbjct: 345 HFIASTNEGRIHYVDIRNEHPLWSKEIHEKEITGLVLSSKV----------KGMLATASS 394

Query: 242 KG-VKLSISEERDRRLANK 259
            G +K+   +++D RL  K
Sbjct: 395 DGTLKVWDYDDQDARLTYK 413


==> AAEL008733-RA histidine triad (hit) protein member
          Length = 403

 Score = 27.3 bits (59), Expect = 6.8,   Method: Compositional matrix adjust.
 Identities = 21/100 (21%), Positives = 46/100 (46%), Gaps = 17/100 (17%)

Query: 4   GPKKHLKRLNAPRGWMLDKTGGTFAPRPSTGPHKLRESLPLVIFLRNRLKYALTNTEVTK 63
             +KH+ + +A   +++++T   +  +  T PH  +E L L  +L N             
Sbjct: 185 ATEKHISKYSAHARYLVEETADDY--QSVTLPHLEQEQLSLE-WLYN------------- 228

Query: 64  IVMQHHIKIDGRVRTDPNYPAGFMDVINIEKTGENFRLIY 103
            +++H  + D  V  DP+   GF+ + +++  G+    +Y
Sbjct: 229 -ILEHRKEKDRIVYEDPSDKVGFILLPDLKWDGKTLEQLY 267


==> AAEL006064-RA zinc finger protein
          Length = 411

 Score = 26.2 bits (56), Expect =    12,   Method: Compositional matrix adjust.
 Identities = 21/57 (36%), Positives = 27/57 (47%), Gaps = 7/57 (12%)

Query: 85  GFMDVINIE-KTGENFRLIYDVKGRFTVHRITPEEAKYKLLKVKRVQIG--PKKVPF 138
           G ++  ++E K GE F   +    R    R  P  A+YKLL   RV  G  P K PF
Sbjct: 111 GHIEKTHVEVKKGEEFACFWLECPR----RYRPFNARYKLLIHMRVHSGEKPNKCPF 163
