# Supplementary material for: The salivary gland transcriptome of the neotropical malaria vector Anopheles darlingi reveals accelerated evolution of genes relevant to hematophagy
Source: BMC Genomics. 2009 Jan 29;10:57. doi: 10.1186/1471-2164-10-57 (PMC2644710; doi:10.1186/1471-2164-10-57)
Supplement: Additional file 2 — Annotated sialotranscriptome of An. darlingi female mosquitoes. Hyperlinked Excel spreadsheet with deducted protein sequences. See description above. [file 1471-2164-10-57-S2.zip › links/AEGY-PEP/AD-196-AEGY-PEP.txt]

>AD-196

AAEL003107-RA conserved hypothetical protein                          106   2e-023
AAEL003100-RA conserved hypothetical protein                           40   0.001
AAEL009847-RA microtubule-associated protein                           32   0.40 
AAEL013711-RA conserved hypothetical protein                           31   0.60 
AAEL012009-RA conserved hypothetical protein                           31   0.60 
AAEL008911-RB hypothetical protein                                     30   1.4  
AAEL001851-RA conserved hypothetical protein                           30   1.5  
AAEL008911-RA hypothetical protein                                     30   1.5  
AAEL005847-RA synaptic ras gtpase activating protein, syngap           29   2.3  
AAEL007898-RA calmin                                                   29   2.7  
AAEL012840-RA stathmin                                                 27      14
AAEL011565-RA ankyrin 2,3/unc44                                        27      15
AAEL013854-RA atp-binding cassette transporter                         26      19
AAEL011104-RA conserved hypothetical protein                           26      22
AAEL010355-RA conserved hypothetical protein                           26      23
AAEL013567-RA atp-dependent bile acid permease                         26      24
AAEL002166-RA leucine rich repeat (in flii) interacting protein        25      39
AAEL005337-RA carbonic anhydrase                                       25      43
AAEL005845-RA beta chain spectrin                                      25      44
AAEL000949-RA conserved hypothetical protein                           25      50
AAEL012895-RA meiotic coiled-coil protein, putative                    25      51
AAEL002847-RA conserved hypothetical protein                           24      98


==> AAEL003107-RA conserved hypothetical protein
          Length = 342

 Score =  106 bits (264), Expect = 2e-023,   Method: Compositional matrix adjust.
 Identities = 67/244 (27%), Positives = 121/244 (49%), Gaps = 4/244 (1%)

Query: 58  HTMQPTSCVEDVLPTDPVVMDEK-LEHELEPPSAPGGEKLHEPPNLPEMFNKLSSGFLSP 116
           H +Q  +CV DV   +    D + L  +    S     K    P LP+ +++ ++ F  P
Sbjct: 55  HGLQ--TCVPDVYADESFKFDHQILTLDTINSSLKAIPKPPPMPKLPQTWSRFTNIFQLP 112

Query: 117 NIFRIGENVKKLLVGIKEKVQGYGRSAVAKFEQLRHQAVQRVKQKVDEINTSVRERFENE 176
               +G+  + ++   +  VQ Y    +  F+Q    +V++V+  V  IN ++ + F   
Sbjct: 113 RFSEMGQEFRDIVDQYRTVVQAYVNQWMGLFKQRYQSSVEKVQATVRRINQNIHDSFAEH 172

Query: 177 FVEYRDVCLPDENRCMKLLHSRIEQYEEELRQNMEQCNDRFAADLAKQRQSVDQAQRSMN 236
           F E+ DVCLPD ++C++ +   IE Y++ L +NM+ C +     + +  Q V   Q  + 
Sbjct: 173 FEEFHDVCLPDTDQCLQSMRKGIESYDQRLNENMKACGEFAKRQVEQHEQWVKNEQEVLE 232

Query: 237 GPFRKIDDCLDRDAGLGRSFLTCVGSAMANLAKGVTEAQDRLTQEMRKVSGQLTERVHKY 296
            PF +++DC  R   +G S  +CVG+ + N+ K  T+   R +  M   S  L+ R+ K+
Sbjct: 233 RPFLRVEDCFGR-GRVGESLASCVGNMVGNIVKASTDGLKRFSNTMAAASSSLSARLGKF 291

Query: 297 DQCV 300
            +CV
Sbjct: 292 QECV 295


==> AAEL003100-RA conserved hypothetical protein
          Length = 566

 Score = 40.4 bits (93), Expect = 0.001,   Method: Compositional matrix adjust.
 Identities = 41/231 (17%), Positives = 102/231 (44%), Gaps = 30/231 (12%)

Query: 95  KLHEPPNLP-EMFNKLSSGFLSPN---------------IFRIGENVKKLLVGIKEKVQG 138
           KL  PP++  +MF +  +  + PN                F IG  +++L     + + G
Sbjct: 312 KLELPPDMTKDMFYEEQADAIDPNDDPDEKGGFFDRLRKFFSIGNLIEQL-----DTIPG 366

Query: 139 YGRSAVAKFEQLRHQAVQRVKQKVDEINTSVRERFENEFVEYRDVCLPDENRCMKLLHSR 198
             +S + +  Q +   ++++++K+D+ + +V  +    F + +        +C++ +  +
Sbjct: 367 KIQSLMDQLRQKKSDGLKKLREKLDKSSETVGSKISEAFAKLKPSKQRPPQQCLESIQKK 426

Query: 199 IEQYEEELRQNMEQCNDRFAADLAKQRQSVDQAQRSMNGPFRKIDDCLDRDAG-----LG 253
            + YE  L+Q +E C ++  + + KQ  ++ +A    N     +  C  +  G     L 
Sbjct: 427 FQHYEAALQQAVEPCFEKARSVMEKQEGALAKAVGRFNQMLTDMQSCAQKLEGGPIKTLV 486

Query: 254 RSFL---TCVGSAM-ANLAKGVTEAQDRLTQEMRKVSGQLTERVHKYDQCV 300
           +S L   TC  + + + + + +    +RL++ +++    +   ++    CV
Sbjct: 487 KSILNMGTCTKNNIKSQIGQALQPQMERLSELIQRQGSAMQGNMNATGVCV 537


==> AAEL009847-RA microtubule-associated protein
          Length = 4478

 Score = 31.6 bits (70), Expect = 0.40,   Method: Compositional matrix adjust.
 Identities = 30/164 (18%), Positives = 73/164 (44%), Gaps = 21/164 (12%)

Query: 147  FEQL---RHQAVQRVKQKVDEINTSVRERFENEFVEYRDVCLPDENRCMKLLHSRIEQYE 203
            F++L   + + + +VKQ++ + +   +E          +V +       K + ++++   
Sbjct: 1362 FKELVDRKEEVMDKVKQEIIDTDKKAKETVAELAKAAENVTVQAAEAVAKEIVAKVDAVG 1421

Query: 204  EELRQNMEQCNDRFAADLAKQRQSVDQAQRSMNGPFRKIDDCLDRDAGLGRSFLTCVGSA 263
            E+L +  +Q +++ A+++ K + SV+QA                  A    S LT + + 
Sbjct: 1422 EDLHKKTQQVDEKVASEVDKIKTSVEQA------------------AIKAESVLTSIETE 1463

Query: 264  MANLAKGVTEAQDRLTQEMRKVSGQLTERVHKYDQCVSSDARAG 307
               L K  T+ +  ++ ++     QL + ++K  + V   A++G
Sbjct: 1464 KKELEKLATDLKQEVSGQIDATKKQLDDELNKAVEQVQEKAKSG 1507


==> AAEL013711-RA conserved hypothetical protein
          Length = 142

 Score = 31.2 bits (69), Expect = 0.60,   Method: Compositional matrix adjust.
 Identities = 25/106 (23%), Positives = 51/106 (48%), Gaps = 7/106 (6%)

Query: 74  PVVMDEKLEHELEPPSAPGGEKLHEPPNLPEMFNKLSSGFL----SPNIFRIGENVKKLL 129
           P + D+ LE      S PGG+ + +  N   + +K +   +    S ++F+  E  ++LL
Sbjct: 31  PALRDDDLEETFVRGSGPGGQAVAKTNNKVVLTHKPTGIVIQCHSSRSLFKNREEARRLL 90

Query: 130 VGIKEKVQGYGRSAVA---KFEQLRHQAVQRVKQKVDEINTSVRER 172
           V   ++++   +S  A   + +Q +H    R + K  E+  + +ER
Sbjct: 91  VAKLDELENGDQSVEAQQRRIDQKKHSEAARRRSKRQEMKKAWKER 136


==> AAEL012009-RA conserved hypothetical protein
          Length = 142

 Score = 31.2 bits (69), Expect = 0.60,   Method: Compositional matrix adjust.
 Identities = 25/106 (23%), Positives = 51/106 (48%), Gaps = 7/106 (6%)

Query: 74  PVVMDEKLEHELEPPSAPGGEKLHEPPNLPEMFNKLSSGFL----SPNIFRIGENVKKLL 129
           P + D+ LE      S PGG+ + +  N   + +K +   +    S ++F+  E  ++LL
Sbjct: 31  PALRDDDLEETFVRGSGPGGQAVAKTNNKVVLTHKPTGIVIQCHSSRSLFKNREEARRLL 90

Query: 130 VGIKEKVQGYGRSAVA---KFEQLRHQAVQRVKQKVDEINTSVRER 172
           V   ++++   +S  A   + +Q +H    R + K  E+  + +ER
Sbjct: 91  VAKLDELENGDQSVEAQQRRIDQKKHSEAARRRSKRQEMKKAWKER 136


==> AAEL008911-RB hypothetical protein
          Length = 236

 Score = 30.0 bits (66), Expect = 1.4,   Method: Compositional matrix adjust.
 Identities = 20/87 (22%), Positives = 38/87 (43%)

Query: 96  LHEPPNLPEMFNKLSSGFLSPNIFRIGENVKKLLVGIKEKVQGYGRSAVAKFEQLRHQAV 155
           + +P + P M          PN FR+    + +L  I   +Q  G +   K  + R + V
Sbjct: 1   MSKPADDPTMVKYFGRFAHCPNEFRLMAGERAILKMISSCIQRKGIAHYMKTVERREKEV 60

Query: 156 QRVKQKVDEINTSVRERFENEFVEYRD 182
             V+  VD++   VR++  + + +  D
Sbjct: 61  AVVQGSVDQVANEVRKKIVDFYTDRCD 87


==> AAEL001851-RA conserved hypothetical protein
          Length = 543

 Score = 29.6 bits (65), Expect = 1.5,   Method: Compositional matrix adjust.
 Identities = 29/123 (23%), Positives = 55/123 (44%), Gaps = 12/123 (9%)

Query: 125 VKKLLVGIKEKVQGYGRSAVAKFEQLRHQAVQRVKQKVDEINTSVRERFENEFVEYRDVC 184
           ++KLL+   E      R       Q+  +  + VK    E+N++V +RF+    E     
Sbjct: 347 LEKLLLQTGENTLDAKRGIEYGIHQILREVTEVVKTNSKELNSTVTKRFD----EIGATI 402

Query: 185 LPDENRCMKLLHSRIEQYEEELRQNMEQCNDRFAADLAKQRQSVDQAQRS----MNGPFR 240
           L + N  +  L S+IE    E+ Q   Q    +  +++  +Q++D+ Q+     +NG   
Sbjct: 403 LDNHNGALSNLSSKIET---EISQVWRQIGIMY-QEISSSKQALDRLQQQTEAYVNGTLE 458

Query: 241 KID 243
            +D
Sbjct: 459 TMD 461


==> AAEL008911-RA hypothetical protein
          Length = 290

 Score = 29.6 bits (65), Expect = 1.5,   Method: Compositional matrix adjust.
 Identities = 20/87 (22%), Positives = 38/87 (43%)

Query: 96  LHEPPNLPEMFNKLSSGFLSPNIFRIGENVKKLLVGIKEKVQGYGRSAVAKFEQLRHQAV 155
           + +P + P M          PN FR+    + +L  I   +Q  G +   K  + R + V
Sbjct: 55  MSKPADDPTMVKYFGRFAHCPNEFRLMAGERAILKMISSCIQRKGIAHYMKTVERREKEV 114

Query: 156 QRVKQKVDEINTSVRERFENEFVEYRD 182
             V+  VD++   VR++  + + +  D
Sbjct: 115 AVVQGSVDQVANEVRKKIVDFYTDRCD 141


==> AAEL005847-RA synaptic ras gtpase activating protein, syngap
          Length = 1317

 Score = 29.3 bits (64), Expect = 2.3,   Method: Compositional matrix adjust.
 Identities = 24/100 (24%), Positives = 46/100 (46%), Gaps = 2/100 (2%)

Query: 109  LSSGFLSPNIFRIGENVKKLLVGIKEKVQGYGRSAVAKFEQLRHQAVQRVKQKVDEINTS 168
            +S G + P    +G  +     G  E  + Y R++ +K  +   + +QR++  VDE+   
Sbjct: 1155 VSVGLVGPGTVHLG--LMGSGGGHSESKRRYHRTSTSKSVEQCEREIQRLQASVDELRQK 1212

Query: 169  VRERFENEFVEYRDVCLPDENRCMKLLHSRIEQYEEELRQ 208
            + E    E  E R+      +  ++ +  R+   EEELR+
Sbjct: 1213 LEESELKEVSEDREAISHHSDSKIRSIIGRLLAMEEELRR 1252


==> AAEL007898-RA calmin
          Length = 11328

 Score = 28.9 bits (63), Expect = 2.7,   Method: Compositional matrix adjust.
 Identities = 30/130 (23%), Positives = 58/130 (44%), Gaps = 17/130 (13%)

Query: 67  EDVLPTDPVVMDEKLEHELEPPSAPGGEKLHEPPNLPEMFNKLSSGFLSPNIFRIGENVK 126
           ED   T+ +   EK+   LE  S    E+      L + +   ++ ++   + +  ENVK
Sbjct: 860 EDFFKTNDLQKVEKVLAALEKISYIYAEQFLNDRVLCQQYQLANNAWIE--MCKRIENVK 917

Query: 127 KLLVGIKEKVQGYGRSAVAKFEQLRH------QAVQRVKQKVDEINTSVRERFENEFVEY 180
            +L  I  +   Y      KFE++ +      Q+++R+      I     E+FE E + +
Sbjct: 918 NILHKIPAQWAAYRN----KFEEMTNWMNHVDQSLKRIM-----IEKETLEQFEQEKITF 968

Query: 181 RDVCLPDENR 190
           +++C   +NR
Sbjct: 969 QNICFEADNR 978
