# Supplementary material for: The salivary gland transcriptome of the neotropical malaria vector Anopheles darlingi reveals accelerated evolution of genes relevant to hematophagy
Source: BMC Genomics. 2009 Jan 29;10:57. doi: 10.1186/1471-2164-10-57 (PMC2644710; doi:10.1186/1471-2164-10-57)
Supplement: Additional file 2 — Annotated sialotranscriptome of An. darlingi female mosquitoes. Hyperlinked Excel spreadsheet with deducted protein sequences. See description above. [file 1471-2164-10-57-S2.zip › links/AEGY-PEP/AD-2-AEGY-PEP.txt]

>AD-2

AAEL002726-RA D7 protein, putative                                     53   5e-008
AAEL006424-RA D7 protein, putative                                     46   6e-006
AAEL006417-RA D7 protein, putative                                     41   3e-004
AAEL002606-RA Odorant-binding protein 56e, putative                    34   0.023
AAEL002626-RA Odorant-binding protein 56e, putative                    32   0.10 
AAEL001826-RA Odorant-binding protein 56a, putative                    29   0.80 
AAEL008662-RA mixed-lineage leukemia protein                           29   1.1  
AAEL004339-RA Odorant-binding protein 56a, putative                    28   1.3  
AAEL014082-RA Odorant-binding protein 56a, putative                    28   1.6  
AAEL003379-RA gtpase-activating protein gyp2                           28   1.7  
AAEL004052-RA conserved hypothetical protein                           27   4.2  
AAEL008601-RA mitochondrial ribosomal protein, L28, putative           27   5.3  
AAEL001914-RA scavenger receptor, putative                             26   5.7  
AAEL013943-RB mediator complex, 100kD-subunit, putative                26   7.4  
AAEL005472-RA calpain                                                  26   7.4  
AAEL013943-RA mediator complex, 100kD-subunit, putative                26   7.7  
AAEL009027-RA mediator complex, 100kD-subunit, putative                26   7.8  
AAEL005472-RB calpain                                                  26   8.3  
AAEL000301-RA heat shock protein                                       25      13
AAEL002355-RA conserved hypothetical protein                           25      13
AAEL011181-RA hypothetical protein                                     25      15
AAEL014308-RA hypothetical protein                                     25      17
AAEL010302-RA conserved hypothetical protein                           25      19
AAEL015419-RA conserved hypothetical protein                           25      20
AAEL008757-RA juvenile hormone esterase                                24      25


==> AAEL002726-RA D7 protein, putative
          Length = 227

 Score = 53.1 bits (126), Expect = 5e-008,   Method: Compositional matrix adjust.
 Identities = 31/137 (22%), Positives = 66/137 (48%), Gaps = 12/137 (8%)

Query: 39  KDRICELRQYTPDTSPDMDKHMQCVLHVVGFVDRNGEVEFQEL---LGLLTIAEPRGKHA 95
           +D  C  R Y+     D  +H++C+ + + + +R G+++  E+      + I +   + +
Sbjct: 94  RDIWCAARNYSIPEDKDFHRHIECIFNGLHYFNRGGDLDVDEICRDFHQVGITDLDNEVS 153

Query: 96  ENIKKCVAESAKVNASKKANTFYTCFLTTDSVEAFKLSVDFVELIRAGKL----KPNSQF 151
           E ++ C      VN   KA ++Y C L +D ++ FK ++D+ E+  A        P   +
Sbjct: 154 EVLRSC-----DVNPETKALSYYRCLLESDFLDKFKEALDYREIRSADHFYALKDPMPVY 208

Query: 152 NAGQIKALIKEIDDGLC 168
           +  QI++ I  ++   C
Sbjct: 209 DRNQIQSQINSVNRECC 225


==> AAEL006424-RA D7 protein, putative
          Length = 321

 Score = 46.2 bits (108), Expect = 6e-006,   Method: Compositional matrix adjust.
 Identities = 29/133 (21%), Positives = 60/133 (45%), Gaps = 3/133 (2%)

Query: 39  KDRICELRQYTPDTSPDMDKHMQCVLHVVGFVDRNGEVEFQELLGLLTIAEPRGKHAENI 98
           + ++C++RQYT        +H  CV+  + ++ +N E++ +E+           K  E +
Sbjct: 187 RQQLCKIRQYTVLDDALFKEHTDCVMKGIRYITKNNELDAEEVKRDFMQVNKDTKALEKV 246

Query: 99  KKCVAESAKVNASKKANTFYTCFLTTDSVEAFKLSVDFVEL---IRAGKLKPNSQFNAGQ 155
                     NA +K+  +Y C + +   + FK + D+ E+   I A  L     ++   
Sbjct: 247 LNDCKSKEPSNAGEKSWHYYKCLVESSVKDDFKEAFDYREVRSQIYAFNLPKKQVYSKPA 306

Query: 156 IKALIKEIDDGLC 168
           +++ + EID   C
Sbjct: 307 VQSQVMEIDGKQC 319


==> AAEL006417-RA D7 protein, putative
          Length = 332

 Score = 40.8 bits (94), Expect = 3e-004,   Method: Compositional matrix adjust.
 Identities = 30/136 (22%), Positives = 59/136 (43%), Gaps = 12/136 (8%)

Query: 42  ICELRQYTPDTSPDMDKHMQCVLHVVGFVDRNGEVEFQELL-GLLTIAEPRGKHAENIKK 100
           +C +R+Y   +    ++HM+C+   + ++    E++  E+    + + +        +K 
Sbjct: 199 LCGIRKYQMGSGIVFERHMECIFKGLRYMTSKNELDVDEIARDFIVVKKKPDAMKAMMKT 258

Query: 101 CVAESAKVNASKKANTFYTCFLTTDSV-EAFKLSVDFVELIR-------AGKLKPNSQFN 152
           C A   + N  K A  +Y C +    V   FK + D+ E+          GKLKP S+  
Sbjct: 259 CKANLKEKNPGKIAVHYYKCLMNDSKVTNDFKEAFDYREVRSKDYFAALTGKLKPYSR-- 316

Query: 153 AGQIKALIKEIDDGLC 168
              ++  + +ID   C
Sbjct: 317 -SDVRKQVDDIDKIQC 331


==> AAEL002606-RA Odorant-binding protein 56e, putative
          Length = 131

 Score = 34.3 bits (77), Expect = 0.023,   Method: Compositional matrix adjust.
 Identities = 19/66 (28%), Positives = 33/66 (50%), Gaps = 2/66 (3%)

Query: 61  QCVLHVVGFVDRNGEVEFQELLGLLTIAEPRGKHAENIKKCVAESAKVNASKKANTFYTC 120
           +CVL   GF++  GE++ + ++  L++   + K    +KKC  + A  NA   A     C
Sbjct: 65  KCVLEKAGFMNEKGEIQEKTVIDKLSVDHDKAKVEATLKKCNQKGA--NACDTAFKMTEC 122

Query: 121 FLTTDS 126
           F  T +
Sbjct: 123 FYNTKA 128


==> AAEL002626-RA Odorant-binding protein 56e, putative
          Length = 138

 Score = 32.3 bits (72), Expect = 0.10,   Method: Compositional matrix adjust.
 Identities = 33/122 (27%), Positives = 53/122 (43%), Gaps = 12/122 (9%)

Query: 5   LLYAVGLVWCWMAFVQAGEPKTVEESEKNIPFLLKDRICELRQYTPDTSPDMDKHMQCVL 64
           LL A+  V  W ++ +A     V    K      K+ +  L+    D S ++ K M+C+ 
Sbjct: 11  LLIAIVAVNAWPSYKRAEVRAHVRNCVKKTGIPGKNALKVLKGNFNDDSSEVKKFMKCMF 70

Query: 65  HVVGFVDRNGEVEFQELLGLLTIAEPRGKHAEN-----IKKCVAESAKVNASKKANTFYT 119
             VGF++     E  ELL  L IA+ +    E+     I+KC      +N +  A   Y 
Sbjct: 71  QEVGFIN-----EKDELLDNLLIAKIKENLEEDEADELIEKCSIVGDDINDT--AFQIYK 123

Query: 120 CF 121
           C+
Sbjct: 124 CY 125


==> AAEL001826-RA Odorant-binding protein 56a, putative
          Length = 133

 Score = 29.3 bits (64), Expect = 0.80,   Method: Compositional matrix adjust.
 Identities = 20/63 (31%), Positives = 32/63 (50%), Gaps = 3/63 (4%)

Query: 60  MQCVLHVVGFVDRNGEVEFQELLGLLTIAEPRGKHAENIKKC-VAESAKVNASKKANTFY 118
           M+CV   VGF+D  G V  + L+  L+    + K     +KC + E A  N  +KA+  +
Sbjct: 65  MKCVFGKVGFIDDAGTVNKEVLVEKLSKGNTQAKAEMFAEKCNMFEGA--NGCEKAHGLF 122

Query: 119 TCF 121
            C+
Sbjct: 123 ECY 125


==> AAEL008662-RA mixed-lineage leukemia protein
          Length = 1273

 Score = 28.9 bits (63), Expect = 1.1,   Method: Composition-based stats.
 Identities = 18/66 (27%), Positives = 30/66 (45%), Gaps = 2/66 (3%)

Query: 90  PRGKHAENIKKCVAESAKVNASKKANTFYTCFLTTDSVEAFKLSVDFVELIRAGKLKPNS 149
           P   HAE +   VA SA   A+  A+ F +  LTT ++ +    ++ V ++     + N 
Sbjct: 872 PIQPHAEKLLSQVASSASNTANTSASNFSS--LTTSAITSGTHVIETVGMVSVSNFQSNQ 929

Query: 150 QFNAGQ 155
               GQ
Sbjct: 930 ATTGGQ 935


==> AAEL004339-RA Odorant-binding protein 56a, putative
          Length = 138

 Score = 28.5 bits (62), Expect = 1.3,   Method: Compositional matrix adjust.
 Identities = 25/101 (24%), Positives = 38/101 (37%), Gaps = 17/101 (16%)

Query: 38  LKDRICELRQYTPDTS-----------PDMDKHMQCVLHVVG----FVDRNGEVEFQELL 82
           +KD + E +Q  P +            P  +K   C+L  +G     +D    +    + 
Sbjct: 22  IKDLVEECKQTVPISEELEKSFLKLEFPPEEKTTHCLLDCIGKSLKVMDEKSGINLAVVT 81

Query: 83  GLLTIAEPRGKHAENIKKCVAESA--KVNASKKANTFYTCF 121
            LL   EP G   E   +C  E+A  K +    A   Y CF
Sbjct: 82  KLLQEVEPEGVIGEEQVRCATEAATSKEDQCTMAFKLYQCF 122


==> AAEL014082-RA Odorant-binding protein 56a, putative
          Length = 149

 Score = 28.1 bits (61), Expect = 1.6,   Method: Compositional matrix adjust.
 Identities = 14/57 (24%), Positives = 25/57 (43%), Gaps = 3/57 (5%)

Query: 48  YTPDTSPDMDKHMQCVLHVVGFVDRNGEVEFQELLG---LLTIAEPRGKHAENIKKC 101
           + PD S D   + +C+  + G + + GE+ F +       L   E +    E +K C
Sbjct: 61  FRPDASKDEKCYAKCIAQMAGTLTKKGEISFSKTTAQIEALLPTELKAPAKEALKAC 117


==> AAEL003379-RA gtpase-activating protein gyp2
          Length = 801

 Score = 28.1 bits (61), Expect = 1.7,   Method: Compositional matrix adjust.
 Identities = 17/40 (42%), Positives = 23/40 (57%), Gaps = 1/40 (2%)

Query: 59  HMQCVLHVVGFVDRNGE-VEFQELLGLLTIAEPRGKHAEN 97
           HM+ +L +  +   +G  V FQ  LGLL I EP  K+ EN
Sbjct: 337 HMKILLRIWDWFFYDGSIVLFQLTLGLLKIKEPSLKNLEN 376
