# Supplementary material for: The salivary gland transcriptome of the neotropical malaria vector Anopheles darlingi reveals accelerated evolution of genes relevant to hematophagy
Source: BMC Genomics. 2009 Jan 29;10:57. doi: 10.1186/1471-2164-10-57 (PMC2644710; doi:10.1186/1471-2164-10-57)
Supplement: Additional file 2 — Annotated sialotranscriptome of An. darlingi female mosquitoes. Hyperlinked Excel spreadsheet with deducted protein sequences. See description above. [file 1471-2164-10-57-S2.zip › links/AEGY-PEP/AD-20-AEGY-PEP.txt]

>AD-20

AAEL004678-RA rhomboid                                                 33   0.043
AAEL007268-RA conserved hypothetical protein                           24      20
AAEL009738-RA conserved hypothetical protein                           24      23
AAEL004818-RA conserved hypothetical protein                           24      24
AAEL013134-RA DNA-directed RNA polymerase I largest subunit            22      70


==> AAEL004678-RA rhomboid
          Length = 1143

 Score = 32.7 bits (73), Expect = 0.043,   Method: Composition-based stats.
 Identities = 36/138 (26%), Positives = 61/138 (44%), Gaps = 22/138 (15%)

Query: 18  SEVDSGAPELPTDLLQPDQAEDAPDAEQQEIADQPDLHLAEEDDSADSEESDES-----D 72
           S + +  P++PT  LQPD     P   Q+    Q    L+ +    +      S     D
Sbjct: 285 SMLRTSTPQIPTPRLQPDS---TPSTLQRNTQPQMRTRLSHKQRIKEYLRRSTSQFFGVD 341

Query: 73  ESEDDKEVIELLEKLDDRQEELDYLNRY-------LLGRLAPIHASVI-DRGIRPEVIRL 124
           +  +D E     +K +DRQ+ L  L R+       ++GR+  +HA V+ +   RP+V+  
Sbjct: 342 QLNEDYE----QQKWEDRQKRL-ALRRFGSLKEDVVVGRVNEVHADVLNEHSDRPDVLPA 396

Query: 125 PYRIAPWNRR-RPRRFFP 141
             +  P   + R +RF P
Sbjct: 397 QSQDEPETEQNRRQRFNP 414


==> AAEL007268-RA conserved hypothetical protein
          Length = 1086

 Score = 23.9 bits (50), Expect =    20,   Method: Compositional matrix adjust.
 Identities = 14/37 (37%), Positives = 20/37 (54%), Gaps = 2/37 (5%)

Query: 2    KLQILALVVCVAFVVGSEVDSGAPELPTDLLQPDQAE 38
            KL +++    +AF     V    PELP D+LQ D +E
Sbjct: 1009 KLDLISFKEKMAFFTRRGV--SVPELPADILQQDDSE 1043


==> AAEL009738-RA conserved hypothetical protein
          Length = 1005

 Score = 23.9 bits (50), Expect =    23,   Method: Composition-based stats.
 Identities = 28/110 (25%), Positives = 44/110 (40%), Gaps = 18/110 (16%)

Query: 9   VVCVAFVVGSEVDSGAPELPTDLLQPDQA---------------EDAPDAEQQEIADQPD 53
           ++ VA   G  V SG+  LP   L  D                 E   +A++Q  A + +
Sbjct: 661 ILGVAQRKGDYVPSGSRGLPVHSLTKDHCTEDEEYIFQFLEQKRERLREAKEQIKAKKAE 720

Query: 54  LHLAEEDDSADSEES---DESDESEDDKEVIELLEKLDDRQEELDYLNRY 100
             + +EDD     ES   DE D   D   V    +   D  +E+D++N +
Sbjct: 721 KGIVDEDDDLSDAESLDDDEFDSYLDRLGVPGGDDGGADIDQEVDFMNEF 770


==> AAEL004818-RA conserved hypothetical protein
          Length = 805

 Score = 23.9 bits (50), Expect =    24,   Method: Composition-based stats.
 Identities = 13/38 (34%), Positives = 18/38 (47%)

Query: 42  DAEQQEIADQPDLHLAEEDDSADSEESDESDESEDDKE 79
           D +Q+   D P      ED+  DS    E D+S D+ E
Sbjct: 706 DKKQKAPTDGPVDLFPSEDEEDDSGNGPELDDSMDEDE 743


==> AAEL013134-RA DNA-directed RNA polymerase I largest subunit
          Length = 1686

 Score = 22.3 bits (46), Expect =    70,   Method: Composition-based stats.
 Identities = 17/58 (29%), Positives = 25/58 (43%), Gaps = 13/58 (22%)

Query: 20   VDSGAPELPTDLLQPDQAEDAPDAEQQEIADQPDLHLAEEDDSADSEESDESDESEDD 77
            VDS AP + T L      E+ PD       +  D      +D AD+ ES   ++  D+
Sbjct: 1359 VDSRAPNVSTRL------EEEPD-------ESSDDEAGGNEDEADATESKLKNKQSDE 1403
