# Supplementary material for: The salivary gland transcriptome of the neotropical malaria vector Anopheles darlingi reveals accelerated evolution of genes relevant to hematophagy
Source: BMC Genomics. 2009 Jan 29;10:57. doi: 10.1186/1471-2164-10-57 (PMC2644710; doi:10.1186/1471-2164-10-57)
Supplement: Additional file 2 — Annotated sialotranscriptome of An. darlingi female mosquitoes. Hyperlinked Excel spreadsheet with deducted protein sequences. See description above. [file 1471-2164-10-57-S2.zip › links/AEGY-PEP/AD-201-AEGY-PEP.txt]

>AD-201

AAEL008481-RB 60S ribosomal protein L18                               353   3e-098
AAEL008481-RA 60S ribosomal protein L18                               353   3e-098
AAEL004178-RA ribose-phosphate pyrophosphokinase 1,                    26   8.3  
AAEL006717-RB abc transporter                                          26   9.4  
AAEL006717-RA abc transporter                                          26   9.8  
AAEL005441-RA heterogeneous nuclear ribonucleoprotein (hnrnp)          26      10
AAEL008183-RA t complex protein                                        25      14
AAEL005902-RB conserved hypothetical protein                           25      15
AAEL008398-RA conserved hypothetical protein                           25      21
AAEL005902-RA conserved hypothetical protein                           25      22
AAEL007465-RA conserved hypothetical protein                           24      27
AAEL009200-RA exocyst complex component sec3                           24      36
AAEL001494-RA conserved hypothetical protein                           24      36
AAEL003882-RA conserved hypothetical protein                           24      40
AAEL004178-RB ribose-phosphate pyrophosphokinase 1,                    24      42
AAEL013863-RA phosphatidylinositol-binding clathrin assembly pro...    24      43
AAEL005848-RA conserved hypothetical protein                           24      45
AAEL004493-RA ribosome biogenesis protein tsr1 (20S rrna accumul...    23      46
AAEL010135-RA conserved hypothetical protein                           23      47
AAEL011876-RA conserved hypothetical protein                           23      53
AAEL001142-RA rab gdp/gtp exchange factor                              23      56
AAEL004815-RA zinc finger protein                                      23      59
AAEL015182-RA conserved hypothetical protein                           23      60
AAEL010613-RA conserved hypothetical protein                           23      64
AAEL011505-RA integral membrane pore glycoprotein gp210, putative      23      65


==> AAEL008481-RB 60S ribosomal protein L18
          Length = 189

 Score =  353 bits (905), Expect = 3e-098,   Method: Compositional matrix adjust.
 Identities = 170/189 (89%), Positives = 182/189 (96%)

Query: 1   MGIDINHKWDRKVRRTKPKSLDVYLRLLVKLHRFLYRRTHKKFNKIIMRRLFMSRTNRPP 60
           MGIDINHKWDRKVRRTKPKSLDVYLRLLVKL+RFLYRRTHKKFNKII+RRLFMSRTN+PP
Sbjct: 1   MGIDINHKWDRKVRRTKPKSLDVYLRLLVKLYRFLYRRTHKKFNKIILRRLFMSRTNQPP 60

Query: 61  ISLARVANLMKVRGKDDKSIAVVVGTVTNDVRKLNVPKLNICALRVTEKARERILKNGGK 120
           ISL+RVA LMK+RGKD+ +IAVVVGTVTND RKL  PK+N+CALRVTEKARERILK GGK
Sbjct: 61  ISLSRVAKLMKLRGKDENTIAVVVGTVTNDDRKLYCPKMNVCALRVTEKARERILKWGGK 120

Query: 121 ILTFDQLALLAPTGKNTVLMQGKRTAREAFTHFGRAPGVPHSNTRPYVQSKGRKFEKARG 180
           I TFDQLAL+APTGKNTVLMQG+RTAREAFTHFGRAPGVPHSNTRPYVQSKGRK+EKARG
Sbjct: 121 IYTFDQLALVAPTGKNTVLMQGERTAREAFTHFGRAPGVPHSNTRPYVQSKGRKYEKARG 180

Query: 181 RRSSCGFKN 189
           RRSSCGFKN
Sbjct: 181 RRSSCGFKN 189


==> AAEL008481-RA 60S ribosomal protein L18
          Length = 189

 Score =  353 bits (905), Expect = 3e-098,   Method: Compositional matrix adjust.
 Identities = 170/189 (89%), Positives = 182/189 (96%)

Query: 1   MGIDINHKWDRKVRRTKPKSLDVYLRLLVKLHRFLYRRTHKKFNKIIMRRLFMSRTNRPP 60
           MGIDINHKWDRKVRRTKPKSLDVYLRLLVKL+RFLYRRTHKKFNKII+RRLFMSRTN+PP
Sbjct: 1   MGIDINHKWDRKVRRTKPKSLDVYLRLLVKLYRFLYRRTHKKFNKIILRRLFMSRTNQPP 60

Query: 61  ISLARVANLMKVRGKDDKSIAVVVGTVTNDVRKLNVPKLNICALRVTEKARERILKNGGK 120
           ISL+RVA LMK+RGKD+ +IAVVVGTVTND RKL  PK+N+CALRVTEKARERILK GGK
Sbjct: 61  ISLSRVAKLMKLRGKDENTIAVVVGTVTNDDRKLYCPKMNVCALRVTEKARERILKWGGK 120

Query: 121 ILTFDQLALLAPTGKNTVLMQGKRTAREAFTHFGRAPGVPHSNTRPYVQSKGRKFEKARG 180
           I TFDQLAL+APTGKNTVLMQG+RTAREAFTHFGRAPGVPHSNTRPYVQSKGRK+EKARG
Sbjct: 121 IYTFDQLALVAPTGKNTVLMQGERTAREAFTHFGRAPGVPHSNTRPYVQSKGRKYEKARG 180

Query: 181 RRSSCGFKN 189
           RRSSCGFKN
Sbjct: 181 RRSSCGFKN 189


==> AAEL004178-RA ribose-phosphate pyrophosphokinase 1,
          Length = 372

 Score = 26.2 bits (56), Expect = 8.3,   Method: Compositional matrix adjust.
 Identities = 18/60 (30%), Positives = 26/60 (43%), Gaps = 19/60 (31%)

Query: 17  KPKSLDVYLRLLVKLHRFLYRRTHKKFNKIIMRRLFMSRTNRPPISLARVANLMKVRGKD 76
           K K+ D  L +L+K H + +R                   +R PIS   VAN++ V G D
Sbjct: 136 KDKAGDEKLAMLMKTHEWKFR-------------------SRAPISAKLVANMLSVAGAD 176


==> AAEL006717-RB abc transporter
          Length = 820

 Score = 25.8 bits (55), Expect = 9.4,   Method: Composition-based stats.
 Identities = 14/65 (21%), Positives = 28/65 (43%)

Query: 76  DDKSIAVVVGTVTNDVRKLNVPKLNICALRVTEKARERILKNGGKILTFDQLALLAPTGK 135
           D +++  ++G  +    K N P L +C    + + ++   K       FD L+   P GK
Sbjct: 532 DMRTMFTLMGVESAIQTKTNAPPLQVCRETASIEFKDVCFKYKHSNAIFDNLSFTIPAGK 591

Query: 136 NTVLM 140
              ++
Sbjct: 592 KVAIV 596


==> AAEL006717-RA abc transporter
          Length = 734

 Score = 25.8 bits (55), Expect = 9.8,   Method: Composition-based stats.
 Identities = 14/65 (21%), Positives = 28/65 (43%)

Query: 76  DDKSIAVVVGTVTNDVRKLNVPKLNICALRVTEKARERILKNGGKILTFDQLALLAPTGK 135
           D +++  ++G  +    K N P L +C    + + ++   K       FD L+   P GK
Sbjct: 446 DMRTMFTLMGVESAIQTKTNAPPLQVCRETASIEFKDVCFKYKHSNAIFDNLSFTIPAGK 505

Query: 136 NTVLM 140
              ++
Sbjct: 506 KVAIV 510


==> AAEL005441-RA heterogeneous nuclear ribonucleoprotein (hnrnp)
          Length = 948

 Score = 25.8 bits (55), Expect =    10,   Method: Composition-based stats.
 Identities = 15/56 (26%), Positives = 25/56 (44%), Gaps = 2/56 (3%)

Query: 108 EKARERILKNGGKILTFDQLALLAPTGKNTVLMQGKRTAREAFTHFG--RAPGVPH 161
           E AR+ ++ NGGKI       LL+   +   +++  R    +F       AP +P 
Sbjct: 4   EDARQAMMMNGGKIKEVQVTLLLSSRAEMQKVIEDARRTTMSFMQLSAQAAPAIPQ 59


==> AAEL008183-RA t complex protein
          Length = 961

 Score = 25.4 bits (54), Expect =    14,   Method: Composition-based stats.
 Identities = 10/28 (35%), Positives = 16/28 (57%)

Query: 141 QGKRTAREAFTHFGRAPGVPHSNTRPYV 168
           Q ++T  ++  H GR PG+P   + P V
Sbjct: 170 QSEQTMDKSQNHSGRKPGIPREESPPRV 197


==> AAEL005902-RB conserved hypothetical protein
          Length = 893

 Score = 25.4 bits (54), Expect =    15,   Method: Composition-based stats.
 Identities = 16/63 (25%), Positives = 33/63 (52%), Gaps = 11/63 (17%)

Query: 39  THKKFNKIIMRRLFMSRTNRPPISLARVANLMKVRGKDDKSIAVVVGTVTN-DVRKLNVP 97
           T    +K+++     S T  PPIS+A V           +++A V+  V + D++++N P
Sbjct: 278 TEHLLHKLLVPLYIFSLTPSPPISMAVVT----------RNLAAVLNKVVDIDIKEMNNP 327

Query: 98  KLN 100
           +++
Sbjct: 328 RVS 330


==> AAEL008398-RA conserved hypothetical protein
          Length = 2327

 Score = 24.6 bits (52), Expect =    21,   Method: Composition-based stats.
 Identities = 13/29 (44%), Positives = 17/29 (58%)

Query: 62  SLARVANLMKVRGKDDKSIAVVVGTVTND 90
           SLA V  L+K   KDD+SIA+ +     D
Sbjct: 355 SLAMVDLLLKYGAKDDQSIALSIAIQNAD 383


==> AAEL005902-RA conserved hypothetical protein
          Length = 1060

 Score = 24.6 bits (52), Expect =    22,   Method: Composition-based stats.
 Identities = 16/63 (25%), Positives = 33/63 (52%), Gaps = 11/63 (17%)

Query: 39  THKKFNKIIMRRLFMSRTNRPPISLARVANLMKVRGKDDKSIAVVVGTVTN-DVRKLNVP 97
           T    +K+++     S T  PPIS+A V           +++A V+  V + D++++N P
Sbjct: 278 TEHLLHKLLVPLYIFSLTPSPPISMAVVT----------RNLAAVLNKVVDIDIKEMNNP 327

Query: 98  KLN 100
           +++
Sbjct: 328 RVS 330
