# Supplementary material for: The salivary gland transcriptome of the neotropical malaria vector Anopheles darlingi reveals accelerated evolution of genes relevant to hematophagy
Source: BMC Genomics. 2009 Jan 29;10:57. doi: 10.1186/1471-2164-10-57 (PMC2644710; doi:10.1186/1471-2164-10-57)
Supplement: Additional file 2 — Annotated sialotranscriptome of An. darlingi female mosquitoes. Hyperlinked Excel spreadsheet with deducted protein sequences. See description above. [file 1471-2164-10-57-S2.zip › links/AEGY-PEP/AD-202-AEGY-PEP.txt]

>AD-202

AAEL006513-RA conserved hypothetical protein                           28   2.1  
AAEL007559-RA guanyl-nucleotide exchange factor, putative              28   4.3  
AAEL006327-RA sulfotransferase (sult)                                  27   5.4  
AAEL007016-RA sodium/solute symporter                                  27   6.7  
AAEL001921-RA hypothetical protein                                     27   7.5  
AAEL014900-RA ataxia telangiectasia mutated (atm)                      27   9.8  
AAEL007987-RA SEC63 protein, putative                                  26      10
AAEL007105-RA conserved hypothetical protein                           26      11
AAEL013233-RA PIWI                                                     26      14
AAEL013227-RA PIWI                                                     26      14
AAEL012442-RB conserved hypothetical protein                           26      14
AAEL004911-RA dead box atp-dependent rna helicase                      26      14
AAEL012442-RA conserved hypothetical protein                           26      15
AAEL014904-RA dead box atp-dependent rna helicase                      26      15
AAEL013398-RA conserved hypothetical protein                           26      16
AAEL012147-RA conserved hypothetical protein                           26      16
AAEL008933-RA 3-hydroxyisobutyrate dehydrogenase                       25      17
AAEL006022-RA myotubularin                                             25      21
AAEL003954-RA Juvenile hormone-inducible protein, putative             25      23
AAEL006287-RA PIWI                                                     25      26
AAEL011969-RA protein-s isoprenylcysteine o-methyltransferase          25      27
AAEL004307-RB n-myc downstream regulated                               25      29
AAEL004307-RA n-myc downstream regulated                               25      29
AAEL006742-RA 3-hydroxyisobutyrate dehydrogenase                       25      30
AAEL004307-RC n-myc downstream regulated                               25      30


==> AAEL006513-RA conserved hypothetical protein
          Length = 317

 Score = 28.5 bits (62), Expect = 2.1,   Method: Compositional matrix adjust.
 Identities = 15/27 (55%), Positives = 20/27 (74%), Gaps = 2/27 (7%)

Query: 202 LKSAE--AIIQPYVFPVLRTLYSSEVN 226
           LKS++  A +QPY+  +LRTL SSE N
Sbjct: 23  LKSSDNLAKVQPYLESLLRTLLSSERN 49


==> AAEL007559-RA guanyl-nucleotide exchange factor, putative
          Length = 294

 Score = 27.7 bits (60), Expect = 4.3,   Method: Compositional matrix adjust.
 Identities = 18/44 (40%), Positives = 25/44 (56%)

Query: 174 TLLGNTGPMSANYLILSLILTTQIALLVLKSAEAIIQPYVFPVL 217
           T LG+ G M  N  I+S  L + I LL+  ++E + Q YVF  L
Sbjct: 4   TALGSGGVMYGNGNIVSGPLESLIELLMPTNSEELDQEYVFSFL 47


==> AAEL006327-RA sulfotransferase (sult)
          Length = 329

 Score = 27.3 bits (59), Expect = 5.4,   Method: Compositional matrix adjust.
 Identities = 19/73 (26%), Positives = 37/73 (50%), Gaps = 8/73 (10%)

Query: 19  SLNWLSTFLGLFLIPASFWLLPNRFQVVWNK---ILLTLHNEFKTLLGPSGHNGRTLMFI 75
           S  ++ T L + LIP  FW +  +   V+ K   + ++ ++ ++TL   +G+ G    F+
Sbjct: 129 SPRFIKTHLPVALIPDQFWTVKPKLVYVYRKAKPVPVSFYHHYQTL---TGYRGTIEQFV 185

Query: 76  SLF--SLIMFNNF 86
             F    IMF+ +
Sbjct: 186 KSFINDRIMFSPY 198


==> AAEL007016-RA sodium/solute symporter
          Length = 591

 Score = 26.9 bits (58), Expect = 6.7,   Method: Compositional matrix adjust.
 Identities = 18/59 (30%), Positives = 34/59 (57%), Gaps = 6/59 (10%)

Query: 115 MLYGWINHTQHMFAHLVPQGTPAVLMPFMVCIETIRNVIRPGTLAVRLTANMIAGHLLM 173
           +L+GW +HT+H     + +G+ A  + ++V    ++  I P  +A+ L A+ I+G  LM
Sbjct: 36  ILFGWKDHTKHARRQSLRRGSEA--LDYLVGGRRMK--IFP--VAMSLVASFISGIALM 88


==> AAEL001921-RA hypothetical protein
          Length = 1953

 Score = 26.9 bits (58), Expect = 7.5,   Method: Composition-based stats.
 Identities = 11/31 (35%), Positives = 16/31 (51%), Gaps = 4/31 (12%)

Query: 108 FPLWLSFMLYGWINHTQHMFAHLVPQGTPAV 138
           +P W +    GW    Q+ F   +PQ TPA+
Sbjct: 163 YPTWQADPSQGW----QNQFIQQIPQNTPAI 189


==> AAEL014900-RA ataxia telangiectasia mutated (atm)
          Length = 1088

 Score = 26.6 bits (57), Expect = 9.8,   Method: Composition-based stats.
 Identities = 20/71 (28%), Positives = 37/71 (52%), Gaps = 4/71 (5%)

Query: 100 LTLTLALAFPLWLSFMLYGWINHTQHMFAHLVPQGTPAVL-MPFMVCIETIRNVIRPGTL 158
           L  T ++A    + ++L     H Q++   LV + T  V+ + F +  E  +N+  P T+
Sbjct: 894 LAYTKSVAVSSIIGYILGIGDRHVQNI---LVDEKTAEVIHIDFGIAFELGKNLPTPETI 950

Query: 159 AVRLTANMIAG 169
             RLT +++AG
Sbjct: 951 PFRLTRDIVAG 961


==> AAEL007987-RA SEC63 protein, putative
          Length = 758

 Score = 26.2 bits (56), Expect =    10,   Method: Composition-based stats.
 Identities = 9/18 (50%), Positives = 13/18 (72%)

Query: 25 TFLGLFLIPASFWLLPNR 42
          +FL L LIPA+F+  P +
Sbjct: 21 SFLALILIPATFYFWPRK 38


==> AAEL007105-RA conserved hypothetical protein
          Length = 336

 Score = 26.2 bits (56), Expect =    11,   Method: Compositional matrix adjust.
 Identities = 12/35 (34%), Positives = 20/35 (57%)

Query: 181 PMSANYLILSLILTTQIALLVLKSAEAIIQPYVFP 215
           P  AN+ +++L ++  +   +L SAE  I   VFP
Sbjct: 228 PQDANHDVVALHISPDLGERILISAERAILDEVFP 262


==> AAEL013233-RA PIWI
          Length = 883

 Score = 25.8 bits (55), Expect =    14,   Method: Composition-based stats.
 Identities = 15/45 (33%), Positives = 22/45 (48%), Gaps = 2/45 (4%)

Query: 64  PSGHNGRTLMFISLFSLIMFNNFLGLFPYIFTSTSHLTLTLALAF 108
           P G N RTLM ++    I  N  LG  P++  +   LT  + + F
Sbjct: 609 PKGGNVRTLMSVATKVAIQLNCKLGGIPWVLKNP--LTSVMVIGF 651


 Score = 23.9 bits (50), Expect =    52,   Method: Composition-based stats.
 Identities = 10/39 (25%), Positives = 20/39 (51%), Gaps = 8/39 (20%)

Query: 109 PLWLSFMLYGWINHTQHMFAHLVPQGTPAVLMPFMVCIE 147
           P+++S  L  W          +VP G+  +++ FM C++
Sbjct: 501 PMYISIPLVNWY--------FIVPAGSEKLMVDFMQCLK 531


==> AAEL013227-RA PIWI
          Length = 888

 Score = 25.8 bits (55), Expect =    14,   Method: Composition-based stats.
 Identities = 13/33 (39%), Positives = 17/33 (51%)

Query: 64  PSGHNGRTLMFISLFSLIMFNNFLGLFPYIFTS 96
           P G N RTLM ++    I  N  LG  P++  S
Sbjct: 614 PKGGNVRTLMSVATKVAIQMNCKLGGIPWVIKS 646
