# Supplementary material for: The salivary gland transcriptome of the neotropical malaria vector Anopheles darlingi reveals accelerated evolution of genes relevant to hematophagy
Source: BMC Genomics. 2009 Jan 29;10:57. doi: 10.1186/1471-2164-10-57 (PMC2644710; doi:10.1186/1471-2164-10-57)
Supplement: Additional file 2 — Annotated sialotranscriptome of An. darlingi female mosquitoes. Hyperlinked Excel spreadsheet with deducted protein sequences. See description above. [file 1471-2164-10-57-S2.zip › links/AEGY-PEP/AD-203-AEGY-PEP.txt]

>AD-203

AAEL001921-RA hypothetical protein                                     27   7.0  
AAEL007016-RA sodium/solute symporter                                  27   7.3  
AAEL014900-RA ataxia telangiectasia mutated (atm)                      27   9.2  
AAEL014904-RA dead box atp-dependent rna helicase                      26      13
AAEL013233-RA PIWI                                                     26      13
AAEL013227-RA PIWI                                                     26      13
AAEL012147-RA conserved hypothetical protein                           26      14
AAEL007559-RA guanyl-nucleotide exchange factor, putative              26      15
AAEL013398-RA conserved hypothetical protein                           25      16
AAEL006022-RA myotubularin                                             25      19
AAEL003954-RA Juvenile hormone-inducible protein, putative             25      21
AAEL006287-RA PIWI                                                     25      24
AAEL000181-RA polybromo-1                                              25      27
AAEL011269-RA atp-binding cassette transporter                         25      31
AAEL012442-RB conserved hypothetical protein                           25      32
AAEL012442-RA conserved hypothetical protein                           25      32
AAEL010930-RB l-asparaginase                                           24      39
AAEL001289-RA permease, putative                                       24      40
AAEL013692-RA PIWI                                                     24      43
AAEL010379-RA atp-binding cassette transporter                         24      46
AAEL008216-RA aconitase                                                24      50
AAEL006676-RA conserved hypothetical protein                           24      56
AAEL002809-RB down syndrome critical region protein                    23      64
AAEL011969-RA protein-s isoprenylcysteine o-methyltransferase          23      88
AAEL005774-RA hect type E3 ubiquitin ligase                            23      90


==> AAEL001921-RA hypothetical protein
          Length = 1953

 Score = 26.9 bits (58), Expect = 7.0,   Method: Composition-based stats.
 Identities = 11/31 (35%), Positives = 16/31 (51%), Gaps = 4/31 (12%)

Query: 108 FPLWLSFMLYGWINHTQHMFAHLVPQGTPAV 138
           +P W +    GW    Q+ F   +PQ TPA+
Sbjct: 163 YPTWQADPSQGW----QNQFIQQIPQNTPAI 189


==> AAEL007016-RA sodium/solute symporter
          Length = 591

 Score = 26.6 bits (57), Expect = 7.3,   Method: Compositional matrix adjust.
 Identities = 18/59 (30%), Positives = 34/59 (57%), Gaps = 6/59 (10%)

Query: 115 MLYGWINHTQHMFAHLVPQGTPAVLMPFMVCIETIRNVIRPGTLAVRLTANMIAGHLLM 173
           +L+GW +HT+H     + +G+ A  + ++V    ++  I P  +A+ L A+ I+G  LM
Sbjct: 36  ILFGWKDHTKHARRQSLRRGSEA--LDYLVGGRRMK--IFP--VAMSLVASFISGIALM 88


==> AAEL014900-RA ataxia telangiectasia mutated (atm)
          Length = 1088

 Score = 26.6 bits (57), Expect = 9.2,   Method: Composition-based stats.
 Identities = 20/71 (28%), Positives = 37/71 (52%), Gaps = 4/71 (5%)

Query: 100 LTLTLALAFPLWLSFMLYGWINHTQHMFAHLVPQGTPAVL-MPFMVCIETIRNVIRPGTL 158
           L  T ++A    + ++L     H Q++   LV + T  V+ + F +  E  +N+  P T+
Sbjct: 894 LAYTKSVAVSSIIGYILGIGDRHVQNI---LVDEKTAEVIHIDFGIAFELGKNLPTPETI 950

Query: 159 AVRLTANMIAG 169
             RLT +++AG
Sbjct: 951 PFRLTRDIVAG 961


==> AAEL014904-RA dead box atp-dependent rna helicase
          Length = 526

 Score = 25.8 bits (55), Expect =    13,   Method: Compositional matrix adjust.
 Identities = 17/50 (34%), Positives = 25/50 (50%), Gaps = 1/50 (2%)

Query: 39  LPNRFQVVWNKILLTLHNEFKTLLGPSGHNGRTLMFISLFSLIMFNNFLG 88
           +PN  Q+V N  L  + NE+   +G +   GR  + IS+F       FLG
Sbjct: 317 IPN-VQLVLNHRLPKIPNEYIHRVGRTARAGRKGLAISIFRFPRDLEFLG 365


==> AAEL013233-RA PIWI
          Length = 883

 Score = 25.8 bits (55), Expect =    13,   Method: Composition-based stats.
 Identities = 15/45 (33%), Positives = 22/45 (48%), Gaps = 2/45 (4%)

Query: 64  PSGHNGRTLMFISLFSLIMFNNFLGLFPYIFTSTSHLTLTLALAF 108
           P G N RTLM ++    I  N  LG  P++  +   LT  + + F
Sbjct: 609 PKGGNVRTLMSVATKVAIQLNCKLGGIPWVLKNP--LTSVMVIGF 651


 Score = 23.9 bits (50), Expect =    48,   Method: Composition-based stats.
 Identities = 10/39 (25%), Positives = 20/39 (51%), Gaps = 8/39 (20%)

Query: 109 PLWLSFMLYGWINHTQHMFAHLVPQGTPAVLMPFMVCIE 147
           P+++S  L  W          +VP G+  +++ FM C++
Sbjct: 501 PMYISIPLVNWY--------FIVPAGSEKLMVDFMQCLK 531


==> AAEL013227-RA PIWI
          Length = 888

 Score = 25.8 bits (55), Expect =    13,   Method: Composition-based stats.
 Identities = 13/33 (39%), Positives = 17/33 (51%)

Query: 64  PSGHNGRTLMFISLFSLIMFNNFLGLFPYIFTS 96
           P G N RTLM ++    I  N  LG  P++  S
Sbjct: 614 PKGGNVRTLMSVATKVAIQMNCKLGGIPWVIKS 646


==> AAEL012147-RA conserved hypothetical protein
          Length = 2686

 Score = 25.8 bits (55), Expect =    14,   Method: Composition-based stats.
 Identities = 16/44 (36%), Positives = 23/44 (52%), Gaps = 3/44 (6%)

Query: 79   SLIMFNNFLGLFPYIFTSTSHLTLTLALAFPLWLSFMLYG--WI 120
            +L  FN    + P++ TS  HL L   LA+ L  S M +G  W+
Sbjct: 2370 TLNAFNRIFEVCPHVLTSPQHLGLIDELAYNLQ-SLMSHGHQWV 2412


==> AAEL007559-RA guanyl-nucleotide exchange factor, putative
          Length = 294

 Score = 25.8 bits (55), Expect =    15,   Method: Compositional matrix adjust.
 Identities = 17/44 (38%), Positives = 25/44 (56%)

Query: 174 TLLGNTGPMSANYLILSLILMTQIALLVLESAVAIIQSYVFAVL 217
           T LG+ G M  N  I+S  L + I LL+  ++  + Q YVF+ L
Sbjct: 4   TALGSGGVMYGNGNIVSGPLESLIELLMPTNSEELDQEYVFSFL 47


==> AAEL013398-RA conserved hypothetical protein
          Length = 983

 Score = 25.4 bits (54), Expect =    16,   Method: Compositional matrix adjust.
 Identities = 14/38 (36%), Positives = 20/38 (52%), Gaps = 6/38 (15%)

Query: 84  NNFLG------LFPYIFTSTSHLTLTLALAFPLWLSFM 115
             FLG      LFP +  S S  ++  A+A PLW+ F+
Sbjct: 693 KGFLGSLLIMTLFPLLCISVSVSSIAFAIAAPLWMPFI 730


==> AAEL006022-RA myotubularin
          Length = 1894

 Score = 25.4 bits (54), Expect =    19,   Method: Composition-based stats.
 Identities = 18/51 (35%), Positives = 26/51 (50%), Gaps = 8/51 (15%)

Query: 38   LLPNRFQVVWNKI------LLTLHNEFKTLLGPSGHNGRTLMFISLFSLIM 82
            LLP +++ VW+K+       LT H  F + L  S  +GR L   S   +IM
Sbjct: 1650 LLPQKWRQVWDKLELPHSDSLTRHASFSSALVRS--HGRLLHKRSTLEIIM 1698
