# Supplementary material for: The salivary gland transcriptome of the neotropical malaria vector Anopheles darlingi reveals accelerated evolution of genes relevant to hematophagy
Source: BMC Genomics. 2009 Jan 29;10:57. doi: 10.1186/1471-2164-10-57 (PMC2644710; doi:10.1186/1471-2164-10-57)
Supplement: Additional file 2 — Annotated sialotranscriptome of An. darlingi female mosquitoes. Hyperlinked Excel spreadsheet with deducted protein sequences. See description above. [file 1471-2164-10-57-S2.zip › links/AEGY-PEP/AD-204-AEGY-PEP.txt]

>AD-204

AAEL001920-RA conserved hypothetical protein                           27   1.6  
AAEL001057-RA lipase                                                   27   2.0  
AAEL004600-RA conserved hypothetical protein                           26   2.6  
AAEL000444-RA udp-glucose glycoprotein:glucosyltransferase             24   9.5  
AAEL002698-RA conserved hypothetical protein                           24   9.5  
AAEL010538-RA conserved hypothetical protein                           23      15
AAEL010248-RA fibrillarin                                              23      15
AAEL006531-RB heat shock protein 70 (hsp70)-interacting protein        23      15
AAEL006531-RA heat shock protein 70 (hsp70)-interacting protein        23      15
AAEL013226-RA conserved hypothetical protein                           23      15
AAEL009055-RA gliotactin                                               23      17
AAEL002575-RA pickpocket                                               23      19
AAEL003967-RA calpain 4, 6, 7, invertebrate                            23      19
AAEL005339-RA hepatocyte growth factor-regulated tyrosine kinase...    23      20
AAEL009536-RA hypothetical protein                                     23      21
AAEL010159-RA importin beta-3                                          23      23
AAEL010013-RA wd-repeat protein                                        23      24
AAEL011965-RA nuclear lamin L1 alpha, putative                         23      26
AAEL004477-RA cell division control protein                            23      27
AAEL012219-RA ubiquitin specific protease                              23      30
AAEL012312-RA proliferation-associated 2g4 (pa2g4/ebp1)                22      33
AAEL000682-RA hypothetical protein                                     22      35
AAEL003800-RA 5                                                        22      38
AAEL005826-RA conserved hypothetical protein                           22      43
AAEL008603-RA conserved hypothetical protein                           22      44


==> AAEL001920-RA conserved hypothetical protein
          Length = 527

 Score = 26.9 bits (58), Expect = 1.6,   Method: Composition-based stats.
 Identities = 12/34 (35%), Positives = 17/34 (50%), Gaps = 3/34 (8%)

Query: 34  DVKCPGCYKITTVFSHAQSVVVCAGCSTILCQPT 67
           D  C GCYK    F+    ++ C+GC   +C  T
Sbjct: 86  DPVCLGCYK---RFAKGSKIIRCSGCGWRICSHT 116


==> AAEL001057-RA lipase
          Length = 338

 Score = 26.6 bits (57), Expect = 2.0,   Method: Composition-based stats.
 Identities = 10/31 (32%), Positives = 15/31 (48%)

Query: 10  PLPAEEKRKHKLKRLVPHPNSYFMDVKCPGC 40
           P+       H L RL  +P++ +M   CP C
Sbjct: 274 PILCSHVHAHTLFRLALNPSNVYMGNTCPAC 304


==> AAEL004600-RA conserved hypothetical protein
          Length = 1878

 Score = 26.2 bits (56), Expect = 2.6,   Method: Composition-based stats.
 Identities = 13/31 (41%), Positives = 15/31 (48%), Gaps = 2/31 (6%)

Query: 55  VCAGC--STILCQPTGGKARLTEGCSFRRKP 83
           VC  C  S +   P GG  RLT G +F   P
Sbjct: 187 VCKKCKGSRLPLAPIGGTMRLTSGATFLAPP 217


==> AAEL000444-RA udp-glucose glycoprotein:glucosyltransferase
          Length = 1527

 Score = 24.3 bits (51), Expect = 9.5,   Method: Composition-based stats.
 Identities = 18/61 (29%), Positives = 29/61 (47%), Gaps = 8/61 (13%)

Query: 11   LPAEEKRKHKLKRLVPHPNS--YF-----MDVKCPGCYKITTVFSHAQSVVVCAGCSTIL 63
            +PAE +  H + RL P  N   +F     +D    G  K++++    ++VV C     IL
Sbjct: 942  IPAEIQENHTVVRLPPKSNDLPFFEIVAVLDPASRGAQKLSSLLILLRNVVNC-NMRLIL 1000

Query: 64   C 64
            C
Sbjct: 1001 C 1001


==> AAEL002698-RA conserved hypothetical protein
          Length = 1100

 Score = 24.3 bits (51), Expect = 9.5,   Method: Composition-based stats.
 Identities = 7/22 (31%), Positives = 15/22 (68%)

Query: 34  DVKCPGCYKITTVFSHAQSVVV 55
           +VKC  C+ ++T F H + +++
Sbjct: 334 EVKCLSCHHVSTTFQHFEDLLL 355


==> AAEL010538-RA conserved hypothetical protein
          Length = 401

 Score = 23.5 bits (49), Expect =    15,   Method: Composition-based stats.
 Identities = 11/21 (52%), Positives = 14/21 (66%), Gaps = 1/21 (4%)

Query: 14  EEKRKHKLKRLVPHPNSYFMD 34
           +EKRK K+ RL  HP   F+D
Sbjct: 154 KEKRKRKI-RLEMHPEQLFVD 173


==> AAEL010248-RA fibrillarin
          Length = 324

 Score = 23.5 bits (49), Expect =    15,   Method: Composition-based stats.
 Identities = 14/49 (28%), Positives = 23/49 (46%), Gaps = 8/49 (16%)

Query: 1   MPLAKDFLHPLPAEEKRKHKLKRLVPHPNSYFMDVKCPGCYKITTVFSH 49
           +P+ +D  HP        HK + LV   ++ F DV  P   +I  + +H
Sbjct: 214 IPIIEDARHP--------HKYRMLVGLVDTIFADVAQPDQARIVALNAH 254


==> AAEL006531-RB heat shock protein 70 (hsp70)-interacting protein
          Length = 576

 Score = 23.5 bits (49), Expect =    15,   Method: Composition-based stats.
 Identities = 12/27 (44%), Positives = 14/27 (51%), Gaps = 5/27 (18%)

Query: 10  PLPAEEKRKHKLKRLVPHPNSYFMDVK 36
           P P EE +KHK        N+YF D K
Sbjct: 81  PTPLEEAQKHK-----NEGNTYFRDGK 102


==> AAEL006531-RA heat shock protein 70 (hsp70)-interacting protein
          Length = 576

 Score = 23.5 bits (49), Expect =    15,   Method: Composition-based stats.
 Identities = 12/27 (44%), Positives = 14/27 (51%), Gaps = 5/27 (18%)

Query: 10  PLPAEEKRKHKLKRLVPHPNSYFMDVK 36
           P P EE +KHK        N+YF D K
Sbjct: 81  PTPLEEAQKHK-----NEGNTYFRDGK 102


==> AAEL013226-RA conserved hypothetical protein
          Length = 391

 Score = 23.5 bits (49), Expect =    15,   Method: Composition-based stats.
 Identities = 11/21 (52%), Positives = 14/21 (66%), Gaps = 1/21 (4%)

Query: 14  EEKRKHKLKRLVPHPNSYFMD 34
           +EKRK K+ RL  HP   F+D
Sbjct: 144 KEKRKRKI-RLEMHPEQLFVD 163
