# Supplementary material for: The salivary gland transcriptome of the neotropical malaria vector Anopheles darlingi reveals accelerated evolution of genes relevant to hematophagy
Source: BMC Genomics. 2009 Jan 29;10:57. doi: 10.1186/1471-2164-10-57 (PMC2644710; doi:10.1186/1471-2164-10-57)
Supplement: Additional file 2 — Annotated sialotranscriptome of An. darlingi female mosquitoes. Hyperlinked Excel spreadsheet with deducted protein sequences. See description above. [file 1471-2164-10-57-S2.zip › links/AEGY-PEP/AD-205-AEGY-PEP.txt]

>AD-205

AAEL008083-RA 40S ribosomal protein sa (P40) (34/67 kda laminin ...   435   e-122
AAEL013694-RA 40S ribosomal protein sa (P40) (34/67 kda laminin ...   433   e-122
AAEL008582-RA 30S ribosomal protein S2 (prokaryotic and organellar)    42   2e-004
AAEL012739-RA conserved hypothetical protein                           33   0.092
AAEL014914-RA conserved hypothetical protein                           29   2.5  
AAEL012577-RA conserved hypothetical protein                           29   2.7  
AAEL005111-RA hypothetical protein                                     28   3.3  
AAEL007506-RA lava lamp protein                                        28   5.5  
AAEL011335-RA conserved hypothetical protein                           27   8.7  
AAEL001211-RA COMPASS component SWD2, putative                         27      11
AAEL002094-RA conserved hypothetical protein                           27      13
AAEL010312-RA conserved hypothetical protein                           27      13
AAEL012692-RA sigma DNA polymerase, putative                           26      14
AAEL000177-RA conserved hypothetical protein                           26      14
AAEL004405-RA conserved hypothetical protein                           26      16
AAEL009636-RA conserved hypothetical protein                           26      21
AAEL009636-RB conserved hypothetical protein                           26      21
AAEL011134-RA esophageal cancer associated protein                     25      30
AAEL002319-RA hypothetical protein                                     25      38
AAEL012571-RA conserved hypothetical protein                           24      55
AAEL001440-RA E1a binding protein P400                                 24      58
AAEL014909-RA conserved hypothetical protein                           24      59
AAEL011193-RA steroid dehydrogenase                                    24      63
AAEL011975-RA ubiquitin specific protease                              24      65
AAEL011043-RA conserved hypothetical protein                           24      65


==> AAEL008083-RA 40S ribosomal protein sa (P40) (34/67 kda laminin
           receptor) (colon carcinoma laminin-binding protein)
          Length = 362

 Score =  435 bits (1118), Expect = e-122,   Method: Compositional matrix adjust.
 Identities = 233/294 (79%), Positives = 252/294 (85%), Gaps = 12/294 (4%)

Query: 1   MSGNLDILSLKEDDVTKMLAATTHIGSTSVNFQMEQYVYKRRTDGVHIINLGRTYEKLLL 60
           MSGNLDIL+LK+DDVTKMLAATTH+GSTSVNFQME YVYKRR DGVHIINLGRT+EKLLL
Sbjct: 75  MSGNLDILALKDDDVTKMLAATTHVGSTSVNFQMESYVYKRRPDGVHIINLGRTWEKLLL 134

Query: 61  AARCIASIEHPGEIYAISSRPYGQRAVLKYAHYTEATPIAGRFTPGAFTNQIQTAFREPR 120
           AARCIASIE+PGE++AISSRPYGQRAVLK+AHYTEATP AGRFTPGAFTNQIQ AFREPR
Sbjct: 135 AARCIASIEYPGEVFAISSRPYGQRAVLKFAHYTEATPTAGRFTPGAFTNQIQPAFREPR 194

Query: 121 LLIVTDPLTDHQPVTEASYVNIPVIAFCNTDSPLKFVDIAIPCNTKSTHSIGLMWWLLAR 180
           LLIVTDPLTDHQPVTEASYVNIPVIAFCNTDSPLKFVDIAIPCN KS HSIGLMWWLLAR
Sbjct: 195 LLIVTDPLTDHQPVTEASYVNIPVIAFCNTDSPLKFVDIAIPCNNKSPHSIGLMWWLLAR 254

Query: 181 EVLRLRGKITHDKWDIMPDLFFFRDPDDAEKEQAAIEAAAPAAKDIYQEEPVALPEETNN 240
           EVLRLRGKITHDKWDI PDLFF+RDP++AEKEQAA+EAA  AAKD+Y EEP+ + +ETN 
Sbjct: 255 EVLRLRGKITHDKWDIKPDLFFYRDPEEAEKEQAALEAAP-AAKDLYPEEPIVV-DETNW 312

Query: 241 WGEEPVAIPAAAASNILPRPAG------QADDWNEDDTVAPAAGAASWGGAGGF 288
            GE+      AAA   +           QADDWNED+T      A SWGG GGF
Sbjct: 313 AGEDAALPAVAAAPAAVAAAPAALPQLVQADDWNEDET----QTAGSWGGGGGF 362


==> AAEL013694-RA 40S ribosomal protein sa (P40) (34/67 kda laminin
           receptor) (colon carcinoma laminin-binding protein)
          Length = 288

 Score =  433 bits (1113), Expect = e-122,   Method: Compositional matrix adjust.
 Identities = 233/294 (79%), Positives = 252/294 (85%), Gaps = 12/294 (4%)

Query: 1   MSGNLDILSLKEDDVTKMLAATTHIGSTSVNFQMEQYVYKRRTDGVHIINLGRTYEKLLL 60
           MSGNLDIL+LK+DDVTKMLAATTH+GSTSVNFQME YVYKRR DGVHIINLGRT+EKLLL
Sbjct: 1   MSGNLDILALKDDDVTKMLAATTHVGSTSVNFQMESYVYKRRPDGVHIINLGRTWEKLLL 60

Query: 61  AARCIASIEHPGEIYAISSRPYGQRAVLKYAHYTEATPIAGRFTPGAFTNQIQTAFREPR 120
           AARCIASIE+PGE++AISSRPYGQRAVLK+AHYTEATP AGRFTPGAFTNQIQ AFREPR
Sbjct: 61  AARCIASIEYPGEVFAISSRPYGQRAVLKFAHYTEATPTAGRFTPGAFTNQIQPAFREPR 120

Query: 121 LLIVTDPLTDHQPVTEASYVNIPVIAFCNTDSPLKFVDIAIPCNTKSTHSIGLMWWLLAR 180
           LLIVTDPLTDHQPVTEASYVNIPVIAFCNTDSPLKFVDIAIPCN KS HSIGLMWWLLAR
Sbjct: 121 LLIVTDPLTDHQPVTEASYVNIPVIAFCNTDSPLKFVDIAIPCNNKSPHSIGLMWWLLAR 180

Query: 181 EVLRLRGKITHDKWDIMPDLFFFRDPDDAEKEQAAIEAAAPAAKDIYQEEPVALPEETNN 240
           EVLRLRGKITHDKWDI PDLFF+RDP++AEKEQAA+EAA  AAKD+Y EEP+ + +ETN 
Sbjct: 181 EVLRLRGKITHDKWDIKPDLFFYRDPEEAEKEQAALEAAP-AAKDLYPEEPIVV-DETNW 238

Query: 241 WGEEPVAIPAAAASNILPRPAG------QADDWNEDDTVAPAAGAASWGGAGGF 288
            GE+      AAA   +           QADDWNED+T      A SWGG GGF
Sbjct: 239 AGEDAALPAVAAAPAAVAAAPAALPQLVQADDWNEDET----QTAGSWGGGGGF 288


==> AAEL008582-RA 30S ribosomal protein S2 (prokaryotic and organellar)
          Length = 239

 Score = 42.4 bits (98), Expect = 2e-004,   Method: Compositional matrix adjust.
 Identities = 47/194 (24%), Positives = 80/194 (41%), Gaps = 23/194 (11%)

Query: 15  VTKMLAATTHIGST--SVNFQMEQYVYKRRTDGVHIINLGRTYEKLLLAARCIASIEHPG 72
           V  +  A  H+G    +++  M+ Y++  R  G  II+L +T E L LA    A + + G
Sbjct: 49  VEDLFKAKIHLGHKEGTLHNNMKGYLFGSRL-GHCIIDLDKTAEYLRLALNVTAHVAYRG 107

Query: 73  EIYAISSRPYGQRAVLKYAHYTEATPI-AGRFTP------GAFTN---QIQTAFREPRLL 122
            +    +R        +  H  E T +  G ++       G FTN   Q     R P L 
Sbjct: 108 GVILFFNRS------AQNGHIVEKTAMECGEYSHTRFWRGGVFTNANVQFGAVTRLPDLC 161

Query: 123 IVTDP----LTDHQPVTEASYVNIPVIAFCNTDSPLKFVDIAIPCNTKSTHSIGLMWWLL 178
           I  +     L  H  V +++ ++IP I   +++     +   +P N  +  +I L   L 
Sbjct: 162 IFLNTQNNILEMHTAVKDSAKMSIPTIGIVDSNCNPNLITYPVPGNDDTPSAIELYCKLF 221

Query: 179 AREVLRLRGKITHD 192
              VL  + K+  D
Sbjct: 222 KSAVLLGKAKMKED 235


==> AAEL012739-RA conserved hypothetical protein
          Length = 222

 Score = 33.5 bits (75), Expect = 0.092,   Method: Compositional matrix adjust.
 Identities = 38/180 (21%), Positives = 71/180 (39%), Gaps = 8/180 (4%)

Query: 104 TPGAFTNQIQTAFREPRLLIVTDPLTDHQPVTEASYVNIPVIAFCNTDSPLKFVDIAIPC 163
            PG       ++F+ PRLL    P ++ +         +P+ A  ++ S L+ +++  P 
Sbjct: 5   NPGRGNTHSGSSFKRPRLLSFQGPTSESEVALNHGRGRVPMAAGPSSSS-LEEINVRQPV 63

Query: 164 --NTKSTHSIGLMWWLLAREVLRLRGKITHDKWDIMPDLFFFRDPDDAEKEQAAIEAAAP 221
             + +   +  L  W  A+    +     +   +   + F  R    AE + AA+     
Sbjct: 64  LVDMRPGMAPDLASWQEAQIAACIEDNTINMVLEQYLNFFETRHYGGAEGQAAAVPVPDH 123

Query: 222 AAKDIYQEEPVALPEETNNWGEEPVAIPAAAASNILPRPAGQADDWNEDDTVAPAAGAAS 281
              D+ QEE     +E     E+   + A +   + P  +G+ DD  E   + PA G  S
Sbjct: 124 EDNDMQQEE-----QEVVQGLEDRAIMAAISERGLQPVQSGEDDDIGEASGMVPAGGVES 178


==> AAEL014914-RA conserved hypothetical protein
          Length = 252

 Score = 28.9 bits (63), Expect = 2.5,   Method: Compositional matrix adjust.
 Identities = 15/44 (34%), Positives = 18/44 (40%)

Query: 227 YQEEPVALPEETNNWGEEPVAIPAAAASNILPRPAGQADDWNED 270
           Y EEP  +P   N      V IP     N +  P  Q +DW  D
Sbjct: 32  YNEEPENIPGRQNAKNRTAVFIPGKCGMNEILYPGDQDNDWVCD 75


==> AAEL012577-RA conserved hypothetical protein
          Length = 252

 Score = 28.9 bits (63), Expect = 2.7,   Method: Compositional matrix adjust.
 Identities = 15/44 (34%), Positives = 18/44 (40%)

Query: 227 YQEEPVALPEETNNWGEEPVAIPAAAASNILPRPAGQADDWNED 270
           Y EEP  +P   N      V IP     N +  P  Q +DW  D
Sbjct: 32  YNEEPENIPGRQNAKNRTAVFIPGKCGMNEILYPGDQDNDWVCD 75


==> AAEL005111-RA hypothetical protein
          Length = 132

 Score = 28.5 bits (62), Expect = 3.3,   Method: Compositional matrix adjust.
 Identities = 10/13 (76%), Positives = 12/13 (92%)

Query: 257 LPRPAGQADDWNE 269
           +PRPAGQAD WN+
Sbjct: 102 VPRPAGQADGWNK 114


==> AAEL007506-RA lava lamp protein
          Length = 3407

 Score = 27.7 bits (60), Expect = 5.5,   Method: Composition-based stats.
 Identities = 18/49 (36%), Positives = 25/49 (51%), Gaps = 1/49 (2%)

Query: 211  KEQAAIEAAAPAAKDIYQEEPVALPEETNNWGEEPVAIPAAAASNILPR 259
            KEQ AI +A   A+   Q +P A+   +N    EP   PAA   + +PR
Sbjct: 3175 KEQLAIRSAE-YARLAAQVDPFAVKHASNMVTSEPRPQPAAQDGDKVPR 3222


==> AAEL011335-RA conserved hypothetical protein
          Length = 311

 Score = 26.9 bits (58), Expect = 8.7,   Method: Compositional matrix adjust.
 Identities = 14/45 (31%), Positives = 24/45 (53%), Gaps = 5/45 (11%)

Query: 172 GLMWWLLAREV-LRLRGKITHDKW----DIMPDLFFFRDPDDAEK 211
           GL++  + R+  L+ R +   D W    D + D+ FF DP+D  +
Sbjct: 128 GLLFDEVLRQCTLKARARCHVDPWCPEYDQLQDIKFFNDPEDCSR 172


==> AAEL001211-RA COMPASS component SWD2, putative
          Length = 314

 Score = 26.6 bits (57), Expect =    11,   Method: Compositional matrix adjust.
 Identities = 14/47 (29%), Positives = 23/47 (48%), Gaps = 7/47 (14%)

Query: 36  QYVYKRRTDG-VHIINLGRTYEKLLLAARCIASIEHPGEIYAISSRP 81
           Q+++   TDG VH+ N    Y+       C+ + +HPG I  +   P
Sbjct: 252 QFIFSGSTDGRVHVWNADTGYKI------CVLNGDHPGPIQCVQFNP 292
