# Supplementary material for: The salivary gland transcriptome of the neotropical malaria vector Anopheles darlingi reveals accelerated evolution of genes relevant to hematophagy
Source: BMC Genomics. 2009 Jan 29;10:57. doi: 10.1186/1471-2164-10-57 (PMC2644710; doi:10.1186/1471-2164-10-57)
Supplement: Additional file 2 — Annotated sialotranscriptome of An. darlingi female mosquitoes. Hyperlinked Excel spreadsheet with deducted protein sequences. See description above. [file 1471-2164-10-57-S2.zip › links/AEGY-PEP/AD-207-AEGY-PEP.txt]

>AD-207

AAEL012733-RA 60S ribosomal protein L19                               290   3e-079
AAEL002528-RA histone deacetylase                                      30   0.54 
AAEL005339-RA hepatocyte growth factor-regulated tyrosine kinase...    28   2.9  
AAEL006937-RA structural maintenance of chromosomes smc3               25      26
AAEL003342-RA conserved hypothetical protein                           24      37
AAEL005021-RA conserved hypothetical protein                           24      48
AAEL001917-RA ribosome biogenesis protein brix                         24      49
AAEL007258-RA hypothetical protein                                     24      51
AAEL013453-RA sarcolemmal associated protein, putative                 23      71
AAEL007917-RA sarcolemmal associated protein, putative                 23      77
AAEL003791-RA conserved hypothetical protein                           23      99


==> AAEL012733-RA 60S ribosomal protein L19
          Length = 170

 Score =  290 bits (741), Expect = 3e-079,   Method: Compositional matrix adjust.
 Identities = 156/166 (93%), Positives = 161/166 (96%), Gaps = 2/166 (1%)

Query: 39  QNIRKLIKDGLIIKKPVVVHSRYRVRKNTIARRKGRHCGYGKKKGTANARMPQKLLWMNR 98
           Q+IRKLIKDGLIIKKPVVVHSR+RVRKNT+ARRKGRHCGYGK+KGTANARMPQKLLWMNR
Sbjct: 5   QSIRKLIKDGLIIKKPVVVHSRFRVRKNTLARRKGRHCGYGKRKGTANARMPQKLLWMNR 64

Query: 99  MRVLRRLLKKYREAKKIDRHLYHDLYMRAKGNVFKNKRILMEHIHKRKAEKARSKMLSDQ 158
           MRVLRRLLKKYREAKKIDRHLYHDLYMRAKGNVFKNKRILMEHIHKRKAEKARSKMLSDQ
Sbjct: 65  MRVLRRLLKKYREAKKIDRHLYHDLYMRAKGNVFKNKRILMEHIHKRKAEKARSKMLSDQ 124

Query: 159 AEAKRNKVREARKRREERIATKKQELLQTIAKEEETAQ--VTTGKK 202
           AEAKRNKVREAR+RREERIA KKQELLQTIAKEEETAQ    TGKK
Sbjct: 125 AEAKRNKVREARRRREERIANKKQELLQTIAKEEETAQQVAATGKK 170


==> AAEL002528-RA histone deacetylase
          Length = 1112

 Score = 30.4 bits (67), Expect = 0.54,   Method: Composition-based stats.
 Identities = 20/76 (26%), Positives = 44/76 (57%), Gaps = 8/76 (10%)

Query: 133 KNKRILMEHIHK--RKAEKARSKMLSDQAEAKRNK-VREARKRREER-----IATKKQEL 184
           KNK + ++H  +   K ++ R + L+++A  +R +  REA KR+E++      +++ ++ 
Sbjct: 71  KNKELELQHRQQLEHKFQELRDQRLAEEAAQQRERREREAMKRKEKQDFSANASSEVKQK 130

Query: 185 LQTIAKEEETAQVTTG 200
           LQT   +++ A  + G
Sbjct: 131 LQTFLIQKKQAAASNG 146


==> AAEL005339-RA hepatocyte growth factor-regulated tyrosine kinase
           substrate (hgs)
          Length = 754

 Score = 27.7 bits (60), Expect = 2.9,   Method: Composition-based stats.
 Identities = 24/105 (22%), Positives = 54/105 (51%), Gaps = 8/105 (7%)

Query: 92  KLLWMNRMRVLRRLLKKYREAKKIDRHLYHDLYMRAKGNVFKNKRILMEHIHKRKAEKAR 151
           + L+MN   +  RLL   ++    D+ ++++  ++ K    K+ R  ++ + +   EK R
Sbjct: 399 QTLFMNMTSLHARLLTFLKDMD--DKRMWYE-QLQDKLTQIKDSRAALDVLRQEHQEKLR 455

Query: 152 SKMLSDQAEAKR----NKVREARKRREERIATKKQELLQTIAKEE 192
            ++  +Q   K+     K+   RK+++E +  ++Q  LQ I ++E
Sbjct: 456 -RIAEEQERQKQLQMAQKLEIMRKKKQEYLQYQRQLALQRIQEQE 499


==> AAEL006937-RA structural maintenance of chromosomes smc3
          Length = 1201

 Score = 24.6 bits (52), Expect =    26,   Method: Compositional matrix adjust.
 Identities = 12/39 (30%), Positives = 25/39 (64%)

Query: 133 KNKRILMEHIHKRKAEKARSKMLSDQAEAKRNKVREARK 171
           +NK+ L E  H+RK+   + KM + + +  ++K++ A+K
Sbjct: 234 ENKKHLDELEHQRKSSGDKQKMFAQEIQTAQDKIKNAQK 272


==> AAEL003342-RA conserved hypothetical protein
          Length = 281

 Score = 24.3 bits (51), Expect =    37,   Method: Compositional matrix adjust.
 Identities = 17/69 (24%), Positives = 35/69 (50%)

Query: 102 LRRLLKKYREAKKIDRHLYHDLYMRAKGNVFKNKRILMEHIHKRKAEKARSKMLSDQAEA 161
           + +LL+ YRE + +  H ++D   +   N   N  +   +    +  K R K++ D    
Sbjct: 13  IMQLLESYREKECLWNHAHYDYRNQTTRNEAFNNMLYQTNAGTVEEVKRRIKIIRDTYNI 72

Query: 162 KRNKVREAR 170
           +RNK++++R
Sbjct: 73  ERNKMKKSR 81


==> AAEL005021-RA conserved hypothetical protein
          Length = 828

 Score = 23.9 bits (50), Expect =    48,   Method: Compositional matrix adjust.
 Identities = 22/47 (46%), Positives = 29/47 (61%), Gaps = 3/47 (6%)

Query: 148 EKARSKMLSDQAEAKRNKVREARKRREERIATK-KQELLQTIAKEEE 193
           E+  SKM ++  EAKR +  EARKRR   +  K K E LQ I +E+E
Sbjct: 646 EREESKMAAE--EAKRLEDEEARKRRYREMREKRKLEKLQKIIREQE 690


==> AAEL001917-RA ribosome biogenesis protein brix
          Length = 390

 Score = 23.9 bits (50), Expect =    49,   Method: Compositional matrix adjust.
 Identities = 30/96 (31%), Positives = 46/96 (47%), Gaps = 22/96 (22%)

Query: 85  ANARMPQKLLWMNRMRVLRRLLKKYREAKKIDRHLYHDLYMRAKGNVFKNKRILMEHIHK 144
           ++  +P+K  W+N+ RV   L+   R     DRHL  DL            + LM H H+
Sbjct: 47  SDEPVPKKTKWVNKQRV---LVLCARGINHRDRHLMKDL------------KTLMPH-HR 90

Query: 145 RKAEKARSKMLS---DQAEAKR-NKV--REARKRRE 174
            + +  R K LS   + +E K  NKV   E R++R+
Sbjct: 91  SEPKMERWKTLSVVNEMSEMKHCNKVVLFEGRRKRD 126


==> AAEL007258-RA hypothetical protein
          Length = 3573

 Score = 23.9 bits (50), Expect =    51,   Method: Composition-based stats.
 Identities = 12/48 (25%), Positives = 22/48 (45%)

Query: 155  LSDQAEAKRNKVREARKRREERIATKKQELLQTIAKEEETAQVTTGKK 202
            + D   A    VR A+++R  ++  +    L+ + +EEE       KK
Sbjct: 2609 VQDHVFATPEPVRAAKRKRRTKLEMENDRRLEAMKREEEQKPEELKKK 2656


==> AAEL013453-RA sarcolemmal associated protein, putative
          Length = 399

 Score = 23.1 bits (48), Expect =    71,   Method: Compositional matrix adjust.
 Identities = 25/77 (32%), Positives = 40/77 (51%), Gaps = 10/77 (12%)

Query: 120 YHDLYMRAKGNVFKNKRILMEH-IHKRKAEKARSKM--LSDQAEAKRNKVREARKRREER 176
           YH+L    + N+ + KR +  H I     E+  SKM     Q E+  +K+RE +++  E+
Sbjct: 131 YHEL----EANINQQKREMENHKIKINNIEQNISKMRHQLPQLESDNDKLRETKQQLLEK 186

Query: 177 IATKK---QELLQTIAK 190
           IA  K   +EL + I K
Sbjct: 187 IAATKAADEELAEKITK 203


==> AAEL007917-RA sarcolemmal associated protein, putative
          Length = 348

 Score = 23.1 bits (48), Expect =    77,   Method: Compositional matrix adjust.
 Identities = 25/77 (32%), Positives = 40/77 (51%), Gaps = 10/77 (12%)

Query: 120 YHDLYMRAKGNVFKNKRILMEH-IHKRKAEKARSKM--LSDQAEAKRNKVREARKRREER 176
           YH+L    + N+ + KR +  H I     E+  SKM     Q E+  +K+RE +++  E+
Sbjct: 80  YHEL----EANINQQKREMENHKIKINNIEQNISKMRHQLPQLESDNDKLRETKQQLLEK 135

Query: 177 IATKK---QELLQTIAK 190
           IA  K   +EL + I K
Sbjct: 136 IAATKAADEELAEKITK 152
