# Supplementary material for: The salivary gland transcriptome of the neotropical malaria vector Anopheles darlingi reveals accelerated evolution of genes relevant to hematophagy
Source: BMC Genomics. 2009 Jan 29;10:57. doi: 10.1186/1471-2164-10-57 (PMC2644710; doi:10.1186/1471-2164-10-57)
Supplement: Additional file 2 — Annotated sialotranscriptome of An. darlingi female mosquitoes. Hyperlinked Excel spreadsheet with deducted protein sequences. See description above. [file 1471-2164-10-57-S2.zip › links/AEGY-PEP/AD-208-AEGY-PEP.txt]

>AD-208

AAEL012733-RA 60S ribosomal protein L19                               288   7e-079
AAEL002519-RA serine collagenase 1 precursor, putative                 30   0.43 
AAEL002528-RA histone deacetylase                                      30   0.57 
AAEL005339-RA hepatocyte growth factor-regulated tyrosine kinase...    28   3.2  
AAEL006937-RA structural maintenance of chromosomes smc3               26   8.6  
AAEL001917-RA ribosome biogenesis protein brix                         24      39
AAEL003342-RA conserved hypothetical protein                           24      40
AAEL007258-RA hypothetical protein                                     24      51
AAEL005021-RA conserved hypothetical protein                           23      55
AAEL013453-RA sarcolemmal associated protein, putative                 23      69
AAEL007917-RA sarcolemmal associated protein, putative                 23      73
AAEL003791-RA conserved hypothetical protein                           23      98


==> AAEL012733-RA 60S ribosomal protein L19
          Length = 170

 Score =  288 bits (738), Expect = 7e-079,   Method: Compositional matrix adjust.
 Identities = 155/166 (93%), Positives = 161/166 (96%), Gaps = 2/166 (1%)

Query: 39  QNIRKLIKDGLIIKKPVVVHSRYRVRKNTIARRKGRHCGYGERKGTANARMPQKLLWMNR 98
           Q+IRKLIKDGLIIKKPVVVHSR+RVRKNT+ARRKGRHCGYG+RKGTANARMPQKLLWMNR
Sbjct: 5   QSIRKLIKDGLIIKKPVVVHSRFRVRKNTLARRKGRHCGYGKRKGTANARMPQKLLWMNR 64

Query: 99  MRVLRRLLKKYREAKRIDRHLYHDLYMRAKGNVFKNKRILMEHIHKRKAEKARSKMLSDQ 158
           MRVLRRLLKKYREAK+IDRHLYHDLYMRAKGNVFKNKRILMEHIHKRKAEKARSKMLSDQ
Sbjct: 65  MRVLRRLLKKYREAKKIDRHLYHDLYMRAKGNVFKNKRILMEHIHKRKAEKARSKMLSDQ 124

Query: 159 AEAKRNKVREARKRREERIATKKQELLQTIAKEEETAQ--VTTGKK 202
           AEAKRNKVREAR+RREERIA KKQELLQTIAKEEETAQ    TGKK
Sbjct: 125 AEAKRNKVREARRRREERIANKKQELLQTIAKEEETAQQVAATGKK 170


==> AAEL002519-RA serine collagenase 1 precursor, putative
          Length = 364

 Score = 30.4 bits (67), Expect = 0.43,   Method: Compositional matrix adjust.
 Identities = 15/34 (44%), Positives = 19/34 (55%), Gaps = 2/34 (5%)

Query: 71  RKGRHCGYGERKGTANARMPQKLLWMNRMRVLRR 104
           + GR CGYGE   T N R    L WM R+ + +R
Sbjct: 28  QNGRDCGYGEHLITTNLR--SHLKWMERVLLPKR 59


==> AAEL002528-RA histone deacetylase
          Length = 1112

 Score = 30.0 bits (66), Expect = 0.57,   Method: Composition-based stats.
 Identities = 20/76 (26%), Positives = 44/76 (57%), Gaps = 8/76 (10%)

Query: 133 KNKRILMEHIHK--RKAEKARSKMLSDQAEAKRNK-VREARKRREER-----IATKKQEL 184
           KNK + ++H  +   K ++ R + L+++A  +R +  REA KR+E++      +++ ++ 
Sbjct: 71  KNKELELQHRQQLEHKFQELRDQRLAEEAAQQRERREREAMKRKEKQDFSANASSEVKQK 130

Query: 185 LQTIAKEEETAQVTTG 200
           LQT   +++ A  + G
Sbjct: 131 LQTFLIQKKQAAASNG 146


==> AAEL005339-RA hepatocyte growth factor-regulated tyrosine kinase
           substrate (hgs)
          Length = 754

 Score = 27.7 bits (60), Expect = 3.2,   Method: Composition-based stats.
 Identities = 24/105 (22%), Positives = 54/105 (51%), Gaps = 8/105 (7%)

Query: 92  KLLWMNRMRVLRRLLKKYREAKRIDRHLYHDLYMRAKGNVFKNKRILMEHIHKRKAEKAR 151
           + L+MN   +  RLL   ++    D+ ++++  ++ K    K+ R  ++ + +   EK R
Sbjct: 399 QTLFMNMTSLHARLLTFLKDMD--DKRMWYE-QLQDKLTQIKDSRAALDVLRQEHQEKLR 455

Query: 152 SKMLSDQAEAKR----NKVREARKRREERIATKKQELLQTIAKEE 192
            ++  +Q   K+     K+   RK+++E +  ++Q  LQ I ++E
Sbjct: 456 -RIAEEQERQKQLQMAQKLEIMRKKKQEYLQYQRQLALQRIQEQE 499


==> AAEL006937-RA structural maintenance of chromosomes smc3
          Length = 1201

 Score = 26.2 bits (56), Expect = 8.6,   Method: Compositional matrix adjust.
 Identities = 16/65 (24%), Positives = 38/65 (58%), Gaps = 6/65 (9%)

Query: 107 KKYREAKRIDRHLYHDLYMRAKGNVFKNKRILMEHIHKRKAEKARSKMLSDQAEAKRNKV 166
           +K+ +A+R   ++ H+  ++      +NK+ L E  H+RK+   + KM + + +  ++K+
Sbjct: 214 QKWDKARRTLEYIIHETELK------ENKKHLDELEHQRKSSGDKQKMFAQEIQTAQDKI 267

Query: 167 REARK 171
           + A+K
Sbjct: 268 KNAQK 272


==> AAEL001917-RA ribosome biogenesis protein brix
          Length = 390

 Score = 23.9 bits (50), Expect =    39,   Method: Compositional matrix adjust.
 Identities = 30/96 (31%), Positives = 46/96 (47%), Gaps = 22/96 (22%)

Query: 85  ANARMPQKLLWMNRMRVLRRLLKKYREAKRIDRHLYHDLYMRAKGNVFKNKRILMEHIHK 144
           ++  +P+K  W+N+ RV   L+   R     DRHL  DL            + LM H H+
Sbjct: 47  SDEPVPKKTKWVNKQRV---LVLCARGINHRDRHLMKDL------------KTLMPH-HR 90

Query: 145 RKAEKARSKMLS---DQAEAKR-NKV--REARKRRE 174
            + +  R K LS   + +E K  NKV   E R++R+
Sbjct: 91  SEPKMERWKTLSVVNEMSEMKHCNKVVLFEGRRKRD 126


==> AAEL003342-RA conserved hypothetical protein
          Length = 281

 Score = 23.9 bits (50), Expect =    40,   Method: Compositional matrix adjust.
 Identities = 17/69 (24%), Positives = 35/69 (50%)

Query: 102 LRRLLKKYREAKRIDRHLYHDLYMRAKGNVFKNKRILMEHIHKRKAEKARSKMLSDQAEA 161
           + +LL+ YRE + +  H ++D   +   N   N  +   +    +  K R K++ D    
Sbjct: 13  IMQLLESYREKECLWNHAHYDYRNQTTRNEAFNNMLYQTNAGTVEEVKRRIKIIRDTYNI 72

Query: 162 KRNKVREAR 170
           +RNK++++R
Sbjct: 73  ERNKMKKSR 81


==> AAEL007258-RA hypothetical protein
          Length = 3573

 Score = 23.9 bits (50), Expect =    51,   Method: Composition-based stats.
 Identities = 12/48 (25%), Positives = 22/48 (45%)

Query: 155  LSDQAEAKRNKVREARKRREERIATKKQELLQTIAKEEETAQVTTGKK 202
            + D   A    VR A+++R  ++  +    L+ + +EEE       KK
Sbjct: 2609 VQDHVFATPEPVRAAKRKRRTKLEMENDRRLEAMKREEEQKPEELKKK 2656


==> AAEL005021-RA conserved hypothetical protein
          Length = 828

 Score = 23.5 bits (49), Expect =    55,   Method: Compositional matrix adjust.
 Identities = 22/47 (46%), Positives = 29/47 (61%), Gaps = 3/47 (6%)

Query: 148 EKARSKMLSDQAEAKRNKVREARKRREERIATK-KQELLQTIAKEEE 193
           E+  SKM ++  EAKR +  EARKRR   +  K K E LQ I +E+E
Sbjct: 646 EREESKMAAE--EAKRLEDEEARKRRYREMREKRKLEKLQKIIREQE 690


==> AAEL013453-RA sarcolemmal associated protein, putative
          Length = 399

 Score = 23.1 bits (48), Expect =    69,   Method: Compositional matrix adjust.
 Identities = 25/77 (32%), Positives = 40/77 (51%), Gaps = 10/77 (12%)

Query: 120 YHDLYMRAKGNVFKNKRILMEH-IHKRKAEKARSKM--LSDQAEAKRNKVREARKRREER 176
           YH+L    + N+ + KR +  H I     E+  SKM     Q E+  +K+RE +++  E+
Sbjct: 131 YHEL----EANINQQKREMENHKIKINNIEQNISKMRHQLPQLESDNDKLRETKQQLLEK 186

Query: 177 IATKK---QELLQTIAK 190
           IA  K   +EL + I K
Sbjct: 187 IAATKAADEELAEKITK 203
