# Supplementary material for: The salivary gland transcriptome of the neotropical malaria vector Anopheles darlingi reveals accelerated evolution of genes relevant to hematophagy
Source: BMC Genomics. 2009 Jan 29;10:57. doi: 10.1186/1471-2164-10-57 (PMC2644710; doi:10.1186/1471-2164-10-57)
Supplement: Additional file 2 — Annotated sialotranscriptome of An. darlingi female mosquitoes. Hyperlinked Excel spreadsheet with deducted protein sequences. See description above. [file 1471-2164-10-57-S2.zip › links/AEGY-PEP/AD-21-AEGY-PEP.txt]

>AD-21

AAEL010228-RA conserved hypothetical protein                           80   5e-016
AAEL010235-RA conserved hypothetical protein                           68   3e-012
AAEL010231-RA conserved hypothetical protein                           60   1e-009
AAEL013532-RA hypothetical protein                                     42   3e-004
AAEL013532-RB hypothetical protein                                     40   7e-004
AAEL003885-RA conserved hypothetical protein                           27   6.0  
AAEL003893-RA dna repair protein xp-c / rad4                           24      48
AAEL000172-RA hypothetical protein                                     24      53


==> AAEL010228-RA conserved hypothetical protein
          Length = 215

 Score = 80.5 bits (197), Expect = 5e-016,   Method: Compositional matrix adjust.
 Identities = 72/234 (30%), Positives = 117/234 (50%), Gaps = 23/234 (9%)

Query: 1   MKFHLLLASTLCLALIVTARPNEDTTED--GSSDTTGDEDGDLSDDLRGDTPEDTTDAGD 58
           MK+ L     L L  ++  RP   T ED  G+S+    ++   SD+  G + E   D  D
Sbjct: 1   MKYLLTFLMALSLVNLMLTRP---TPEDDGGTSEEPQTQETTGSDEKNGASEEPNAD--D 55

Query: 59  ADTSDGHDLLTSDDEVEGYGGESGDGDGTAEGKDDAESADGEGGSGEGGKGGAGGKESRR 118
           A         +  D+VE    E GD D TA+ +DD ES DGEG S +  K     K   R
Sbjct: 56  A---------SKPDDVE----EKGDDD-TAKKEDDGESKDGEG-SEKSDKEKGEPKNDPR 100

Query: 119 NTYRQVHKLLKKVMKVDVKDKYLKSFIVARLQERLMNPTIDLVSTIEKYSKIKECFSSVE 178
            TY +V + L ++   +V+D + +S + A +Q  L NP +D++ +   +SKI +CF S+ 
Sbjct: 101 ETYNKVIEQLDQIKVDNVEDGHERSELAADIQRYLRNPIVDVIGSAGDFSKIAKCFKSMV 160

Query: 179 KDTKELVKESEKSYKEC-AKDKRNTHCGSEGTRDLDEGLIDLEQELSDCIVEKR 231
            D K+ ++E  K +KEC AK   N +  S+    + + +  +  +++ C+   R
Sbjct: 161 GDAKKAIEEDVKGFKECTAKKDSNAYQCSQDRSTVQDKIAKMSSKIASCVASNR 214


==> AAEL010235-RA conserved hypothetical protein
          Length = 273

 Score = 68.2 bits (165), Expect = 3e-012,   Method: Compositional matrix adjust.
 Identities = 48/150 (32%), Positives = 73/150 (48%), Gaps = 14/150 (9%)

Query: 83  DGDGTAEGKDDAESADGEGGSGEGGKGGAGGKESRRNTYRQVHKLLKKVMKVD-VKDKYL 141
           D  G  EG+D+AE + G              K    +TYRQV  LL K  KVD ++ +YL
Sbjct: 134 DSTGGDEGEDNAEDSKG------------SEKNDPADTYRQVVALLDKDTKVDHIQSEYL 181

Query: 142 KSFIVARLQERLMNPTIDLVSTIEKYSKIKECFSSVEKDTKELVKESEKSYKEC-AKDKR 200
           +S +   LQ  +  P ++ +  I  YSKI+ CF S+ KD K+++ E EK +K C +K K 
Sbjct: 182 RSALNNDLQSEVRVPVVEAIGRIGDYSKIQGCFKSMGKDVKKVISEEEKKFKSCMSKKKS 241

Query: 201 NTHCGSEGTRDLDEGLIDLEQELSDCIVEK 230
              C  +        L  +  ++  C+  K
Sbjct: 242 EYQCSEDSFAAAKSKLSPITSKIKSCVSSK 271


==> AAEL010231-RA conserved hypothetical protein
          Length = 158

 Score = 59.7 bits (143), Expect = 1e-009,   Method: Compositional matrix adjust.
 Identities = 35/102 (34%), Positives = 57/102 (55%), Gaps = 7/102 (6%)

Query: 109 GGAGGKESRRNTYRQVHKLLKK---VMKVDVKDKYLKSFIVARLQERLMNPTIDLVSTIE 165
           G   GK  RR+T  +V+++L K   V K+D  + +L++F+   LQ  L  P  D +  I 
Sbjct: 31  GECSGKHDRRSTCNKVNEMLNKNTDVHKID--NAFLRTFLDNNLQSHLRVPVADAIGFIS 88

Query: 166 KYSKIKECFSSVEKDTKELVKESEKSYKEC--AKDKRNTHCG 205
            +SKI  CF+S+  + K++V E  KS+  C  +KD  ++ C 
Sbjct: 89  NFSKIACCFTSMGPEVKKIVDEKLKSFTSCKSSKDSTDSKCS 130


==> AAEL013532-RA hypothetical protein
          Length = 283

 Score = 41.6 bits (96), Expect = 3e-004,   Method: Compositional matrix adjust.
 Identities = 35/115 (30%), Positives = 53/115 (46%), Gaps = 7/115 (6%)

Query: 118 RNTYRQVHKLLKK--VMKVDVKDKYLKSFIVARLQERLMNPTIDLVSTIEKYSKIKECFS 175
           R TY ++ KL  K  +  VD K +    + +  L+  L+     L S I+ YSKIK CFS
Sbjct: 172 RKTYDEMMKLFNKTTLAGVDPKIRANADYYLHHLKMNLL----VLTSNIQDYSKIKTCFS 227

Query: 176 SVEKDTKELVKESEKSYKECAKDKRNTHCGSEGTRDLDEGLIDLEQELSDCIVEK 230
           +    T++L       Y  C      T C S       +GL +LE   ++CI ++
Sbjct: 228 NFLSRTQQLRDYMSYHYDSCKGHYEQT-CNSNTLVSYQDGLNELEYMTAECIRQR 281


==> AAEL013532-RB hypothetical protein
          Length = 220

 Score = 40.0 bits (92), Expect = 7e-004,   Method: Compositional matrix adjust.
 Identities = 35/115 (30%), Positives = 53/115 (46%), Gaps = 7/115 (6%)

Query: 118 RNTYRQVHKLLKK--VMKVDVKDKYLKSFIVARLQERLMNPTIDLVSTIEKYSKIKECFS 175
           R TY ++ KL  K  +  VD K +    + +  L+  L+     L S I+ YSKIK CFS
Sbjct: 109 RKTYDEMMKLFNKTTLAGVDPKIRANADYYLHHLKMNLL----VLTSNIQDYSKIKTCFS 164

Query: 176 SVEKDTKELVKESEKSYKECAKDKRNTHCGSEGTRDLDEGLIDLEQELSDCIVEK 230
           +    T++L       Y  C      T C S       +GL +LE   ++CI ++
Sbjct: 165 NFLSRTQQLRDYMSYHYDSCKGHYEQT-CNSNTLVSYQDGLNELEYMTAECIRQR 218


==> AAEL003885-RA conserved hypothetical protein
          Length = 435

 Score = 26.9 bits (58), Expect = 6.0,   Method: Compositional matrix adjust.
 Identities = 22/74 (29%), Positives = 40/74 (54%), Gaps = 7/74 (9%)

Query: 105 EGGKGGAGGKESRRNTYRQVHKLLKK--VMKVDVKDKYLKSFIVARLQERLMNPTI---- 158
           EG +G     ++  +  R +  LLK+  V+  D+KD  LKSF ++  +ER  +P I    
Sbjct: 221 EGTEGDVVVVDTPVSPKRDLLALLKQPQVIPRDLKDVTLKSFYISVDEERSSSPMITEHV 280

Query: 159 -DLVSTIEKYSKIK 171
            +L+   +K+ ++K
Sbjct: 281 RELLQEYQKHEEVK 294


==> AAEL003893-RA dna repair protein xp-c / rad4
          Length = 1243

 Score = 24.3 bits (51), Expect =    48,   Method: Compositional matrix adjust.
 Identities = 29/92 (31%), Positives = 42/92 (45%), Gaps = 14/92 (15%)

Query: 24  DTTEDGSSDTTGDEDGDLSDDLRGDTPEDTTDAGDADTSDGHDLLTSDDEVEGYGGESGD 83
           D   +G SD   ++DGD S      + E+    GD D        + D E +G   +  +
Sbjct: 25  DFESEGFSDQPTEDDGDFS-----ASEEEWLPGGDKDAK------SDDAEAQGTVSDEDE 73

Query: 84  GD-GTAEGKDDAESADGEGGSGEGGKGGAGGK 114
            D G+ +G +DA+  D EG SG  G   A GK
Sbjct: 74  YDEGSEDGSEDAD--DLEGDSGSEGSVVAAGK 103


==> AAEL000172-RA hypothetical protein
          Length = 2135

 Score = 23.9 bits (50), Expect =    53,   Method: Composition-based stats.
 Identities = 15/53 (28%), Positives = 22/53 (41%)

Query: 63   DGHDLLTSDDEVEGYGGESGDGDGTAEGKDDAESADGEGGSGEGGKGGAGGKE 115
            D + +L   D+   Y  ++ D        D AE  +GE  S  G K G  G +
Sbjct: 1591 DLNKVLFKHDKDTEYDSDASDKTMDFNMSDGAEGQNGENSSAGGQKSGGTGSQ 1643
