# Supplementary material for: The salivary gland transcriptome of the neotropical malaria vector Anopheles darlingi reveals accelerated evolution of genes relevant to hematophagy
Source: BMC Genomics. 2009 Jan 29;10:57. doi: 10.1186/1471-2164-10-57 (PMC2644710; doi:10.1186/1471-2164-10-57)
Supplement: Additional file 2 — Annotated sialotranscriptome of An. darlingi female mosquitoes. Hyperlinked Excel spreadsheet with deducted protein sequences. See description above. [file 1471-2164-10-57-S2.zip › links/AEGY-PEP/AD-212-AEGY-PEP.txt]

>AD-212

AAEL002372-RB 40S ribosomal protein S11                               283   1e-077
AAEL002372-RC 40S ribosomal protein S11                               209   4e-055
AAEL002372-RA 40S ribosomal protein S11                               209   4e-055
AAEL007654-RA hypothetical protein                                     28   1.3  
AAEL007049-RA proteasome subunit beta type                             28   1.5  
AAEL012469-RA conserved hypothetical protein                           27   2.9  
AAEL008628-RA abc transporter                                          26   4.8  
AAEL009458-RB syntaxin 4,                                              26   6.7  
AAEL009458-RA syntaxin 4,                                              26   6.8  
AAEL011364-RA conserved hypothetical protein                           26   6.9  
AAEL009458-RC syntaxin 4,                                              26   7.3  
AAEL014895-RA M protein type, putative                                 25   10.0 
AAEL011747-RA M protein type, putative                                 25      10
AAEL001014-RA vacuolar protein sorting-associated                      25      15
AAEL008961-RA conserved hypothetical protein                           24      19
AAEL010731-RA conserved hypothetical protein                           24      20
AAEL012631-RA myosin i                                                 24      21
AAEL003694-RA hypothetical protein                                     24      26
AAEL003758-RA sorting nexin                                            24      27
AAEL008067-RB conserved hypothetical protein                           24      27
AAEL008067-RC conserved hypothetical protein                           24      27
AAEL013559-RA uncoordinated protein                                    23      32
AAEL009958-RA conserved hypothetical protein                           23      33
AAEL012247-RA conserved hypothetical protein                           23      37
AAEL006566-RA suppressor of ty                                         23      39


==> AAEL002372-RB 40S ribosomal protein S11
          Length = 152

 Score =  283 bits (725), Expect = 1e-077,   Method: Compositional matrix adjust.
 Identities = 136/152 (89%), Positives = 146/152 (96%)

Query: 1   MADQNIRAFQKQLGINLNRKVVNKKRGLRIHRSIGLGFKTPKEAITGSYIDKKCPFTGHI 60
           MADQN RAFQKQ G+NLNRK VNKK+GLR+H SIGLGFKTPKEAI G+YIDKKCPFTGHI
Sbjct: 1   MADQNERAFQKQNGVNLNRKQVNKKKGLRLHHSIGLGFKTPKEAIAGTYIDKKCPFTGHI 60

Query: 61  SIRGRILTGVVRKMKTQRTIVIRRDYLHFIRKYDRFEKRHKNVSVHLSPCFRDVEAGDIV 120
           +IRGRILTGVVRKMK QRTIVIRRDYLHFIRKYDRFEKRH+N+SVHLSPCFRDVEAGDIV
Sbjct: 61  AIRGRILTGVVRKMKMQRTIVIRRDYLHFIRKYDRFEKRHRNLSVHLSPCFRDVEAGDIV 120

Query: 121 TVGECRPLSKTVRFNVLKVSKMAGSKKKFSKF 152
           TVGECRPLSKTVRFNVLKVSK+AG+KKKF+KF
Sbjct: 121 TVGECRPLSKTVRFNVLKVSKLAGAKKKFNKF 152


==> AAEL002372-RC 40S ribosomal protein S11
          Length = 112

 Score =  209 bits (531), Expect = 4e-055,   Method: Compositional matrix adjust.
 Identities = 99/112 (88%), Positives = 106/112 (94%)

Query: 1   MADQNIRAFQKQLGINLNRKVVNKKRGLRIHRSIGLGFKTPKEAITGSYIDKKCPFTGHI 60
           MADQN RAFQKQ G+NLNRK VNKK+GLR+H SIGLGFKTPKEAI G+YIDKKCPFTGHI
Sbjct: 1   MADQNERAFQKQNGVNLNRKQVNKKKGLRLHHSIGLGFKTPKEAIAGTYIDKKCPFTGHI 60

Query: 61  SIRGRILTGVVRKMKTQRTIVIRRDYLHFIRKYDRFEKRHKNVSVHLSPCFR 112
           +IRGRILTGVVRKMK QRTIVIRRDYLHFIRKYDRFEKRH+N+SVHLSPCFR
Sbjct: 61  AIRGRILTGVVRKMKMQRTIVIRRDYLHFIRKYDRFEKRHRNLSVHLSPCFR 112


==> AAEL002372-RA 40S ribosomal protein S11
          Length = 112

 Score =  209 bits (531), Expect = 4e-055,   Method: Compositional matrix adjust.
 Identities = 99/112 (88%), Positives = 106/112 (94%)

Query: 1   MADQNIRAFQKQLGINLNRKVVNKKRGLRIHRSIGLGFKTPKEAITGSYIDKKCPFTGHI 60
           MADQN RAFQKQ G+NLNRK VNKK+GLR+H SIGLGFKTPKEAI G+YIDKKCPFTGHI
Sbjct: 1   MADQNERAFQKQNGVNLNRKQVNKKKGLRLHHSIGLGFKTPKEAIAGTYIDKKCPFTGHI 60

Query: 61  SIRGRILTGVVRKMKTQRTIVIRRDYLHFIRKYDRFEKRHKNVSVHLSPCFR 112
           +IRGRILTGVVRKMK QRTIVIRRDYLHFIRKYDRFEKRH+N+SVHLSPCFR
Sbjct: 61  AIRGRILTGVVRKMKMQRTIVIRRDYLHFIRKYDRFEKRHRNLSVHLSPCFR 112


==> AAEL007654-RA hypothetical protein
          Length = 536

 Score = 28.1 bits (61), Expect = 1.3,   Method: Composition-based stats.
 Identities = 16/51 (31%), Positives = 27/51 (52%), Gaps = 1/51 (1%)

Query: 11  KQLGINLNRKVVNKKRGLRIHRSIGLGFKTPKEAITGSYIDKKCPFTGHIS 61
           KQ   N+  K   K+  L+ HRSI LG +   E  + +++ K+   T H++
Sbjct: 282 KQFSCNVCGKSFGKEDSLKTHRSIHLGRRFRCEVCSKTFL-KRAFLTAHVA 331


==> AAEL007049-RA proteasome subunit beta type
          Length = 270

 Score = 28.1 bits (61), Expect = 1.5,   Method: Compositional matrix adjust.
 Identities = 14/47 (29%), Positives = 22/47 (46%), Gaps = 2/47 (4%)

Query: 55  PFTGHISIRGRILTG--VVRKMKTQRTIVIRRDYLHFIRKYDRFEKR 99
           PF GH+++RGR  T   V     T   + + R+Y      Y   +K+
Sbjct: 169 PFLGHVNLRGRAYTSNVVATGYGTHLALPLLREYSENPTAYAGLDKQ 215


==> AAEL012469-RA conserved hypothetical protein
          Length = 494

 Score = 26.9 bits (58), Expect = 2.9,   Method: Composition-based stats.
 Identities = 10/28 (35%), Positives = 16/28 (57%)

Query: 51  DKKCPFTGHISIRGRILTGVVRKMKTQR 78
           + KCP  GH+S   R L G +R+   ++
Sbjct: 396 EMKCPHCGHMSPHARALKGHIRRQHNEQ 423


==> AAEL008628-RA abc transporter
          Length = 571

 Score = 26.2 bits (56), Expect = 4.8,   Method: Composition-based stats.
 Identities = 14/53 (26%), Positives = 23/53 (43%), Gaps = 15/53 (28%)

Query: 49  YIDKKCPFTGHISIRGRILTGVVRKMKTQRTIVIRRDYLHFIRKYDRFEKRHK 101
           Y+++ CP   ++++RG +   V  KM                R   R EKR+K
Sbjct: 95  YVEQDCPLLSYLTVRGTMTYAVDMKMP---------------RSTSRKEKRNK 132


==> AAEL009458-RB syntaxin 4,
          Length = 277

 Score = 25.8 bits (55), Expect = 6.7,   Method: Compositional matrix adjust.
 Identities = 16/67 (23%), Positives = 34/67 (50%), Gaps = 8/67 (11%)

Query: 69  GVVRKMKTQRTIVIRRDYLHFIRKYDRFEKRHKNVSVHL--------SPCFRDVEAGDIV 120
            V+ ++K  + +VI+ DYL+  R+++ F   +++  V+L        S    D EA +++
Sbjct: 101 SVLFRIKHTQFLVIKDDYLNAYREHEEFVNYYESKVVNLMKKEAKAMSYNITDDEAAEML 160

Query: 121 TVGECRP 127
              +  P
Sbjct: 161 ASNQMSP 167


==> AAEL009458-RA syntaxin 4,
          Length = 285

 Score = 25.8 bits (55), Expect = 6.8,   Method: Compositional matrix adjust.
 Identities = 16/67 (23%), Positives = 34/67 (50%), Gaps = 8/67 (11%)

Query: 69  GVVRKMKTQRTIVIRRDYLHFIRKYDRFEKRHKNVSVHL--------SPCFRDVEAGDIV 120
            V+ ++K  + +VI+ DYL+  R+++ F   +++  V+L        S    D EA +++
Sbjct: 109 SVLFRIKHTQFLVIKDDYLNAYREHEEFVNYYESKVVNLMKKEAKAMSYNITDDEAAEML 168

Query: 121 TVGECRP 127
              +  P
Sbjct: 169 ASNQMSP 175


==> AAEL011364-RA conserved hypothetical protein
          Length = 1301

 Score = 25.8 bits (55), Expect = 6.9,   Method: Compositional matrix adjust.
 Identities = 14/40 (35%), Positives = 21/40 (52%)

Query: 32  RSIGLGFKTPKEAITGSYIDKKCPFTGHISIRGRILTGVV 71
           RS    F+ P E I+ + ++K    +   +I  RILT VV
Sbjct: 883 RSESGHFELPNETISDTLLEKFDNLSCSAAINDRILTSVV 922
