# Supplementary material for: The salivary gland transcriptome of the neotropical malaria vector Anopheles darlingi reveals accelerated evolution of genes relevant to hematophagy
Source: BMC Genomics. 2009 Jan 29;10:57. doi: 10.1186/1471-2164-10-57 (PMC2644710; doi:10.1186/1471-2164-10-57)
Supplement: Additional file 2 — Annotated sialotranscriptome of An. darlingi female mosquitoes. Hyperlinked Excel spreadsheet with deducted protein sequences. See description above. [file 1471-2164-10-57-S2.zip › links/AEGY-PEP/AD-215-AEGY-PEP.txt]

>AD-215

AAEL008329-RA 60S ribosomal protein L24                               244   7e-066
AAEL012681-RA 60S ribosomal protein L24                                63   5e-011
AAEL002209-RA hypothetical protein                                     31   0.16 
AAEL002336-RA LAP4 protein (Scribble protein) (Smell-impaired pr...    30   0.29 
AAEL012355-RA helicase                                                 29   0.76 
AAEL009152-RA conserved hypothetical protein                           26   5.7  
AAEL015177-RA citron ser/thr kinase                                    26   6.9  
AAEL006760-RA bc8 orange interacting protein, putative                 25   9.3  
AAEL011879-RA citron ser/thr kinase                                    25      11
AAEL010523-RA conserved hypothetical protein                           25      16
AAEL006152-RA hypothetical protein                                     24      18
AAEL005319-RA myosin light chain kinase                                23      31
AAEL012239-RA testis development protein nyd-sp29                      23      51
AAEL007289-RA NBP2b protein, putative                                  22      73


==> AAEL008329-RA 60S ribosomal protein L24
          Length = 153

 Score =  244 bits (624), Expect = 7e-066,   Method: Compositional matrix adjust.
 Identities = 137/153 (89%), Positives = 142/153 (92%)

Query: 1   MKIGLCAFSGFKIYPGSGKTLVKADGKTHVFLNKKCERSFLMKRNPRKVKWTVLYRRKHK 60
           MKIGLCAFSGFKIYP SGKTLVKADGKT  F+NKKCERSFLMKRNPRKVKWTVLYRRKHK
Sbjct: 1   MKIGLCAFSGFKIYPASGKTLVKADGKTFTFINKKCERSFLMKRNPRKVKWTVLYRRKHK 60

Query: 61  KGIVEEASKKRTRRTQKFQRAIVGASITDIMAKRNMKPEVRKAQREQAIKVAKDAKKAKQ 120
           KG+VEEA+KKRTRRT KFQRAIVGASITDIMAKRNMKPEVRKAQR+QAIKVAK+AKKAKQ
Sbjct: 61  KGMVEEAAKKRTRRTMKFQRAIVGASITDIMAKRNMKPEVRKAQRDQAIKVAKEAKKAKQ 120

Query: 121 VEKKVKTQPNPKQQKTKATKVSQKAAPRVGGKR 153
            EKKV   P  KQQKTKA KVSQKAAPRVGGKR
Sbjct: 121 AEKKVTKAPASKQQKTKAAKVSQKAAPRVGGKR 153


==> AAEL012681-RA 60S ribosomal protein L24
          Length = 193

 Score = 62.8 bits (151), Expect = 5e-011,   Method: Compositional matrix adjust.
 Identities = 34/93 (36%), Positives = 49/93 (52%), Gaps = 3/93 (3%)

Query: 1  MKIGLCAFSGFKIYPGSGKTLVKADGKTHVFLNKKCERSFLMKRNPRKVKWTVLYRRKHK 60
          M+I  C F   KI+PG G   V+ D K   F   KC R+F  K+NPRK++WT  YR+ + 
Sbjct: 1  MRIETCYFCSSKIFPGHGMVFVRNDCKVFRFCRSKCRRAFNKKKNPRKIRWTKAYRKTNG 60

Query: 61 KGIVEEAS---KKRTRRTQKFQRAIVGASITDI 90
          K +  + S   +KR     K+ R +   +I  I
Sbjct: 61 KELTIDPSFEFEKRRNVPVKYNRELWSKTIDAI 93


==> AAEL002209-RA hypothetical protein
          Length = 956

 Score = 31.2 bits (69), Expect = 0.16,   Method: Composition-based stats.
 Identities = 15/46 (32%), Positives = 21/46 (45%)

Query: 6   CAFSGFKIYPGSGKTLVKADGKTHVFLNKKCERSFLMKRNPRKVKW 51
           C F  FK+ P +G  L K++        K+C    L K +  K KW
Sbjct: 541 CTFCSFKVKPSAGGALEKSEQLAATLQEKRCCVKSLTKHHRWKRKW 586


==> AAEL002336-RA LAP4 protein (Scribble protein) (Smell-impaired
           protein)
          Length = 626

 Score = 30.4 bits (67), Expect = 0.29,   Method: Composition-based stats.
 Identities = 15/46 (32%), Positives = 25/46 (54%)

Query: 99  EVRKAQREQAIKVAKDAKKAKQVEKKVKTQPNPKQQKTKATKVSQK 144
           E R+A R  ++K ++D+   K      +  P+PK+ K KA K+  K
Sbjct: 386 EEREASRTHSVKFSEDSNVDKDTPFVRQNTPHPKELKLKAHKLFAK 431


==> AAEL012355-RA helicase
          Length = 1372

 Score = 28.9 bits (63), Expect = 0.76,   Method: Composition-based stats.
 Identities = 22/90 (24%), Positives = 37/90 (41%), Gaps = 12/90 (13%)

Query: 61   KGIVEEASKKRTRRTQKFQRAIVGASITDIMAKRNMKPEVRKAQREQAIKVAKD----AK 116
            KG +EE   +R R   + QR ++           N KP+  K +   ++ +  +      
Sbjct: 1249 KGTIEERILQRAREKSEIQRMVISGG--------NFKPDTLKPKEVVSLLLDDEEIELKY 1300

Query: 117  KAKQVEKKVKTQPNPKQQKTKATKVSQKAA 146
            + K  E+K   +  PK  K +  K  Q AA
Sbjct: 1301 RQKTEERKFAAEDQPKNDKERDRKRKQNAA 1330


==> AAEL009152-RA conserved hypothetical protein
          Length = 811

 Score = 26.2 bits (56), Expect = 5.7,   Method: Composition-based stats.
 Identities = 17/60 (28%), Positives = 28/60 (46%)

Query: 71  RTRRTQKFQRAIVGASITDIMAKRNMKPEVRKAQREQAIKVAKDAKKAKQVEKKVKTQPN 130
           R  + +K    I    I D + +    P V KA R +     K  ++ KQ + KV+T+P+
Sbjct: 298 RNEKKKKEPEPIEVIEIVDPVGEELELPAVEKAPRNKKRDNGKKKEETKQQQSKVETKPS 357


==> AAEL015177-RA citron ser/thr kinase
          Length = 1760

 Score = 25.8 bits (55), Expect = 6.9,   Method: Composition-based stats.
 Identities = 27/102 (26%), Positives = 48/102 (47%), Gaps = 18/102 (17%)

Query: 45   NPRKVKWTVLYRRKHKKGIVEEASKKRTRRTQKFQRAIVGASITDIMAKRNMKPEVRKAQ 104
            NP  V+ T  Y++      +++  +K  +RT + +  ++ A  TD++A   M+  ++KAQ
Sbjct: 1172 NPILVENTTSYKK------LQDELQKERQRTNQLKEQLLRAK-TDMIA---MQGSLKKAQ 1221

Query: 105  REQAIKVAKDAKKAKQVEKKVKTQPNPKQQKTKATKVSQKAA 146
                    KD +  +QVE K K  P     K +     Q+ A
Sbjct: 1222 --------KDEENNQQVEAKDKQLPGRTPSKMQKPSFRQEPA 1255


==> AAEL006760-RA bc8 orange interacting protein, putative
          Length = 844

 Score = 25.4 bits (54), Expect = 9.3,   Method: Compositional matrix adjust.
 Identities = 12/26 (46%), Positives = 19/26 (73%)

Query: 99  EVRKAQREQAIKVAKDAKKAKQVEKK 124
           E+ +A+ + AIKVA+DA K   VE++
Sbjct: 694 EISRAEIDAAIKVAEDAAKQADVERE 719


==> AAEL011879-RA citron ser/thr kinase
          Length = 1851

 Score = 25.0 bits (53), Expect =    11,   Method: Composition-based stats.
 Identities = 27/102 (26%), Positives = 48/102 (47%), Gaps = 18/102 (17%)

Query: 45   NPRKVKWTVLYRRKHKKGIVEEASKKRTRRTQKFQRAIVGASITDIMAKRNMKPEVRKAQ 104
            NP  V+ T  Y++      +++  +K  +RT + +  ++ A  TD++A   M+  ++KAQ
Sbjct: 1263 NPILVENTTSYKK------LQDELQKERQRTNQLKEQLLRAK-TDMIA---MQGSLKKAQ 1312

Query: 105  REQAIKVAKDAKKAKQVEKKVKTQPNPKQQKTKATKVSQKAA 146
                    KD +  +QVE K K  P     K +     Q+ A
Sbjct: 1313 --------KDEENNQQVEAKDKQLPGRTPSKMQKPSFRQEPA 1346


==> AAEL010523-RA conserved hypothetical protein
          Length = 742

 Score = 24.6 bits (52), Expect =    16,   Method: Composition-based stats.
 Identities = 20/60 (33%), Positives = 34/60 (56%), Gaps = 8/60 (13%)

Query: 91  MAKRNMKPEVRKAQREQAIKVAKDAK----KAKQVEKKVKTQP--NPKQQKTKATKVSQK 144
           +AKR+ KPE   +  ++  KVAKD +    + ++ +KK   +P  + KQ+K   TK  +K
Sbjct: 243 VAKRSPKPETSASGTDE--KVAKDLQALFGEPEESKKKRSAEPEIDIKQEKANKTKSQEK 300
