# Supplementary material for: The salivary gland transcriptome of the neotropical malaria vector Anopheles darlingi reveals accelerated evolution of genes relevant to hematophagy
Source: BMC Genomics. 2009 Jan 29;10:57. doi: 10.1186/1471-2164-10-57 (PMC2644710; doi:10.1186/1471-2164-10-57)
Supplement: Additional file 2 — Annotated sialotranscriptome of An. darlingi female mosquitoes. Hyperlinked Excel spreadsheet with deducted protein sequences. See description above. [file 1471-2164-10-57-S2.zip › links/AEGY-PEP/AD-216-AEGY-PEP.txt]

>AD-216

AAEL004899-RA hypothetical protein                                     58   9e-010
AAEL009149-RA kinectin, putative                                       28   0.79 
AAEL003780-RA hypothetical protein                                     27   1.8  
AAEL000107-RA hypothetical protein                                     27   2.1  
AAEL010179-RA nadph oxidase                                            27   2.4  
AAEL009823-RA hypothetical protein                                     26   3.5  
AAEL011164-RA cadherin                                                 25   6.5  
AAEL003409-RA 60S ribosomal protein L10, mitochondrial                 25   9.4  
AAEL004677-RA (s)-2-hydroxy-acid oxidase                               24      12
AAEL012063-RA conserved hypothetical protein                           24      14
AAEL014071-RA conserved hypothetical protein                           24      15
AAEL001416-RA conserved hypothetical protein                           24      16
AAEL007817-RA hypothetical protein                                     23      17
AAEL014624-RA conserved hypothetical protein                           23      17
AAEL000924-RA eukaryotic translation initiation factor 2-alpha k...    23      19
AAEL000251-RA conserved hypothetical protein                           23      20
AAEL000979-RA hypothetical protein                                     23      21
AAEL007123-RA receptor tyrosine kinase                                 23      21
AAEL001324-RA replication factor C large subunit, putative             23      24
AAEL003728-RA conserved hypothetical protein                           23      27
AAEL000154-RA conserved hypothetical protein                           23      30
AAEL007919-RA conserved hypothetical protein                           23      33
AAEL000159-RA nipsnap                                                  22      39
AAEL010315-RA conserved hypothetical protein                           22      41
AAEL014486-RA conserved hypothetical protein                           22      43


==> AAEL004899-RA hypothetical protein
          Length = 120

 Score = 57.8 bits (138), Expect = 9e-010,   Method: Compositional matrix adjust.
 Identities = 26/77 (33%), Positives = 48/77 (62%), Gaps = 3/77 (3%)

Query: 45  KAIALIHHLTYLIDYLVRYVLGASDRKTPQDAVDYYQSALVEGKDENGQTGAQ---YRPS 101
           + + LIH+L+YLIDYLVR  +   +  +P++A +Y+  ALV GK +  + G     Y+P 
Sbjct: 42  RIVRLIHYLSYLIDYLVRTYITDWELTSPKEASNYFDEALVAGKQDEPKVGGAEGPYKPD 101

Query: 102 KERAQQEMQIIDQLMKS 118
             +A++ + +++ + KS
Sbjct: 102 AAKAERSVNVVESISKS 118


==> AAEL009149-RA kinectin, putative
          Length = 475

 Score = 28.1 bits (61), Expect = 0.79,   Method: Compositional matrix adjust.
 Identities = 16/52 (30%), Positives = 28/52 (53%)

Query: 19  STKPMLDQEGTSKSEEPPKEELSQESKAIALIHHLTYLIDYLVRYVLGASDR 70
             K ++ Q+   + EE  ++E+ +E +   L  H+T L+ +L   VL  SDR
Sbjct: 411 EVKQLMQQQSMFEQEEKRRQEIIEEERIKLLKEHVTALLGFLPPGVLRESDR 462


==> AAEL003780-RA hypothetical protein
          Length = 1893

 Score = 26.9 bits (58), Expect = 1.8,   Method: Composition-based stats.
 Identities = 21/84 (25%), Positives = 40/84 (47%), Gaps = 10/84 (11%)

Query: 21  KPMLDQEGTSKSEEPPKEELSQESKAIALIHHLTYLIDYLVRYVLGASDRKTPQDAVDYY 80
           +P    E     E+P +++ S++  A+     LT  ++     V+ + +RK  Q + DY 
Sbjct: 294 QPFTIVEDVEDDEDPTEQDYSEDMAAL-----LTPSVE-----VMMSDERKQQQTSGDYE 343

Query: 81  QSALVEGKDENGQTGAQYRPSKER 104
            +  V+G++     G QY   +ER
Sbjct: 344 ITTNVKGRECLIYEGHQYSKDRER 367


==> AAEL000107-RA hypothetical protein
          Length = 658

 Score = 26.6 bits (57), Expect = 2.1,   Method: Compositional matrix adjust.
 Identities = 26/93 (27%), Positives = 40/93 (43%), Gaps = 19/93 (20%)

Query: 28  GTSKSEEPPKEELSQESKAIALIHHLTYLIDYLVRYVLGASD---RKTPQ-----DAVDY 79
           GT K  EP  +E   E+  I LIH         +  V  A D   ++ P      D VD 
Sbjct: 147 GTKK--EPIVDENRSEAIKIELIH---------IELVSTADDEAQKEKPDHHDSDDLVDS 195

Query: 80  YQSALVEGKDENGQTGAQYRPSKERAQQEMQII 112
           Y S  +    E+  +G+ Y PS+ + +  ++ I
Sbjct: 196 YHSETISASQEDDDSGSDYDPSEIKPKPTLKAI 228


==> AAEL010179-RA nadph oxidase
          Length = 490

 Score = 26.6 bits (57), Expect = 2.4,   Method: Composition-based stats.
 Identities = 12/40 (30%), Positives = 22/40 (55%)

Query: 32  SEEPPKEELSQESKAIALIHHLTYLIDYLVRYVLGASDRK 71
           SEEP      + +    L+    Y++D ++RY++  SDR+
Sbjct: 179 SEEPKFSAGDKSAWIWPLMGLSIYILDIIIRYLIAHSDRR 218


==> AAEL009823-RA hypothetical protein
          Length = 3335

 Score = 25.8 bits (55), Expect = 3.5,   Method: Composition-based stats.
 Identities = 16/71 (22%), Positives = 32/71 (45%), Gaps = 1/71 (1%)

Query: 19   STKP-MLDQEGTSKSEEPPKEELSQESKAIALIHHLTYLIDYLVRYVLGASDRKTPQDAV 77
            S KP M + E + K+   P  +++   KAI++  HL      +    L   D + P+  +
Sbjct: 3141 SNKPSMSNTEDSHKTSIQPSSKITANVKAISIDRHLDKFDSNVNGQFLSKEDSQKPRKGL 3200

Query: 78   DYYQSALVEGK 88
             +++  +   K
Sbjct: 3201 RWHRQLIFRTK 3211


==> AAEL011164-RA cadherin
          Length = 2413

 Score = 25.0 bits (53), Expect = 6.5,   Method: Composition-based stats.
 Identities = 13/28 (46%), Positives = 20/28 (71%), Gaps = 2/28 (7%)

Query: 91   NGQTGAQYRPSKERAQQEMQIIDQLMKS 118
            +G++ AQYR  KE A++ ++  DQLM S
Sbjct: 1629 SGKSYAQYRVEKEIAKKNLE--DQLMLS 1654


==> AAEL003409-RA 60S ribosomal protein L10, mitochondrial
          Length = 288

 Score = 24.6 bits (52), Expect = 9.4,   Method: Compositional matrix adjust.
 Identities = 10/15 (66%), Positives = 10/15 (66%)

Query: 73  PQDAVDYYQSALVEG 87
           PQDAVDYY  A   G
Sbjct: 206 PQDAVDYYMDAKNRG 220


==> AAEL004677-RA (s)-2-hydroxy-acid oxidase
          Length = 389

 Score = 24.3 bits (51), Expect =    12,   Method: Compositional matrix adjust.
 Identities = 16/32 (50%), Positives = 18/32 (56%), Gaps = 5/32 (15%)

Query: 73  PQDAVDYYQSALVEGKDENGQTGAQYRPSKER 104
           PQ+A DYYQS    G D+  QT    R S ER
Sbjct: 19  PQEAFDYYQS----GADDE-QTRQLNRSSYER 45


==> AAEL012063-RA conserved hypothetical protein
          Length = 544

 Score = 23.9 bits (50), Expect =    14,   Method: Compositional matrix adjust.
 Identities = 11/22 (50%), Positives = 13/22 (59%)

Query: 52  HLTYLIDYLVRYVLGASDRKTP 73
            LT L+D L R V  A +R TP
Sbjct: 481 ELTRLVDGLQRAVTAARERVTP 502
