# Supplementary material for: The salivary gland transcriptome of the neotropical malaria vector Anopheles darlingi reveals accelerated evolution of genes relevant to hematophagy
Source: BMC Genomics. 2009 Jan 29;10:57. doi: 10.1186/1471-2164-10-57 (PMC2644710; doi:10.1186/1471-2164-10-57)
Supplement: Additional file 2 — Annotated sialotranscriptome of An. darlingi female mosquitoes. Hyperlinked Excel spreadsheet with deducted protein sequences. See description above. [file 1471-2164-10-57-S2.zip › links/AEGY-PEP/AD-217-AEGY-PEP.txt]

>AD-217

AAEL004899-RA hypothetical protein                                     58   1e-009
AAEL000251-RA conserved hypothetical protein                           26   3.7  
AAEL002553-RA hypothetical protein                                     26   4.5  
AAEL010179-RA nadph oxidase                                            25   5.0  
AAEL002376-RA carboxylesterase                                         25   5.5  
AAEL009149-RA kinectin, putative                                       25   6.1  
AAEL007159-RA conserved hypothetical protein                           25   7.4  
AAEL007817-RA hypothetical protein                                     25   7.9  
AAEL011167-RA cathepsin l                                              25   8.0  
AAEL009823-RA hypothetical protein                                     25   8.9  
AAEL007123-RA receptor tyrosine kinase                                 24      11
AAEL011565-RA ankyrin 2,3/unc44                                        24      12
AAEL001220-RA myosin vii                                               24      15
AAEL010404-RA conserved hypothetical protein                           24      18
AAEL001416-RA conserved hypothetical protein                           24      18
AAEL008010-RA sidestep protein                                         23      20
AAEL000154-RA conserved hypothetical protein                           23      26
AAEL013477-RA conserved hypothetical protein                           23      28
AAEL003780-RA hypothetical protein                                     23      38
AAEL012321-RA conserved hypothetical protein                           22      43
AAEL014486-RA conserved hypothetical protein                           22      47
AAEL014820-RA conserved hypothetical protein                           22      49
AAEL009821-RA hypothetical protein                                     22      50
AAEL013000-RA conserved hypothetical protein                           22      50
AAEL007264-RA hypothetical protein                                     22      61


==> AAEL004899-RA hypothetical protein
          Length = 120

 Score = 57.8 bits (138), Expect = 1e-009,   Method: Compositional matrix adjust.
 Identities = 29/90 (32%), Positives = 51/90 (56%), Gaps = 5/90 (5%)

Query: 37  SEEGPKEELSQESKAIALIHHLTYLIDYLVRYVLGASDRKTPQDAVNYYQTALLEGKDKN 96
            EEG +     + + + LIH+L+YLIDYLVR  +   +  +P++A NY+  AL+ GK   
Sbjct: 31  GEEGVRAH--DDIRIVRLIHYLSYLIDYLVRTYITDWELTSPKEASNYFDEALVAGKQDE 88

Query: 97  GQTGAQ---YRPSKERAQQEMQIINQLMKS 123
            + G     Y+P   +A++ + ++  + KS
Sbjct: 89  PKVGGAEGPYKPDAAKAERSVNVVESISKS 118


==> AAEL000251-RA conserved hypothetical protein
          Length = 789

 Score = 26.2 bits (56), Expect = 3.7,   Method: Composition-based stats.
 Identities = 27/87 (31%), Positives = 40/87 (45%), Gaps = 8/87 (9%)

Query: 29  PDQEGTSKSEE---GPKEELSQESKAIALIHHLTYLIDYLVRYVLGASDRKTPQDAVNYY 85
           PD   TS +E+   GP  E+S+  K I  I     ++   V  V   S  + P+      
Sbjct: 191 PDPFDTSYAEKVIKGP--EVSKRGKKIVNIGAAVEVLTGRVENVSSKSSIRRPRRGP--- 245

Query: 86  QTALLEGKDKNGQTGAQYRPSKERAQQ 112
           Q  LLE  D+    G + +PS+E A+Q
Sbjct: 246 QNLLLESFDEGQPDGEEAKPSEEVAEQ 272


==> AAEL002553-RA hypothetical protein
          Length = 264

 Score = 25.8 bits (55), Expect = 4.5,   Method: Compositional matrix adjust.
 Identities = 12/29 (41%), Positives = 15/29 (51%)

Query: 76  KTPQDAVNYYQTALLEGKDKNGQTGAQYR 104
           K P D V YY+T  LE    +   GA+ R
Sbjct: 196 KFPADIVQYYRTHRLECTSSSAIEGAKIR 224


==> AAEL010179-RA nadph oxidase
          Length = 490

 Score = 25.4 bits (54), Expect = 5.0,   Method: Composition-based stats.
 Identities = 13/39 (33%), Positives = 23/39 (58%), Gaps = 1/39 (2%)

Query: 39  EGPKEELSQESKAIALIHHLT-YLIDYLVRYVLGASDRK 76
           E PK     +S  I  +  L+ Y++D ++RY++  SDR+
Sbjct: 180 EEPKFSAGDKSAWIWPLMGLSIYILDIIIRYLIAHSDRR 218


==> AAEL002376-RA carboxylesterase
          Length = 566

 Score = 25.4 bits (54), Expect = 5.5,   Method: Composition-based stats.
 Identities = 29/107 (27%), Positives = 44/107 (41%), Gaps = 20/107 (18%)

Query: 31  QEGTSKSEEGPKEELSQESKAIALIHHLTYLIDY--LVR--------YVLGASDRKTPQD 80
           Q G + +E G   ++  ESKA      L YL+ Y  + R        ++     RK P  
Sbjct: 231 QSGDTCTESG--LQIDAESKA----RKLAYLLGYRGIFRCSNRLCFFFIFSDVLRKAPAK 284

Query: 81  AVNYYQTALLEGKDKNGQTGAQYRPSKERAQQEMQIINQ----LMKS 123
            +  YQ      ++K       +RP  E+   E  I+NQ    L+KS
Sbjct: 285 VLARYQVLCNNEQEKTFPLRFPFRPVVEQLCSEDAILNQTPEKLLKS 331


==> AAEL009149-RA kinectin, putative
          Length = 475

 Score = 25.4 bits (54), Expect = 6.1,   Method: Compositional matrix adjust.
 Identities = 15/45 (33%), Positives = 25/45 (55%)

Query: 31  QEGTSKSEEGPKEELSQESKAIALIHHLTYLIDYLVRYVLGASDR 75
           Q+   + EE  ++E+ +E +   L  H+T L+ +L   VL  SDR
Sbjct: 418 QQSMFEQEEKRRQEIIEEERIKLLKEHVTALLGFLPPGVLRESDR 462


==> AAEL007159-RA conserved hypothetical protein
          Length = 257

 Score = 25.0 bits (53), Expect = 7.4,   Method: Compositional matrix adjust.
 Identities = 12/45 (26%), Positives = 24/45 (53%), Gaps = 3/45 (6%)

Query: 17  ALCASLVSTKPRPDQEGTSKSEEGPKEELSQESKAIALIHHLTYL 61
           ++C  L+     P   GTSKS EG    +  ++  + L++ L+++
Sbjct: 173 SVCGYLIGKHKWP---GTSKSVEGTLASVVGQAGLVFLLYRLSFI 214


==> AAEL007817-RA hypothetical protein
          Length = 1756

 Score = 25.0 bits (53), Expect = 7.9,   Method: Compositional matrix adjust.
 Identities = 9/20 (45%), Positives = 11/20 (55%)

Query: 77  TPQDAVNYYQTALLEGKDKN 96
           +P D  +YY   L EG D N
Sbjct: 369 SPPDQQHYYNNHLFEGTDSN 388


==> AAEL011167-RA cathepsin l
          Length = 327

 Score = 25.0 bits (53), Expect = 8.0,   Method: Compositional matrix adjust.
 Identities = 11/42 (26%), Positives = 21/42 (50%)

Query: 9  CILLLLLLALCASLVSTKPRPDQEGTSKSEEGPKEELSQESK 50
          C L+LL +A+      ++   D+  + KS  G K   ++E +
Sbjct: 3  CFLILLAIAVAVFAAPSEGEQDEWTSFKSRHGKKYNRTEEHR 44


==> AAEL009823-RA hypothetical protein
          Length = 3335

 Score = 24.6 bits (52), Expect = 8.9,   Method: Composition-based stats.
 Identities = 15/71 (21%), Positives = 31/71 (43%), Gaps = 1/71 (1%)

Query: 24   STKPR-PDQEGTSKSEEGPKEELSQESKAIALIHHLTYLIDYLVRYVLGASDRKTPQDAV 82
            S KP   + E + K+   P  +++   KAI++  HL      +    L   D + P+  +
Sbjct: 3141 SNKPSMSNTEDSHKTSIQPSSKITANVKAISIDRHLDKFDSNVNGQFLSKEDSQKPRKGL 3200

Query: 83   NYYQTALLEGK 93
             +++  +   K
Sbjct: 3201 RWHRQLIFRTK 3211
