# Supplementary material for: The salivary gland transcriptome of the neotropical malaria vector Anopheles darlingi reveals accelerated evolution of genes relevant to hematophagy
Source: BMC Genomics. 2009 Jan 29;10:57. doi: 10.1186/1471-2164-10-57 (PMC2644710; doi:10.1186/1471-2164-10-57)
Supplement: Additional file 2 — Annotated sialotranscriptome of An. darlingi female mosquitoes. Hyperlinked Excel spreadsheet with deducted protein sequences. See description above. [file 1471-2164-10-57-S2.zip › links/AEGY-PEP/AD-22-AEGY-PEP.txt]

>AD-22

AAEL010228-RA conserved hypothetical protein                           81   3e-016
AAEL010235-RA conserved hypothetical protein                           69   1e-012
AAEL010231-RA conserved hypothetical protein                           62   3e-010
AAEL013532-RA hypothetical protein                                     42   2e-004
AAEL013532-RB hypothetical protein                                     40   7e-004
AAEL003100-RA conserved hypothetical protein                           25      18
AAEL000172-RA hypothetical protein                                     24      64


==> AAEL010228-RA conserved hypothetical protein
          Length = 215

 Score = 81.3 bits (199), Expect = 3e-016,   Method: Compositional matrix adjust.
 Identities = 72/234 (30%), Positives = 116/234 (49%), Gaps = 23/234 (9%)

Query: 1   MKFYLLLASTLCLALIVTARPNEDTTED--GSSDTTGDEDGDPSDDSRGDTPEDTTDAGD 58
           MK+ L     L L  ++  RP   T ED  G+S+    ++   SD+  G + E   D  D
Sbjct: 1   MKYLLTFLMALSLVNLMLTRP---TPEDDGGTSEEPQTQETTGSDEKNGASEEPNAD--D 55

Query: 59  ADTSDGHDLLTSDDEVEGYGGESGDGDGTAEGEDDAESADGEGGSGEGGKGGAGGKESRR 118
           A         +  D+VE    E GD D TA+ EDD ES DGEG S +  K     K   R
Sbjct: 56  A---------SKPDDVE----EKGDDD-TAKKEDDGESKDGEG-SEKSDKEKGEPKNDPR 100

Query: 119 NTYRQVHKLLKKVMKVDVKDKYLKSFIVARLQERLMNPTIDLVSTIEKYSKIKECFSSVE 178
            TY +V + L ++   +V+D + +S + A +Q  L NP +D++ +   +SKI +CF S+ 
Sbjct: 101 ETYNKVIEQLDQIKVDNVEDGHERSELAADIQRYLRNPIVDVIGSAGDFSKIAKCFKSMV 160

Query: 179 KDTKELVKESEKSYKECAEDK-RNTHCDSEGTRDLDEGLIDLEQELSDCIVEKR 231
            D K+ ++E  K +KEC   K  N +  S+    + + +  +  +++ C+   R
Sbjct: 161 GDAKKAIEEDVKGFKECTAKKDSNAYQCSQDRSTVQDKIAKMSSKIASCVASNR 214


==> AAEL010235-RA conserved hypothetical protein
          Length = 273

 Score = 69.3 bits (168), Expect = 1e-012,   Method: Compositional matrix adjust.
 Identities = 48/150 (32%), Positives = 74/150 (49%), Gaps = 14/150 (9%)

Query: 83  DGDGTAEGEDDAESADGEGGSGEGGKGGAGGKESRRNTYRQVHKLLKKVMKVD-VKDKYL 141
           D  G  EGED+AE + G              K    +TYRQV  LL K  KVD ++ +YL
Sbjct: 134 DSTGGDEGEDNAEDSKG------------SEKNDPADTYRQVVALLDKDTKVDHIQSEYL 181

Query: 142 KSFIVARLQERLMNPTIDLVSTIEKYSKIKECFSSVEKDTKELVKESEKSYKECAEDKRN 201
           +S +   LQ  +  P ++ +  I  YSKI+ CF S+ KD K+++ E EK +K C   K++
Sbjct: 182 RSALNNDLQSEVRVPVVEAIGRIGDYSKIQGCFKSMGKDVKKVISEEEKKFKSCMSKKKS 241

Query: 202 TH-CDSEGTRDLDEGLIDLEQELSDCIVEK 230
            + C  +        L  +  ++  C+  K
Sbjct: 242 EYQCSEDSFAAAKSKLSPITSKIKSCVSSK 271


==> AAEL010231-RA conserved hypothetical protein
          Length = 158

 Score = 61.6 bits (148), Expect = 3e-010,   Method: Compositional matrix adjust.
 Identities = 40/127 (31%), Positives = 68/127 (53%), Gaps = 9/127 (7%)

Query: 109 GGAGGKESRRNTYRQVHKLLKK---VMKVDVKDKYLKSFIVARLQERLMNPTIDLVSTIE 165
           G   GK  RR+T  +V+++L K   V K+D  + +L++F+   LQ  L  P  D +  I 
Sbjct: 31  GECSGKHDRRSTCNKVNEMLNKNTDVHKID--NAFLRTFLDNNLQSHLRVPVADAIGFIS 88

Query: 166 KYSKIKECFSSVEKDTKELVKESEKSYKECAEDKRNTHCDSEGTRDLDEG--LIDLEQEL 223
            +SKI  CF+S+  + K++V E  KS+  C   K +T  DS+ ++D   G     +  ++
Sbjct: 89  NFSKIACCFTSMGPEVKKIVDEKLKSFTSCKSSKDST--DSKCSQDSSTGGQFDQITSKI 146

Query: 224 SDCIVEK 230
            +C+  K
Sbjct: 147 KECVSSK 153


==> AAEL013532-RA hypothetical protein
          Length = 283

 Score = 42.0 bits (97), Expect = 2e-004,   Method: Compositional matrix adjust.
 Identities = 35/115 (30%), Positives = 54/115 (46%), Gaps = 7/115 (6%)

Query: 118 RNTYRQVHKLLKK--VMKVDVKDKYLKSFIVARLQERLMNPTIDLVSTIEKYSKIKECFS 175
           R TY ++ KL  K  +  VD K +    + +  L+  L+     L S I+ YSKIK CFS
Sbjct: 172 RKTYDEMMKLFNKTTLAGVDPKIRANADYYLHHLKMNLL----VLTSNIQDYSKIKTCFS 227

Query: 176 SVEKDTKELVKESEKSYKECAEDKRNTHCDSEGTRDLDEGLIDLEQELSDCIVEK 230
           +    T++L       Y  C      T C+S       +GL +LE   ++CI ++
Sbjct: 228 NFLSRTQQLRDYMSYHYDSCKGHYEQT-CNSNTLVSYQDGLNELEYMTAECIRQR 281


==> AAEL013532-RB hypothetical protein
          Length = 220

 Score = 40.4 bits (93), Expect = 7e-004,   Method: Compositional matrix adjust.
 Identities = 35/115 (30%), Positives = 54/115 (46%), Gaps = 7/115 (6%)

Query: 118 RNTYRQVHKLLKK--VMKVDVKDKYLKSFIVARLQERLMNPTIDLVSTIEKYSKIKECFS 175
           R TY ++ KL  K  +  VD K +    + +  L+  L+     L S I+ YSKIK CFS
Sbjct: 109 RKTYDEMMKLFNKTTLAGVDPKIRANADYYLHHLKMNLL----VLTSNIQDYSKIKTCFS 164

Query: 176 SVEKDTKELVKESEKSYKECAEDKRNTHCDSEGTRDLDEGLIDLEQELSDCIVEK 230
           +    T++L       Y  C      T C+S       +GL +LE   ++CI ++
Sbjct: 165 NFLSRTQQLRDYMSYHYDSCKGHYEQT-CNSNTLVSYQDGLNELEYMTAECIRQR 218


==> AAEL003100-RA conserved hypothetical protein
          Length = 566

 Score = 25.4 bits (54), Expect =    18,   Method: Compositional matrix adjust.
 Identities = 14/40 (35%), Positives = 22/40 (55%), Gaps = 1/40 (2%)

Query: 20  RPNEDTTEDGSSDTTGDEDGDPSDDSRGDTPED-TTDAGD 58
           +PNE TTE   + T       P++ S   +P+D TT+A +
Sbjct: 226 KPNEATTEKAKATTQAPTTEKPTEQSPETSPDDATTEAAE 265


==> AAEL000172-RA hypothetical protein
          Length = 2135

 Score = 23.9 bits (50), Expect =    64,   Method: Composition-based stats.
 Identities = 15/53 (28%), Positives = 22/53 (41%)

Query: 63   DGHDLLTSDDEVEGYGGESGDGDGTAEGEDDAESADGEGGSGEGGKGGAGGKE 115
            D + +L   D+   Y  ++ D        D AE  +GE  S  G K G  G +
Sbjct: 1591 DLNKVLFKHDKDTEYDSDASDKTMDFNMSDGAEGQNGENSSAGGQKSGGTGSQ 1643
