# Supplementary material for: The salivary gland transcriptome of the neotropical malaria vector Anopheles darlingi reveals accelerated evolution of genes relevant to hematophagy
Source: BMC Genomics. 2009 Jan 29;10:57. doi: 10.1186/1471-2164-10-57 (PMC2644710; doi:10.1186/1471-2164-10-57)
Supplement: Additional file 2 — Annotated sialotranscriptome of An. darlingi female mosquitoes. Hyperlinked Excel spreadsheet with deducted protein sequences. See description above. [file 1471-2164-10-57-S2.zip › links/AEGY-PEP/AD-220-AEGY-PEP.txt]

>AD-220

AAEL012585-RA 60S ribosomal protein L7                                422   e-119
AAEL012585-RB 60S ribosomal protein L7                                422   e-119
AAEL009312-RA conserved hypothetical protein                          197   4e-051
AAEL006981-RA conserved hypothetical protein                          189   1e-048
AAEL009071-RA conserved hypothetical protein                          188   2e-048
AAEL009279-RA conserved hypothetical protein                          185   1e-047
AAEL005638-RA conserved hypothetical protein                           96   1e-020
AAEL013559-RA uncoordinated protein                                    28   3.9  
AAEL001482-RA hypothetical protein                                     28   5.0  
AAEL004942-RB helicase                                                 27   6.5  
AAEL004942-RA helicase                                                 27   7.0  
AAEL002070-RA conserved hypothetical protein                           27   8.4  
AAEL009915-RA centrosomal protein                                      26      15
AAEL003008-RA hypothetical protein                                     26      16
AAEL009416-RA phd finger domain                                        25      22
AAEL012514-RA translation initiation factor 2b, delta subunit          25      23
AAEL011049-RA condensin, XCAP-G'-subunit, putative                     24      70


==> AAEL012585-RA 60S ribosomal protein L7
          Length = 263

 Score =  422 bits (1085), Expect = e-119,   Method: Compositional matrix adjust.
 Identities = 203/241 (84%), Positives = 218/241 (90%)

Query: 34  KKLPAVPESKLKIAKRFAIKRPNALRARRHLKSVRLLRRKQNLQRAASYTKKYLRLERAV 93
           KKLPAVPESKLK  K   I RP +L  RRHL +V+L+R+KQNL RAA Y KKY+R++R V
Sbjct: 23  KKLPAVPESKLKATKVKTIARPGSLHRRRHLLAVKLVRQKQNLLRAAKYAKKYIRMDRDV 82

Query: 94  TEQARTAKKAGNIYIPAEPKVAFVMRIRGINKVAPKVRKVLQLFRLRQINNGTFVKLNKA 153
            E+AR AKKAGNIYIPAEPKVAFVMRIRGINKVAPKVRKVLQLFRLRQINN TF+KLNKA
Sbjct: 83  VEKARAAKKAGNIYIPAEPKVAFVMRIRGINKVAPKVRKVLQLFRLRQINNATFIKLNKA 142

Query: 154 TKNMLRIAEPYITYGYPTLKSVRQLIYKRGFVKHRHSRIPITDNFVIERKLRAGHRLQCV 213
           TKNMLRIAEPYITYGYPTLKSVR LIYKRGFVKHRHSRIPITDNFVIERKLRAG+++QCV
Sbjct: 143 TKNMLRIAEPYITYGYPTLKSVRHLIYKRGFVKHRHSRIPITDNFVIERKLRAGYKMQCV 202

Query: 214 EDLVYHIYTGGASFKKVNNFLWPFKLNTPTGGWRKKNNHYVEGGDFGNREDKINELIQRM 273
           EDLVY IYT G  F+K NNFLWPFKLNTPTGGWRKKNNHYVEGGDFGNREDKINELIQRM
Sbjct: 203 EDLVYQIYTAGPLFRKANNFLWPFKLNTPTGGWRKKNNHYVEGGDFGNREDKINELIQRM 262

Query: 274 V 274
           +
Sbjct: 263 I 263


==> AAEL012585-RB 60S ribosomal protein L7
          Length = 263

 Score =  422 bits (1085), Expect = e-119,   Method: Compositional matrix adjust.
 Identities = 203/241 (84%), Positives = 218/241 (90%)

Query: 34  KKLPAVPESKLKIAKRFAIKRPNALRARRHLKSVRLLRRKQNLQRAASYTKKYLRLERAV 93
           KKLPAVPESKLK  K   I RP +L  RRHL +V+L+R+KQNL RAA Y KKY+R++R V
Sbjct: 23  KKLPAVPESKLKATKVKTIARPGSLHRRRHLLAVKLVRQKQNLLRAAKYAKKYIRMDRDV 82

Query: 94  TEQARTAKKAGNIYIPAEPKVAFVMRIRGINKVAPKVRKVLQLFRLRQINNGTFVKLNKA 153
            E+AR AKKAGNIYIPAEPKVAFVMRIRGINKVAPKVRKVLQLFRLRQINN TF+KLNKA
Sbjct: 83  VEKARAAKKAGNIYIPAEPKVAFVMRIRGINKVAPKVRKVLQLFRLRQINNATFIKLNKA 142

Query: 154 TKNMLRIAEPYITYGYPTLKSVRQLIYKRGFVKHRHSRIPITDNFVIERKLRAGHRLQCV 213
           TKNMLRIAEPYITYGYPTLKSVR LIYKRGFVKHRHSRIPITDNFVIERKLRAG+++QCV
Sbjct: 143 TKNMLRIAEPYITYGYPTLKSVRHLIYKRGFVKHRHSRIPITDNFVIERKLRAGYKMQCV 202

Query: 214 EDLVYHIYTGGASFKKVNNFLWPFKLNTPTGGWRKKNNHYVEGGDFGNREDKINELIQRM 273
           EDLVY IYT G  F+K NNFLWPFKLNTPTGGWRKKNNHYVEGGDFGNREDKINELIQRM
Sbjct: 203 EDLVYQIYTAGPLFRKANNFLWPFKLNTPTGGWRKKNNHYVEGGDFGNREDKINELIQRM 262

Query: 274 V 274
           +
Sbjct: 263 I 263


==> AAEL009312-RA conserved hypothetical protein
          Length = 170

 Score =  197 bits (501), Expect = 4e-051,   Method: Compositional matrix adjust.
 Identities = 103/167 (61%), Positives = 121/167 (72%), Gaps = 6/167 (3%)

Query: 111 EPKVAFVMRIRGINKVAPKVRKVLQLFRLRQINNGTFVKLNKATKNMLRIAEPYITYGYP 170
           +P  AF +R RGI+KV PK+ K LQLFRLRQINN TF+KLNKATK  +RIAE YITYG P
Sbjct: 1   KPNAAFFIRARGIDKVTPKICKELQLFRLRQINNATFIKLNKATK--MRIAERYITYGNP 58

Query: 171 TLKSVRQLIYKRGFVKHRHSRIPITDNFVIERKLRAGH--RLQCVEDLVYHIYTGGASFK 228
           TLKSVR LI KRGF KHR S IP TDNFV + KL  G+  ++QCV DL Y IYT G +F+
Sbjct: 59  TLKSVRYLIKKRGFDKHRKSCIPSTDNFVYQCKLGTGYPYKMQCVVDLAYQIYTSGLTFR 118

Query: 229 KVNNFLWPFKLNTPTGGWRKK--NNHYVEGGDFGNREDKINELIQRM 273
           K NNFLWPFKLNTP+ GWRKK   +  V+ G    ++ KI  LI + 
Sbjct: 119 KGNNFLWPFKLNTPSDGWRKKTTTSSAVQVGAISKKKVKIKFLIMKF 165


==> AAEL006981-RA conserved hypothetical protein
          Length = 214

 Score =  189 bits (479), Expect = 1e-048,   Method: Compositional matrix adjust.
 Identities = 99/154 (64%), Positives = 113/154 (73%), Gaps = 7/154 (4%)

Query: 100 AKKAGNIYIPAEPKVAFVMRIRGINKVAPKVRKVLQLFRLRQINNGTFVKLNKATKNMLR 159
            +KA NI IPA+P  AF +  RGI+KV PK+ K LQLFRLRQIN+ TF+KLNKATK  +R
Sbjct: 55  GEKAINICIPAKPNAAFFISARGIDKVTPKICKELQLFRLRQINDATFIKLNKATK--MR 112

Query: 160 IAEPYITYGYPTLKSVRQLIYKRGFVKHRHSRIPITDNFVIERKLRAG--HRLQCVEDLV 217
           IAE    YG PTLKSVR LI KRGF KHR S IP TDNFV + KL  G  +++QCV DL 
Sbjct: 113 IAE---RYGNPTLKSVRYLIKKRGFDKHRKSCIPSTDNFVYQCKLGTGYPYKMQCVVDLA 169

Query: 218 YHIYTGGASFKKVNNFLWPFKLNTPTGGWRKKNN 251
           Y IYT G  F+K NNFLWPFKLNTP+ GWRKK  
Sbjct: 170 YQIYTTGLPFRKGNNFLWPFKLNTPSDGWRKKTT 203


==> AAEL009071-RA conserved hypothetical protein
          Length = 161

 Score =  188 bits (477), Expect = 2e-048,   Method: Compositional matrix adjust.
 Identities = 98/147 (66%), Positives = 111/147 (75%), Gaps = 7/147 (4%)

Query: 105 NIYIPAEPKVAFVMRIRGINKVAPKVRKVLQLFRLRQINNGTFVKLNKATKNMLRIAEPY 164
           NI IPA+P  AF +R RGI+KV PK+ K LQLFRLRQINN TF+KLNKATK  +RIAE  
Sbjct: 7   NICIPAKPNAAFFIRARGIDKVTPKICKELQLFRLRQINNATFIKLNKATK--MRIAE-- 62

Query: 165 ITYGYPTLKSVRQLIYKRGFVKHRHSRIPITDNFVIERKLRAG--HRLQCVEDLVYHIYT 222
             YG PTLKSVR LI KRGF KHR S IP TDNFV + KL  G  +++QCV DL Y IYT
Sbjct: 63  -RYGNPTLKSVRYLIKKRGFDKHRKSCIPSTDNFVYQCKLGTGYPYKMQCVVDLAYQIYT 121

Query: 223 GGASFKKVNNFLWPFKLNTPTGGWRKK 249
            G  F+K N+FLWPFKLNTP+ GWRKK
Sbjct: 122 SGLPFRKGNHFLWPFKLNTPSDGWRKK 148


==> AAEL009279-RA conserved hypothetical protein
          Length = 161

 Score =  185 bits (470), Expect = 1e-047,   Method: Compositional matrix adjust.
 Identities = 97/147 (65%), Positives = 110/147 (74%), Gaps = 7/147 (4%)

Query: 105 NIYIPAEPKVAFVMRIRGINKVAPKVRKVLQLFRLRQINNGTFVKLNKATKNMLRIAEPY 164
           NI IPA+P  AF +R RGI+KV PK+ K LQLFRLRQINN TF+KLNKATK  +RIAE  
Sbjct: 7   NICIPAKPNAAFFIRARGIDKVTPKICKELQLFRLRQINNATFIKLNKATK--MRIAE-- 62

Query: 165 ITYGYPTLKSVRQLIYKRGFVKHRHSRIPITDNFVIERKLRAG--HRLQCVEDLVYHIYT 222
             YG PTLKSVR LI KRGF KHR S IP TDNFV + KL  G  +++QCV DL Y IYT
Sbjct: 63  -RYGNPTLKSVRYLIKKRGFDKHRKSCIPSTDNFVYQCKLGTGYPYKMQCVVDLAYQIYT 121

Query: 223 GGASFKKVNNFLWPFKLNTPTGGWRKK 249
            G  F+K N+FLWPFK NTP+ GWRKK
Sbjct: 122 SGLPFRKGNHFLWPFKRNTPSDGWRKK 148


==> AAEL005638-RA conserved hypothetical protein
          Length = 252

 Score = 95.9 bits (237), Expect = 1e-020,   Method: Compositional matrix adjust.
 Identities = 58/170 (34%), Positives = 88/170 (51%), Gaps = 10/170 (5%)

Query: 113 KVAFVMRIRGINKVAPKVRKVLQLFRLRQINNGTFVKLNKATKNMLRIAEPYITYGYPTL 172
           ++  V R RG      +V  +L    L        +KL +    ML++ EP+I +GYP +
Sbjct: 85  RLILVFRHRGKFISNKEVMHILAKLGLPYKRRAVLLKLTEGVHAMLKMVEPWIIWGYPNI 144

Query: 173 KSVRQLIYKRGFVKHRHS-----RIPITDNFVIERKLRAGHR-LQCVEDLVYHIYTGGAS 226
            +VR+L+YK G  K         +IPI  N  +E K   GH  + CVEDL++ + T G +
Sbjct: 145 ATVRELVYKYGLFKPEQGEKGPKKIPIASNKQVEEKF--GHLGIICVEDLLHELLTVGKN 202

Query: 227 FKKVNNFLWPFKLNTPTGGWR--KKNNHYVEGGDFGNREDKINELIQRMV 274
           F KV   L  F+L +P  GW+  +K      GG+ G R D+INE  +R++
Sbjct: 203 FNKVTKILHTFELRSPVDGWKTARKGKLRALGGEAGFRGDEINEFFKRLL 252


==> AAEL013559-RA uncoordinated protein
          Length = 4560

 Score = 28.1 bits (61), Expect = 3.9,   Method: Composition-based stats.
 Identities = 32/120 (26%), Positives = 47/120 (39%), Gaps = 18/120 (15%)

Query: 4   KAKTVPKAKEAAKAPADAKKPVKEKKAKGTKKLPAVPESKLKIAKRFAIKRPNALRARRH 63
           K    PK K   K     + PV EK+ +GTK  P  P+ K         KRP + ++ + 
Sbjct: 732 KPVETPKPKVDKKDRPKLQIPVPEKRIEGTKT-PESPKDK---------KRPGSPKSPKG 781

Query: 64  LKSVRLLRRKQNL--------QRAASYTKKYLRLERAVTEQARTAKKAGNIYIPAEPKVA 115
            KS   L     L        ++A    ++   +E+   E  +T  K      PAE K A
Sbjct: 782 KKSPVKLPESPKLPESKPTEPKKAEKVPEQPKVVEKKAPEPPKTPTKVSESPKPAEKKAA 841


 Score = 25.4 bits (54), Expect =    25,   Method: Composition-based stats.
 Identities = 15/42 (35%), Positives = 23/42 (54%), Gaps = 1/42 (2%)

Query: 9   PKAKEAAKAPADAKKPVKEKKAKGTKKLPAVPESKLKIAKRF 50
           P  K+AA++P   + PVK  + K T + P VP   ++  K F
Sbjct: 835 PAEKKAAESPKVIETPVKPVEKK-TLESPKVPTKAIESPKAF 875


==> AAEL001482-RA hypothetical protein
          Length = 942

 Score = 27.7 bits (60), Expect = 5.0,   Method: Composition-based stats.
 Identities = 15/66 (22%), Positives = 34/66 (51%)

Query: 23  KPVKEKKAKGTKKLPAVPESKLKIAKRFAIKRPNALRARRHLKSVRLLRRKQNLQRAASY 82
           K  + K+ +  +K  A+ + K +  ++   +  +   A++ L   + +R ++ LQRAA  
Sbjct: 254 KKYQAKQTRALEKRQALQKEKAQKIQQLLTRVEDVKTAKQQLIEKKRMRMEERLQRAAEN 313

Query: 83  TKKYLR 88
             +YL+
Sbjct: 314 RSQYLK 319


==> AAEL004942-RB helicase
          Length = 1455

 Score = 27.3 bits (59), Expect = 6.5,   Method: Compositional matrix adjust.
 Identities = 22/69 (31%), Positives = 34/69 (49%), Gaps = 3/69 (4%)

Query: 36  LPAVPESKLKIAKRFAIKRPNALRARRHLKS--VRLLRRKQNLQRAASYTKKYLRLERAV 93
           LPAV    L+I  +  ++    L  +R L+S  V+  RR   L+ A +  K Y R +R  
Sbjct: 271 LPAVMPEDLRIQAQIELRALRVLNFQRQLRSEIVQCTRRDTTLETAVN-VKAYKRTKRQG 329

Query: 94  TEQARTAKK 102
             +AR  +K
Sbjct: 330 LREARATEK 338
