# Supplementary material for: The salivary gland transcriptome of the neotropical malaria vector Anopheles darlingi reveals accelerated evolution of genes relevant to hematophagy
Source: BMC Genomics. 2009 Jan 29;10:57. doi: 10.1186/1471-2164-10-57 (PMC2644710; doi:10.1186/1471-2164-10-57)
Supplement: Additional file 2 — Annotated sialotranscriptome of An. darlingi female mosquitoes. Hyperlinked Excel spreadsheet with deducted protein sequences. See description above. [file 1471-2164-10-57-S2.zip › links/AEGY-PEP/AD-222-AEGY-PEP.txt]

>AD-222

AAEL011471-RC 60S ribosomal protein L17                               347   2e-096
AAEL011471-RB 60S ribosomal protein L17                               347   2e-096
AAEL011471-RD 60S ribosomal protein L17                               347   2e-096
AAEL011471-RA 60S ribosomal protein L17                               347   2e-096
AAEL014842-RA multiple inositol polyphosphate phosphatase              30   0.51 
AAEL005725-RA conserved hypothetical protein                           29   1.1  
AAEL015040-RA multiple inositol polyphosphate phosphatase              28   2.9  
AAEL007967-RB conserved hypothetical protein                           25      14
AAEL007967-RA conserved hypothetical protein                           25      15
AAEL007641-RA conserved hypothetical protein                           25      20
AAEL002651-RB hypothetical protein                                     23      46
AAEL002651-RA hypothetical protein                                     23      51
AAEL002786-RA hypothetical protein                                     23      54
AAEL005920-RA hypothetical protein                                     23      71
AAEL001104-RA conserved hypothetical protein                           23      85


==> AAEL011471-RC 60S ribosomal protein L17
          Length = 186

 Score =  347 bits (890), Expect = 2e-096,   Method: Compositional matrix adjust.
 Identities = 174/187 (93%), Positives = 182/187 (97%), Gaps = 1/187 (0%)

Query: 1   MGRYAKEPDNASKSCKSRGSNLRVHFKNTRETALAIKRMPLRRAQRFLKNVCDKKECVPF 60
           MGRYAKEPDN +KSCK+RGSNLRVHFKNTRETALAIKRMPLRRAQ+FLKNVC+KKECVPF
Sbjct: 1   MGRYAKEPDNPAKSCKARGSNLRVHFKNTRETALAIKRMPLRRAQKFLKNVCEKKECVPF 60

Query: 61  RRFNGGVGRCAQAKHWGTSVGRWPKKSAEFLLQLLKNAEANADYKGLDVDRLVIDHIQVN 120
           RRFNGGVGRCAQAKHW TSVGRWPKKSAEFLLQLLKNAEANADY+GLDVDRLV+DHIQVN
Sbjct: 61  RRFNGGVGRCAQAKHWNTSVGRWPKKSAEFLLQLLKNAEANADYRGLDVDRLVVDHIQVN 120

Query: 121 RAPCLRRRTYRAHGRINPYMSSPCHIELSLTEKEDVVTKAADNAEQEKKKLSKKKMQRQK 180
           RAPCLRRRTYRAHGRINPYMSSPCHIELSLTEKEDVVTKAA+N E  KKKLSKKK+QRQK
Sbjct: 121 RAPCLRRRTYRAHGRINPYMSSPCHIELSLTEKEDVVTKAAEN-EPAKKKLSKKKLQRQK 179

Query: 181 EKMMRNE 187
           EKMMRNE
Sbjct: 180 EKMMRNE 186


==> AAEL011471-RB 60S ribosomal protein L17
          Length = 186

 Score =  347 bits (890), Expect = 2e-096,   Method: Compositional matrix adjust.
 Identities = 174/187 (93%), Positives = 182/187 (97%), Gaps = 1/187 (0%)

Query: 1   MGRYAKEPDNASKSCKSRGSNLRVHFKNTRETALAIKRMPLRRAQRFLKNVCDKKECVPF 60
           MGRYAKEPDN +KSCK+RGSNLRVHFKNTRETALAIKRMPLRRAQ+FLKNVC+KKECVPF
Sbjct: 1   MGRYAKEPDNPAKSCKARGSNLRVHFKNTRETALAIKRMPLRRAQKFLKNVCEKKECVPF 60

Query: 61  RRFNGGVGRCAQAKHWGTSVGRWPKKSAEFLLQLLKNAEANADYKGLDVDRLVIDHIQVN 120
           RRFNGGVGRCAQAKHW TSVGRWPKKSAEFLLQLLKNAEANADY+GLDVDRLV+DHIQVN
Sbjct: 61  RRFNGGVGRCAQAKHWNTSVGRWPKKSAEFLLQLLKNAEANADYRGLDVDRLVVDHIQVN 120

Query: 121 RAPCLRRRTYRAHGRINPYMSSPCHIELSLTEKEDVVTKAADNAEQEKKKLSKKKMQRQK 180
           RAPCLRRRTYRAHGRINPYMSSPCHIELSLTEKEDVVTKAA+N E  KKKLSKKK+QRQK
Sbjct: 121 RAPCLRRRTYRAHGRINPYMSSPCHIELSLTEKEDVVTKAAEN-EPAKKKLSKKKLQRQK 179

Query: 181 EKMMRNE 187
           EKMMRNE
Sbjct: 180 EKMMRNE 186


==> AAEL011471-RD 60S ribosomal protein L17
          Length = 186

 Score =  347 bits (890), Expect = 2e-096,   Method: Compositional matrix adjust.
 Identities = 174/187 (93%), Positives = 182/187 (97%), Gaps = 1/187 (0%)

Query: 1   MGRYAKEPDNASKSCKSRGSNLRVHFKNTRETALAIKRMPLRRAQRFLKNVCDKKECVPF 60
           MGRYAKEPDN +KSCK+RGSNLRVHFKNTRETALAIKRMPLRRAQ+FLKNVC+KKECVPF
Sbjct: 1   MGRYAKEPDNPAKSCKARGSNLRVHFKNTRETALAIKRMPLRRAQKFLKNVCEKKECVPF 60

Query: 61  RRFNGGVGRCAQAKHWGTSVGRWPKKSAEFLLQLLKNAEANADYKGLDVDRLVIDHIQVN 120
           RRFNGGVGRCAQAKHW TSVGRWPKKSAEFLLQLLKNAEANADY+GLDVDRLV+DHIQVN
Sbjct: 61  RRFNGGVGRCAQAKHWNTSVGRWPKKSAEFLLQLLKNAEANADYRGLDVDRLVVDHIQVN 120

Query: 121 RAPCLRRRTYRAHGRINPYMSSPCHIELSLTEKEDVVTKAADNAEQEKKKLSKKKMQRQK 180
           RAPCLRRRTYRAHGRINPYMSSPCHIELSLTEKEDVVTKAA+N E  KKKLSKKK+QRQK
Sbjct: 121 RAPCLRRRTYRAHGRINPYMSSPCHIELSLTEKEDVVTKAAEN-EPAKKKLSKKKLQRQK 179

Query: 181 EKMMRNE 187
           EKMMRNE
Sbjct: 180 EKMMRNE 186


==> AAEL011471-RA 60S ribosomal protein L17
          Length = 186

 Score =  347 bits (890), Expect = 2e-096,   Method: Compositional matrix adjust.
 Identities = 174/187 (93%), Positives = 182/187 (97%), Gaps = 1/187 (0%)

Query: 1   MGRYAKEPDNASKSCKSRGSNLRVHFKNTRETALAIKRMPLRRAQRFLKNVCDKKECVPF 60
           MGRYAKEPDN +KSCK+RGSNLRVHFKNTRETALAIKRMPLRRAQ+FLKNVC+KKECVPF
Sbjct: 1   MGRYAKEPDNPAKSCKARGSNLRVHFKNTRETALAIKRMPLRRAQKFLKNVCEKKECVPF 60

Query: 61  RRFNGGVGRCAQAKHWGTSVGRWPKKSAEFLLQLLKNAEANADYKGLDVDRLVIDHIQVN 120
           RRFNGGVGRCAQAKHW TSVGRWPKKSAEFLLQLLKNAEANADY+GLDVDRLV+DHIQVN
Sbjct: 61  RRFNGGVGRCAQAKHWNTSVGRWPKKSAEFLLQLLKNAEANADYRGLDVDRLVVDHIQVN 120

Query: 121 RAPCLRRRTYRAHGRINPYMSSPCHIELSLTEKEDVVTKAADNAEQEKKKLSKKKMQRQK 180
           RAPCLRRRTYRAHGRINPYMSSPCHIELSLTEKEDVVTKAA+N E  KKKLSKKK+QRQK
Sbjct: 121 RAPCLRRRTYRAHGRINPYMSSPCHIELSLTEKEDVVTKAAEN-EPAKKKLSKKKLQRQK 179

Query: 181 EKMMRNE 187
           EKMMRNE
Sbjct: 180 EKMMRNE 186


==> AAEL014842-RA multiple inositol polyphosphate phosphatase
          Length = 490

 Score = 30.0 bits (66), Expect = 0.51,   Method: Compositional matrix adjust.
 Identities = 17/53 (32%), Positives = 22/53 (41%), Gaps = 7/53 (13%)

Query: 41  LRRAQRFLKNVCDKKECVPFRRFNGGVGRCAQAKHWGTSVGRWPKKSAEFLLQ 93
           +RR +RF K  C K  C       GG G  +   HW  ++G        FL Q
Sbjct: 442 VRRYERFTKGDCAKMYC-------GGSGASSSTLHWTAAMGVVLAIGGTFLAQ 487


==> AAEL005725-RA conserved hypothetical protein
          Length = 347

 Score = 28.9 bits (63), Expect = 1.1,   Method: Compositional matrix adjust.
 Identities = 20/70 (28%), Positives = 28/70 (40%), Gaps = 1/70 (1%)

Query: 65  GGVGRCAQAKHWGTSVGRWPKKSAEFLLQLLKNAEANADYKGLDVDRLVIDHIQVNRAPC 124
           GG+   + A      V RW   S E  +      + N  Y G D   L +  I+   AP 
Sbjct: 151 GGISLISNAPDGMQCVNRWNAHSFEAWICAFDKTDQNVLYTGGDDILLCVYDIRCADAPM 210

Query: 125 LRRRTYRAHG 134
           LR +  + HG
Sbjct: 211 LRLKN-KTHG 219


==> AAEL015040-RA multiple inositol polyphosphate phosphatase
          Length = 490

 Score = 27.7 bits (60), Expect = 2.9,   Method: Compositional matrix adjust.
 Identities = 16/53 (30%), Positives = 21/53 (39%), Gaps = 7/53 (13%)

Query: 41  LRRAQRFLKNVCDKKECVPFRRFNGGVGRCAQAKHWGTSVGRWPKKSAEFLLQ 93
           +RR +RF K  C K  C       GG G  +   HW  ++         FL Q
Sbjct: 442 VRRYERFTKGDCAKMYC-------GGSGASSSTLHWTAAMSVVLAIGGTFLAQ 487


==> AAEL007967-RB conserved hypothetical protein
          Length = 1257

 Score = 25.4 bits (54), Expect =    14,   Method: Composition-based stats.
 Identities = 15/49 (30%), Positives = 21/49 (42%)

Query: 55  KECVPFRRFNGGVGRCAQAKHWGTSVGRWPKKSAEFLLQLLKNAEANAD 103
           K CVP      G GRC   +    + G  P K  E + +   + E NA+
Sbjct: 201 KFCVPSCSAGCGAGRCVAPEKCECNEGYAPNKEGECVPKCEPDCEGNAN 249


==> AAEL007967-RA conserved hypothetical protein
          Length = 1285

 Score = 25.4 bits (54), Expect =    15,   Method: Composition-based stats.
 Identities = 15/49 (30%), Positives = 21/49 (42%)

Query: 55  KECVPFRRFNGGVGRCAQAKHWGTSVGRWPKKSAEFLLQLLKNAEANAD 103
           K CVP      G GRC   +    + G  P K  E + +   + E NA+
Sbjct: 201 KFCVPSCSAGCGAGRCVAPEKCECNEGYAPNKEGECVPKCEPDCEGNAN 249


==> AAEL007641-RA conserved hypothetical protein
          Length = 646

 Score = 25.0 bits (53), Expect =    20,   Method: Compositional matrix adjust.
 Identities = 15/62 (24%), Positives = 33/62 (53%), Gaps = 1/62 (1%)

Query: 124 CLR-RRTYRAHGRINPYMSSPCHIELSLTEKEDVVTKAADNAEQEKKKLSKKKMQRQKEK 182
           CL+ + T   + + NP+   P H+EL L  KE +  + A +    ++ +  + + R+++K
Sbjct: 417 CLKFQTTIYFYLQSNPWDPQPTHLELFLLLKEQMKAEEASSRAFYRRVVEIETLLRERKK 476

Query: 183 MM 184
            +
Sbjct: 477 QI 478
