# Supplementary material for: The salivary gland transcriptome of the neotropical malaria vector Anopheles darlingi reveals accelerated evolution of genes relevant to hematophagy
Source: BMC Genomics. 2009 Jan 29;10:57. doi: 10.1186/1471-2164-10-57 (PMC2644710; doi:10.1186/1471-2164-10-57)
Supplement: Additional file 2 — Annotated sialotranscriptome of An. darlingi female mosquitoes. Hyperlinked Excel spreadsheet with deducted protein sequences. See description above. [file 1471-2164-10-57-S2.zip › links/AEGY-PEP/AD-224-AEGY-PEP.txt]

>AD-224

AAEL000987-RA 60S ribosomal protein L8                                495   e-141
AAEL000210-RA mitochondrial ribosomal protein L2                       40   0.001
AAEL004066-RA conserved hypothetical protein                           33   0.091
AAEL003969-RA leukocyte receptor tyrosine protein kinase               30   0.81 
AAEL014761-RA conserved hypothetical protein                           30   0.85 
AAEL009369-RA hypothetical protein                                     27   7.3  
AAEL011398-RA hypothetical protein                                     27   9.3  
AAEL008814-RA 5                                                        27   9.3  
AAEL011543-RB metalloproteinase, putative                              27      11
AAEL009869-RA low-density lipoprotein receptor (ldl)                   27      12
AAEL009395-RA dna-binding protein smubp-2                              27      12
AAEL008072-RA nadh-plastoquinone oxidoreductase                        27      12
AAEL002829-RA kakapo                                                   26      12
AAEL011543-RA metalloproteinase, putative                              26      12
AAEL002186-RA conserved hypothetical protein                           25      21
AAEL011712-RA diacylglycerol kinase, alpha, beta, gamma                25      38
AAEL006326-RA deoxyribonuclease I, putative                            25      40
AAEL007568-RA DNA-directed RNA polymerase                              25      42
AAEL000786-RA hypothetical protein                                     24      46
AAEL013572-RA N-acetylgalactosaminyltransferase I, putative            24      47
AAEL005291-RA conserved hypothetical protein                           24      63
AAEL005754-RA cgmp-dependent protein kinase                            24      66
AAEL003133-RA conserved hypothetical protein                           24      69
AAEL000486-RB chaperonin                                               24      70
AAEL000486-RA chaperonin                                               24      75


==> AAEL000987-RA 60S ribosomal protein L8
          Length = 261

 Score =  495 bits (1275), Expect = e-141,   Method: Compositional matrix adjust.
 Identities = 245/252 (97%), Positives = 247/252 (98%)

Query: 1   MGRVIRAQRKGAGSVFRAHTKKRKGQPKLRNLDYAERHGYLKGVVKQIIHDPGRGAPLAV 60
           MGRVIRAQRKGAGSVF AHTKKRKG+PKLR LDYAERHGYLKG VKQIIHDPGRGAPLAV
Sbjct: 1   MGRVIRAQRKGAGSVFTAHTKKRKGEPKLRALDYAERHGYLKGTVKQIIHDPGRGAPLAV 60

Query: 61  VHFRDPYKFRLRKQLFIAAEGMYTGQFVYCGKRAQLQIGNVLPIGLMPEGTIVCNLEEKT 120
           VHFRDPYKF+LRKQLFIAAEGMYTGQFVYCGKRAQLQIGNVLPIGLMPEGTIVCNLEEKT
Sbjct: 61  VHFRDPYKFKLRKQLFIAAEGMYTGQFVYCGKRAQLQIGNVLPIGLMPEGTIVCNLEEKT 120

Query: 121 GDRGKLARTSGNYASVIAHNPDTKRTRVKLPSGAKKVLPSANRAMVGIVAGGGRIDKPIL 180
           GDRGKLARTSGNYASVIAHNPDTKRTRVKLPSGAKKVLPSANRAMVGIVAGGGRIDKPIL
Sbjct: 121 GDRGKLARTSGNYASVIAHNPDTKRTRVKLPSGAKKVLPSANRAMVGIVAGGGRIDKPIL 180

Query: 181 KAGRAYHKYKVKRNCWPKVRGVAMNPVEHPHGGGNHQHIGKASTVMRGTPAGRKVGLIAA 240
           KAGRAYHKYKVKRNCWPKVRGVAMNPVEHPHGGGNHQHIGKASTV RGTP GRKVGLIAA
Sbjct: 181 KAGRAYHKYKVKRNCWPKVRGVAMNPVEHPHGGGNHQHIGKASTVKRGTPPGRKVGLIAA 240

Query: 241 RRTGRIRGGKGD 252
           RRTGRIRGGKGD
Sbjct: 241 RRTGRIRGGKGD 252


==> AAEL000210-RA mitochondrial ribosomal protein L2
          Length = 297

 Score = 39.7 bits (91), Expect = 0.001,   Method: Compositional matrix adjust.
 Identities = 35/131 (26%), Positives = 56/131 (42%), Gaps = 13/131 (9%)

Query: 45  VKQIIHDPGRGAPLAVVHFRDPYKFRLRKQLFIAAEGMYTGQFVYCGKR-----AQLQIG 99
           V  +IHD  R A +A+V   D  K+       IA E M  G  +   +       +   G
Sbjct: 111 VIDVIHDGCRTAKVALVAVGDELKY------IIATENMKAGDLIKTSRFIPRIPVRANEG 164

Query: 100 NVLPIGLMPEGTIVCNLEEKTGDRGKLARTSGNYASVIAHNPDTKRTRVKLPSGAKKVLP 159
           +  P+G +  GT +  LE+  G +  L  ++G Y +++    D     V+LPS  +    
Sbjct: 165 DAYPLGALQVGTQIHCLEKYPGQQCHLIHSAGTYGTILRKFGDL--VVVQLPSKQEFAFH 222

Query: 160 SANRAMVGIVA 170
               A VG V+
Sbjct: 223 QTCMATVGRVS 233


==> AAEL004066-RA conserved hypothetical protein
          Length = 1433

 Score = 33.5 bits (75), Expect = 0.091,   Method: Composition-based stats.
 Identities = 23/63 (36%), Positives = 31/63 (49%), Gaps = 2/63 (3%)

Query: 112 IVCNLEEKTGDRGKLARTSGNYA-SVIAHNPDTKRTRVKLPSGAKKVLPSANRAMVGIVA 170
           I CN   K G     +R +GN   S +A   D +RT+ K   G+ K+  +     VGIV 
Sbjct: 124 INCNESVKVGKSENTSRINGNQCNSSLATPIDGERTK-KEDDGSTKLCDTGGSTAVGIVG 182

Query: 171 GGG 173
           GGG
Sbjct: 183 GGG 185


==> AAEL003969-RA leukocyte receptor tyrosine protein kinase
          Length = 1407

 Score = 30.4 bits (67), Expect = 0.81,   Method: Composition-based stats.
 Identities = 17/50 (34%), Positives = 26/50 (52%), Gaps = 6/50 (12%)

Query: 162  NRAMVGIVAGGGRIDKPILKAGRAYHKYKVKRNCW---PKVRGVAMNPVE 208
            NR ++ +V GGGR+D P    G     Y++  +CW   P+ R    N +E
Sbjct: 1124 NRDVMQLVTGGGRLDAP---PGCPNAIYRIMADCWNPTPEERPTFSNLLE 1170


==> AAEL014761-RA conserved hypothetical protein
          Length = 510

 Score = 30.0 bits (66), Expect = 0.85,   Method: Compositional matrix adjust.
 Identities = 29/105 (27%), Positives = 41/105 (39%), Gaps = 14/105 (13%)

Query: 120 TGDRGKLARTSGNYASVIAHNPDTKRTRVKL-PSGAKKVLPSANRAMVGIVAGGGRIDKP 178
           T D   + + S N   V A + +         PSG + VLP      + I A     D+P
Sbjct: 309 TTDEPTVVQQSSNITEVNATDSEEDYPFANFNPSGPELVLP----LKIIIPAIHIHYDQP 364

Query: 179 ILKAGRAYHKYKVKRNCWPKVRGVAMNPVEHPHGGGNHQHIGKAS 223
             K   +Y KY         V   + NP  H HG GN   + ++S
Sbjct: 365 --KENNSYEKYSY-------VVFQSDNPSVHQHGVGNDSPVEQSS 400


==> AAEL009369-RA hypothetical protein
          Length = 223

 Score = 26.9 bits (58), Expect = 7.3,   Method: Compositional matrix adjust.
 Identities = 15/53 (28%), Positives = 27/53 (50%), Gaps = 1/53 (1%)

Query: 86  QFVYCGKRAQLQIGNVLPIGLMPEGTIVCNLEEKTGDRGKLARTSGNYASVIA 138
           QFV+   R  + IG ++  G++ EGT +C   ++  D G +     N+  + A
Sbjct: 102 QFVF-NSRDPIVIGVIVEAGVVKEGTPICVPSKEFVDLGVVTSVEANHKQIEA 153


==> AAEL011398-RA hypothetical protein
          Length = 152

 Score = 26.6 bits (57), Expect = 9.3,   Method: Compositional matrix adjust.
 Identities = 16/45 (35%), Positives = 20/45 (44%), Gaps = 1/45 (2%)

Query: 19 HTKKRKGQPKLRNLDYAERHGYLKGVVKQIIHDPGRGAPLAVVHF 63
           T  R  Q  LR LD  +R   LK  ++Q+  D  RG  L    F
Sbjct: 50 ETLSRNQQKSLRTLDATDRQNLLKMDLRQMASD-YRGDQLEAKDF 93


==> AAEL008814-RA 5
          Length = 1668

 Score = 26.6 bits (57), Expect = 9.3,   Method: Composition-based stats.
 Identities = 21/66 (31%), Positives = 34/66 (51%), Gaps = 6/66 (9%)

Query: 24  KGQPKLRNLDYAERHGYLKGVVKQIIHDPGRGAPLAVVHFRDPYKFRLRKQLFIAAEGMY 83
           KG P +++L Y   HG +K V  ++ + P R + + VV  R P K   +    +A E + 
Sbjct: 653 KGFPTMKHLQY---HGIIKEVRVKVFNFPSRNSSMVVVIDR-PLKDSEKTTEMLARELL- 707

Query: 84  TGQFVY 89
            G+ VY
Sbjct: 708 -GRIVY 712


==> AAEL011543-RB metalloproteinase, putative
          Length = 264

 Score = 26.6 bits (57), Expect =    11,   Method: Compositional matrix adjust.
 Identities = 15/44 (34%), Positives = 22/44 (50%)

Query: 70  RLRKQLFIAAEGMYTGQFVYCGKRAQLQIGNVLPIGLMPEGTIV 113
           R  +  ++   G YTG + Y G     Q  N+ P G M +GTI+
Sbjct: 117 RTTQTDYVRVTGEYTGCWSYLGHIGGAQQLNLQPNGCMSKGTIM 160


==> AAEL009869-RA low-density lipoprotein receptor (ldl)
          Length = 4525

 Score = 26.6 bits (57), Expect =    12,   Method: Composition-based stats.
 Identities = 17/48 (35%), Positives = 23/48 (47%), Gaps = 2/48 (4%)

Query: 2    GRVIRAQRKGAGSVFRAHTKKRKGQPKLRNLDYAERHGYLKGVVKQII 49
            G++ R     AGS+ RA   K   QP    +DY ER  Y    V++ I
Sbjct: 2419 GKIFRTTM--AGSLKRAIIDKDLSQPSGLAIDYDERMLYWTDAVREKI 2464
