# Supplementary material for: The salivary gland transcriptome of the neotropical malaria vector Anopheles darlingi reveals accelerated evolution of genes relevant to hematophagy
Source: BMC Genomics. 2009 Jan 29;10:57. doi: 10.1186/1471-2164-10-57 (PMC2644710; doi:10.1186/1471-2164-10-57)
Supplement: Additional file 2 — Annotated sialotranscriptome of An. darlingi female mosquitoes. Hyperlinked Excel spreadsheet with deducted protein sequences. See description above. [file 1471-2164-10-57-S2.zip › links/AEGY-PEP/AD-225-AEGY-PEP.txt]

>AD-225

AAEL007699-RB 60S ribosomal protein L9                                366   e-102
AAEL007699-RA 60S ribosomal protein L9                                366   e-102
AAEL007699-RC 60S ribosomal protein L9                                366   e-102
AAEL007699-RD 60S ribosomal protein L9                                366   e-102
AAEL005701-RA retinaldehyde binding protein                            27   3.9  
AAEL012193-RA hypothetical protein                                     26   8.0  
AAEL003367-RA nucleolar complex protein                                26   8.2  
AAEL015673-RA nucleolar complex protein                                26   9.3  
AAEL005099-RA rap gtpase-activating protein                            26      11
AAEL001788-RA hypothetical protein                                     26      12
AAEL002705-RA nucleolar protein c7b                                    25      13
AAEL002629-RA serine protease                                          25      13
AAEL007225-RA dynein heavy chain                                       25      14
AAEL011452-RA conserved hypothetical protein                           25      20
AAEL011770-RA cytochrome P450                                          25      22
AAEL013921-RA hypothetical protein                                     25      24
AAEL003078-RA conserved hypothetical protein                           25      26
AAEL002586-RA hypothetical protein                                     24      28
AAEL004606-RA Mod(mdg4)-54.5, putative                                 24      29
AAEL010096-RA conserved hypothetical protein                           24      31
AAEL001554-RA phd finger protein                                       24      33
AAEL001317-RA dead box atp-dependent rna helicase                      24      37
AAEL012556-RA Ofd1 protein, putative                                   24      39
AAEL005274-RA conserved hypothetical protein                           24      45
AAEL013879-RA conserved hypothetical protein                           23      49


==> AAEL007699-RB 60S ribosomal protein L9
          Length = 190

 Score =  366 bits (939), Expect = e-102,   Method: Compositional matrix adjust.
 Identities = 175/190 (92%), Positives = 185/190 (97%)

Query: 1   MRTINSNQTVTVPKGVAVKVHSRVVTVDGPRGRLIKNFRHLPMDIYKVSKKKLRVEKWFG 60
           MRTINSNQTVT+PKGV+ KVH+RVVTV GPRG+L K+FRHL MDIYKVSKKKL VEKWFG
Sbjct: 1   MRTINSNQTVTIPKGVSAKVHARVVTVYGPRGKLSKSFRHLAMDIYKVSKKKLMVEKWFG 60

Query: 61  SKKEIAAVRTVCSHVENMIKGVTKGFQYKMRAVHAHFPINCVISENNSLVEIRNFLGEKH 120
           +KKEIAAVRTVCSH+ENMIKGVTKGFQYKMRAVHAHFPINCVISENNSLVEIRNFLGEKH
Sbjct: 61  AKKEIAAVRTVCSHIENMIKGVTKGFQYKMRAVHAHFPINCVISENNSLVEIRNFLGEKH 120

Query: 121 IRRVKMQPGVTVVNSAKQKDELVLEGNDIEAVSLSAALIQQSTTVRNKDIRKFLDGLYVS 180
           IRRV+MQPGVTVVNSAKQKDEL+LEGNDIEAVSLSAALIQQSTTVRNKDIRKFLDGLYVS
Sbjct: 121 IRRVRMQPGVTVVNSAKQKDELILEGNDIEAVSLSAALIQQSTTVRNKDIRKFLDGLYVS 180

Query: 181 EKTTVVQEEE 190
           EKTTVVQ+EE
Sbjct: 181 EKTTVVQDEE 190


==> AAEL007699-RA 60S ribosomal protein L9
          Length = 190

 Score =  366 bits (939), Expect = e-102,   Method: Compositional matrix adjust.
 Identities = 175/190 (92%), Positives = 185/190 (97%)

Query: 1   MRTINSNQTVTVPKGVAVKVHSRVVTVDGPRGRLIKNFRHLPMDIYKVSKKKLRVEKWFG 60
           MRTINSNQTVT+PKGV+ KVH+RVVTV GPRG+L K+FRHL MDIYKVSKKKL VEKWFG
Sbjct: 1   MRTINSNQTVTIPKGVSAKVHARVVTVYGPRGKLSKSFRHLAMDIYKVSKKKLMVEKWFG 60

Query: 61  SKKEIAAVRTVCSHVENMIKGVTKGFQYKMRAVHAHFPINCVISENNSLVEIRNFLGEKH 120
           +KKEIAAVRTVCSH+ENMIKGVTKGFQYKMRAVHAHFPINCVISENNSLVEIRNFLGEKH
Sbjct: 61  AKKEIAAVRTVCSHIENMIKGVTKGFQYKMRAVHAHFPINCVISENNSLVEIRNFLGEKH 120

Query: 121 IRRVKMQPGVTVVNSAKQKDELVLEGNDIEAVSLSAALIQQSTTVRNKDIRKFLDGLYVS 180
           IRRV+MQPGVTVVNSAKQKDEL+LEGNDIEAVSLSAALIQQSTTVRNKDIRKFLDGLYVS
Sbjct: 121 IRRVRMQPGVTVVNSAKQKDELILEGNDIEAVSLSAALIQQSTTVRNKDIRKFLDGLYVS 180

Query: 181 EKTTVVQEEE 190
           EKTTVVQ+EE
Sbjct: 181 EKTTVVQDEE 190


==> AAEL007699-RC 60S ribosomal protein L9
          Length = 190

 Score =  366 bits (939), Expect = e-102,   Method: Compositional matrix adjust.
 Identities = 175/190 (92%), Positives = 185/190 (97%)

Query: 1   MRTINSNQTVTVPKGVAVKVHSRVVTVDGPRGRLIKNFRHLPMDIYKVSKKKLRVEKWFG 60
           MRTINSNQTVT+PKGV+ KVH+RVVTV GPRG+L K+FRHL MDIYKVSKKKL VEKWFG
Sbjct: 1   MRTINSNQTVTIPKGVSAKVHARVVTVYGPRGKLSKSFRHLAMDIYKVSKKKLMVEKWFG 60

Query: 61  SKKEIAAVRTVCSHVENMIKGVTKGFQYKMRAVHAHFPINCVISENNSLVEIRNFLGEKH 120
           +KKEIAAVRTVCSH+ENMIKGVTKGFQYKMRAVHAHFPINCVISENNSLVEIRNFLGEKH
Sbjct: 61  AKKEIAAVRTVCSHIENMIKGVTKGFQYKMRAVHAHFPINCVISENNSLVEIRNFLGEKH 120

Query: 121 IRRVKMQPGVTVVNSAKQKDELVLEGNDIEAVSLSAALIQQSTTVRNKDIRKFLDGLYVS 180
           IRRV+MQPGVTVVNSAKQKDEL+LEGNDIEAVSLSAALIQQSTTVRNKDIRKFLDGLYVS
Sbjct: 121 IRRVRMQPGVTVVNSAKQKDELILEGNDIEAVSLSAALIQQSTTVRNKDIRKFLDGLYVS 180

Query: 181 EKTTVVQEEE 190
           EKTTVVQ+EE
Sbjct: 181 EKTTVVQDEE 190


==> AAEL007699-RD 60S ribosomal protein L9
          Length = 190

 Score =  366 bits (939), Expect = e-102,   Method: Compositional matrix adjust.
 Identities = 175/190 (92%), Positives = 185/190 (97%)

Query: 1   MRTINSNQTVTVPKGVAVKVHSRVVTVDGPRGRLIKNFRHLPMDIYKVSKKKLRVEKWFG 60
           MRTINSNQTVT+PKGV+ KVH+RVVTV GPRG+L K+FRHL MDIYKVSKKKL VEKWFG
Sbjct: 1   MRTINSNQTVTIPKGVSAKVHARVVTVYGPRGKLSKSFRHLAMDIYKVSKKKLMVEKWFG 60

Query: 61  SKKEIAAVRTVCSHVENMIKGVTKGFQYKMRAVHAHFPINCVISENNSLVEIRNFLGEKH 120
           +KKEIAAVRTVCSH+ENMIKGVTKGFQYKMRAVHAHFPINCVISENNSLVEIRNFLGEKH
Sbjct: 61  AKKEIAAVRTVCSHIENMIKGVTKGFQYKMRAVHAHFPINCVISENNSLVEIRNFLGEKH 120

Query: 121 IRRVKMQPGVTVVNSAKQKDELVLEGNDIEAVSLSAALIQQSTTVRNKDIRKFLDGLYVS 180
           IRRV+MQPGVTVVNSAKQKDEL+LEGNDIEAVSLSAALIQQSTTVRNKDIRKFLDGLYVS
Sbjct: 121 IRRVRMQPGVTVVNSAKQKDELILEGNDIEAVSLSAALIQQSTTVRNKDIRKFLDGLYVS 180

Query: 181 EKTTVVQEEE 190
           EKTTVVQ+EE
Sbjct: 181 EKTTVVQDEE 190


==> AAEL005701-RA retinaldehyde binding protein
          Length = 358

 Score = 27.3 bits (59), Expect = 3.9,   Method: Compositional matrix adjust.
 Identities = 24/90 (26%), Positives = 41/90 (45%), Gaps = 8/90 (8%)

Query: 78  MIKGVTKGFQYKMRAVHAHFPINCVISENNSLVEIRNFLGEKHIRRVKMQPG-VTVVNSA 136
           MI+G+   F  + +A+H    I        +L  IR FL EK   R+K+  G ++ ++  
Sbjct: 194 MIEGLQDCFPVRFKAIHF---IGQPWYVEAALAVIRPFLKEKTRERIKLHGGNLSTLHDC 250

Query: 137 KQKD----ELVLEGNDIEAVSLSAALIQQS 162
             +D    EL  EG     ++    L++ S
Sbjct: 251 VARDILPTELGGEGPTFNPLNWYHELLESS 280


==> AAEL012193-RA hypothetical protein
          Length = 474

 Score = 26.2 bits (56), Expect = 8.0,   Method: Compositional matrix adjust.
 Identities = 22/91 (24%), Positives = 39/91 (42%), Gaps = 6/91 (6%)

Query: 98  PINCVISENNSLVEIRNFLGEKHIRRVKMQPGVTVVNSAKQKDELVLEGNDIEAVSLSAA 157
           P+  V  +N S  E++ +L  +      + P  T+ N ++   +L    +  EA      
Sbjct: 55  PVEIVTFQNES--ELKAYLDTQSASETTIWP--TIFNESEL--QLFPNASPFEADESQPN 108

Query: 158 LIQQSTTVRNKDIRKFLDGLYVSEKTTVVQE 188
             + +T   + D++ FLD L V E     QE
Sbjct: 109 PAECATFQTDSDLKAFLDTLSVEEVLKTFQE 139


==> AAEL003367-RA nucleolar complex protein
          Length = 514

 Score = 26.2 bits (56), Expect = 8.2,   Method: Compositional matrix adjust.
 Identities = 13/32 (40%), Positives = 20/32 (62%)

Query: 104 SENNSLVEIRNFLGEKHIRRVKMQPGVTVVNS 135
           S +N+L+EI  FL E + R+  + P + VV S
Sbjct: 38  SSSNNLLEIVAFLKESNARKSAVIPCLLVVES 69


==> AAEL015673-RA nucleolar complex protein
          Length = 416

 Score = 25.8 bits (55), Expect = 9.3,   Method: Compositional matrix adjust.
 Identities = 13/32 (40%), Positives = 20/32 (62%)

Query: 104 SENNSLVEIRNFLGEKHIRRVKMQPGVTVVNS 135
           S +N+L+EI  FL E + R+  + P + VV S
Sbjct: 37  SSSNNLLEIVAFLKESNARKSAVIPCLLVVES 68


==> AAEL005099-RA rap gtpase-activating protein
          Length = 981

 Score = 25.8 bits (55), Expect =    11,   Method: Compositional matrix adjust.
 Identities = 14/56 (25%), Positives = 29/56 (51%), Gaps = 3/56 (5%)

Query: 93  VHAHFPINCVISENNSLVEIRNFLGEKHIRRVKMQPGVTVVNSAKQKDELVLEGND 148
           VH   P +CV ++   +V     LG++   + +++ GV  V   +  +E +L+ N+
Sbjct: 151 VHGLIPASCVFADREEVVRS---LGKEVFIKSELKVGVIYVKEGQYTEEQILDNNE 203


==> AAEL001788-RA hypothetical protein
          Length = 472

 Score = 25.8 bits (55), Expect =    12,   Method: Compositional matrix adjust.
 Identities = 26/126 (20%), Positives = 57/126 (45%), Gaps = 23/126 (18%)

Query: 43  MDIYKVSKKKLRVEKWFGSKKEIAAVRTVCSHVENMIKGVTKGFQYKMRAVHAHFPINCV 102
           +D+  ++ +KL  EK F S+  +  +R      +NM++ + +   + M  +        +
Sbjct: 255 LDLTNINLRKLP-EKLFASQNLLQTLRMG----DNMLEEIPESTFFAMEDLQ------YL 303

Query: 103 ISENNSLVEIRNFLGEKHIRRVKMQPGVTVVNSAKQK------------DELVLEGNDIE 150
             ENN +  +   L   H++ +     ++V N+  +             +EL L+GN+I 
Sbjct: 304 SLENNRIRNLIRVLSPTHLKSLINLRVLSVFNNNLESLHNDQFLNNEALEELFLDGNEIS 363

Query: 151 AVSLSA 156
            +S++A
Sbjct: 364 EISINA 369
