# Supplementary material for: The salivary gland transcriptome of the neotropical malaria vector Anopheles darlingi reveals accelerated evolution of genes relevant to hematophagy
Source: BMC Genomics. 2009 Jan 29;10:57. doi: 10.1186/1471-2164-10-57 (PMC2644710; doi:10.1186/1471-2164-10-57)
Supplement: Additional file 2 — Annotated sialotranscriptome of An. darlingi female mosquitoes. Hyperlinked Excel spreadsheet with deducted protein sequences. See description above. [file 1471-2164-10-57-S2.zip › links/AEGY-PEP/AD-229-AEGY-PEP.txt]

>AD-229

AAEL006511-RA anopheles stephensi ubiquitin                           263   2e-071
AAEL003877-RA ubiquitin                                               157   1e-039
AAEL003877-RB ubiquitin                                               157   1e-039
AAEL000795-RA ubiquitin                                               156   2e-039
AAEL013536-RA ubiquitin (ribosomal protein L40)                       156   2e-039
AAEL003888-RA ubiquitin                                               140   1e-034
AAEL008920-RA anopheles stephensi ubiquitin, putative                 113   2e-026
AAEL003881-RA anopheles stephensi ubiquitin, putative                 100   1e-022
AAEL000679-RA NEDD8, putative                                          98   1e-021
AAEL013680-RA conserved hypothetical protein                           80   3e-016
AAEL007168-RA conserved hypothetical protein                           78   1e-015
AAEL002368-RA conserved hypothetical protein                           77   2e-015
AAEL011219-RA conserved hypothetical protein                           75   8e-015
AAEL003901-RA hypothetical protein                                     64   2e-011
AAEL004267-RA parkin (ubiquitin E3 ligase prkn)                        59   5e-010
AAEL013818-RA spliceosome associated protein                           54   1e-008
AAEL014998-RA hypothetical protein                                     44   1e-005
AAEL003921-RA anopheles stephensi ubiquitin, putative                  44   2e-005
AAEL002077-RA uv excision repair protein rad23                         40   2e-004
AAEL007160-RA ubiquilin 1,2                                            40   3e-004
AAEL007082-RA conserved hypothetical protein                           38   0.001
AAEL006973-RA ubiquitin conjugating enzyme 7 interacting protein       35   0.008
AAEL010349-RA tRNA (guanine-N2-)-methyltransferase, putative           28   1.3  
AAEL008458-RA conserved hypothetical protein                           27   1.4  
AAEL002871-RA conserved hypothetical protein                           27   1.5  


==> AAEL006511-RA anopheles stephensi ubiquitin
          Length = 128

 Score =  263 bits (671), Expect = 2e-071,   Method: Compositional matrix adjust.
 Identities = 128/128 (100%), Positives = 128/128 (100%)

Query: 1   MQIFVKTLTGKTITLEVEPSDTIENVKAKIQDKEGIPPDQQRLIFAGKQLEDGRTLSDYN 60
           MQIFVKTLTGKTITLEVEPSDTIENVKAKIQDKEGIPPDQQRLIFAGKQLEDGRTLSDYN
Sbjct: 1   MQIFVKTLTGKTITLEVEPSDTIENVKAKIQDKEGIPPDQQRLIFAGKQLEDGRTLSDYN 60

Query: 61  IQKESTLHLVLRLRGGIIEPSLRILAQKYNCDKMICRKCYARLHPRATNCRKKKCGHTNN 120
           IQKESTLHLVLRLRGGIIEPSLRILAQKYNCDKMICRKCYARLHPRATNCRKKKCGHTNN
Sbjct: 61  IQKESTLHLVLRLRGGIIEPSLRILAQKYNCDKMICRKCYARLHPRATNCRKKKCGHTNN 120

Query: 121 LRPKKKLK 128
           LRPKKKLK
Sbjct: 121 LRPKKKLK 128


==> AAEL003877-RA ubiquitin
          Length = 761

 Score =  157 bits (396), Expect = 1e-039,   Method: Compositional matrix adjust.
 Identities = 76/77 (98%), Positives = 77/77 (100%)

Query: 1  MQIFVKTLTGKTITLEVEPSDTIENVKAKIQDKEGIPPDQQRLIFAGKQLEDGRTLSDYN 60
          MQIFVKTLTGKTITLEVEPSDTIENVKAKIQDKEGIPPDQQRLIFAGKQLEDGRTLSDYN
Sbjct: 1  MQIFVKTLTGKTITLEVEPSDTIENVKAKIQDKEGIPPDQQRLIFAGKQLEDGRTLSDYN 60

Query: 61 IQKESTLHLVLRLRGGI 77
          IQKESTLHLVLRLRGG+
Sbjct: 61 IQKESTLHLVLRLRGGM 77


 Score =  157 bits (396), Expect = 1e-039,   Method: Compositional matrix adjust.
 Identities = 76/77 (98%), Positives = 77/77 (100%)

Query: 1   MQIFVKTLTGKTITLEVEPSDTIENVKAKIQDKEGIPPDQQRLIFAGKQLEDGRTLSDYN 60
           MQIFVKTLTGKTITLEVEPSDTIENVKAKIQDKEGIPPDQQRLIFAGKQLEDGRTLSDYN
Sbjct: 77  MQIFVKTLTGKTITLEVEPSDTIENVKAKIQDKEGIPPDQQRLIFAGKQLEDGRTLSDYN 136

Query: 61  IQKESTLHLVLRLRGGI 77
           IQKESTLHLVLRLRGG+
Sbjct: 137 IQKESTLHLVLRLRGGM 153


 Score =  157 bits (396), Expect = 1e-039,   Method: Compositional matrix adjust.
 Identities = 76/77 (98%), Positives = 77/77 (100%)

Query: 1   MQIFVKTLTGKTITLEVEPSDTIENVKAKIQDKEGIPPDQQRLIFAGKQLEDGRTLSDYN 60
           MQIFVKTLTGKTITLEVEPSDTIENVKAKIQDKEGIPPDQQRLIFAGKQLEDGRTLSDYN
Sbjct: 153 MQIFVKTLTGKTITLEVEPSDTIENVKAKIQDKEGIPPDQQRLIFAGKQLEDGRTLSDYN 212

Query: 61  IQKESTLHLVLRLRGGI 77
           IQKESTLHLVLRLRGG+
Sbjct: 213 IQKESTLHLVLRLRGGM 229


 Score =  157 bits (396), Expect = 1e-039,   Method: Compositional matrix adjust.
 Identities = 76/77 (98%), Positives = 77/77 (100%)

Query: 1   MQIFVKTLTGKTITLEVEPSDTIENVKAKIQDKEGIPPDQQRLIFAGKQLEDGRTLSDYN 60
           MQIFVKTLTGKTITLEVEPSDTIENVKAKIQDKEGIPPDQQRLIFAGKQLEDGRTLSDYN
Sbjct: 229 MQIFVKTLTGKTITLEVEPSDTIENVKAKIQDKEGIPPDQQRLIFAGKQLEDGRTLSDYN 288

Query: 61  IQKESTLHLVLRLRGGI 77
           IQKESTLHLVLRLRGG+
Sbjct: 289 IQKESTLHLVLRLRGGM 305


 Score =  157 bits (396), Expect = 1e-039,   Method: Compositional matrix adjust.
 Identities = 76/77 (98%), Positives = 77/77 (100%)

Query: 1   MQIFVKTLTGKTITLEVEPSDTIENVKAKIQDKEGIPPDQQRLIFAGKQLEDGRTLSDYN 60
           MQIFVKTLTGKTITLEVEPSDTIENVKAKIQDKEGIPPDQQRLIFAGKQLEDGRTLSDYN
Sbjct: 305 MQIFVKTLTGKTITLEVEPSDTIENVKAKIQDKEGIPPDQQRLIFAGKQLEDGRTLSDYN 364

Query: 61  IQKESTLHLVLRLRGGI 77
           IQKESTLHLVLRLRGG+
Sbjct: 365 IQKESTLHLVLRLRGGM 381


 Score =  157 bits (396), Expect = 1e-039,   Method: Compositional matrix adjust.
 Identities = 76/77 (98%), Positives = 77/77 (100%)

Query: 1   MQIFVKTLTGKTITLEVEPSDTIENVKAKIQDKEGIPPDQQRLIFAGKQLEDGRTLSDYN 60
           MQIFVKTLTGKTITLEVEPSDTIENVKAKIQDKEGIPPDQQRLIFAGKQLEDGRTLSDYN
Sbjct: 381 MQIFVKTLTGKTITLEVEPSDTIENVKAKIQDKEGIPPDQQRLIFAGKQLEDGRTLSDYN 440

Query: 61  IQKESTLHLVLRLRGGI 77
           IQKESTLHLVLRLRGG+
Sbjct: 441 IQKESTLHLVLRLRGGM 457


 Score =  157 bits (396), Expect = 1e-039,   Method: Compositional matrix adjust.
 Identities = 76/77 (98%), Positives = 77/77 (100%)

Query: 1   MQIFVKTLTGKTITLEVEPSDTIENVKAKIQDKEGIPPDQQRLIFAGKQLEDGRTLSDYN 60
           MQIFVKTLTGKTITLEVEPSDTIENVKAKIQDKEGIPPDQQRLIFAGKQLEDGRTLSDYN
Sbjct: 457 MQIFVKTLTGKTITLEVEPSDTIENVKAKIQDKEGIPPDQQRLIFAGKQLEDGRTLSDYN 516

Query: 61  IQKESTLHLVLRLRGGI 77
           IQKESTLHLVLRLRGG+
Sbjct: 517 IQKESTLHLVLRLRGGM 533


 Score =  157 bits (396), Expect = 1e-039,   Method: Compositional matrix adjust.
 Identities = 76/77 (98%), Positives = 77/77 (100%)

Query: 1   MQIFVKTLTGKTITLEVEPSDTIENVKAKIQDKEGIPPDQQRLIFAGKQLEDGRTLSDYN 60
           MQIFVKTLTGKTITLEVEPSDTIENVKAKIQDKEGIPPDQQRLIFAGKQLEDGRTLSDYN
Sbjct: 533 MQIFVKTLTGKTITLEVEPSDTIENVKAKIQDKEGIPPDQQRLIFAGKQLEDGRTLSDYN 592

Query: 61  IQKESTLHLVLRLRGGI 77
           IQKESTLHLVLRLRGG+
Sbjct: 593 IQKESTLHLVLRLRGGM 609


 Score =  157 bits (396), Expect = 1e-039,   Method: Compositional matrix adjust.
 Identities = 76/77 (98%), Positives = 77/77 (100%)

Query: 1   MQIFVKTLTGKTITLEVEPSDTIENVKAKIQDKEGIPPDQQRLIFAGKQLEDGRTLSDYN 60
           MQIFVKTLTGKTITLEVEPSDTIENVKAKIQDKEGIPPDQQRLIFAGKQLEDGRTLSDYN
Sbjct: 609 MQIFVKTLTGKTITLEVEPSDTIENVKAKIQDKEGIPPDQQRLIFAGKQLEDGRTLSDYN 668

Query: 61  IQKESTLHLVLRLRGGI 77
           IQKESTLHLVLRLRGG+
Sbjct: 669 IQKESTLHLVLRLRGGM 685


 Score =  156 bits (394), Expect = 2e-039,   Method: Compositional matrix adjust.
 Identities = 76/76 (100%), Positives = 76/76 (100%)

Query: 1   MQIFVKTLTGKTITLEVEPSDTIENVKAKIQDKEGIPPDQQRLIFAGKQLEDGRTLSDYN 60
           MQIFVKTLTGKTITLEVEPSDTIENVKAKIQDKEGIPPDQQRLIFAGKQLEDGRTLSDYN
Sbjct: 685 MQIFVKTLTGKTITLEVEPSDTIENVKAKIQDKEGIPPDQQRLIFAGKQLEDGRTLSDYN 744

Query: 61  IQKESTLHLVLRLRGG 76
           IQKESTLHLVLRLRGG
Sbjct: 745 IQKESTLHLVLRLRGG 760


==> AAEL003877-RB ubiquitin
          Length = 609

 Score =  157 bits (396), Expect = 1e-039,   Method: Compositional matrix adjust.
 Identities = 76/77 (98%), Positives = 77/77 (100%)

Query: 1  MQIFVKTLTGKTITLEVEPSDTIENVKAKIQDKEGIPPDQQRLIFAGKQLEDGRTLSDYN 60
          MQIFVKTLTGKTITLEVEPSDTIENVKAKIQDKEGIPPDQQRLIFAGKQLEDGRTLSDYN
Sbjct: 1  MQIFVKTLTGKTITLEVEPSDTIENVKAKIQDKEGIPPDQQRLIFAGKQLEDGRTLSDYN 60

Query: 61 IQKESTLHLVLRLRGGI 77
          IQKESTLHLVLRLRGG+
Sbjct: 61 IQKESTLHLVLRLRGGM 77


 Score =  157 bits (396), Expect = 1e-039,   Method: Compositional matrix adjust.
 Identities = 76/77 (98%), Positives = 77/77 (100%)

Query: 1   MQIFVKTLTGKTITLEVEPSDTIENVKAKIQDKEGIPPDQQRLIFAGKQLEDGRTLSDYN 60
           MQIFVKTLTGKTITLEVEPSDTIENVKAKIQDKEGIPPDQQRLIFAGKQLEDGRTLSDYN
Sbjct: 77  MQIFVKTLTGKTITLEVEPSDTIENVKAKIQDKEGIPPDQQRLIFAGKQLEDGRTLSDYN 136

Query: 61  IQKESTLHLVLRLRGGI 77
           IQKESTLHLVLRLRGG+
Sbjct: 137 IQKESTLHLVLRLRGGM 153


 Score =  157 bits (396), Expect = 1e-039,   Method: Compositional matrix adjust.
 Identities = 76/77 (98%), Positives = 77/77 (100%)

Query: 1   MQIFVKTLTGKTITLEVEPSDTIENVKAKIQDKEGIPPDQQRLIFAGKQLEDGRTLSDYN 60
           MQIFVKTLTGKTITLEVEPSDTIENVKAKIQDKEGIPPDQQRLIFAGKQLEDGRTLSDYN
Sbjct: 153 MQIFVKTLTGKTITLEVEPSDTIENVKAKIQDKEGIPPDQQRLIFAGKQLEDGRTLSDYN 212

Query: 61  IQKESTLHLVLRLRGGI 77
           IQKESTLHLVLRLRGG+
Sbjct: 213 IQKESTLHLVLRLRGGM 229


 Score =  157 bits (396), Expect = 1e-039,   Method: Compositional matrix adjust.
 Identities = 76/77 (98%), Positives = 77/77 (100%)

Query: 1   MQIFVKTLTGKTITLEVEPSDTIENVKAKIQDKEGIPPDQQRLIFAGKQLEDGRTLSDYN 60
           MQIFVKTLTGKTITLEVEPSDTIENVKAKIQDKEGIPPDQQRLIFAGKQLEDGRTLSDYN
Sbjct: 229 MQIFVKTLTGKTITLEVEPSDTIENVKAKIQDKEGIPPDQQRLIFAGKQLEDGRTLSDYN 288

Query: 61  IQKESTLHLVLRLRGGI 77
           IQKESTLHLVLRLRGG+
Sbjct: 289 IQKESTLHLVLRLRGGM 305


 Score =  157 bits (396), Expect = 1e-039,   Method: Compositional matrix adjust.
 Identities = 76/77 (98%), Positives = 77/77 (100%)

Query: 1   MQIFVKTLTGKTITLEVEPSDTIENVKAKIQDKEGIPPDQQRLIFAGKQLEDGRTLSDYN 60
           MQIFVKTLTGKTITLEVEPSDTIENVKAKIQDKEGIPPDQQRLIFAGKQLEDGRTLSDYN
Sbjct: 305 MQIFVKTLTGKTITLEVEPSDTIENVKAKIQDKEGIPPDQQRLIFAGKQLEDGRTLSDYN 364

Query: 61  IQKESTLHLVLRLRGGI 77
           IQKESTLHLVLRLRGG+
Sbjct: 365 IQKESTLHLVLRLRGGM 381


 Score =  157 bits (396), Expect = 1e-039,   Method: Compositional matrix adjust.
 Identities = 76/77 (98%), Positives = 77/77 (100%)

Query: 1   MQIFVKTLTGKTITLEVEPSDTIENVKAKIQDKEGIPPDQQRLIFAGKQLEDGRTLSDYN 60
           MQIFVKTLTGKTITLEVEPSDTIENVKAKIQDKEGIPPDQQRLIFAGKQLEDGRTLSDYN
Sbjct: 381 MQIFVKTLTGKTITLEVEPSDTIENVKAKIQDKEGIPPDQQRLIFAGKQLEDGRTLSDYN 440

Query: 61  IQKESTLHLVLRLRGGI 77
           IQKESTLHLVLRLRGG+
Sbjct: 441 IQKESTLHLVLRLRGGM 457


 Score =  157 bits (396), Expect = 1e-039,   Method: Compositional matrix adjust.
 Identities = 76/77 (98%), Positives = 77/77 (100%)

Query: 1   MQIFVKTLTGKTITLEVEPSDTIENVKAKIQDKEGIPPDQQRLIFAGKQLEDGRTLSDYN 60
           MQIFVKTLTGKTITLEVEPSDTIENVKAKIQDKEGIPPDQQRLIFAGKQLEDGRTLSDYN
Sbjct: 457 MQIFVKTLTGKTITLEVEPSDTIENVKAKIQDKEGIPPDQQRLIFAGKQLEDGRTLSDYN 516

Query: 61  IQKESTLHLVLRLRGGI 77
           IQKESTLHLVLRLRGG+
Sbjct: 517 IQKESTLHLVLRLRGGM 533


 Score =  156 bits (394), Expect = 2e-039,   Method: Compositional matrix adjust.
 Identities = 76/76 (100%), Positives = 76/76 (100%)

Query: 1   MQIFVKTLTGKTITLEVEPSDTIENVKAKIQDKEGIPPDQQRLIFAGKQLEDGRTLSDYN 60
           MQIFVKTLTGKTITLEVEPSDTIENVKAKIQDKEGIPPDQQRLIFAGKQLEDGRTLSDYN
Sbjct: 533 MQIFVKTLTGKTITLEVEPSDTIENVKAKIQDKEGIPPDQQRLIFAGKQLEDGRTLSDYN 592

Query: 61  IQKESTLHLVLRLRGG 76
           IQKESTLHLVLRLRGG
Sbjct: 593 IQKESTLHLVLRLRGG 608


==> AAEL000795-RA ubiquitin
          Length = 305

 Score =  156 bits (395), Expect = 2e-039,   Method: Compositional matrix adjust.
 Identities = 76/77 (98%), Positives = 77/77 (100%)

Query: 1  MQIFVKTLTGKTITLEVEPSDTIENVKAKIQDKEGIPPDQQRLIFAGKQLEDGRTLSDYN 60
          MQIFVKTLTGKTITLEVEPSDTIENVKAKIQDKEGIPPDQQRLIFAGKQLEDGRTLSDYN
Sbjct: 1  MQIFVKTLTGKTITLEVEPSDTIENVKAKIQDKEGIPPDQQRLIFAGKQLEDGRTLSDYN 60

Query: 61 IQKESTLHLVLRLRGGI 77
          IQKESTLHLVLRLRGG+
Sbjct: 61 IQKESTLHLVLRLRGGM 77


 Score =  156 bits (395), Expect = 2e-039,   Method: Compositional matrix adjust.
 Identities = 76/77 (98%), Positives = 77/77 (100%)

Query: 1   MQIFVKTLTGKTITLEVEPSDTIENVKAKIQDKEGIPPDQQRLIFAGKQLEDGRTLSDYN 60
           MQIFVKTLTGKTITLEVEPSDTIENVKAKIQDKEGIPPDQQRLIFAGKQLEDGRTLSDYN
Sbjct: 77  MQIFVKTLTGKTITLEVEPSDTIENVKAKIQDKEGIPPDQQRLIFAGKQLEDGRTLSDYN 136

Query: 61  IQKESTLHLVLRLRGGI 77
           IQKESTLHLVLRLRGG+
Sbjct: 137 IQKESTLHLVLRLRGGM 153


 Score =  156 bits (395), Expect = 2e-039,   Method: Compositional matrix adjust.
 Identities = 76/77 (98%), Positives = 77/77 (100%)

Query: 1   MQIFVKTLTGKTITLEVEPSDTIENVKAKIQDKEGIPPDQQRLIFAGKQLEDGRTLSDYN 60
           MQIFVKTLTGKTITLEVEPSDTIENVKAKIQDKEGIPPDQQRLIFAGKQLEDGRTLSDYN
Sbjct: 153 MQIFVKTLTGKTITLEVEPSDTIENVKAKIQDKEGIPPDQQRLIFAGKQLEDGRTLSDYN 212

Query: 61  IQKESTLHLVLRLRGGI 77
           IQKESTLHLVLRLRGG+
Sbjct: 213 IQKESTLHLVLRLRGGM 229


 Score =  156 bits (394), Expect = 2e-039,   Method: Compositional matrix adjust.
 Identities = 76/76 (100%), Positives = 76/76 (100%)

Query: 1   MQIFVKTLTGKTITLEVEPSDTIENVKAKIQDKEGIPPDQQRLIFAGKQLEDGRTLSDYN 60
           MQIFVKTLTGKTITLEVEPSDTIENVKAKIQDKEGIPPDQQRLIFAGKQLEDGRTLSDYN
Sbjct: 229 MQIFVKTLTGKTITLEVEPSDTIENVKAKIQDKEGIPPDQQRLIFAGKQLEDGRTLSDYN 288

Query: 61  IQKESTLHLVLRLRGG 76
           IQKESTLHLVLRLRGG
Sbjct: 289 IQKESTLHLVLRLRGG 304


==> AAEL013536-RA ubiquitin (ribosomal protein L40)
          Length = 156

 Score =  156 bits (394), Expect = 2e-039,   Method: Compositional matrix adjust.
 Identities = 76/76 (100%), Positives = 76/76 (100%)

Query: 1  MQIFVKTLTGKTITLEVEPSDTIENVKAKIQDKEGIPPDQQRLIFAGKQLEDGRTLSDYN 60
          MQIFVKTLTGKTITLEVEPSDTIENVKAKIQDKEGIPPDQQRLIFAGKQLEDGRTLSDYN
Sbjct: 1  MQIFVKTLTGKTITLEVEPSDTIENVKAKIQDKEGIPPDQQRLIFAGKQLEDGRTLSDYN 60

Query: 61 IQKESTLHLVLRLRGG 76
          IQKESTLHLVLRLRGG
Sbjct: 61 IQKESTLHLVLRLRGG 76


==> AAEL003888-RA ubiquitin
          Length = 154

 Score =  140 bits (353), Expect = 1e-034,   Method: Compositional matrix adjust.
 Identities = 66/77 (85%), Positives = 72/77 (93%)

Query: 1  MQIFVKTLTGKTITLEVEPSDTIENVKAKIQDKEGIPPDQQRLIFAGKQLEDGRTLSDYN 60
          MQIFVKTLTGKTITL+VE  DTI+N+K KI+DKEGIPPDQQRLIFAGKQLEDGR LSDYN
Sbjct: 1  MQIFVKTLTGKTITLDVEAVDTIQNIKGKIEDKEGIPPDQQRLIFAGKQLEDGRALSDYN 60

Query: 61 IQKESTLHLVLRLRGGI 77
          +QK STLHLVLRLRGG+
Sbjct: 61 VQKGSTLHLVLRLRGGM 77


 Score =  103 bits (257), Expect = 2e-023,   Method: Compositional matrix adjust.
 Identities = 49/77 (63%), Positives = 64/77 (83%), Gaps = 1/77 (1%)

Query: 1   MQIFVKTLTGKTITLEVEPSDTIENVKAKIQDK-EGIPPDQQRLIFAGKQLEDGRTLSDY 59
           MQIFVK LTG+T+ ++ EP D++E ++ KI +K E +PP+Q RLIFAGKQLEDGRTL +Y
Sbjct: 77  MQIFVKMLTGRTMAIDTEPEDSVETLRVKISEKLEEMPPNQLRLIFAGKQLEDGRTLQEY 136

Query: 60  NIQKESTLHLVLRLRGG 76
           +I K ST+HLVLRL+GG
Sbjct: 137 SIIKGSTVHLVLRLKGG 153


==> AAEL008920-RA anopheles stephensi ubiquitin, putative
          Length = 74

 Score =  113 bits (283), Expect = 2e-026,   Method: Compositional matrix adjust.
 Identities = 56/72 (77%), Positives = 61/72 (84%)

Query: 4  FVKTLTGKTITLEVEPSDTIENVKAKIQDKEGIPPDQQRLIFAGKQLEDGRTLSDYNIQK 63
           V  L GKTI LEVEPS T E VKAKIQDK+GIPP+Q+RLIFA K+LE+GRTLSDYNIQ 
Sbjct: 2  IVIILAGKTIPLEVEPSSTFEIVKAKIQDKQGIPPNQRRLIFASKKLENGRTLSDYNIQT 61

Query: 64 ESTLHLVLRLRG 75
          ES LHLVLRLRG
Sbjct: 62 ESILHLVLRLRG 73


==> AAEL003881-RA anopheles stephensi ubiquitin, putative
          Length = 79

 Score =  100 bits (249), Expect = 1e-022,   Method: Compositional matrix adjust.
 Identities = 47/77 (61%), Positives = 63/77 (81%), Gaps = 1/77 (1%)

Query: 1  MQIFVKTLTGKTITLE-VEPSDTIENVKAKIQDKEGIPPDQQRLIFAGKQLEDGRTLSDY 59
          MQI+++TLTG+TI L  +   +T+++VK  ++ +E +PP+QQRLIF+GKQLEDGRTL +Y
Sbjct: 1  MQIYLRTLTGRTIVLTGLAEDETVDSVKKMVEAREDVPPNQQRLIFSGKQLEDGRTLDEY 60

Query: 60 NIQKESTLHLVLRLRGG 76
          NI   STLHLVLRLRGG
Sbjct: 61 NIINRSTLHLVLRLRGG 77


==> AAEL000679-RA NEDD8, putative
          Length = 78

 Score = 97.8 bits (242), Expect = 1e-021,   Method: Compositional matrix adjust.
 Identities = 44/76 (57%), Positives = 59/76 (77%)

Query: 1  MQIFVKTLTGKTITLEVEPSDTIENVKAKIQDKEGIPPDQQRLIFAGKQLEDGRTLSDYN 60
          M I VKTLTGK I +++EP+D ++ +K ++++KEGIPP QQRLIF+GKQ+ D +T  DY 
Sbjct: 1  MLIKVKTLTGKEIEIDIEPTDKVDRIKERVEEKEGIPPQQQRLIFSGKQMNDDKTAQDYK 60

Query: 61 IQKESTLHLVLRLRGG 76
          +Q  S LHLVL LRGG
Sbjct: 61 VQGGSVLHLVLALRGG 76


==> AAEL013680-RA conserved hypothetical protein
          Length = 132

 Score = 79.7 bits (195), Expect = 3e-016,   Method: Compositional matrix adjust.
 Identities = 40/56 (71%), Positives = 47/56 (83%), Gaps = 3/56 (5%)

Query: 25 NVKAKIQDKEGIPPDQQRLIFAGKQLEDGRTLSDYNIQK---ESTLHLVLRLRGGI 77
          ++KAKIQ K+GIPPDQQR I AGKQL++ RTLSDYNIQK   ESTLHL+LRL G +
Sbjct: 1  HIKAKIQYKDGIPPDQQRSILAGKQLKNCRTLSDYNIQKESTESTLHLLLRLHGYV 56
