# Supplementary material for: The salivary gland transcriptome of the neotropical malaria vector Anopheles darlingi reveals accelerated evolution of genes relevant to hematophagy
Source: BMC Genomics. 2009 Jan 29;10:57. doi: 10.1186/1471-2164-10-57 (PMC2644710; doi:10.1186/1471-2164-10-57)
Supplement: Additional file 2 — Annotated sialotranscriptome of An. darlingi female mosquitoes. Hyperlinked Excel spreadsheet with deducted protein sequences. See description above. [file 1471-2164-10-57-S2.zip › links/AEGY-PEP/AD-23-AEGY-PEP.txt]

>AD-23

AAEL010228-RA conserved hypothetical protein                           85   2e-017
AAEL010235-RA conserved hypothetical protein                           70   8e-013
AAEL010231-RA conserved hypothetical protein                           60   1e-009
AAEL013532-RA hypothetical protein                                     42   2e-004
AAEL013532-RB hypothetical protein                                     40   7e-004
AAEL004320-RA WOC protein, putative                                    28   3.5  
AAEL003885-RA conserved hypothetical protein                           27   6.1  
AAEL000172-RA hypothetical protein                                     24      53
AAEL011279-RA requim, req/dpf2                                         23      89


==> AAEL010228-RA conserved hypothetical protein
          Length = 215

 Score = 85.1 bits (209), Expect = 2e-017,   Method: Compositional matrix adjust.
 Identities = 68/232 (29%), Positives = 113/232 (48%), Gaps = 19/232 (8%)

Query: 1   MKFYLLLASTLCLALIVTARPNEDTTEDGSSDTTGDEDGDPSDDPRGDTLEDTTDAGDAD 60
           MK+ L     L L  ++  RP            T ++DG  S++P+      + +   A 
Sbjct: 1   MKYLLTFLMALSLVNLMLTRP------------TPEDDGGTSEEPQTQETTGSDEKNGAS 48

Query: 61  TSDGHDLLTSDDEVEGYGGESGDGDGTAEGEDDAESADGEGGSGEGGKGGAGGKESRRNT 120
                D  +  D+VE    E GD D TA+ EDD ES DGEG S +  K     K   R T
Sbjct: 49  EEPNADDASKPDDVE----EKGDDD-TAKKEDDGESKDGEG-SEKSDKEKGEPKNDPRET 102

Query: 121 YRQVHKLLKKVMKVDVKDKYLKSFIVARLQERLMNPTIDLVSTIEKYSKIKECFSSVEKD 180
           Y +V + L ++   +V+D + +S + A +Q  L NP +D++ +   +SKI +CF S+  D
Sbjct: 103 YNKVIEQLDQIKVDNVEDGHERSELAADIQRYLRNPIVDVIGSAGDFSKIAKCFKSMVGD 162

Query: 181 TKELVKESEKSYKEC-AKDKRNTHCGSEGTRDLDEGLIDLEQELSDCIVEKR 231
            K+ ++E  K +KEC AK   N +  S+    + + +  +  +++ C+   R
Sbjct: 163 AKKAIEEDVKGFKECTAKKDSNAYQCSQDRSTVQDKIAKMSSKIASCVASNR 214


==> AAEL010235-RA conserved hypothetical protein
          Length = 273

 Score = 69.7 bits (169), Expect = 8e-013,   Method: Compositional matrix adjust.
 Identities = 49/150 (32%), Positives = 73/150 (48%), Gaps = 14/150 (9%)

Query: 83  DGDGTAEGEDDAESADGEGGSGEGGKGGAGGKESRRNTYRQVHKLLKKVMKVD-VKDKYL 141
           D  G  EGED+AE + G              K    +TYRQV  LL K  KVD ++ +YL
Sbjct: 134 DSTGGDEGEDNAEDSKG------------SEKNDPADTYRQVVALLDKDTKVDHIQSEYL 181

Query: 142 KSFIVARLQERLMNPTIDLVSTIEKYSKIKECFSSVEKDTKELVKESEKSYKEC-AKDKR 200
           +S +   LQ  +  P ++ +  I  YSKI+ CF S+ KD K+++ E EK +K C +K K 
Sbjct: 182 RSALNNDLQSEVRVPVVEAIGRIGDYSKIQGCFKSMGKDVKKVISEEEKKFKSCMSKKKS 241

Query: 201 NTHCGSEGTRDLDEGLIDLEQELSDCIVEK 230
              C  +        L  +  ++  C+  K
Sbjct: 242 EYQCSEDSFAAAKSKLSPITSKIKSCVSSK 271


==> AAEL010231-RA conserved hypothetical protein
          Length = 158

 Score = 59.7 bits (143), Expect = 1e-009,   Method: Compositional matrix adjust.
 Identities = 35/102 (34%), Positives = 57/102 (55%), Gaps = 7/102 (6%)

Query: 109 GGAGGKESRRNTYRQVHKLLKK---VMKVDVKDKYLKSFIVARLQERLMNPTIDLVSTIE 165
           G   GK  RR+T  +V+++L K   V K+D  + +L++F+   LQ  L  P  D +  I 
Sbjct: 31  GECSGKHDRRSTCNKVNEMLNKNTDVHKID--NAFLRTFLDNNLQSHLRVPVADAIGFIS 88

Query: 166 KYSKIKECFSSVEKDTKELVKESEKSYKEC--AKDKRNTHCG 205
            +SKI  CF+S+  + K++V E  KS+  C  +KD  ++ C 
Sbjct: 89  NFSKIACCFTSMGPEVKKIVDEKLKSFTSCKSSKDSTDSKCS 130


==> AAEL013532-RA hypothetical protein
          Length = 283

 Score = 42.0 bits (97), Expect = 2e-004,   Method: Compositional matrix adjust.
 Identities = 35/115 (30%), Positives = 53/115 (46%), Gaps = 7/115 (6%)

Query: 118 RNTYRQVHKLLKK--VMKVDVKDKYLKSFIVARLQERLMNPTIDLVSTIEKYSKIKECFS 175
           R TY ++ KL  K  +  VD K +    + +  L+  L+     L S I+ YSKIK CFS
Sbjct: 172 RKTYDEMMKLFNKTTLAGVDPKIRANADYYLHHLKMNLL----VLTSNIQDYSKIKTCFS 227

Query: 176 SVEKDTKELVKESEKSYKECAKDKRNTHCGSEGTRDLDEGLIDLEQELSDCIVEK 230
           +    T++L       Y  C      T C S       +GL +LE   ++CI ++
Sbjct: 228 NFLSRTQQLRDYMSYHYDSCKGHYEQT-CNSNTLVSYQDGLNELEYMTAECIRQR 281


==> AAEL013532-RB hypothetical protein
          Length = 220

 Score = 40.0 bits (92), Expect = 7e-004,   Method: Compositional matrix adjust.
 Identities = 35/115 (30%), Positives = 53/115 (46%), Gaps = 7/115 (6%)

Query: 118 RNTYRQVHKLLKK--VMKVDVKDKYLKSFIVARLQERLMNPTIDLVSTIEKYSKIKECFS 175
           R TY ++ KL  K  +  VD K +    + +  L+  L+     L S I+ YSKIK CFS
Sbjct: 109 RKTYDEMMKLFNKTTLAGVDPKIRANADYYLHHLKMNLL----VLTSNIQDYSKIKTCFS 164

Query: 176 SVEKDTKELVKESEKSYKECAKDKRNTHCGSEGTRDLDEGLIDLEQELSDCIVEK 230
           +    T++L       Y  C      T C S       +GL +LE   ++CI ++
Sbjct: 165 NFLSRTQQLRDYMSYHYDSCKGHYEQT-CNSNTLVSYQDGLNELEYMTAECIRQR 218


==> AAEL004320-RA WOC protein, putative
          Length = 1642

 Score = 27.7 bits (60), Expect = 3.5,   Method: Compositional matrix adjust.
 Identities = 24/78 (30%), Positives = 36/78 (46%), Gaps = 1/78 (1%)

Query: 34  TGDEDGDPSDDPRGDTLEDTTDAGDADTSDGHDLLTSDDEVEGYGGESGDGDGTAEGEDD 93
           TG +DGD S  P  DT+++  ++   DT D  + +  D+      G  GD    +E  DD
Sbjct: 95  TGKDDGD-SFAPTLDTVQEKGESQYVDTEDVKEPVKEDESSRPGSGTGGDKVNESELLDD 153

Query: 94  AESADGEGGSGEGGKGGA 111
            E  + E      G+ GA
Sbjct: 154 IEMTNVEENQHREGEEGA 171


==> AAEL003885-RA conserved hypothetical protein
          Length = 435

 Score = 26.9 bits (58), Expect = 6.1,   Method: Compositional matrix adjust.
 Identities = 22/74 (29%), Positives = 40/74 (54%), Gaps = 7/74 (9%)

Query: 105 EGGKGGAGGKESRRNTYRQVHKLLKK--VMKVDVKDKYLKSFIVARLQERLMNPTI---- 158
           EG +G     ++  +  R +  LLK+  V+  D+KD  LKSF ++  +ER  +P I    
Sbjct: 221 EGTEGDVVVVDTPVSPKRDLLALLKQPQVIPRDLKDVTLKSFYISVDEERSSSPMITEHV 280

Query: 159 -DLVSTIEKYSKIK 171
            +L+   +K+ ++K
Sbjct: 281 RELLQEYQKHEEVK 294


==> AAEL000172-RA hypothetical protein
          Length = 2135

 Score = 23.9 bits (50), Expect =    53,   Method: Composition-based stats.
 Identities = 15/53 (28%), Positives = 22/53 (41%)

Query: 63   DGHDLLTSDDEVEGYGGESGDGDGTAEGEDDAESADGEGGSGEGGKGGAGGKE 115
            D + +L   D+   Y  ++ D        D AE  +GE  S  G K G  G +
Sbjct: 1591 DLNKVLFKHDKDTEYDSDASDKTMDFNMSDGAEGQNGENSSAGGQKSGGTGSQ 1643


==> AAEL011279-RA requim, req/dpf2
          Length = 433

 Score = 23.1 bits (48), Expect =    89,   Method: Compositional matrix adjust.
 Identities = 15/39 (38%), Positives = 19/39 (48%)

Query: 37  EDGDPSDDPRGDTLEDTTDAGDADTSDGHDLLTSDDEVE 75
           E  D  DDP  D   D  D  + ++ D HDL  SD + E
Sbjct: 140 ETKDHKDDPGKDWYYDEMDMHELESYDDHDLPDSDCDFE 178
