# Supplementary material for: The salivary gland transcriptome of the neotropical malaria vector Anopheles darlingi reveals accelerated evolution of genes relevant to hematophagy
Source: BMC Genomics. 2009 Jan 29;10:57. doi: 10.1186/1471-2164-10-57 (PMC2644710; doi:10.1186/1471-2164-10-57)
Supplement: Additional file 2 — Annotated sialotranscriptome of An. darlingi female mosquitoes. Hyperlinked Excel spreadsheet with deducted protein sequences. See description above. [file 1471-2164-10-57-S2.zip › links/AEGY-PEP/AD-230-AEGY-PEP.txt]

>AD-230

AAEL004175-RA 40S ribosomal protein S17                               246   1e-066
AAEL005895-RA conserved hypothetical protein                           31   0.14 
AAEL005441-RA heterogeneous nuclear ribonucleoprotein (hnrnp)          27   1.8  
AAEL002437-RA symplekin                                                27   2.6  
AAEL008388-RA ATP-binding cassette sub-family A member 3, putative     26   4.1  
AAEL006469-RA conserved hypothetical protein                           25   6.2  
AAEL000739-RB hypothetical protein                                     25   6.4  
AAEL000739-RA hypothetical protein                                     25   6.4  
AAEL011280-RA voltage-dependent p/q type calcium channel               25   8.0  
AAEL004432-RA hypothetical protein                                     25      11
AAEL004106-RA hairy protein                                            25      12
AAEL005733-RB myosin heavy chain, nonmuscle or smooth muscle           25      13
AAEL005733-RA myosin heavy chain, nonmuscle or smooth muscle           24      13
AAEL007240-RA cdc42 gtpase-activating protein                          24      20
AAEL000832-RA cleavage and polyadenylation specificity factor cpsf     23      23
AAEL012325-RA conserved hypothetical protein                           23      25
AAEL012923-RA hypothetical protein                                     23      26
AAEL010427-RA beclin                                                   23      26
AAEL007721-RA conserved hypothetical protein                           23      28
AAEL004857-RA conserved hypothetical protein                           23      28
AAEL005558-RA conserved hypothetical protein                           23      30
AAEL011436-RA myosin xv                                                23      31
AAEL013701-RA meiotic recombination protein spo11                      23      40
AAEL009955-RA conserved hypothetical protein                           22      49
AAEL006115-RA conserved hypothetical protein                           22      51


==> AAEL004175-RA 40S ribosomal protein S17
          Length = 130

 Score =  246 bits (629), Expect = 1e-066,   Method: Compositional matrix adjust.
 Identities = 121/129 (93%), Positives = 125/129 (96%)

Query: 1   MGRVRTKTVKEASKVIIEKYYTRLTMDFDTNKRIVEEVAIIPTKPLRNKIAGFVTHLMKR 60
           MGRVRTKTVK+ASKVIIEKYYTRLTMDF TNKRIVEEVAIIPTKPLRNKIAGFVTHLMKR
Sbjct: 1   MGRVRTKTVKKASKVIIEKYYTRLTMDFHTNKRIVEEVAIIPTKPLRNKIAGFVTHLMKR 60

Query: 61  LRHSQVRGISIKLQEEERERRDNYVPDVSALEQDIIEVDPETKEMLKHLDFNNIVVQLTN 120
           LRHSQVRGISIKLQEEERERRDNYVP+VSALEQDIIEVDPETKEMLK LDFNNIVVQ+TN
Sbjct: 61  LRHSQVRGISIKLQEEERERRDNYVPEVSALEQDIIEVDPETKEMLKQLDFNNIVVQVTN 120

Query: 121 PTAPGYSNR 129
           P+A GYS R
Sbjct: 121 PSAQGYSRR 129


==> AAEL005895-RA conserved hypothetical protein
          Length = 756

 Score = 30.8 bits (68), Expect = 0.14,   Method: Compositional matrix adjust.
 Identities = 24/83 (28%), Positives = 35/83 (42%), Gaps = 5/83 (6%)

Query: 30  TNKRIVEEVAIIPTKPLRN--KIAGFVTHLMKRLRHSQVRGISIKLQEEERERRDNYVPD 87
           T     E+   IPT P+        + TH   R  H   +    +L+E  RE+    + D
Sbjct: 239 TASSTTEKQTEIPTTPITAIPTPDPYFTHFDPRYEHQSFKEAQQRLEESHREKVTRVMKD 298

Query: 88  VSALE---QDIIEVDPETKEMLK 107
            S LE   QD+   DP+T +  K
Sbjct: 299 WSDLEEKYQDMRLADPKTAQTFK 321


==> AAEL005441-RA heterogeneous nuclear ribonucleoprotein (hnrnp)
          Length = 948

 Score = 27.3 bits (59), Expect = 1.8,   Method: Compositional matrix adjust.
 Identities = 20/45 (44%), Positives = 25/45 (55%), Gaps = 1/45 (2%)

Query: 60  RLRHSQVRGISIKLQEEERERRDNYVPDVSALEQDIIEVDPETKE 104
           RLRHS V+  SI  QE E E  D+Y P    +  +  EV P+ KE
Sbjct: 368 RLRHSVVKIESITDQEFE-EAVDSYRPGYEEVPNNWKEVSPDRKE 411


==> AAEL002437-RA symplekin
          Length = 1136

 Score = 26.6 bits (57), Expect = 2.6,   Method: Compositional matrix adjust.
 Identities = 12/27 (44%), Positives = 19/27 (70%)

Query: 40   IIPTKPLRNKIAGFVTHLMKRLRHSQV 66
            +I +  L  ++AGFVT+L++RL   QV
Sbjct: 989  VIQSLTLHPRLAGFVTNLLQRLIMKQV 1015


==> AAEL008388-RA ATP-binding cassette sub-family A member 3, putative
          Length = 1666

 Score = 26.2 bits (56), Expect = 4.1,   Method: Composition-based stats.
 Identities = 12/30 (40%), Positives = 17/30 (56%)

Query: 66   VRGISIKLQEEERERRDNYVPDVSALEQDI 95
            VRGIS++ +  E  R   Y P   AL +D+
Sbjct: 1405 VRGISMRTKINEVNRMIGYCPQFDALLEDL 1434


==> AAEL006469-RA conserved hypothetical protein
          Length = 1005

 Score = 25.4 bits (54), Expect = 6.2,   Method: Compositional matrix adjust.
 Identities = 14/62 (22%), Positives = 30/62 (48%)

Query: 34  IVEEVAIIPTKPLRNKIAGFVTHLMKRLRHSQVRGISIKLQEEERERRDNYVPDVSALEQ 93
           I++E A IP   ++  +  ++  +   +   +  G S+ L+   + ++DN  P    LE+
Sbjct: 381 IIDEAAAIPLPLVKAMLGPYLVFMASTINGYEGTGRSLSLKLLSQIQKDNNAPPPIKLEE 440

Query: 94  DI 95
            I
Sbjct: 441 SI 442


==> AAEL000739-RB hypothetical protein
          Length = 430

 Score = 25.4 bits (54), Expect = 6.4,   Method: Composition-based stats.
 Identities = 13/49 (26%), Positives = 24/49 (48%)

Query: 62  RHSQVRGISIKLQEEERERRDNYVPDVSALEQDIIEVDPETKEMLKHLD 110
           R   +R +S ++  +E +  +  VP +  L  DI  + P+    L+ LD
Sbjct: 359 RFPNLRTLSFRMHGDELQSINEAVPLLEDLSVDIGRITPDMINHLQQLD 407


==> AAEL000739-RA hypothetical protein
          Length = 602

 Score = 25.4 bits (54), Expect = 6.4,   Method: Composition-based stats.
 Identities = 13/49 (26%), Positives = 24/49 (48%)

Query: 62  RHSQVRGISIKLQEEERERRDNYVPDVSALEQDIIEVDPETKEMLKHLD 110
           R   +R +S ++  +E +  +  VP +  L  DI  + P+    L+ LD
Sbjct: 359 RFPNLRTLSFRMHGDELQSINEAVPLLEDLSVDIGRITPDMINHLQQLD 407


==> AAEL011280-RA voltage-dependent p/q type calcium channel
          Length = 1815

 Score = 25.0 bits (53), Expect = 8.0,   Method: Composition-based stats.
 Identities = 10/29 (34%), Positives = 17/29 (58%)

Query: 97   EVDPETKEMLKHLDFNNIVVQLTNPTAPG 125
            E DP+ K  +KHLD   ++ +++ P   G
Sbjct: 1389 EYDPDAKGRIKHLDVVTLLRKISPPLGFG 1417


==> AAEL004432-RA hypothetical protein
          Length = 105

 Score = 24.6 bits (52), Expect =    11,   Method: Compositional matrix adjust.
 Identities = 18/55 (32%), Positives = 29/55 (52%), Gaps = 1/55 (1%)

Query: 50  IAGFVTHLMKRLRHSQVRGISIKLQEEERERRDNYVPDVSALEQDIIEVD-PETK 103
           I G+     K+ RHS+    S +L E E+  ++ + PDV A E   ++ D PE +
Sbjct: 46  INGYGKKKKKKRRHSRTIFTSYQLDELEKAFKEAHYPDVYAREMLSLKTDLPEDR 100
