# Supplementary material for: The salivary gland transcriptome of the neotropical malaria vector Anopheles darlingi reveals accelerated evolution of genes relevant to hematophagy
Source: BMC Genomics. 2009 Jan 29;10:57. doi: 10.1186/1471-2164-10-57 (PMC2644710; doi:10.1186/1471-2164-10-57)
Supplement: Additional file 2 — Annotated sialotranscriptome of An. darlingi female mosquitoes. Hyperlinked Excel spreadsheet with deducted protein sequences. See description above. [file 1471-2164-10-57-S2.zip › links/AEGY-PEP/AD-231-AEGY-PEP.txt]

>AD-231

AAEL004522-RA conserved hypothetical protein                           80   2e-016
AAEL014711-RA sin3b                                                    28   0.71 
AAEL014491-RB sin3b                                                    28   0.71 
AAEL014491-RA sin3b                                                    28   0.71 
AAEL013294-RA conserved hypothetical protein                           28   0.94 
AAEL003129-RA neuroligin,                                              26   2.3  
AAEL009679-RA secretory Phospholipase A2, putative                     25   4.8  
AAEL003784-RA conserved hypothetical protein                           25   6.7  
AAEL005283-RA conserved hypothetical protein                           25   6.8  
AAEL005878-RA conserved hypothetical protein                           25   7.7  
AAEL011229-RA eclosion hormone, putative                               24   9.6  
AAEL010935-RA gamma glutamyl transpeptidases                           24      11
AAEL014580-RA gamma glutamyl transpeptidases                           24      11
AAEL000396-RA hypothetical protein                                     24      11
AAEL010065-RA protein disulfide-isomerase A6 precursor                 24      11
AAEL001636-RA nuclear transcription factor, x-box binding 1 (nfx1)     23      16
AAEL001395-RA suppression of tumorigenicity                            23      18
AAEL015063-RA elongase, putative                                       23      21
AAEL010963-RA brain chitinase and chia                                 23      26
AAEL006649-RA tnf receptor associated factor                           22      33
AAEL013603-RA short-chain dehydrogenase                                22      34
AAEL003558-RA hypothetical protein                                     22      39
AAEL014347-RA conserved hypothetical protein                           22      48
AAEL011228-RA eclosion hormone, putative                               22      54
AAEL008069-RA notch                                                    22      56


==> AAEL004522-RA conserved hypothetical protein
          Length = 66

 Score = 79.7 bits (195), Expect = 2e-016,   Method: Compositional matrix adjust.
 Identities = 38/63 (60%), Positives = 49/63 (77%), Gaps = 1/63 (1%)

Query: 22 ATVFCYASTCSRCKSIGAKYCGYGTVSTKG-VSCDGQTSIRSCADCKARFGRCVESYLTE 80
             F  A TCS CK+ GA+YCGYG++++KG VSCDG TSIRSC+DC+ RFGRC E  +TE
Sbjct: 3  PPQFVQAKTCSSCKAYGARYCGYGSLNSKGYVSCDGATSIRSCSDCQKRFGRCREGAITE 62

Query: 81 CFL 83
          C++
Sbjct: 63 CYI 65


==> AAEL014711-RA sin3b
          Length = 1493

 Score = 28.1 bits (61), Expect = 0.71,   Method: Composition-based stats.
 Identities = 14/34 (41%), Positives = 19/34 (55%), Gaps = 3/34 (8%)

Query: 32  SRCKSIGAKYCGYGTVSTKGVSCDGQTSIRSCAD 65
           S CK +GA YC     S + V C G+T++  C D
Sbjct: 770 STCKRLGASYCALPK-SHENVKCSGRTAL--CRD 800


==> AAEL014491-RB sin3b
          Length = 1621

 Score = 28.1 bits (61), Expect = 0.71,   Method: Composition-based stats.
 Identities = 14/34 (41%), Positives = 19/34 (55%), Gaps = 3/34 (8%)

Query: 32  SRCKSIGAKYCGYGTVSTKGVSCDGQTSIRSCAD 65
           S CK +GA YC     S + V C G+T++  C D
Sbjct: 670 STCKRLGASYCALPK-SHENVKCSGRTAL--CRD 700


==> AAEL014491-RA sin3b
          Length = 1398

 Score = 28.1 bits (61), Expect = 0.71,   Method: Composition-based stats.
 Identities = 14/34 (41%), Positives = 19/34 (55%), Gaps = 3/34 (8%)

Query: 32  SRCKSIGAKYCGYGTVSTKGVSCDGQTSIRSCAD 65
           S CK +GA YC     S + V C G+T++  C D
Sbjct: 670 STCKRLGASYCALPK-SHENVKCSGRTAL--CRD 700


==> AAEL013294-RA conserved hypothetical protein
          Length = 659

 Score = 27.7 bits (60), Expect = 0.94,   Method: Composition-based stats.
 Identities = 17/47 (36%), Positives = 20/47 (42%), Gaps = 4/47 (8%)

Query: 37  IGAKYCGYGT----VSTKGVSCDGQTSIRSCADCKARFGRCVESYLT 79
           IG  YC  G     +S    + DG +  R CAD      RCV   LT
Sbjct: 539 IGTLYCAKGNYEFGLSRIAHALDGGSGARLCADTWLHVKRCVLGLLT 585


==> AAEL003129-RA neuroligin,
          Length = 1252

 Score = 26.2 bits (56), Expect = 2.3,   Method: Composition-based stats.
 Identities = 10/16 (62%), Positives = 11/16 (68%)

Query: 44  YGTVSTKGVSCDGQTS 59
           YGTV TK + CDG  S
Sbjct: 875 YGTVCTKQIECDGNGS 890


==> AAEL009679-RA secretory Phospholipase A2, putative
          Length = 205

 Score = 25.4 bits (54), Expect = 4.8,   Method: Compositional matrix adjust.
 Identities = 11/20 (55%), Positives = 14/20 (70%)

Query: 61  RSCADCKARFGRCVESYLTE 80
           RS  DC ARF RC+++  TE
Sbjct: 123 RSHCDCDARFRRCLQNLNTE 142


==> AAEL003784-RA conserved hypothetical protein
          Length = 263

 Score = 24.6 bits (52), Expect = 6.7,   Method: Composition-based stats.
 Identities = 14/40 (35%), Positives = 20/40 (50%), Gaps = 4/40 (10%)

Query: 30  TCSRCKSIGAKYCG--YGTVS--TKGVSCDGQTSIRSCAD 65
           TC++C      Y G  +G     T+GV C    + R+CAD
Sbjct: 180 TCTQCVLQWTYYTGNMWGRCDNGTEGVGCGKPETFRNCAD 219


==> AAEL005283-RA conserved hypothetical protein
          Length = 263

 Score = 24.6 bits (52), Expect = 6.8,   Method: Composition-based stats.
 Identities = 14/40 (35%), Positives = 20/40 (50%), Gaps = 4/40 (10%)

Query: 30  TCSRCKSIGAKYCG--YGTVS--TKGVSCDGQTSIRSCAD 65
           TC++C      Y G  +G     T+GV C    + R+CAD
Sbjct: 180 TCTQCVLQWTYYTGNMWGRCDNGTEGVGCGKPETFRNCAD 219


==> AAEL005878-RA conserved hypothetical protein
          Length = 494

 Score = 24.6 bits (52), Expect = 7.7,   Method: Composition-based stats.
 Identities = 11/28 (39%), Positives = 17/28 (60%)

Query: 44  YGTVSTKGVSCDGQTSIRSCADCKARFG 71
           YGT+ +K     G TSI S +  +++FG
Sbjct: 231 YGTLKSKNFGSLGNTSIPSPSKNESKFG 258
