# Supplementary material for: The salivary gland transcriptome of the neotropical malaria vector Anopheles darlingi reveals accelerated evolution of genes relevant to hematophagy
Source: BMC Genomics. 2009 Jan 29;10:57. doi: 10.1186/1471-2164-10-57 (PMC2644710; doi:10.1186/1471-2164-10-57)
Supplement: Additional file 2 — Annotated sialotranscriptome of An. darlingi female mosquitoes. Hyperlinked Excel spreadsheet with deducted protein sequences. See description above. [file 1471-2164-10-57-S2.zip › links/AEGY-PEP/AD-233-AEGY-PEP.txt]

>AD-233

AAEL012686-RA ribosomal protein S12, putative                         286   2e-078
AAEL008169-RA 30S ribosomal protein S12                                56   5e-009
AAEL001731-RA Dual specificity tyrosine-phosphorylation-regulate...    29   0.80 
AAEL006895-RA phosphofructokinase                                      26   6.8  
AAEL000220-RA conserved hypothetical protein                           25   7.1  
AAEL008788-RA es2 protein                                              25   9.5  
AAEL000212-RA conserved hypothetical protein                           25      10
AAEL012184-RA glutaminyl-peptide cyclotransferase                      25      10
AAEL002565-RA titin                                                    25      12
AAEL013279-RA peptidyl-prolyl cis-trans isomerase (cyclophilin)        25      12
AAEL001701-RA serine-type enodpeptidase,                               25      13
AAEL000794-RA eukaryotic translation initiation factor 3 subunit...    25      13
AAEL002066-RA conserved hypothetical protein                           24      16
AAEL007163-RA hypothetical protein                                     24      17
AAEL011340-RA U1 small nuclear ribonucleoprotein 70 kd                 24      18
AAEL007182-RA hypothetical protein                                     24      20
AAEL002808-RA diphthine synthase                                       24      21
AAEL013275-RA importin beta-1                                          24      22
AAEL013275-RB importin beta-1                                          24      22
AAEL003575-RA hypothetical protein                                     24      22
AAEL010192-RA tripeptidyl peptidase ii                                 24      23
AAEL007268-RA conserved hypothetical protein                           23      31
AAEL007759-RA conserved hypothetical protein                           23      32
AAEL008780-RA serine-type enodpeptidase,                               23      34
AAEL007408-RA conserved hypothetical protein                           23      35


==> AAEL012686-RA ribosomal protein S12, putative
          Length = 143

 Score =  286 bits (732), Expect = 2e-078,   Method: Compositional matrix adjust.
 Identities = 141/143 (98%), Positives = 141/143 (98%)

Query: 1   MGKPRGIRTARKHIRHRRDQRWADKDYKKAHLGTRWKSNPFAGASHAKGIVLEKVGVEAK 60
           MGKPRGIRTARKHIRHRRDQRWADKDYKKAHLGTRWKSNPFAGASHAKGIVLEKVGVEAK
Sbjct: 1   MGKPRGIRTARKHIRHRRDQRWADKDYKKAHLGTRWKSNPFAGASHAKGIVLEKVGVEAK 60

Query: 61  QPNSAIRKCVRVQLIKNGKKITAFVPRDGCLNYIEENDEVLVAGFGRKGHAVGDIPGVRF 120
           QPNSAIRKCVRVQLIKNGKKITAFVPRDGCLNYIEENDEVLVAGFGRKGHAVGDIPGVRF
Sbjct: 61  QPNSAIRKCVRVQLIKNGKKITAFVPRDGCLNYIEENDEVLVAGFGRKGHAVGDIPGVRF 120

Query: 121 KVVKVANVPLSALYKEKKERPRS 143
           KVVKVANV L ALYKEKKERPRS
Sbjct: 121 KVVKVANVSLLALYKEKKERPRS 143


==> AAEL008169-RA 30S ribosomal protein S12
          Length = 110

 Score = 55.8 bits (133), Expect = 5e-009,   Method: Compositional matrix adjust.
 Identities = 38/94 (40%), Positives = 57/94 (60%), Gaps = 8/94 (8%)

Query: 31  HLGTRWKSNPFAGASHAKGIVLEKVGVEAKQPNSAIRKCVRVQLIKNGKKITAFVPRDGC 90
           H+  R    P  G   AKG+VL+ +  + K+PNSA RKCV V+L   GK++ A+VP  G 
Sbjct: 13  HIKERPPRQPLDGKPFAKGVVLKTLIKKPKKPNSANRKCVLVRL-STGKELVAYVP--GI 69

Query: 91  LNYIEENDEVLVAGFGRKGHAVGDIPGVRFKVVK 124
            + ++E++ VLV   GR    + D+PGV+ K V+
Sbjct: 70  GHNLQEHNIVLVR-VGR----MQDLPGVKIKCVR 98


==> AAEL001731-RA Dual specificity tyrosine-phosphorylation-regulated
           kinase
          Length = 693

 Score = 28.9 bits (63), Expect = 0.80,   Method: Composition-based stats.
 Identities = 20/60 (33%), Positives = 30/60 (50%), Gaps = 7/60 (11%)

Query: 73  QLIKNGKKITAFV-----PRDGCLNYIEENDEVLVAGFGRKGHAVGDIPGVRFKVVKVAN 127
           ++I+N K+   F+     PR   +  +E+   VL  GF R+G   G  PG R  +VK  N
Sbjct: 436 KIIENSKRAKNFISAKGYPRYCNVKTLEDGTTVLTGGFSRRGKLRGP-PGSR-SLVKALN 493


==> AAEL006895-RA phosphofructokinase
          Length = 790

 Score = 25.8 bits (55), Expect = 6.8,   Method: Composition-based stats.
 Identities = 21/86 (24%), Positives = 38/86 (44%), Gaps = 10/86 (11%)

Query: 43  GASHAKGIVLEKVGVEAKQPNSAIRKCVRVQLIKNGKKITAFVPRDGCLNYIEENDEVLV 102
           GA   KGI +   G +++  N+A+R  VR+ +    K    +  R+G    ++  D ++ 
Sbjct: 14  GAHKGKGIAVFTSGGDSQGMNAAVRAVVRMGIYVGCK---VYFIREGYQGMVDGGDNIVE 70

Query: 103 AGFG-------RKGHAVGDIPGVRFK 121
           A +        R G  +G    + FK
Sbjct: 71  ANWASVSSIIHRGGTVIGSARCMDFK 96


==> AAEL000220-RA conserved hypothetical protein
          Length = 349

 Score = 25.4 bits (54), Expect = 7.1,   Method: Compositional matrix adjust.
 Identities = 20/71 (28%), Positives = 31/71 (43%), Gaps = 8/71 (11%)

Query: 47  AKGIVLEKVGVEAKQPNSAIRKCVRVQLIKNGKKITAFVPRDGCLNYIEENDEVLVAGFG 106
           A G+V   V V+  +P S +    +   + N     +  P +G     +E D VL++G  
Sbjct: 256 ANGVVKTPVSVQKPRPWSVLGHESKSDFVTND----SITPDEGN----DELDHVLISGQT 307

Query: 107 RKGHAVGDIPG 117
             G  VG  PG
Sbjct: 308 PGGSIVGITPG 318


==> AAEL008788-RA es2 protein
          Length = 497

 Score = 25.0 bits (53), Expect = 9.5,   Method: Composition-based stats.
 Identities = 20/60 (33%), Positives = 28/60 (46%), Gaps = 12/60 (20%)

Query: 23  ADKDYKKAHLGTRWKSNPF-----------AGASHAKGIVLEKVGVEAKQPNSAIRKCVR 71
           A+K  +  H  TR K NPF           A  S AK  + EK+GV+ K   +++   VR
Sbjct: 235 ANKKQEIEHNNTRLKVNPFNENESKQAIVEAAKSQAK-CLPEKIGVDGKLIEASLTPAVR 293


==> AAEL000212-RA conserved hypothetical protein
          Length = 1252

 Score = 25.0 bits (53), Expect =    10,   Method: Composition-based stats.
 Identities = 13/35 (37%), Positives = 19/35 (54%)

Query: 106 GRKGHAVGDIPGVRFKVVKVANVPLSALYKEKKER 140
           GRKG  V    GV+++     +VPL  L   +K+R
Sbjct: 753 GRKGRVVQTDDGVQYESRSEQDVPLETLNITEKQR 787


==> AAEL012184-RA glutaminyl-peptide cyclotransferase
          Length = 358

 Score = 25.0 bits (53), Expect =    10,   Method: Compositional matrix adjust.
 Identities = 9/32 (28%), Positives = 16/32 (50%), Gaps = 2/32 (6%)

Query: 21  RWADKD--YKKAHLGTRWKSNPFAGASHAKGI 50
           +W+  D  Y   HL T+W + P+   +  K +
Sbjct: 187 KWSATDSLYGSRHLATKWTTMPYVSRTLGKSM 218


==> AAEL002565-RA titin
          Length = 7100

 Score = 24.6 bits (52), Expect =    12,   Method: Compositional matrix adjust.
 Identities = 19/70 (27%), Positives = 30/70 (42%), Gaps = 8/70 (11%)

Query: 17   RRDQRWADKDYKKAHLGTRWKSNPFAGASHAKGIVLEKVGVEAKQPNSAIRKCVRVQLIK 76
            +R +     DY K ++   WK+    G +   G V+EK+     + +    KC  V+   
Sbjct: 3397 QRPENLTITDYDKDYVELEWKAPENDGGAPITGYVVEKLS----KYSGDWEKCAEVE--- 3449

Query: 77   NGKKITAFVP 86
             G   TA VP
Sbjct: 3450 -GDACTAKVP 3458


==> AAEL013279-RA peptidyl-prolyl cis-trans isomerase (cyclophilin)
          Length = 198

 Score = 24.6 bits (52), Expect =    12,   Method: Compositional matrix adjust.
 Identities = 10/24 (41%), Positives = 15/24 (62%)

Query: 20  QRWADKDYKKAHLGTRWKSNPFAG 43
           +R+AD+++K  H G  W S   AG
Sbjct: 101 ERFADENFKLKHYGAGWLSMANAG 124
