# Supplementary material for: The salivary gland transcriptome of the neotropical malaria vector Anopheles darlingi reveals accelerated evolution of genes relevant to hematophagy
Source: BMC Genomics. 2009 Jan 29;10:57. doi: 10.1186/1471-2164-10-57 (PMC2644710; doi:10.1186/1471-2164-10-57)
Supplement: Additional file 2 — Annotated sialotranscriptome of An. darlingi female mosquitoes. Hyperlinked Excel spreadsheet with deducted protein sequences. See description above. [file 1471-2164-10-57-S2.zip › links/AEGY-PEP/AD-235-AEGY-PEP.txt]

>AD-235

AAEL011656-RA 40S ribosomal protein S15                               266   2e-072
AAEL000908-RA conserved hypothetical protein                           28   1.5  
AAEL009955-RA conserved hypothetical protein                           27   3.6  
AAEL005323-RA kinesin motor protein, putative                          26   6.0  
AAEL000747-RA conserved hypothetical protein                           25   9.6  
AAEL011955-RA conserved hypothetical protein                           25      12
AAEL000267-RB conserved hypothetical protein                           25      12
AAEL007927-RA hypothetical protein                                     25      14
AAEL000267-RA conserved hypothetical protein                           25      15
AAEL013615-RA conserved hypothetical protein                           24      17
AAEL013617-RA chimerin (rho- gtpase-activating protein)                24      19
AAEL003562-RA polypeptide of 976 aa, putative                          24      26
AAEL001590-RA conserved hypothetical protein                           24      26
AAEL009190-RA conserved hypothetical protein                           24      27
AAEL006348-RA deoxyribonuclease I, putative                            24      27
AAEL005121-RA conserved hypothetical protein                           24      27
AAEL004616-RA actin                                                    23      45
AAEL004391-RA conserved hypothetical protein                           23      46
AAEL010960-RA xaa-pro dipeptidase app(e.coli)                          23      53
AAEL003591-RA xaa-pro dipeptidase app(e.coli)                          23      53
AAEL011179-RA ring finger protein                                      23      56
AAEL007556-RA hypothetical protein                                     23      62
AAEL012904-RA rab gdp-dissociation inhibitor                           22      66
AAEL009865-RA polypeptide of 976 aa, putative                          22      67
AAEL003882-RA conserved hypothetical protein                           22      74


==> AAEL011656-RA 40S ribosomal protein S15
          Length = 149

 Score =  266 bits (681), Expect = 2e-072,   Method: Compositional matrix adjust.
 Identities = 128/149 (85%), Positives = 133/149 (89%)

Query: 1   MADQAPEEGAKKKRTFRKFTYRGVDLDQLLDMKQEALMDLMHSRAKRRFKRGLRRKPQAL 60
           MAD    EG KKKR FRKFTYRGVDLDQLLDMKQ+ LM+LMHSRAKRR  RG RRKP AL
Sbjct: 1   MADTTEAEGVKKKRAFRKFTYRGVDLDQLLDMKQDLLMELMHSRAKRRLNRGTRRKPVAL 60

Query: 61  IKKLRKAKKETPPNEKPACVKTHLRNMIIVPEMVGSTVGIYNGKTFNQTEIRPDMIGHYL 120
           IKKLRKAKK  PPNEKPA VKTHLRNMIIVPEMVGS VGIYNGKTFNQ EI+P+MIGHYL
Sbjct: 61  IKKLRKAKKNAPPNEKPAIVKTHLRNMIIVPEMVGSIVGIYNGKTFNQVEIKPEMIGHYL 120

Query: 121 GEFSMTYKPVKHGRPGIGATHSSRFIPLK 149
           GEFS+TYKPVKHGRPGIGATHSSRFIPLK
Sbjct: 121 GEFSLTYKPVKHGRPGIGATHSSRFIPLK 149


==> AAEL000908-RA conserved hypothetical protein
          Length = 296

 Score = 27.7 bits (60), Expect = 1.5,   Method: Compositional matrix adjust.
 Identities = 9/24 (37%), Positives = 16/24 (66%)

Query: 27  DQLLDMKQEALMDLMHSRAKRRFK 50
           DQ+L++  ++ MD+ H  A  +FK
Sbjct: 141 DQILEVNNQSFMDVTHDEAVSQFK 164


==> AAEL009955-RA conserved hypothetical protein
          Length = 3321

 Score = 26.6 bits (57), Expect = 3.6,   Method: Composition-based stats.
 Identities = 13/42 (30%), Positives = 23/42 (54%), Gaps = 1/42 (2%)

Query: 21  YRGVDLDQLLDMKQEALMDLMHSRAKRRFKRGLRRKPQALIK 62
           +RG+DL    +  ++    L   +A+ RF+RGL+   +A  K
Sbjct: 664 FRGMDLQTAFNTLRDQYTKL-SEKAQSRFRRGLKEDVRAFAK 704


==> AAEL005323-RA kinesin motor protein, putative
          Length = 1431

 Score = 25.8 bits (55), Expect = 6.0,   Method: Composition-based stats.
 Identities = 18/84 (21%), Positives = 36/84 (42%), Gaps = 18/84 (21%)

Query: 18  KFTYRGVDLDQLLDMKQEALMDLMHSRAKRRFKRGLRRKPQALIKKLRKAKKETPPNEKP 77
           KFT+ G  LD+ L+++          R      R ++  P  L +   K +++   NE+P
Sbjct: 15  KFTFLGPSLDEALNLQ----------RQHEELLRQIQNLPTPLEEFYHKVQEKMAANERP 64

Query: 78  ACVKTHLRNMIIVPEMVGSTVGIY 101
                   + +++ EM  S   ++
Sbjct: 65  --------DPVLIEEMAASLGAVW 80


==> AAEL000747-RA conserved hypothetical protein
          Length = 1271

 Score = 25.4 bits (54), Expect = 9.6,   Method: Composition-based stats.
 Identities = 17/59 (28%), Positives = 28/59 (47%), Gaps = 12/59 (20%)

Query: 55  RKPQALIKKLRKAKKETPPNEKPACVKTHLRNMIIVPEMVGSTVG-IYNGKTFNQTEIR 112
           R   +LIKKL  +K+ETP    P+            P +VG T   +   K +++T ++
Sbjct: 416 RMTSSLIKKLPSSKQETPTRTMPS-----------YPRLVGVTKKLVQKTKIYHETSVQ 463


==> AAEL011955-RA conserved hypothetical protein
          Length = 645

 Score = 25.0 bits (53), Expect =    12,   Method: Composition-based stats.
 Identities = 12/42 (28%), Positives = 24/42 (57%)

Query: 33  KQEALMDLMHSRAKRRFKRGLRRKPQALIKKLRKAKKETPPN 74
           KQ A++D  H++  +R +  L+++    ++  +KAKK    N
Sbjct: 99  KQVAIIDKDHAKEYKRCRTELKKRSSDTLRLQKKAKKGQTDN 140


==> AAEL000267-RB conserved hypothetical protein
          Length = 172

 Score = 25.0 bits (53), Expect =    12,   Method: Compositional matrix adjust.
 Identities = 18/53 (33%), Positives = 25/53 (47%), Gaps = 7/53 (13%)

Query: 9  GAKKKRTFRKFTYRGVDLDQLLDMKQEALMDLMHSRAKRRFKRGLRRKPQALI 61
           AK  +  + F   G+DL  L D  QEAL D     AK ++  GL    Q+ +
Sbjct: 22 NAKNDKLLKDF---GIDLTNLSDAAQEALDDY----AKIKYLTGLTEMDQSFV 67


==> AAEL007927-RA hypothetical protein
          Length = 97

 Score = 24.6 bits (52), Expect =    14,   Method: Compositional matrix adjust.
 Identities = 10/19 (52%), Positives = 14/19 (73%)

Query: 53 LRRKPQALIKKLRKAKKET 71
          LRR+PQ+L+KK R   + T
Sbjct: 53 LRRQPQSLVKKERNTNQPT 71


==> AAEL000267-RA conserved hypothetical protein
          Length = 154

 Score = 24.6 bits (52), Expect =    15,   Method: Compositional matrix adjust.
 Identities = 18/55 (32%), Positives = 27/55 (49%), Gaps = 7/55 (12%)

Query: 7  EEGAKKKRTFRKFTYRGVDLDQLLDMKQEALMDLMHSRAKRRFKRGLRRKPQALI 61
          ++ AK  +  + F   G+DL  L D  QEAL D     AK ++  GL    Q+ +
Sbjct: 2  DKDAKNDKLLKDF---GIDLTNLSDAAQEALDDY----AKIKYLTGLTEMDQSFV 49


==> AAEL013615-RA conserved hypothetical protein
          Length = 357

 Score = 24.3 bits (51), Expect =    17,   Method: Compositional matrix adjust.
 Identities = 17/58 (29%), Positives = 26/58 (44%), Gaps = 1/58 (1%)

Query: 25  DLDQLLDMKQEALMDLMHSRAKRRFKRGLRRKPQALIKKLRKAKKETPPNEKPACVKT 82
           D D L DM+ + L  L H     + KR L +  QA  +   + K+    N  P+ + T
Sbjct: 230 DHDPLPDMRHDVL-GLNHGMIMSKIKRSLNKSKQAWHQYNNEGKRTVEENIDPSSMCT 286
