# Supplementary material for: The salivary gland transcriptome of the neotropical malaria vector Anopheles darlingi reveals accelerated evolution of genes relevant to hematophagy
Source: BMC Genomics. 2009 Jan 29;10:57. doi: 10.1186/1471-2164-10-57 (PMC2644710; doi:10.1186/1471-2164-10-57)
Supplement: Additional file 2 — Annotated sialotranscriptome of An. darlingi female mosquitoes. Hyperlinked Excel spreadsheet with deducted protein sequences. See description above. [file 1471-2164-10-57-S2.zip › links/AEGY-PEP/AD-237-AEGY-PEP.txt]

>AD-237

AAEL000621-RA antibacterial peptide, putative                          70   2e-013
AAEL000627-RA antibacterial peptide, putative                          55   4e-009
AAEL004223-RA antibacterial peptide, putative                          46   2e-006
AAEL000625-RA antibacterial peptide, putative                          43   2e-005
AAEL000598-RA antibacterial peptide, putative                          40   2e-004
AAEL000611-RA antibacterial peptide, putative                          39   3e-004
AAEL000775-RA antibacterial peptide, putative                          37   0.002
AAEL000777-RA antibacterial peptide, putative                          34   0.008
AAEL015515-RA antibacterial peptide, putative                          34   0.012
AAEL008976-RA conserved hypothetical protein                           27   1.3  
AAEL008995-RA conserved hypothetical protein                           26   2.8  
AAEL009884-RA ran-binding protein                                      25   4.5  
AAEL013371-RA hypothetical protein                                     24   9.0  
AAEL008948-RA conserved hypothetical protein                           24      11
AAEL007699-RB 60S ribosomal protein L9                                 24      11
AAEL007699-RA 60S ribosomal protein L9                                 24      11
AAEL007699-RC 60S ribosomal protein L9                                 24      11
AAEL007699-RD 60S ribosomal protein L9                                 24      11
AAEL008968-RA conserved hypothetical protein                           24      12
AAEL014973-RA conserved hypothetical protein                           24      12
AAEL007919-RA conserved hypothetical protein                           23      16
AAEL000392-RA alpha-amylase                                            23      18
AAEL000392-RB alpha-amylase                                            23      18
AAEL009524-RA alpha-amylase                                            23      18
AAEL007386-RA conserved hypothetical protein                           23      22


==> AAEL000621-RA antibacterial peptide, putative
          Length = 62

 Score = 69.7 bits (169), Expect = 2e-013,   Method: Compositional matrix adjust.
 Identities = 44/62 (70%), Positives = 53/62 (85%), Gaps = 2/62 (3%)

Query: 1  MNFTKLFILVAIAVLVIAGIQPA--DAAPRWKFGKRLERLGRNVFKAAKKALPVIAGYKA 58
          MNF +LFILV +AVLV+ G Q    +AAPRWKFGK+LE++G+NVF AAKKALPV+AGYKA
Sbjct: 1  MNFNRLFILVLVAVLVVLGQQQCGVEAAPRWKFGKKLEKVGKNVFNAAKKALPVVAGYKA 60

Query: 59 LG 60
          LG
Sbjct: 61 LG 62


==> AAEL000627-RA antibacterial peptide, putative
          Length = 59

 Score = 55.5 bits (132), Expect = 4e-009,   Method: Compositional matrix adjust.
 Identities = 35/60 (58%), Positives = 46/60 (76%), Gaps = 2/60 (3%)

Query: 1  MNFTKLFILVAIAVLVIAGIQPADAAPRWKFGKRLERLGRNVFKAAKKALPVIAGYKALG 60
          MNFTKLF+L+A+AVL++ G   ++A    K GK+LE  G+ VF AA+KALPV+AG KALG
Sbjct: 1  MNFTKLFLLIAMAVLLLTG--QSEAGGLKKLGKKLEGAGKRVFNAAEKALPVVAGAKALG 58


==> AAEL004223-RA antibacterial peptide, putative
          Length = 59

 Score = 46.2 bits (108), Expect = 2e-006,   Method: Compositional matrix adjust.
 Identities = 30/60 (50%), Positives = 40/60 (66%), Gaps = 2/60 (3%)

Query: 1  MNFTKLFILVAIAVLVIAGIQPADAAPRWKFGKRLERLGRNVFKAAKKALPVIAGYKALG 60
          MNF KLF++V +A L++ G    +A    K GK++ER G+ VF AA+K LPV AG K LG
Sbjct: 1  MNFNKLFLIVILAALLLLG--QTEAGRLKKLGKKIERAGKRVFNAAQKGLPVAAGIKGLG 58


==> AAEL000625-RA antibacterial peptide, putative
          Length = 59

 Score = 43.1 bits (100), Expect = 2e-005,   Method: Compositional matrix adjust.
 Identities = 32/60 (53%), Positives = 42/60 (70%), Gaps = 2/60 (3%)

Query: 1  MNFTKLFILVAIAVLVIAGIQPADAAPRWKFGKRLERLGRNVFKAAKKALPVIAGYKALG 60
          MNF KLF +V +  LV+ G    +A    K GK+LE +G+ VFKA++KALPVI GYKA+G
Sbjct: 1  MNFNKLFAIVLLVALVLLG--QTEAGGLKKLGKKLEGVGKRVFKASEKALPVITGYKAVG 58


==> AAEL000598-RA antibacterial peptide, putative
          Length = 61

 Score = 40.0 bits (92), Expect = 2e-004,   Method: Compositional matrix adjust.
 Identities = 32/60 (53%), Positives = 42/60 (70%), Gaps = 2/60 (3%)

Query: 1  MNFTKLFILVAIAVLVIAGIQPADAAPRWKFGKRLERLGRNVFKAAKKALPVIAGYKALG 60
          MNFTKLF +V +A LV+ G    +A    K GK+LE  G+ VFKA++KALPV+ G KA+G
Sbjct: 3  MNFTKLFAIVLLAALVLLG--QTEAGGLKKLGKKLEGAGKRVFKASEKALPVVVGIKAIG 60


==> AAEL000611-RA antibacterial peptide, putative
          Length = 60

 Score = 39.3 bits (90), Expect = 3e-004,   Method: Compositional matrix adjust.
 Identities = 30/60 (50%), Positives = 42/60 (70%), Gaps = 1/60 (1%)

Query: 1  MNFTKLFILVAIAVLVIAGIQPADAAPRWKFGKRLERLGRNVFKAAKKALPVIAGYKALG 60
          MNF+K+F LV +  LV+      +A    K GK+LE +G+ VFKA++KALPV+ GYKA+G
Sbjct: 1  MNFSKVFALVLLIGLVLL-TGHTEAGGLKKLGKKLEGVGKRVFKASEKALPVVTGYKAIG 59


==> AAEL000775-RA antibacterial peptide, putative
          Length = 67

 Score = 36.6 bits (83), Expect = 0.002,   Method: Compositional matrix adjust.
 Identities = 22/59 (37%), Positives = 34/59 (57%), Gaps = 2/59 (3%)

Query: 1  MNFTKLFILVAIAVLVIAGIQPADAAPRWKFGKRLERLGRNVFKAAKKALPVIAGYKAL 59
          MNF +LF+ V  AVLV+      +A    K GK++E+ G+NV  A  K +P + G + +
Sbjct: 1  MNFKRLFVFVIFAVLVLTA--QTEAGKLKKLGKKIEKAGKNVVHAVDKVIPTVLGLQQI 57


==> AAEL000777-RA antibacterial peptide, putative
          Length = 67

 Score = 34.3 bits (77), Expect = 0.008,   Method: Compositional matrix adjust.
 Identities = 21/59 (35%), Positives = 34/59 (57%), Gaps = 2/59 (3%)

Query: 1  MNFTKLFILVAIAVLVIAGIQPADAAPRWKFGKRLERLGRNVFKAAKKALPVIAGYKAL 59
          MNF +LF+ V  AVLV+      +A    K GK++E+ G++V  A  K +P + G + +
Sbjct: 1  MNFKRLFVFVIFAVLVLTA--QTEAGKLKKLGKKIEKAGKHVVHAVDKVIPTVLGLQKI 57


==> AAEL015515-RA antibacterial peptide, putative
          Length = 59

 Score = 33.9 bits (76), Expect = 0.012,   Method: Compositional matrix adjust.
 Identities = 34/60 (56%), Positives = 45/60 (75%), Gaps = 2/60 (3%)

Query: 1  MNFTKLFILVAIAVLVIAGIQPADAAPRWKFGKRLERLGRNVFKAAKKALPVIAGYKALG 60
          MNFTKLF+L+A+AVL++ G   ++A    K GK+L   G+ VF AA+KALPV+AG KALG
Sbjct: 1  MNFTKLFLLIAVAVLLLTG--QSEAGGLKKLGKKLGGAGKRVFNAAEKALPVVAGAKALG 58


==> AAEL008976-RA conserved hypothetical protein
          Length = 104

 Score = 26.9 bits (58), Expect = 1.3,   Method: Compositional matrix adjust.
 Identities = 10/27 (37%), Positives = 15/27 (55%)

Query: 5  KLFILVAIAVLVIAGIQPADAAPRWKF 31
          K+  LVA   +V+  +   D  PR+KF
Sbjct: 3  KIVTLVACLTVVVVAVDEYDTYPRYKF 29
