# Supplementary material for: The salivary gland transcriptome of the neotropical malaria vector Anopheles darlingi reveals accelerated evolution of genes relevant to hematophagy
Source: BMC Genomics. 2009 Jan 29;10:57. doi: 10.1186/1471-2164-10-57 (PMC2644710; doi:10.1186/1471-2164-10-57)
Supplement: Additional file 2 — Annotated sialotranscriptome of An. darlingi female mosquitoes. Hyperlinked Excel spreadsheet with deducted protein sequences. See description above. [file 1471-2164-10-57-S2.zip › links/AEGY-PEP/AD-239-AEGY-PEP.txt]

>AD-239

AAEL009653-RA 40S ribosomal protein S30                               170   1e-043
AAEL009653-RB 40S ribosomal protein S30                               170   1e-043
AAEL005129-RA 40S ribosomal protein S30                               166   2e-042
AAEL006511-RA anopheles stephensi ubiquitin                            29   0.42 
AAEL013536-RA ubiquitin (ribosomal protein L40)                        27   1.8  
AAEL003877-RB ubiquitin                                                27   1.9  
AAEL003877-RA ubiquitin                                                27   1.9  
AAEL000795-RA ubiquitin                                                27   2.0  
AAEL001477-RA laminin alpha-1, 2 chain                                 27   2.6  
AAEL000047-RA conserved hypothetical protein                           26   4.0  
AAEL002660-RA centaurin gamma                                          25   8.3  
AAEL001275-RA ef-hand protein nucb1                                    24      16
AAEL006181-RA amidase                                                  23      31
AAEL001630-RA hypothetical protein                                     23      38


==> AAEL009653-RA 40S ribosomal protein S30
          Length = 132

 Score =  170 bits (430), Expect = 1e-043,   Method: Compositional matrix adjust.
 Identities = 92/132 (69%), Positives = 111/132 (84%)

Query: 1   MQLHVRGLNTQILEVRPEDSIHDVKRMLAEAESIDESVALSLWCEGKPLADEQFVGEPSS 60
           MQLH+RGLNT +L+V+P++SI  +K  LA  E+++++  L L CEG  LA +  V + SS
Sbjct: 1   MQLHIRGLNTHVLDVQPQESISQIKARLAALENVEDAAHLVLSCEGAILATDALVTDLSS 60

Query: 61  PELDVTVGLLGGKVHGSLARAGKVKGQTPKVEKKEKKKKKTGRAKRRIQYNRRFSSVVQA 120
            ELD+T+ LLGGKVHGSLARAGKVKGQTPKVEKKEKKKKKTGRAKRRIQYNR F++VVQA
Sbjct: 61  IELDLTIPLLGGKVHGSLARAGKVKGQTPKVEKKEKKKKKTGRAKRRIQYNRNFANVVQA 120

Query: 121 YGRRRGPNANST 132
           +GRRRGPNANST
Sbjct: 121 FGRRRGPNANST 132


==> AAEL009653-RB 40S ribosomal protein S30
          Length = 132

 Score =  170 bits (430), Expect = 1e-043,   Method: Compositional matrix adjust.
 Identities = 92/132 (69%), Positives = 111/132 (84%)

Query: 1   MQLHVRGLNTQILEVRPEDSIHDVKRMLAEAESIDESVALSLWCEGKPLADEQFVGEPSS 60
           MQLH+RGLNT +L+V+P++SI  +K  LA  E+++++  L L CEG  LA +  V + SS
Sbjct: 1   MQLHIRGLNTHVLDVQPQESISQIKARLAALENVEDAAHLVLSCEGAILATDALVTDLSS 60

Query: 61  PELDVTVGLLGGKVHGSLARAGKVKGQTPKVEKKEKKKKKTGRAKRRIQYNRRFSSVVQA 120
            ELD+T+ LLGGKVHGSLARAGKVKGQTPKVEKKEKKKKKTGRAKRRIQYNR F++VVQA
Sbjct: 61  IELDLTIPLLGGKVHGSLARAGKVKGQTPKVEKKEKKKKKTGRAKRRIQYNRNFANVVQA 120

Query: 121 YGRRRGPNANST 132
           +GRRRGPNANST
Sbjct: 121 FGRRRGPNANST 132


==> AAEL005129-RA 40S ribosomal protein S30
          Length = 132

 Score =  166 bits (421), Expect = 2e-042,   Method: Compositional matrix adjust.
 Identities = 91/132 (68%), Positives = 110/132 (83%)

Query: 1   MQLHVRGLNTQILEVRPEDSIHDVKRMLAEAESIDESVALSLWCEGKPLADEQFVGEPSS 60
           MQLH+RG NT +L+V+P++SI  +K  LA  E+++++  L L CEG  LA +  V + SS
Sbjct: 1   MQLHIRGPNTHVLDVQPQESISQIKARLAALENVEDAAHLVLSCEGAILATDALVTDLSS 60

Query: 61  PELDVTVGLLGGKVHGSLARAGKVKGQTPKVEKKEKKKKKTGRAKRRIQYNRRFSSVVQA 120
            ELD+T+ LLGGKVHGSLARAGKVKGQTPKVEKKEKKKKKTGRAKRRIQYNR F++VVQA
Sbjct: 61  IELDLTIPLLGGKVHGSLARAGKVKGQTPKVEKKEKKKKKTGRAKRRIQYNRNFANVVQA 120

Query: 121 YGRRRGPNANST 132
           +GRRRGPNANST
Sbjct: 121 FGRRRGPNANST 132


==> AAEL006511-RA anopheles stephensi ubiquitin
          Length = 128

 Score = 29.3 bits (64), Expect = 0.42,   Method: Compositional matrix adjust.
 Identities = 25/85 (29%), Positives = 40/85 (47%), Gaps = 10/85 (11%)

Query: 1  MQLHVRGLN--TQILEVRPEDSIHDVKRMLAEAESIDESVALSLWC-----EGKPLADEQ 53
          MQ+ V+ L   T  LEV P D+I +VK  + + E I       ++      +G+ L+D  
Sbjct: 1  MQIFVKTLTGKTITLEVEPSDTIENVKAKIQDKEGIPPDQQRLIFAGKQLEDGRTLSDYN 60

Query: 54 FVGEPSSPELDVTVGLLGGKVHGSL 78
             E +   L + + L GG +  SL
Sbjct: 61 IQKEST---LHLVLRLRGGIIEPSL 82


==> AAEL013536-RA ubiquitin (ribosomal protein L40)
          Length = 156

 Score = 27.3 bits (59), Expect = 1.8,   Method: Compositional matrix adjust.
 Identities = 15/36 (41%), Positives = 21/36 (58%), Gaps = 2/36 (5%)

Query: 1  MQLHVRGLN--TQILEVRPEDSIHDVKRMLAEAESI 34
          MQ+ V+ L   T  LEV P D+I +VK  + + E I
Sbjct: 1  MQIFVKTLTGKTITLEVEPSDTIENVKAKIQDKEGI 36


==> AAEL003877-RB ubiquitin
          Length = 609

 Score = 27.3 bits (59), Expect = 1.9,   Method: Compositional matrix adjust.
 Identities = 21/55 (38%), Positives = 28/55 (50%), Gaps = 7/55 (12%)

Query: 1  MQLHVRGLN--TQILEVRPEDSIHDVKRMLAEAESI--DESVALSLWCEGKPLAD 51
          MQ+ V+ L   T  LEV P D+I +VK  + + E I  D+     L   GK L D
Sbjct: 1  MQIFVKTLTGKTITLEVEPSDTIENVKAKIQDKEGIPPDQQ---RLIFAGKQLED 52


 Score = 27.3 bits (59), Expect = 1.9,   Method: Compositional matrix adjust.
 Identities = 21/55 (38%), Positives = 28/55 (50%), Gaps = 7/55 (12%)

Query: 1   MQLHVRGLN--TQILEVRPEDSIHDVKRMLAEAESI--DESVALSLWCEGKPLAD 51
           MQ+ V+ L   T  LEV P D+I +VK  + + E I  D+     L   GK L D
Sbjct: 77  MQIFVKTLTGKTITLEVEPSDTIENVKAKIQDKEGIPPDQQ---RLIFAGKQLED 128


 Score = 27.3 bits (59), Expect = 1.9,   Method: Compositional matrix adjust.
 Identities = 21/55 (38%), Positives = 28/55 (50%), Gaps = 7/55 (12%)

Query: 1   MQLHVRGLN--TQILEVRPEDSIHDVKRMLAEAESI--DESVALSLWCEGKPLAD 51
           MQ+ V+ L   T  LEV P D+I +VK  + + E I  D+     L   GK L D
Sbjct: 153 MQIFVKTLTGKTITLEVEPSDTIENVKAKIQDKEGIPPDQQ---RLIFAGKQLED 204


 Score = 27.3 bits (59), Expect = 1.9,   Method: Compositional matrix adjust.
 Identities = 21/55 (38%), Positives = 28/55 (50%), Gaps = 7/55 (12%)

Query: 1   MQLHVRGLN--TQILEVRPEDSIHDVKRMLAEAESI--DESVALSLWCEGKPLAD 51
           MQ+ V+ L   T  LEV P D+I +VK  + + E I  D+     L   GK L D
Sbjct: 229 MQIFVKTLTGKTITLEVEPSDTIENVKAKIQDKEGIPPDQQ---RLIFAGKQLED 280


 Score = 27.3 bits (59), Expect = 1.9,   Method: Compositional matrix adjust.
 Identities = 21/55 (38%), Positives = 28/55 (50%), Gaps = 7/55 (12%)

Query: 1   MQLHVRGLN--TQILEVRPEDSIHDVKRMLAEAESI--DESVALSLWCEGKPLAD 51
           MQ+ V+ L   T  LEV P D+I +VK  + + E I  D+     L   GK L D
Sbjct: 305 MQIFVKTLTGKTITLEVEPSDTIENVKAKIQDKEGIPPDQQ---RLIFAGKQLED 356


 Score = 27.3 bits (59), Expect = 1.9,   Method: Compositional matrix adjust.
 Identities = 21/55 (38%), Positives = 28/55 (50%), Gaps = 7/55 (12%)

Query: 1   MQLHVRGLN--TQILEVRPEDSIHDVKRMLAEAESI--DESVALSLWCEGKPLAD 51
           MQ+ V+ L   T  LEV P D+I +VK  + + E I  D+     L   GK L D
Sbjct: 381 MQIFVKTLTGKTITLEVEPSDTIENVKAKIQDKEGIPPDQQ---RLIFAGKQLED 432


 Score = 27.3 bits (59), Expect = 1.9,   Method: Compositional matrix adjust.
 Identities = 21/55 (38%), Positives = 28/55 (50%), Gaps = 7/55 (12%)

Query: 1   MQLHVRGLN--TQILEVRPEDSIHDVKRMLAEAESI--DESVALSLWCEGKPLAD 51
           MQ+ V+ L   T  LEV P D+I +VK  + + E I  D+     L   GK L D
Sbjct: 457 MQIFVKTLTGKTITLEVEPSDTIENVKAKIQDKEGIPPDQQ---RLIFAGKQLED 508


 Score = 27.3 bits (59), Expect = 1.9,   Method: Compositional matrix adjust.
 Identities = 21/55 (38%), Positives = 28/55 (50%), Gaps = 7/55 (12%)

Query: 1   MQLHVRGLN--TQILEVRPEDSIHDVKRMLAEAESI--DESVALSLWCEGKPLAD 51
           MQ+ V+ L   T  LEV P D+I +VK  + + E I  D+     L   GK L D
Sbjct: 533 MQIFVKTLTGKTITLEVEPSDTIENVKAKIQDKEGIPPDQQ---RLIFAGKQLED 584


==> AAEL003877-RA ubiquitin
          Length = 761

 Score = 27.3 bits (59), Expect = 1.9,   Method: Compositional matrix adjust.
 Identities = 21/55 (38%), Positives = 28/55 (50%), Gaps = 7/55 (12%)

Query: 1  MQLHVRGLN--TQILEVRPEDSIHDVKRMLAEAESI--DESVALSLWCEGKPLAD 51
          MQ+ V+ L   T  LEV P D+I +VK  + + E I  D+     L   GK L D
Sbjct: 1  MQIFVKTLTGKTITLEVEPSDTIENVKAKIQDKEGIPPDQQ---RLIFAGKQLED 52


 Score = 27.3 bits (59), Expect = 1.9,   Method: Compositional matrix adjust.
 Identities = 21/55 (38%), Positives = 28/55 (50%), Gaps = 7/55 (12%)

Query: 1   MQLHVRGLN--TQILEVRPEDSIHDVKRMLAEAESI--DESVALSLWCEGKPLAD 51
           MQ+ V+ L   T  LEV P D+I +VK  + + E I  D+     L   GK L D
Sbjct: 77  MQIFVKTLTGKTITLEVEPSDTIENVKAKIQDKEGIPPDQQ---RLIFAGKQLED 128


 Score = 27.3 bits (59), Expect = 1.9,   Method: Compositional matrix adjust.
 Identities = 21/55 (38%), Positives = 28/55 (50%), Gaps = 7/55 (12%)

Query: 1   MQLHVRGLN--TQILEVRPEDSIHDVKRMLAEAESI--DESVALSLWCEGKPLAD 51
           MQ+ V+ L   T  LEV P D+I +VK  + + E I  D+     L   GK L D
Sbjct: 153 MQIFVKTLTGKTITLEVEPSDTIENVKAKIQDKEGIPPDQQ---RLIFAGKQLED 204


 Score = 27.3 bits (59), Expect = 1.9,   Method: Compositional matrix adjust.
 Identities = 21/55 (38%), Positives = 28/55 (50%), Gaps = 7/55 (12%)

Query: 1   MQLHVRGLN--TQILEVRPEDSIHDVKRMLAEAESI--DESVALSLWCEGKPLAD 51
           MQ+ V+ L   T  LEV P D+I +VK  + + E I  D+     L   GK L D
Sbjct: 229 MQIFVKTLTGKTITLEVEPSDTIENVKAKIQDKEGIPPDQQ---RLIFAGKQLED 280


 Score = 27.3 bits (59), Expect = 1.9,   Method: Compositional matrix adjust.
 Identities = 21/55 (38%), Positives = 28/55 (50%), Gaps = 7/55 (12%)

Query: 1   MQLHVRGLN--TQILEVRPEDSIHDVKRMLAEAESI--DESVALSLWCEGKPLAD 51
           MQ+ V+ L   T  LEV P D+I +VK  + + E I  D+     L   GK L D
Sbjct: 305 MQIFVKTLTGKTITLEVEPSDTIENVKAKIQDKEGIPPDQQ---RLIFAGKQLED 356


 Score = 27.3 bits (59), Expect = 1.9,   Method: Compositional matrix adjust.
 Identities = 21/55 (38%), Positives = 28/55 (50%), Gaps = 7/55 (12%)

Query: 1   MQLHVRGLN--TQILEVRPEDSIHDVKRMLAEAESI--DESVALSLWCEGKPLAD 51
           MQ+ V+ L   T  LEV P D+I +VK  + + E I  D+     L   GK L D
Sbjct: 381 MQIFVKTLTGKTITLEVEPSDTIENVKAKIQDKEGIPPDQQ---RLIFAGKQLED 432


 Score = 27.3 bits (59), Expect = 1.9,   Method: Compositional matrix adjust.
 Identities = 21/55 (38%), Positives = 28/55 (50%), Gaps = 7/55 (12%)

Query: 1   MQLHVRGLN--TQILEVRPEDSIHDVKRMLAEAESI--DESVALSLWCEGKPLAD 51
           MQ+ V+ L   T  LEV P D+I +VK  + + E I  D+     L   GK L D
Sbjct: 457 MQIFVKTLTGKTITLEVEPSDTIENVKAKIQDKEGIPPDQQ---RLIFAGKQLED 508


 Score = 27.3 bits (59), Expect = 1.9,   Method: Compositional matrix adjust.
 Identities = 21/55 (38%), Positives = 28/55 (50%), Gaps = 7/55 (12%)

Query: 1   MQLHVRGLN--TQILEVRPEDSIHDVKRMLAEAESI--DESVALSLWCEGKPLAD 51
           MQ+ V+ L   T  LEV P D+I +VK  + + E I  D+     L   GK L D
Sbjct: 533 MQIFVKTLTGKTITLEVEPSDTIENVKAKIQDKEGIPPDQQ---RLIFAGKQLED 584


 Score = 27.3 bits (59), Expect = 1.9,   Method: Compositional matrix adjust.
 Identities = 21/55 (38%), Positives = 28/55 (50%), Gaps = 7/55 (12%)

Query: 1   MQLHVRGLN--TQILEVRPEDSIHDVKRMLAEAESI--DESVALSLWCEGKPLAD 51
           MQ+ V+ L   T  LEV P D+I +VK  + + E I  D+     L   GK L D
Sbjct: 609 MQIFVKTLTGKTITLEVEPSDTIENVKAKIQDKEGIPPDQQ---RLIFAGKQLED 660


 Score = 27.3 bits (59), Expect = 1.9,   Method: Compositional matrix adjust.
 Identities = 21/55 (38%), Positives = 28/55 (50%), Gaps = 7/55 (12%)

Query: 1   MQLHVRGLN--TQILEVRPEDSIHDVKRMLAEAESI--DESVALSLWCEGKPLAD 51
           MQ+ V+ L   T  LEV P D+I +VK  + + E I  D+     L   GK L D
Sbjct: 685 MQIFVKTLTGKTITLEVEPSDTIENVKAKIQDKEGIPPDQQ---RLIFAGKQLED 736


==> AAEL000795-RA ubiquitin
          Length = 305

 Score = 27.3 bits (59), Expect = 2.0,   Method: Compositional matrix adjust.
 Identities = 15/36 (41%), Positives = 21/36 (58%), Gaps = 2/36 (5%)

Query: 1  MQLHVRGLN--TQILEVRPEDSIHDVKRMLAEAESI 34
          MQ+ V+ L   T  LEV P D+I +VK  + + E I
Sbjct: 1  MQIFVKTLTGKTITLEVEPSDTIENVKAKIQDKEGI 36


 Score = 27.3 bits (59), Expect = 2.0,   Method: Compositional matrix adjust.
 Identities = 15/36 (41%), Positives = 21/36 (58%), Gaps = 2/36 (5%)

Query: 1   MQLHVRGLN--TQILEVRPEDSIHDVKRMLAEAESI 34
           MQ+ V+ L   T  LEV P D+I +VK  + + E I
Sbjct: 77  MQIFVKTLTGKTITLEVEPSDTIENVKAKIQDKEGI 112


 Score = 27.3 bits (59), Expect = 2.0,   Method: Compositional matrix adjust.
 Identities = 15/36 (41%), Positives = 21/36 (58%), Gaps = 2/36 (5%)

Query: 1   MQLHVRGLN--TQILEVRPEDSIHDVKRMLAEAESI 34
           MQ+ V+ L   T  LEV P D+I +VK  + + E I
Sbjct: 153 MQIFVKTLTGKTITLEVEPSDTIENVKAKIQDKEGI 188


 Score = 27.3 bits (59), Expect = 2.0,   Method: Compositional matrix adjust.
 Identities = 15/36 (41%), Positives = 21/36 (58%), Gaps = 2/36 (5%)

Query: 1   MQLHVRGLN--TQILEVRPEDSIHDVKRMLAEAESI 34
           MQ+ V+ L   T  LEV P D+I +VK  + + E I
Sbjct: 229 MQIFVKTLTGKTITLEVEPSDTIENVKAKIQDKEGI 264


==> AAEL001477-RA laminin alpha-1, 2 chain
          Length = 3138

 Score = 26.9 bits (58), Expect = 2.6,   Method: Composition-based stats.
 Identities = 18/59 (30%), Positives = 28/59 (47%), Gaps = 5/59 (8%)

Query: 61   PELDVTVGLLGGKVHGSLARAGKVKGQTPKVEKKEKKKKKTGRAKRRIQYNRRFSSVVQ 119
            PE D   G+    V  SL+   K K +  +VEK +K + +  R      +N  FS+ +Q
Sbjct: 2087 PEWDTKFGMAEENVSQSLSNILKAKKELSRVEKLDKIQSEKFRT-----WNASFSAQLQ 2140


==> AAEL000047-RA conserved hypothetical protein
          Length = 564

 Score = 26.2 bits (56), Expect = 4.0,   Method: Composition-based stats.
 Identities = 14/49 (28%), Positives = 25/49 (51%), Gaps = 1/49 (2%)

Query: 8   LNTQILE-VRPEDSIHDVKRMLAEAESIDESVALSLWCEGKPLADEQFV 55
           LNT+ ++ +R   +I ++ R+L      DE    + W +G P   EQ +
Sbjct: 64  LNTEFMDSLRKHPAIQEIPRLLLVDPRDDEIDLWTHWYKGNPEEAEQLI 112
