# Supplementary material for: The salivary gland transcriptome of the neotropical malaria vector Anopheles darlingi reveals accelerated evolution of genes relevant to hematophagy
Source: BMC Genomics. 2009 Jan 29;10:57. doi: 10.1186/1471-2164-10-57 (PMC2644710; doi:10.1186/1471-2164-10-57)
Supplement: Additional file 2 — Annotated sialotranscriptome of An. darlingi female mosquitoes. Hyperlinked Excel spreadsheet with deducted protein sequences. See description above. [file 1471-2164-10-57-S2.zip › links/AEGY-PEP/AD-24-AEGY-PEP.txt]

>AD-24

AAEL010228-RA conserved hypothetical protein                           82   2e-016
AAEL010235-RA conserved hypothetical protein                           67   6e-012
AAEL010231-RA conserved hypothetical protein                           60   1e-009
AAEL013532-RA hypothetical protein                                     42   2e-004
AAEL013532-RB hypothetical protein                                     40   7e-004
AAEL004320-RA WOC protein, putative                                    26      14


==> AAEL010228-RA conserved hypothetical protein
          Length = 215

 Score = 81.6 bits (200), Expect = 2e-016,   Method: Compositional matrix adjust.
 Identities = 66/232 (28%), Positives = 112/232 (48%), Gaps = 19/232 (8%)

Query: 1   MKFYLLLASTLCLALIVTARPNEDTTEDGSSDTTGDEDGDPSDDPRGDTPEDTTDAGDAD 60
           MK+ L     L L  ++  RP            T ++DG  S++P+      + +   A 
Sbjct: 1   MKYLLTFLMALSLVNLMLTRP------------TPEDDGGTSEEPQTQETTGSDEKNGAS 48

Query: 61  TSDGHDLLTSDDEVEGYGGESGDGDGTAESKDDAESDDGEGGSGEGGKGGAGGKESRRNT 120
                D  +  D+VE    E GD D TA+ +DD ES DGEG S +  K     K   R T
Sbjct: 49  EEPNADDASKPDDVE----EKGDDD-TAKKEDDGESKDGEG-SEKSDKEKGEPKNDPRET 102

Query: 121 YRQVHKLLKKVMKVDVKDKYLKSFIVARLQERLMNPTIDLVSTIEKYSKIKECFSSVEKD 180
           Y +V + L ++   +V+D + +S + A +Q  L NP +D++ +   +SKI +CF S+  D
Sbjct: 103 YNKVIEQLDQIKVDNVEDGHERSELAADIQRYLRNPIVDVIGSAGDFSKIAKCFKSMVGD 162

Query: 181 TKELVKESEKSYKECAEDK-RNTHCGSEGTRDLDEGLIDLEQELSDCIVEKR 231
            K+ ++E  K +KEC   K  N +  S+    + + +  +  +++ C+   R
Sbjct: 163 AKKAIEEDVKGFKECTAKKDSNAYQCSQDRSTVQDKIAKMSSKIASCVASNR 214


==> AAEL010235-RA conserved hypothetical protein
          Length = 273

 Score = 67.0 bits (162), Expect = 6e-012,   Method: Compositional matrix adjust.
 Identities = 38/114 (33%), Positives = 62/114 (54%), Gaps = 2/114 (1%)

Query: 119 NTYRQVHKLLKKVMKVD-VKDKYLKSFIVARLQERLMNPTIDLVSTIEKYSKIKECFSSV 177
           +TYRQV  LL K  KVD ++ +YL+S +   LQ  +  P ++ +  I  YSKI+ CF S+
Sbjct: 158 DTYRQVVALLDKDTKVDHIQSEYLRSALNNDLQSEVRVPVVEAIGRIGDYSKIQGCFKSM 217

Query: 178 EKDTKELVKESEKSYKECAEDKRNTH-CGSEGTRDLDEGLIDLEQELSDCIVEK 230
            KD K+++ E EK +K C   K++ + C  +        L  +  ++  C+  K
Sbjct: 218 GKDVKKVISEEEKKFKSCMSKKKSEYQCSEDSFAAAKSKLSPITSKIKSCVSSK 271


==> AAEL010231-RA conserved hypothetical protein
          Length = 158

 Score = 59.7 bits (143), Expect = 1e-009,   Method: Compositional matrix adjust.
 Identities = 34/97 (35%), Positives = 54/97 (55%), Gaps = 5/97 (5%)

Query: 109 GGAGGKESRRNTYRQVHKLLKK---VMKVDVKDKYLKSFIVARLQERLMNPTIDLVSTIE 165
           G   GK  RR+T  +V+++L K   V K+D  + +L++F+   LQ  L  P  D +  I 
Sbjct: 31  GECSGKHDRRSTCNKVNEMLNKNTDVHKID--NAFLRTFLDNNLQSHLRVPVADAIGFIS 88

Query: 166 KYSKIKECFSSVEKDTKELVKESEKSYKECAEDKRNT 202
            +SKI  CF+S+  + K++V E  KS+  C   K +T
Sbjct: 89  NFSKIACCFTSMGPEVKKIVDEKLKSFTSCKSSKDST 125


==> AAEL013532-RA hypothetical protein
          Length = 283

 Score = 42.0 bits (97), Expect = 2e-004,   Method: Compositional matrix adjust.
 Identities = 35/115 (30%), Positives = 53/115 (46%), Gaps = 7/115 (6%)

Query: 118 RNTYRQVHKLLKK--VMKVDVKDKYLKSFIVARLQERLMNPTIDLVSTIEKYSKIKECFS 175
           R TY ++ KL  K  +  VD K +    + +  L+  L+     L S I+ YSKIK CFS
Sbjct: 172 RKTYDEMMKLFNKTTLAGVDPKIRANADYYLHHLKMNLL----VLTSNIQDYSKIKTCFS 227

Query: 176 SVEKDTKELVKESEKSYKECAEDKRNTHCGSEGTRDLDEGLIDLEQELSDCIVEK 230
           +    T++L       Y  C      T C S       +GL +LE   ++CI ++
Sbjct: 228 NFLSRTQQLRDYMSYHYDSCKGHYEQT-CNSNTLVSYQDGLNELEYMTAECIRQR 281


==> AAEL013532-RB hypothetical protein
          Length = 220

 Score = 40.0 bits (92), Expect = 7e-004,   Method: Compositional matrix adjust.
 Identities = 35/115 (30%), Positives = 53/115 (46%), Gaps = 7/115 (6%)

Query: 118 RNTYRQVHKLLKK--VMKVDVKDKYLKSFIVARLQERLMNPTIDLVSTIEKYSKIKECFS 175
           R TY ++ KL  K  +  VD K +    + +  L+  L+     L S I+ YSKIK CFS
Sbjct: 109 RKTYDEMMKLFNKTTLAGVDPKIRANADYYLHHLKMNLL----VLTSNIQDYSKIKTCFS 164

Query: 176 SVEKDTKELVKESEKSYKECAEDKRNTHCGSEGTRDLDEGLIDLEQELSDCIVEK 230
           +    T++L       Y  C      T C S       +GL +LE   ++CI ++
Sbjct: 165 NFLSRTQQLRDYMSYHYDSCKGHYEQT-CNSNTLVSYQDGLNELEYMTAECIRQR 218


==> AAEL004320-RA WOC protein, putative
          Length = 1642

 Score = 25.8 bits (55), Expect =    14,   Method: Compositional matrix adjust.
 Identities = 24/78 (30%), Positives = 35/78 (44%), Gaps = 1/78 (1%)

Query: 34  TGDEDGDPSDDPRGDTPEDTTDAGDADTSDGHDLLTSDDEVEGYGGESGDGDGTAESKDD 93
           TG +DGD S  P  DT ++  ++   DT D  + +  D+      G  GD    +E  DD
Sbjct: 95  TGKDDGD-SFAPTLDTVQEKGESQYVDTEDVKEPVKEDESSRPGSGTGGDKVNESELLDD 153

Query: 94  AESDDGEGGSGEGGKGGA 111
            E  + E      G+ GA
Sbjct: 154 IEMTNVEENQHREGEEGA 171
