# Supplementary material for: The salivary gland transcriptome of the neotropical malaria vector Anopheles darlingi reveals accelerated evolution of genes relevant to hematophagy
Source: BMC Genomics. 2009 Jan 29;10:57. doi: 10.1186/1471-2164-10-57 (PMC2644710; doi:10.1186/1471-2164-10-57)
Supplement: Additional file 2 — Annotated sialotranscriptome of An. darlingi female mosquitoes. Hyperlinked Excel spreadsheet with deducted protein sequences. See description above. [file 1471-2164-10-57-S2.zip › links/AEGY-PEP/AD-240-AEGY-PEP.txt]

>AD-240

AAEL009151-RA 30S ribosomal protein S8                                260   1e-070
AAEL009151-RB 30S ribosomal protein S8                                260   1e-070
AAEL011764-RA prophenoloxidase                                         28   1.5  
AAEL007500-RA conserved hypothetical protein                           27   1.8  
AAEL010857-RA hypothetical protein                                     26   4.3  
AAEL013899-RA protease m1 zinc metalloprotease                         25   9.1  
AAEL000572-RA amp dependent ligase                                     24      18
AAEL008773-RA laminin A chain, putative                                24      19
AAEL007157-RA conserved hypothetical protein                           23      25
AAEL003212-RA protease m1 zinc metalloprotease                         23      27
AAEL013291-RA conserved hypothetical protein                           23      27
AAEL015177-RA citron ser/thr kinase                                    23      29
AAEL011879-RA citron ser/thr kinase                                    23      30
AAEL006242-RA beta chain spectrin                                      23      31
AAEL005334-RA titin                                                    23      36
AAEL012362-RA wd-repeat protein                                        23      38
AAEL009447-RA wd-repeat protein                                        23      38
AAEL004972-RB hypothetical protein                                     23      41
AAEL004972-RA hypothetical protein                                     23      41
AAEL002113-RA 3-oxoacyl-[acyl-carrier-protein] synthase                23      42
AAEL014544-RA prophenoloxidase                                         23      45
AAEL013155-RA conserved hypothetical protein                           22      47
AAEL009383-RA crooked neck protein                                     22      47
AAEL007898-RA calmin                                                   22      47
AAEL002390-RA zinc finger protein                                      22      49


==> AAEL009151-RA 30S ribosomal protein S8
          Length = 130

 Score =  260 bits (664), Expect = 1e-070,   Method: Compositional matrix adjust.
 Identities = 127/130 (97%), Positives = 128/130 (98%)

Query: 1   MVRISVLADALKCINNAEKRGKRQVLIRPNSKVVIKFLTVMMKHGYIGEFEIVDDHRSGK 60
           MVRISVLADALKCINNAEKRGKRQVLIRPNSKVVIKFLTVMMKHGYIGEFEIVDDHRSGK
Sbjct: 1   MVRISVLADALKCINNAEKRGKRQVLIRPNSKVVIKFLTVMMKHGYIGEFEIVDDHRSGK 60

Query: 61  VVVNLTGRLNKAGIISPRFDVKLHDIERWTNDLLPSRQFGYVVLTTSGGIMDHEEARRKH 120
           VVVNLTGRLNKAGIISPRFDVK+ DIERWTN LLPSRQFGYVVLTTSGGIMDHEEARRKH
Sbjct: 61  VVVNLTGRLNKAGIISPRFDVKMDDIERWTNTLLPSRQFGYVVLTTSGGIMDHEEARRKH 120

Query: 121 LGGKILGYFF 130
           LGGKILGYFF
Sbjct: 121 LGGKILGYFF 130


==> AAEL009151-RB 30S ribosomal protein S8
          Length = 130

 Score =  260 bits (664), Expect = 1e-070,   Method: Compositional matrix adjust.
 Identities = 127/130 (97%), Positives = 128/130 (98%)

Query: 1   MVRISVLADALKCINNAEKRGKRQVLIRPNSKVVIKFLTVMMKHGYIGEFEIVDDHRSGK 60
           MVRISVLADALKCINNAEKRGKRQVLIRPNSKVVIKFLTVMMKHGYIGEFEIVDDHRSGK
Sbjct: 1   MVRISVLADALKCINNAEKRGKRQVLIRPNSKVVIKFLTVMMKHGYIGEFEIVDDHRSGK 60

Query: 61  VVVNLTGRLNKAGIISPRFDVKLHDIERWTNDLLPSRQFGYVVLTTSGGIMDHEEARRKH 120
           VVVNLTGRLNKAGIISPRFDVK+ DIERWTN LLPSRQFGYVVLTTSGGIMDHEEARRKH
Sbjct: 61  VVVNLTGRLNKAGIISPRFDVKMDDIERWTNTLLPSRQFGYVVLTTSGGIMDHEEARRKH 120

Query: 121 LGGKILGYFF 130
           LGGKILGYFF
Sbjct: 121 LGGKILGYFF 130


==> AAEL011764-RA prophenoloxidase
          Length = 689

 Score = 27.7 bits (60), Expect = 1.5,   Method: Composition-based stats.
 Identities = 15/47 (31%), Positives = 28/47 (59%), Gaps = 1/47 (2%)

Query: 80  DVKLHDIERWTNDLLPSRQFGYVVLTTSGGIMDHEEARRKHLGGKIL 126
           +V+++D+ERW + +L +   G+ VL T G  +  +E R   + G I+
Sbjct: 303 NVQVNDLERWRDRILEAIDQGF-VLDTQGNRITLDETRGIDILGDIV 348


==> AAEL007500-RA conserved hypothetical protein
          Length = 334

 Score = 27.3 bits (59), Expect = 1.8,   Method: Compositional matrix adjust.
 Identities = 18/67 (26%), Positives = 35/67 (52%), Gaps = 5/67 (7%)

Query: 10  ALKCINNAEKRGKRQVLIRPNSKVVIKFL-----TVMMKHGYIGEFEIVDDHRSGKVVVN 64
           AL+ + +  ++  R V +R ++K ++KFL     ++ +    I  F ++   R G + +N
Sbjct: 39  ALQMLRDWAEKNPRIVKVRMDAKFLLKFLRAKKFSIPLAQENIERFLLLRFIRDGNIFMN 98

Query: 65  LTGRLNK 71
           L  RL K
Sbjct: 99  LDCRLPK 105


==> AAEL010857-RA hypothetical protein
          Length = 1096

 Score = 25.8 bits (55), Expect = 4.3,   Method: Composition-based stats.
 Identities = 19/72 (26%), Positives = 33/72 (45%), Gaps = 9/72 (12%)

Query: 49  EFEIVDDHRSGKVVV---NLTGRLNKAGIISPRFDVKLHDIERWTNDLLPSRQFGYVVLT 105
           E  ++D  +S +V+     L G +   G++  +    L +  R      P+R+   V++T
Sbjct: 182 EVAVMDASQSEEVITFKRPLDGPVGDGGVLDIKKPKSLSEERR------PTREISSVIMT 235

Query: 106 TSGGIMDHEEAR 117
           TSG I    E R
Sbjct: 236 TSGFISPAREGR 247


==> AAEL013899-RA protease m1 zinc metalloprotease
          Length = 716

 Score = 25.0 bits (53), Expect = 9.1,   Method: Composition-based stats.
 Identities = 12/48 (25%), Positives = 24/48 (50%)

Query: 7   LADALKCINNAEKRGKRQVLIRPNSKVVIKFLTVMMKHGYIGEFEIVD 54
           L D+L C+ + E++G+    +   ++ V +FL  + +    G   I D
Sbjct: 586 LMDSLACVGSREEQGRVMAFLVEQNQKVDQFLEAVAEQSGSGIVSIFD 633


==> AAEL000572-RA amp dependent ligase
          Length = 723

 Score = 23.9 bits (50), Expect =    18,   Method: Compositional matrix adjust.
 Identities = 11/38 (28%), Positives = 18/38 (47%)

Query: 59  GKVVVNLTGRLNKAGIISPRFDVKLHDIERWTNDLLPS 96
           G  + N+ GR   A ++ P   V L  + +   + LPS
Sbjct: 618 GVEIPNMEGRAGMAAVLDPERQVDLTKLAQTLKETLPS 655


==> AAEL008773-RA laminin A chain, putative
          Length = 3701

 Score = 23.9 bits (50), Expect =    19,   Method: Composition-based stats.
 Identities = 11/23 (47%), Positives = 13/23 (56%)

Query: 68   RLNKAGIISPRFDVKLHDIERWT 90
            RLNK       FDVKL D+  W+
Sbjct: 2302 RLNKLMHSIGEFDVKLEDLYNWS 2324


==> AAEL007157-RA conserved hypothetical protein
          Length = 703

 Score = 23.5 bits (49), Expect =    25,   Method: Compositional matrix adjust.
 Identities = 11/34 (32%), Positives = 15/34 (44%)

Query: 60 KVVVNLTGRLNKAGIISPRFDVKLHDIERWTNDL 93
          K+  N  G +  AG   P  D +  DI  W  +L
Sbjct: 30 KLRYNTLGHMEVAGFADPHQDAQKPDISLWDANL 63


==> AAEL003212-RA protease m1 zinc metalloprotease
          Length = 698

 Score = 23.5 bits (49), Expect =    27,   Method: Composition-based stats.
 Identities = 12/48 (25%), Positives = 25/48 (52%)

Query: 7   LADALKCINNAEKRGKRQVLIRPNSKVVIKFLTVMMKHGYIGEFEIVD 54
           L ++L C+ + E++ +    +   ++ V +FL V+ + G  G   I D
Sbjct: 568 LMESLACVGSHEEQERVMAFLVEQNQKVDQFLEVVAEQGGSGIASIFD 615
