# Supplementary material for: The salivary gland transcriptome of the neotropical malaria vector Anopheles darlingi reveals accelerated evolution of genes relevant to hematophagy
Source: BMC Genomics. 2009 Jan 29;10:57. doi: 10.1186/1471-2164-10-57 (PMC2644710; doi:10.1186/1471-2164-10-57)
Supplement: Additional file 2 — Annotated sialotranscriptome of An. darlingi female mosquitoes. Hyperlinked Excel spreadsheet with deducted protein sequences. See description above. [file 1471-2164-10-57-S2.zip › links/AEGY-PEP/AD-241-AEGY-PEP.txt]

>AD-241

AAEL013583-RA 60S ribosomal protein L23                               280   2e-076
AAEL013097-RA 60S ribosomal protein L23                               280   2e-076
AAEL015006-RA 60S ribosomal protein L23                               280   2e-076
AAEL001688-RA hypothetical protein                                     27   3.6  
AAEL003647-RA g-protein coupled receptor                               25   7.4  
AAEL014699-RA abc transporter                                          25      14
AAEL002093-RA hypothetical protein                                     24      16
AAEL009881-RA dynein heavy chain                                       24      16
AAEL010004-RA conserved hypothetical protein                           24      18
AAEL005416-RA oxidase/peroxidase                                       24      18
AAEL010004-RB conserved hypothetical protein                           24      19
AAEL000067-RA hypothetical protein                                     24      20
AAEL007667-RA hypothetical protein                                     23      30
AAEL000996-RA conserved hypothetical protein                           23      31
AAEL009093-RA crumbs                                                   23      32
AAEL007904-RA cleavage and polyadenylation specificity factor          23      36
AAEL009203-RA glucose dehydrogenase                                    23      37
AAEL003801-RA 28S ribosomal protein S5                                 23      39
AAEL000987-RA 60S ribosomal protein L8                                 23      44
AAEL000289-RA conserved hypothetical protein                           23      45
AAEL005847-RA synaptic ras gtpase activating protein, syngap           23      45
AAEL004918-RA brat protein                                             23      45
AAEL006328-RA conserved hypothetical protein                           23      46
AAEL010704-RA clathrin coat assembly protein ap-1                      23      50
AAEL007124-RA clathrin coat assembly protein ap-1                      23      50


==> AAEL013583-RA 60S ribosomal protein L23
          Length = 140

 Score =  280 bits (715), Expect = 2e-076,   Method: Compositional matrix adjust.
 Identities = 140/140 (100%), Positives = 140/140 (100%)

Query: 1   MSKRGRGGSAGGKFRISLGLPVGAVINCADNTGAKNLYVIAVHGIRGRLNRLPAAGVGDM 60
           MSKRGRGGSAGGKFRISLGLPVGAVINCADNTGAKNLYVIAVHGIRGRLNRLPAAGVGDM
Sbjct: 1   MSKRGRGGSAGGKFRISLGLPVGAVINCADNTGAKNLYVIAVHGIRGRLNRLPAAGVGDM 60

Query: 61  FVATVKKGKPELRKKVMPAVVIRQRKPFRRRDGVFLYFEDNAGVIVNNKGEMKGSAITGP 120
           FVATVKKGKPELRKKVMPAVVIRQRKPFRRRDGVFLYFEDNAGVIVNNKGEMKGSAITGP
Sbjct: 61  FVATVKKGKPELRKKVMPAVVIRQRKPFRRRDGVFLYFEDNAGVIVNNKGEMKGSAITGP 120

Query: 121 VAKECADLWPRIASNAGSIA 140
           VAKECADLWPRIASNAGSIA
Sbjct: 121 VAKECADLWPRIASNAGSIA 140


==> AAEL013097-RA 60S ribosomal protein L23
          Length = 140

 Score =  280 bits (715), Expect = 2e-076,   Method: Compositional matrix adjust.
 Identities = 140/140 (100%), Positives = 140/140 (100%)

Query: 1   MSKRGRGGSAGGKFRISLGLPVGAVINCADNTGAKNLYVIAVHGIRGRLNRLPAAGVGDM 60
           MSKRGRGGSAGGKFRISLGLPVGAVINCADNTGAKNLYVIAVHGIRGRLNRLPAAGVGDM
Sbjct: 1   MSKRGRGGSAGGKFRISLGLPVGAVINCADNTGAKNLYVIAVHGIRGRLNRLPAAGVGDM 60

Query: 61  FVATVKKGKPELRKKVMPAVVIRQRKPFRRRDGVFLYFEDNAGVIVNNKGEMKGSAITGP 120
           FVATVKKGKPELRKKVMPAVVIRQRKPFRRRDGVFLYFEDNAGVIVNNKGEMKGSAITGP
Sbjct: 61  FVATVKKGKPELRKKVMPAVVIRQRKPFRRRDGVFLYFEDNAGVIVNNKGEMKGSAITGP 120

Query: 121 VAKECADLWPRIASNAGSIA 140
           VAKECADLWPRIASNAGSIA
Sbjct: 121 VAKECADLWPRIASNAGSIA 140


==> AAEL015006-RA 60S ribosomal protein L23
          Length = 140

 Score =  280 bits (715), Expect = 2e-076,   Method: Compositional matrix adjust.
 Identities = 140/140 (100%), Positives = 140/140 (100%)

Query: 1   MSKRGRGGSAGGKFRISLGLPVGAVINCADNTGAKNLYVIAVHGIRGRLNRLPAAGVGDM 60
           MSKRGRGGSAGGKFRISLGLPVGAVINCADNTGAKNLYVIAVHGIRGRLNRLPAAGVGDM
Sbjct: 1   MSKRGRGGSAGGKFRISLGLPVGAVINCADNTGAKNLYVIAVHGIRGRLNRLPAAGVGDM 60

Query: 61  FVATVKKGKPELRKKVMPAVVIRQRKPFRRRDGVFLYFEDNAGVIVNNKGEMKGSAITGP 120
           FVATVKKGKPELRKKVMPAVVIRQRKPFRRRDGVFLYFEDNAGVIVNNKGEMKGSAITGP
Sbjct: 61  FVATVKKGKPELRKKVMPAVVIRQRKPFRRRDGVFLYFEDNAGVIVNNKGEMKGSAITGP 120

Query: 121 VAKECADLWPRIASNAGSIA 140
           VAKECADLWPRIASNAGSIA
Sbjct: 121 VAKECADLWPRIASNAGSIA 140


==> AAEL001688-RA hypothetical protein
          Length = 704

 Score = 26.6 bits (57), Expect = 3.6,   Method: Composition-based stats.
 Identities = 12/34 (35%), Positives = 19/34 (55%)

Query: 67  KGKPELRKKVMPAVVIRQRKPFRRRDGVFLYFED 100
           K + E+ KKV+PA +  Q     + DG  L+ +D
Sbjct: 472 KARKEVSKKVVPAKLFEQFPFLAQPDGYTLFLDD 505


==> AAEL003647-RA g-protein coupled receptor
          Length = 446

 Score = 25.4 bits (54), Expect = 7.4,   Method: Composition-based stats.
 Identities = 10/25 (40%), Positives = 15/25 (60%)

Query: 112 MKGSAITGPVAKECADLWPRIASNA 136
           +K   I G +A+ C +LWP  AS +
Sbjct: 219 LKPIGIPGSLAQICTELWPSPASES 243


==> AAEL014699-RA abc transporter
          Length = 1480

 Score = 24.6 bits (52), Expect =    14,   Method: Composition-based stats.
 Identities = 10/17 (58%), Positives = 12/17 (70%)

Query: 38   YVIAVHGIRGRLNRLPA 54
            + IAVHG+R R   LPA
Sbjct: 1153 HTIAVHGLRKRYLSLPA 1169


==> AAEL002093-RA hypothetical protein
          Length = 730

 Score = 24.3 bits (51), Expect =    16,   Method: Composition-based stats.
 Identities = 10/20 (50%), Positives = 14/20 (70%)

Query: 105 IVNNKGEMKGSAITGPVAKE 124
           IVNNKGE K + ++   A+E
Sbjct: 126 IVNNKGEHKDTVLSSSYAEE 145


==> AAEL009881-RA dynein heavy chain
          Length = 4663

 Score = 24.3 bits (51), Expect =    16,   Method: Composition-based stats.
 Identities = 10/22 (45%), Positives = 16/22 (72%)

Query: 60  MFVATVKKGKPELRKKVMPAVV 81
           MF+ T+KK K E+R  ++P +V
Sbjct: 767 MFLNTIKKVKLEVRPLLLPQLV 788


==> AAEL010004-RA conserved hypothetical protein
          Length = 706

 Score = 24.3 bits (51), Expect =    18,   Method: Composition-based stats.
 Identities = 14/43 (32%), Positives = 20/43 (46%), Gaps = 2/43 (4%)

Query: 45  IRGRLNRLPAAGVGDMFVATVKKGKPELRKK--VMPAVVIRQR 85
           ++  +  +  A  GD  V  V KG PE  K   V P   +R+R
Sbjct: 540 LKDEIGAVARAAEGDELVGVVLKGLPETAKNRGVYPEDALRER 582


==> AAEL005416-RA oxidase/peroxidase
          Length = 1653

 Score = 24.3 bits (51), Expect =    18,   Method: Composition-based stats.
 Identities = 17/56 (30%), Positives = 27/56 (48%), Gaps = 8/56 (14%)

Query: 43  HGIRGRLN-RLPAAGVGDMFVATVKKGKPELRKKVMPAVVIRQRKPFRRRDGVFLY 97
           HGI+  +N R+P          T  K   +L + + PA  +R RK +R  D + L+
Sbjct: 453 HGIQPYMNWRIPCG-------LTPIKDWSDLDRVMGPASALRLRKAYRSVDDIDLF 501
