# Supplementary material for: The salivary gland transcriptome of the neotropical malaria vector Anopheles darlingi reveals accelerated evolution of genes relevant to hematophagy
Source: BMC Genomics. 2009 Jan 29;10:57. doi: 10.1186/1471-2164-10-57 (PMC2644710; doi:10.1186/1471-2164-10-57)
Supplement: Additional file 2 — Annotated sialotranscriptome of An. darlingi female mosquitoes. Hyperlinked Excel spreadsheet with deducted protein sequences. See description above. [file 1471-2164-10-57-S2.zip › links/AEGY-PEP/AD-242-AEGY-PEP.txt]

>AD-242

AAEL008103-RB 40S ribosomal protein S8                                354   1e-098
AAEL008103-RA 40S ribosomal protein S8                                301   8e-083
AAEL001048-RA short-chain dehydrogenase                                29   1.4  
AAEL002068-RA mitochondrial processing peptidase alpha subunit         28   3.1  
AAEL005148-RA conserved hypothetical protein                           28   3.5  
AAEL006436-RA phosphorylase b kinase beta, kpbb                        27   6.5  
AAEL013862-RA arginyl-tRNA synthetase                                  27   6.7  
AAEL010382-RA aldehyde oxidase                                         26      11
AAEL004386-RA peroxinectin                                             26      14
AAEL009172-RA ubiquitin ligase E3 alpha                                25      17
AAEL003684-RA ku P80 dna helicase                                      25      20
AAEL001169-RA ribosome biogenesis protein bop1 (block of prolife...    25      20
AAEL008574-RA acyl-CoA oxidase                                         25      21
AAEL013233-RA PIWI                                                     25      29
AAEL006163-RA aldehyde oxidase                                         25      30
AAEL007225-RA dynein heavy chain                                       24      35
AAEL005066-RA lysosomal trafficking regulator                          24      35
AAEL010349-RA tRNA (guanine-N2-)-methyltransferase, putative           24      41
AAEL013526-RA conserved hypothetical protein                           24      45
AAEL000467-RA mitochondrial ribosomal protein, L49, putative           24      48
AAEL011578-RA serine/threonine protein kinase                          24      50
AAEL014048-RA hypothetical protein                                     24      51
AAEL008557-RA conserved hypothetical protein                           23      65
AAEL006834-RA glutamate semialdehyde dehydrogenase                     23      71
AAEL004618-RA hypothetical protein                                     23      76


==> AAEL008103-RB 40S ribosomal protein S8
          Length = 206

 Score =  354 bits (909), Expect = 1e-098,   Method: Compositional matrix adjust.
 Identities = 180/197 (91%), Positives = 189/197 (95%)

Query: 1   MGISRDSYHKRRATGGKKAAIRKKRKYELGRPAANTKIGATRVHFVRTRGGNRKFRALRL 60
           MGISRDSYHKRRATGGKKAAIRKKRKYELGRPAANTKIGATRVHFVRTRGGNRKFRALRL
Sbjct: 1   MGISRDSYHKRRATGGKKAAIRKKRKYELGRPAANTKIGATRVHFVRTRGGNRKFRALRL 60

Query: 61  DAGNFAWASEGMARKCRIIDVVYNASNNELIRTKTLVKNAIIVIDAAPFRQWYESHYLLP 120
           DAGNFAWASEG ARK RIIDVVYNASNNEL+RTKTLVKNAIIVIDA PFRQWYESHYLLP
Sbjct: 61  DAGNFAWASEGTARKARIIDVVYNASNNELVRTKTLVKNAIIVIDATPFRQWYESHYLLP 120

Query: 121 LGKKREVKAGEEDVISKQRSKHALKKFTKRQKTAKLEPALEEQFTSGRLLAAIASRPGQC 180
           LGKKREVKAGEEDV++K+RSK  +KK+ KRQKTAKL+PALEEQF +GRLLA+IASRPGQ 
Sbjct: 121 LGKKREVKAGEEDVLAKKRSKRVMKKYVKRQKTAKLDPALEEQFNAGRLLASIASRPGQS 180

Query: 181 GRADGYILEGKELEFYL 197
           GRADGYILEGKELEFYL
Sbjct: 181 GRADGYILEGKELEFYL 197


==> AAEL008103-RA 40S ribosomal protein S8
          Length = 173

 Score =  301 bits (772), Expect = 8e-083,   Method: Compositional matrix adjust.
 Identities = 155/170 (91%), Positives = 163/170 (95%)

Query: 1   MGISRDSYHKRRATGGKKAAIRKKRKYELGRPAANTKIGATRVHFVRTRGGNRKFRALRL 60
           MGISRDSYHKRRATGGKKAAIRKKRKYELGRPAANTKIGATRVHFVRTRGGNRKFRALRL
Sbjct: 1   MGISRDSYHKRRATGGKKAAIRKKRKYELGRPAANTKIGATRVHFVRTRGGNRKFRALRL 60

Query: 61  DAGNFAWASEGMARKCRIIDVVYNASNNELIRTKTLVKNAIIVIDAAPFRQWYESHYLLP 120
           DAGNFAWASEG ARK RIIDVVYNASNNEL+RTKTLVKNAIIVIDA PFRQWYESHYLLP
Sbjct: 61  DAGNFAWASEGTARKARIIDVVYNASNNELVRTKTLVKNAIIVIDATPFRQWYESHYLLP 120

Query: 121 LGKKREVKAGEEDVISKQRSKHALKKFTKRQKTAKLEPALEEQFTSGRLL 170
           LGKKREVKAGEEDV++K+RSK  +KK+ KRQKTAKL+PALEEQF +GRLL
Sbjct: 121 LGKKREVKAGEEDVLAKKRSKRVMKKYVKRQKTAKLDPALEEQFNAGRLL 170


==> AAEL001048-RA short-chain dehydrogenase
          Length = 330

 Score = 28.9 bits (63), Expect = 1.4,   Method: Compositional matrix adjust.
 Identities = 17/51 (33%), Positives = 30/51 (58%), Gaps = 5/51 (9%)

Query: 94  KTLVKNAIIVIDAAPFRQWYESHYLLPLGKKREVKAGEEDVISKQRSKHAL 144
           +T V++A +++D   F  +Y + YLLP     ++KA +E +I    S+ AL
Sbjct: 135 ETSVEDAKLMMDVNYFATFYPTRYLLP-----KMKAAKEGIIVITASQAAL 180


==> AAEL002068-RA mitochondrial processing peptidase alpha subunit
          Length = 546

 Score = 27.7 bits (60), Expect = 3.1,   Method: Compositional matrix adjust.
 Identities = 17/45 (37%), Positives = 24/45 (53%), Gaps = 4/45 (8%)

Query: 102 IVIDAAP-FRQWYES---HYLLPLGKKREVKAGEEDVISKQRSKH 142
           +VID+ P +   Y S   H+L  L  +     GE+DVI K+  KH
Sbjct: 109 VVIDSGPRYEMAYPSGVSHFLEKLAFQSTQSFGEKDVIFKELEKH 153


==> AAEL005148-RA conserved hypothetical protein
          Length = 436

 Score = 27.7 bits (60), Expect = 3.5,   Method: Compositional matrix adjust.
 Identities = 12/31 (38%), Positives = 15/31 (48%)

Query: 61 DAGNFAWASEGMARKCRIIDVVYNASNNELI 91
          D  NF WA  G  R    +D  Y   +N+LI
Sbjct: 56 DDWNFYWAGTGTCRNIFSVDSGYRMHDNQLI 86


==> AAEL006436-RA phosphorylase b kinase beta, kpbb
          Length = 1069

 Score = 26.6 bits (57), Expect = 6.5,   Method: Composition-based stats.
 Identities = 12/47 (25%), Positives = 23/47 (48%)

Query: 123 KKREVKAGEEDVISKQRSKHALKKFTKRQKTAKLEPALEEQFTSGRL 169
           + R V   + +VI + R K   K+F++    ++LE      +T G +
Sbjct: 301 EDRLVDLTKNNVIKRLRGKKGFKRFSRDGYLSRLEDKTRRYYTKGEI 347


==> AAEL013862-RA arginyl-tRNA synthetase
          Length = 557

 Score = 26.6 bits (57), Expect = 6.7,   Method: Compositional matrix adjust.
 Identities = 22/80 (27%), Positives = 35/80 (43%), Gaps = 7/80 (8%)

Query: 28  ELGRPAANTKIGAT--RVHFVRTRGGNRKFRALRLDAGNFAWASEGMARKCRIIDVVYNA 85
           ++G P A+  +     RVH + TR GN  F +  LD        + + +    +DV+ N 
Sbjct: 338 QMGLPYASDIVHVKFGRVHGMSTRKGNAVFLSDILDEAEALMRHKQVKKSTTKVDVINNP 397

Query: 86  SNNELIRTKTLVKNAIIVID 105
                  T TL   A++V D
Sbjct: 398 E-----VTSTLGTTAVVVND 412


==> AAEL010382-RA aldehyde oxidase
          Length = 1268

 Score = 25.8 bits (55), Expect =    11,   Method: Composition-based stats.
 Identities = 16/43 (37%), Positives = 24/43 (55%), Gaps = 3/43 (6%)

Query: 60  LDAGNFAWASEGMARKCRIIDVVYNASNNELIRTKTLVKNAII 102
           L AGN A    G+ R+C  + V  + S+ E +R+ +L  N II
Sbjct: 241 LVAGNTA---HGVYRRCDKLQVFVDVSSIEELRSNSLGNNLII 280


==> AAEL004386-RA peroxinectin
          Length = 790

 Score = 25.8 bits (55), Expect =    14,   Method: Composition-based stats.
 Identities = 22/64 (34%), Positives = 29/64 (45%), Gaps = 8/64 (12%)

Query: 27  YELGRPAANTKIGATRVHFVRTRGGNRKFRALRLDAGNFAWASEGMARKCRII------D 80
           YE G    N  +G T VH +  R  NR   A+ L   N  W  E + ++ R I      +
Sbjct: 441 YEGGDIRTNQLLGLTMVHTLFMREHNR--LAVGLSKINPHWDDERLYQEARRILIAEYQN 498

Query: 81  VVYN 84
           VVYN
Sbjct: 499 VVYN 502


==> AAEL009172-RA ubiquitin ligase E3 alpha
          Length = 2550

 Score = 25.4 bits (54), Expect =    17,   Method: Composition-based stats.
 Identities = 11/33 (33%), Positives = 17/33 (51%)

Query: 137  KQRSKHALKKFTKRQKTAKLEPALEEQFTSGRL 169
            ++   +A  KF +R K   + P LEE   S R+
Sbjct: 1716 EESGNYAFLKFIERSKKMNIFPMLEELVNSARV 1748
