# Supplementary material for: The salivary gland transcriptome of the neotropical malaria vector Anopheles darlingi reveals accelerated evolution of genes relevant to hematophagy
Source: BMC Genomics. 2009 Jan 29;10:57. doi: 10.1186/1471-2164-10-57 (PMC2644710; doi:10.1186/1471-2164-10-57)
Supplement: Additional file 2 — Annotated sialotranscriptome of An. darlingi female mosquitoes. Hyperlinked Excel spreadsheet with deducted protein sequences. See description above. [file 1471-2164-10-57-S2.zip › links/AEGY-PEP/AD-243-AEGY-PEP.txt]

>AD-243

AAEL006860-RA ribosomal protein S28, putative                         123   1e-029
AAEL010964-RA conserved hypothetical protein                           25   5.2  
AAEL003613-RA conserved hypothetical protein                           25   7.2  
AAEL009814-RA autophagy protein                                        24      12
AAEL003724-RA conserved hypothetical protein                           24      13
AAEL013149-RA conserved hypothetical protein                           24      13
AAEL003442-RA conserved hypothetical protein                           23      17
AAEL006947-RA tachykinin receptor                                      23      19
AAEL002306-RA hect E3 ubiquitin ligase                                 23      23
AAEL001494-RA conserved hypothetical protein                           23      24
AAEL011652-RA conserved hypothetical protein                           23      28
AAEL005539-RA conserved hypothetical protein                           23      30
AAEL002192-RA M12 mutant protein precursor, putative                   23      31
AAEL003365-RB fumarylacetoacetate hydrolase                            23      31
AAEL003365-RA fumarylacetoacetate hydrolase                            22      33
AAEL008572-RA RNA-binding protein, putative                            22      38
AAEL005849-RA synaptic vesicle protein                                 22      39
AAEL002414-RA sidestep protein                                         22      41
AAEL011552-RA hypothetical protein                                     22      44
AAEL014890-RA cytochrome P450                                          22      48
AAEL011705-RA conserved hypothetical protein                           22      50
AAEL000034-RA meiotic recombination repair protein 11 (mre11)          22      62
AAEL010595-RA meiotic recombination repair protein 11 (mre11)          22      63
AAEL014679-RA conserved hypothetical protein                           21      81
AAEL004148-RA heat shock protein 70 (hsp70)-interacting protein        21      84


==> AAEL006860-RA ribosomal protein S28, putative
          Length = 65

 Score =  123 bits (308), Expect = 1e-029,   Method: Compositional matrix adjust.
 Identities = 61/65 (93%), Positives = 63/65 (96%)

Query: 1  MDKTFVLARVTKVLGRTGSQGQCTQVKVEFISEQNRQIIRNVKGPVREGDVLTLLESERE 60
          MDK+ VLARV KVLGRTGSQGQCTQVKVEFISEQNRQIIRNVKGPVREGD+LTLLESERE
Sbjct: 1  MDKSVVLARVVKVLGRTGSQGQCTQVKVEFISEQNRQIIRNVKGPVREGDILTLLESERE 60

Query: 61 ARRLR 65
          ARRLR
Sbjct: 61 ARRLR 65


==> AAEL010964-RA conserved hypothetical protein
          Length = 289

 Score = 25.0 bits (53), Expect = 5.2,   Method: Composition-based stats.
 Identities = 16/50 (32%), Positives = 27/50 (54%), Gaps = 3/50 (6%)

Query: 19 SQGQCTQVKVEFISEQNRQIIRNVKGPVREG---DVLTLLESEREARRLR 65
          S  +   VKVEF S+  +Q  + +K    +    D+L+ LE  +E ++LR
Sbjct: 2  SDNEQASVKVEFKSKARKQFRKRIKSEDEDKPDEDILSKLEETKEKQKLR 51


==> AAEL003613-RA conserved hypothetical protein
          Length = 131

 Score = 24.6 bits (52), Expect = 7.2,   Method: Compositional matrix adjust.
 Identities = 13/55 (23%), Positives = 26/55 (47%), Gaps = 4/55 (7%)

Query: 1  MDKTFVLARV----TKVLGRTGSQGQCTQVKVEFISEQNRQIIRNVKGPVREGDV 51
          M++ F L R     TK  G+  S+ +C ++ +++I    R++  +   P    D 
Sbjct: 20 MNRAFDLLRSKLPRTKPSGKKYSKIECLRLAIQYIQHLRRELQYSTTPPAHTMDY 74


==> AAEL009814-RA autophagy protein
          Length = 678

 Score = 23.9 bits (50), Expect =    12,   Method: Composition-based stats.
 Identities = 10/32 (31%), Positives = 19/32 (59%)

Query: 33  EQNRQIIRNVKGPVREGDVLTLLESEREARRL 64
           E+  + +  ++  ++E DV+ LL   RE+R L
Sbjct: 438 EETNEALDKLENLIKEHDVIFLLTDSRESRWL 469


==> AAEL003724-RA conserved hypothetical protein
          Length = 646

 Score = 23.9 bits (50), Expect =    13,   Method: Composition-based stats.
 Identities = 10/14 (71%), Positives = 11/14 (78%)

Query: 42  VKGPVREGDVLTLL 55
           V GPVR GD LTL+
Sbjct: 429 VTGPVRVGDPLTLI 442


==> AAEL013149-RA conserved hypothetical protein
          Length = 424

 Score = 23.9 bits (50), Expect =    13,   Method: Composition-based stats.
 Identities = 10/14 (71%), Positives = 11/14 (78%)

Query: 42  VKGPVREGDVLTLL 55
           V GPVR GD LTL+
Sbjct: 207 VTGPVRVGDPLTLI 220


==> AAEL003442-RA conserved hypothetical protein
          Length = 252

 Score = 23.5 bits (49), Expect =    17,   Method: Composition-based stats.
 Identities = 17/62 (27%), Positives = 28/62 (45%), Gaps = 2/62 (3%)

Query: 1   MDKTFVL--ARVTKVLGRTGSQGQCTQVKVEFISEQNRQIIRNVKGPVREGDVLTLLESE 58
           +D++++L   R  K  G TG +    Q   EF    +  ++   +G V E     + E E
Sbjct: 56  LDESYILLDQRKKKSDGDTGDEMLLNQFTPEFRRAYDEMMVARQEGKVEEEPEFLVDEGE 115

Query: 59  RE 60
           RE
Sbjct: 116 RE 117


==> AAEL006947-RA tachykinin receptor
          Length = 416

 Score = 23.1 bits (48), Expect =    19,   Method: Composition-based stats.
 Identities = 12/28 (42%), Positives = 17/28 (60%)

Query: 4   TFVLARVTKVLGRTGSQGQCTQVKVEFI 31
           +F  ARV   L  + S G+CTQ ++E I
Sbjct: 248 SFTYARVGLELWGSKSIGECTQRQLENI 275


==> AAEL002306-RA hect E3 ubiquitin ligase
          Length = 4837

 Score = 23.1 bits (48), Expect =    23,   Method: Composition-based stats.
 Identities = 12/42 (28%), Positives = 18/42 (42%)

Query: 15   GRTGSQGQCTQVKVEFISEQNRQIIRNVKGPVREGDVLTLLE 56
            GR G    CTQ+K + ++      +  V    R+   L L E
Sbjct: 3061 GRLGHGDNCTQLKPKLVTTLQGHRVVQVACGSRDAQTLCLTE 3102


==> AAEL001494-RA conserved hypothetical protein
          Length = 1214

 Score = 23.1 bits (48), Expect =    24,   Method: Composition-based stats.
 Identities = 9/18 (50%), Positives = 13/18 (72%)

Query: 45   PVREGDVLTLLESEREAR 62
            P+  GD+L  L+S+RE R
Sbjct: 1076 PLPVGDILQTLQSDRERR 1093
