# Supplementary material for: The salivary gland transcriptome of the neotropical malaria vector Anopheles darlingi reveals accelerated evolution of genes relevant to hematophagy
Source: BMC Genomics. 2009 Jan 29;10:57. doi: 10.1186/1471-2164-10-57 (PMC2644710; doi:10.1186/1471-2164-10-57)
Supplement: Additional file 2 — Annotated sialotranscriptome of An. darlingi female mosquitoes. Hyperlinked Excel spreadsheet with deducted protein sequences. See description above. [file 1471-2164-10-57-S2.zip › links/AEGY-PEP/AD-245-AEGY-PEP.txt]

>AD-245

AAEL003396-RA 60S ribosomal protein L32                               248   4e-067
AAEL006634-RA acetyl-coa acetyltransferase, mitochondrial (aceto...    26   4.7  
AAEL004437-RA dual-specificity protein phosphatase, putative           26   5.0  
AAEL007356-RA conserved hypothetical protein                           25   7.3  
AAEL004727-RA conserved hypothetical protein                           25   9.6  
AAEL011092-RA conserved hypothetical protein                           25      11
AAEL010589-RA gamma-soluble nsf attachment protein (snap)              25      12
AAEL006319-RA hypothetical protein                                     25      12
AAEL003282-RA ezrin-binding protein pace-1                             25      13
AAEL010549-RA ezrin-binding protein pace-1                             25      13
AAEL001768-RA short-chain dehydrogenase                                24      14
AAEL007811-RA short-chain dehydrogenase                                24      14
AAEL006287-RA PIWI                                                     24      14
AAEL000767-RB phospholipid-transporting atpase 1 (aminophospholi...    24      15
AAEL000767-RA phospholipid-transporting atpase 1 (aminophospholi...    24      15
AAEL007356-RB conserved hypothetical protein                           24      15
AAEL013233-RA PIWI                                                     24      16
AAEL003078-RA conserved hypothetical protein                           24      17
AAEL005415-RA ferrochelatase                                           24      18
AAEL012960-RA importin alpha                                           24      19
AAEL006803-RA hypothetical protein                                     24      19
AAEL001612-RA dicer-1                                                  24      22
AAEL002683-RA aldehyde oxidase                                         23      24
AAEL010630-RA xanthine dehydrogenase                                   23      25
AAEL012956-RA elastase, putative                                       23      33


==> AAEL003396-RA 60S ribosomal protein L32
          Length = 134

 Score =  248 bits (634), Expect = 4e-067,   Method: Compositional matrix adjust.
 Identities = 122/134 (91%), Positives = 125/134 (93%)

Query: 1   MAIRPAYKPKIVKKRTKKFIRHQSDRYDKLAPAWRRPKGIDNRVRRRFKGQYLMPNIGYG 60
           M  RPAYKPKIVKKRTKKFIRHQSDRYDKLAP WR+PKGIDNRVRRRFKGQYLMPNIGYG
Sbjct: 1   MVPRPAYKPKIVKKRTKKFIRHQSDRYDKLAPNWRKPKGIDNRVRRRFKGQYLMPNIGYG 60

Query: 61  SNKRTRHMLPCGFKKFIVHNVRELEVLMMQNRVYCAEIAHAVSSKKRKAIVERAKQLAIK 120
           SNKRTRHMLP GFKKF+VHNVRELEVLMMQNRVYCAEIAHAVSSKKRK IVERAKQLAI 
Sbjct: 61  SNKRTRHMLPNGFKKFLVHNVRELEVLMMQNRVYCAEIAHAVSSKKRKQIVERAKQLAIA 120

Query: 121 VTNPNGRLRAQELE 134
           VTNPNGRL + E E
Sbjct: 121 VTNPNGRLCSLENE 134


==> AAEL006634-RA acetyl-coa acetyltransferase, mitochondrial
           (acetoacetyl-coa thiolase)
          Length = 409

 Score = 25.8 bits (55), Expect = 4.7,   Method: Composition-based stats.
 Identities = 11/32 (34%), Positives = 19/32 (59%)

Query: 8   KPKIVKKRTKKFIRHQSDRYDKLAPAWRRPKG 39
           KP IV K  +++ R   D++ +LA  ++R  G
Sbjct: 227 KPDIVVKEDEEYKRVNFDKFGQLATVFQRENG 258


==> AAEL004437-RA dual-specificity protein phosphatase, putative
          Length = 362

 Score = 25.8 bits (55), Expect = 5.0,   Method: Compositional matrix adjust.
 Identities = 23/61 (37%), Positives = 30/61 (49%), Gaps = 10/61 (16%)

Query: 13  KKRTKKFIRHQSDRYDKLAPAWR---RPKG-IDNRVRRRFKGQYLMPNIGYGSNKRTRHM 68
           ++  + F RHQSDRY   A  WR   R  G   NR R    G +L+   G G N R R +
Sbjct: 243 RREARSFNRHQSDRY---AGNWRDRSRDNGNWRNRSRENRNG-FLLD--GAGDNWRDREV 296

Query: 69  L 69
           +
Sbjct: 297 V 297


==> AAEL007356-RA conserved hypothetical protein
          Length = 401

 Score = 25.4 bits (54), Expect = 7.3,   Method: Compositional matrix adjust.
 Identities = 13/44 (29%), Positives = 17/44 (38%), Gaps = 6/44 (13%)

Query: 22  HQSDRYDKLAPAWRRPKGIDNRVRRRFK------GQYLMPNIGY 59
           H S R     PAW    G D    +RF+      GQ  +  + Y
Sbjct: 223 HLSARVSHFNPAWNEDAGDDTDAMKRFEKAKAYVGQEFIDKVLY 266


==> AAEL004727-RA conserved hypothetical protein
          Length = 607

 Score = 25.0 bits (53), Expect = 9.6,   Method: Composition-based stats.
 Identities = 14/47 (29%), Positives = 21/47 (44%)

Query: 3   IRPAYKPKIVKKRTKKFIRHQSDRYDKLAPAWRRPKGIDNRVRRRFK 49
           +RP +  + V+   +    H    Y + APA RR        RRR+K
Sbjct: 525 LRPGWFYRPVRSAERHHRPHSQRTYHRRAPANRRESHRRGGCRRRWK 571


==> AAEL011092-RA conserved hypothetical protein
          Length = 1354

 Score = 24.6 bits (52), Expect =    11,   Method: Composition-based stats.
 Identities = 16/60 (26%), Positives = 28/60 (46%)

Query: 75  KFIVHNVRELEVLMMQNRVYCAEIAHAVSSKKRKAIVERAKQLAIKVTNPNGRLRAQELE 134
           +F   N+++L  L+ +    C E+   V  K R A  +  KQ+ +   N   RL   E++
Sbjct: 905 RFKDSNIQQLTHLIEEGNSLCIELPQIVQLKDRLAQFKWYKQVRLLRENTIDRLSLDEIK 964


==> AAEL010589-RA gamma-soluble nsf attachment protein (snap)
          Length = 320

 Score = 24.6 bits (52), Expect =    12,   Method: Compositional matrix adjust.
 Identities = 15/44 (34%), Positives = 18/44 (40%), Gaps = 4/44 (9%)

Query: 19  FIRHQSDRYDKLAPAWRRPKGID----NRVRRRFKGQYLMPNIG 58
           FIRH    Y +LA     PKG+       V       Y+ PN G
Sbjct: 254 FIRHMDVEYARLARDLPLPKGVAVAPKANVIENAAASYVSPNSG 297


==> AAEL006319-RA hypothetical protein
          Length = 717

 Score = 24.6 bits (52), Expect =    12,   Method: Composition-based stats.
 Identities = 11/24 (45%), Positives = 15/24 (62%)

Query: 17 KKFIRHQSDRYDKLAPAWRRPKGI 40
          K   R  SDR + LAP +RRP+ +
Sbjct: 3  KFHFRRLSDRLNVLAPLFRRPENL 26


==> AAEL003282-RA ezrin-binding protein pace-1
          Length = 679

 Score = 24.6 bits (52), Expect =    13,   Method: Composition-based stats.
 Identities = 12/37 (32%), Positives = 20/37 (54%)

Query: 98  IAHAVSSKKRKAIVERAKQLAIKVTNPNGRLRAQELE 134
           +  A S+ K KAI E  +Q  +KV      ++ ++LE
Sbjct: 630 VVEAPSTAKSKAIKEEQEQPLVKVDTSRFDIKVEDLE 666


==> AAEL010549-RA ezrin-binding protein pace-1
          Length = 679

 Score = 24.6 bits (52), Expect =    13,   Method: Composition-based stats.
 Identities = 12/37 (32%), Positives = 20/37 (54%)

Query: 98  IAHAVSSKKRKAIVERAKQLAIKVTNPNGRLRAQELE 134
           +  A S+ K KAI E  +Q  +KV      ++ ++LE
Sbjct: 630 VVEAPSTAKSKAIKEEQEQPLVKVDTSRFDIKVEDLE 666
