# Supplementary material for: The salivary gland transcriptome of the neotropical malaria vector Anopheles darlingi reveals accelerated evolution of genes relevant to hematophagy
Source: BMC Genomics. 2009 Jan 29;10:57. doi: 10.1186/1471-2164-10-57 (PMC2644710; doi:10.1186/1471-2164-10-57)
Supplement: Additional file 2 — Annotated sialotranscriptome of An. darlingi female mosquitoes. Hyperlinked Excel spreadsheet with deducted protein sequences. See description above. [file 1471-2164-10-57-S2.zip › links/AEGY-PEP/AD-246-AEGY-PEP.txt]

>AD-246

AAEL007715-RB 60S ribosomal protein L21                               276   2e-075
AAEL007715-RA 60S ribosomal protein L21                               276   2e-075
AAEL006529-RA conserved hypothetical protein                           32   0.084
AAEL010822-RA sulfate transporter                                      30   0.31 
AAEL002228-RA fatty acid synthase                                      28   1.4  
AAEL006013-RA huntingtin interacting protein                           28   1.6  
AAEL012203-RA conserved hypothetical protein                           27   3.2  
AAEL004316-RA hypothetical protein                                     27   3.3  
AAEL005975-RA transcription initiation factor                          27   3.9  
AAEL000173-RA chromatin assembly factor-I p150 subunit, putative       27   4.1  
AAEL005469-RA hypothetical protein                                     27   4.8  
AAEL006208-RA conserved hypothetical protein                           26   5.5  
AAEL013072-RA conserved hypothetical protein                           26   5.6  
AAEL005975-RB transcription initiation factor                          26   6.4  
AAEL013116-RA Mitochondrial 39S ribosomal protein L3                   26   6.8  
AAEL010147-RA conserved hypothetical protein                           26   7.3  
AAEL008855-RA dynein heavy chain                                       26   7.7  
AAEL010414-RA set domain protein                                       25      11
AAEL006499-RA hypothetical protein                                     25      13
AAEL004708-RA 2-phosphodiesterase                                      25      20
AAEL002731-RA serine protease inhibitor, serpin                        24      22
AAEL007312-RA conserved hypothetical protein                           24      31
AAEL009381-RA hypothetical protein                                     24      33
AAEL015216-RA serine/threonine-protein kinase vrk                      23      42
AAEL015389-RA serine/threonine-protein kinase vrk                      23      44


==> AAEL007715-RB 60S ribosomal protein L21
          Length = 161

 Score =  276 bits (706), Expect = 2e-075,   Method: Compositional matrix adjust.
 Identities = 135/161 (83%), Positives = 146/161 (90%)

Query: 1   MTNSKGYRRGTRDMFSRGFRKHGVIPLSTYMKVYKAGDYVDIKGHGAVHKGMPYKAYHGK 60
           MTNSKGYRRGTRDMFSR FRKHG IPLSTY+KVYKAGDYVDIKGHGAVHKGMPYKAYHGK
Sbjct: 1   MTNSKGYRRGTRDMFSRPFRKHGTIPLSTYLKVYKAGDYVDIKGHGAVHKGMPYKAYHGK 60

Query: 61  TGRVYNVTKHALGVIVNKRVRGKILAKRINVRIEHVEPSRCRENFLRRVKENEIKRKEIK 120
           TGRVYNVTKHALGVIVNKRVRGKILAKRINVRIEHV+PSRCRE+FLRRVKEN+  R E+K
Sbjct: 61  TGRVYNVTKHALGVIVNKRVRGKILAKRINVRIEHVKPSRCREDFLRRVKENDAARHELK 120

Query: 121 ERNLKFKVSLKRKPEPPRVARVIKKPPTPIFLAPIPYEFIA 161
            +N K K+ LKRKP+ PR  +VI  PP P+FLAPIPYEF+A
Sbjct: 121 TKNPKAKICLKRKPQAPRGEQVIVNPPEPVFLAPIPYEFVA 161


==> AAEL007715-RA 60S ribosomal protein L21
          Length = 161

 Score =  276 bits (706), Expect = 2e-075,   Method: Compositional matrix adjust.
 Identities = 135/161 (83%), Positives = 146/161 (90%)

Query: 1   MTNSKGYRRGTRDMFSRGFRKHGVIPLSTYMKVYKAGDYVDIKGHGAVHKGMPYKAYHGK 60
           MTNSKGYRRGTRDMFSR FRKHG IPLSTY+KVYKAGDYVDIKGHGAVHKGMPYKAYHGK
Sbjct: 1   MTNSKGYRRGTRDMFSRPFRKHGTIPLSTYLKVYKAGDYVDIKGHGAVHKGMPYKAYHGK 60

Query: 61  TGRVYNVTKHALGVIVNKRVRGKILAKRINVRIEHVEPSRCRENFLRRVKENEIKRKEIK 120
           TGRVYNVTKHALGVIVNKRVRGKILAKRINVRIEHV+PSRCRE+FLRRVKEN+  R E+K
Sbjct: 61  TGRVYNVTKHALGVIVNKRVRGKILAKRINVRIEHVKPSRCREDFLRRVKENDAARHELK 120

Query: 121 ERNLKFKVSLKRKPEPPRVARVIKKPPTPIFLAPIPYEFIA 161
            +N K K+ LKRKP+ PR  +VI  PP P+FLAPIPYEF+A
Sbjct: 121 TKNPKAKICLKRKPQAPRGEQVIVNPPEPVFLAPIPYEFVA 161


==> AAEL006529-RA conserved hypothetical protein
          Length = 1515

 Score = 32.3 bits (72), Expect = 0.084,   Method: Composition-based stats.
 Identities = 24/82 (29%), Positives = 40/82 (48%), Gaps = 11/82 (13%)

Query: 47   AVHKGMPYKAYHGKTGRVYNVTKHALGVIVNKRVRGKI-------LAKRINVRIEHVEPS 99
            A++ G+     HG TGR+        G++V+KRV G +       +AKR  +  +  +P 
Sbjct: 1423 ALNSGLLRVKLHGPTGRMNFAIPLIDGMVVSKRVIGSLIRQTAYNMAKRRRLDNDSYQPP 1482

Query: 100  RCRENFLRRVKENEIKRKEIKE 121
              R    RR+K  E+ +K  K+
Sbjct: 1483 HVR----RRIKVQEMMQKYKKD 1500


==> AAEL010822-RA sulfate transporter
          Length = 606

 Score = 30.4 bits (67), Expect = 0.31,   Method: Composition-based stats.
 Identities = 14/44 (31%), Positives = 23/44 (52%)

Query: 12  RDMFSRGFRKHGVIPLSTYMKVYKAGDYVDIKGHGAVHKGMPYK 55
           R++ S+  +KHG IP+    ++    DY    G GA+ K +  K
Sbjct: 487 RNVISKAIKKHGNIPIVLDCRIVHEFDYTAATGLGALRKELDTK 530


==> AAEL002228-RA fatty acid synthase
          Length = 2324

 Score = 28.5 bits (62), Expect = 1.4,   Method: Composition-based stats.
 Identities = 18/57 (31%), Positives = 26/57 (45%), Gaps = 11/57 (19%)

Query: 8    RRGTRDMFSRGFRKHGVIPLSTYMKVYKAGDYVDIKGHGAVHKGMPYKAYHGKTGRV 64
            ++G  DMF R      + PL+T   VY+AG+         + K M Y      TG+V
Sbjct: 1652 KKGMHDMFQRAIEDGMIKPLNT--TVYEAGE---------LEKAMRYLGSGKHTGKV 1697


==> AAEL006013-RA huntingtin interacting protein
          Length = 2367

 Score = 28.1 bits (61), Expect = 1.6,   Method: Composition-based stats.
 Identities = 13/41 (31%), Positives = 22/41 (53%)

Query: 110 KENEIKRKEIKERNLKFKVSLKRKPEPPRVARVIKKPPTPI 150
           + +E  +K   E+    +V +++KP  P     I KPPTP+
Sbjct: 751 RRSETDKKPDVEKKRPAEVVVEKKPTEPEKKEEIMKPPTPV 791


==> AAEL012203-RA conserved hypothetical protein
          Length = 586

 Score = 26.9 bits (58), Expect = 3.2,   Method: Composition-based stats.
 Identities = 25/69 (36%), Positives = 35/69 (50%), Gaps = 13/69 (18%)

Query: 81  RGKILAKRINVRIEHVEPSRCRENFLRRVKENEIKRKEIKERN---LKFKVSLKRKPEP- 136
           R K+L +R + RI+  E  R  E F         ++KEI+E +   LK +  LK K EP 
Sbjct: 249 RKKLLERRTSSRIKICEERRLAELF---------RQKEIEEAHNALLKEQRRLKAKCEPK 299

Query: 137 PRVARVIKK 145
           P V R  K+
Sbjct: 300 PEVCRSHKE 308


==> AAEL004316-RA hypothetical protein
          Length = 465

 Score = 26.9 bits (58), Expect = 3.3,   Method: Compositional matrix adjust.
 Identities = 14/49 (28%), Positives = 23/49 (46%), Gaps = 1/49 (2%)

Query: 13  DMFSRGFR-KHGVIPLSTYMKVYKAGDYVDIKGHGAVHKGMPYKAYHGK 60
           D + R F+ K G+  +  Y    +  DY   K H  ++KG P   + G+
Sbjct: 217 DEYHRDFQSKAGIYDMLVYFVSERDADYAIRKCHREIYKGYPLNVFPGR 265


==> AAEL005975-RA transcription initiation factor
          Length = 507

 Score = 26.9 bits (58), Expect = 3.9,   Method: Composition-based stats.
 Identities = 23/89 (25%), Positives = 41/89 (46%), Gaps = 6/89 (6%)

Query: 58  HGKTGRVYNVTKHALGVIVNKRVRGKILAKRINVRIEHVEPSRCRENFLRRVKENEIKRK 117
           H    R+ N+ +  L V+   R+       +++ R E  +  R +  FL  + + E KR 
Sbjct: 332 HACQERLKNIVEK-LAVVAEHRID----IIKVDPRYEVTKDVRGQIKFLEELDKAEQKRH 386

Query: 118 EIKERNLKFKVSLKR-KPEPPRVARVIKK 145
           E +ER +  + +  R K E P  A++  K
Sbjct: 387 EEQEREMLMRAAKSRSKTEDPEQAKLKAK 415


==> AAEL000173-RA chromatin assembly factor-I p150 subunit, putative
          Length = 174

 Score = 26.6 bits (57), Expect = 4.1,   Method: Compositional matrix adjust.
 Identities = 23/87 (26%), Positives = 43/87 (49%), Gaps = 4/87 (4%)

Query: 60  KTGRVYNVTKHALGVIVNKRVRGKILAKRINVRIEHVEPSRCRENFLRRVKENEIKRKEI 119
           K+GR++   K     I  K V+GK  AK    R E  +      +     K+ ++++K+ 
Sbjct: 67  KSGRIWKTQKERFATI-KKSVKGKAPAKHFAYREEIKQIKALSRSIKEERKQQDVEKKQR 125

Query: 120 KERNLKFKVSLKRKPEPPRVARVIKKP 146
           +E N + ++  +RK E   + ++IK P
Sbjct: 126 REENKQRRLENERKSE---IVQIIKNP 149
