# Supplementary material for: The salivary gland transcriptome of the neotropical malaria vector Anopheles darlingi reveals accelerated evolution of genes relevant to hematophagy
Source: BMC Genomics. 2009 Jan 29;10:57. doi: 10.1186/1471-2164-10-57 (PMC2644710; doi:10.1186/1471-2164-10-57)
Supplement: Additional file 2 — Annotated sialotranscriptome of An. darlingi female mosquitoes. Hyperlinked Excel spreadsheet with deducted protein sequences. See description above. [file 1471-2164-10-57-S2.zip › links/AEGY-PEP/AD-247-AEGY-PEP.txt]

>AD-247

AAEL000010-RB ribosomal protein L36, putative                         219   1e-058
AAEL000010-RA ribosomal protein L36, putative                         219   1e-058
AAEL002639-RA ribosomal protein L36, putative                         218   4e-058
AAEL012921-RA ribosomal protein L36, putative                          72   5e-014
AAEL011636-RA hypothetical protein                                     27   1.3  
AAEL008989-RA conserved hypothetical protein                           27   2.1  
AAEL005110-RA conserved hypothetical protein                           25   5.4  
AAEL011047-RA zinc finger protein                                      24   9.0  
AAEL005437-RA transient receptor potential channel                     23      15
AAEL011274-RA 1-phosphatidylinositol-4-phosphate 5-kinase, putative    23      20
AAEL014706-RA LL5 beta protein, putative                               23      20
AAEL008008-RA cullin                                                   23      23
AAEL011590-RA dynactin subunit                                         23      27
AAEL003008-RA hypothetical protein                                     23      29
AAEL003754-RB actin binding                                            23      31
AAEL003754-RA actin binding                                            23      31
AAEL001063-RA hypothetical protein                                     22      39
AAEL013710-RA hypothetical protein                                     22      40
AAEL012007-RA hypothetical protein                                     22      40
AAEL003718-RA glucose transporter                                      22      47
AAEL008848-RA atp synthase gamma subunit                               22      49
AAEL013978-RA step ii splicing factor slu7                             22      62
AAEL006209-RA exonuclease                                              22      70
AAEL011878-RA glucose transporter                                      21      75
AAEL000385-RA developmentally regulated rna-binding protein            21      90


==> AAEL000010-RB ribosomal protein L36, putative
          Length = 113

 Score =  219 bits (559), Expect = 1e-058,   Method: Compositional matrix adjust.
 Identities = 107/113 (94%), Positives = 113/113 (100%)

Query: 1   MAPRYELCVGLNRGHETTKIKQLQYRGDRKVKGIRPSRTKGIQTKHSKFVRDLVREVVGH 60
           MAPRYE+CVGLN+GH+TTK++QLQYRGDRKVKGIRPSRTKGIQTKH+KFVRDLVREVVGH
Sbjct: 1   MAPRYEICVGLNKGHKTTKLRQLQYRGDRKVKGIRPSRTKGIQTKHTKFVRDLVREVVGH 60

Query: 61  APYEKRGMELLKVSKDKRALKFLKRRLGTHIRAKRKREELSNILAHMRKAAHK 113
           APYEKRGMELLKVSKDKRALKFLKRRLGTHIRAKRKREELSNILAHMRKAAHK
Sbjct: 61  APYEKRGMELLKVSKDKRALKFLKRRLGTHIRAKRKREELSNILAHMRKAAHK 113


==> AAEL000010-RA ribosomal protein L36, putative
          Length = 113

 Score =  219 bits (559), Expect = 1e-058,   Method: Compositional matrix adjust.
 Identities = 107/113 (94%), Positives = 113/113 (100%)

Query: 1   MAPRYELCVGLNRGHETTKIKQLQYRGDRKVKGIRPSRTKGIQTKHSKFVRDLVREVVGH 60
           MAPRYE+CVGLN+GH+TTK++QLQYRGDRKVKGIRPSRTKGIQTKH+KFVRDLVREVVGH
Sbjct: 1   MAPRYEICVGLNKGHKTTKLRQLQYRGDRKVKGIRPSRTKGIQTKHTKFVRDLVREVVGH 60

Query: 61  APYEKRGMELLKVSKDKRALKFLKRRLGTHIRAKRKREELSNILAHMRKAAHK 113
           APYEKRGMELLKVSKDKRALKFLKRRLGTHIRAKRKREELSNILAHMRKAAHK
Sbjct: 61  APYEKRGMELLKVSKDKRALKFLKRRLGTHIRAKRKREELSNILAHMRKAAHK 113


==> AAEL002639-RA ribosomal protein L36, putative
          Length = 113

 Score =  218 bits (554), Expect = 4e-058,   Method: Compositional matrix adjust.
 Identities = 106/113 (93%), Positives = 112/113 (99%)

Query: 1   MAPRYELCVGLNRGHETTKIKQLQYRGDRKVKGIRPSRTKGIQTKHSKFVRDLVREVVGH 60
           MAPRYE+CVGLN+GH+TTK++QLQYRGDRKVKGIRPSRTKGIQTKH+KF RDLVREVVGH
Sbjct: 1   MAPRYEICVGLNKGHKTTKLRQLQYRGDRKVKGIRPSRTKGIQTKHTKFFRDLVREVVGH 60

Query: 61  APYEKRGMELLKVSKDKRALKFLKRRLGTHIRAKRKREELSNILAHMRKAAHK 113
           APYEKRGMELLKVSKDKRALKFLKRRLGTHIRAKRKREELSNILAHMRKAAHK
Sbjct: 61  APYEKRGMELLKVSKDKRALKFLKRRLGTHIRAKRKREELSNILAHMRKAAHK 113


==> AAEL012921-RA ribosomal protein L36, putative
          Length = 86

 Score = 71.6 bits (174), Expect = 5e-014,   Method: Compositional matrix adjust.
 Identities = 40/80 (50%), Positives = 56/80 (70%), Gaps = 8/80 (10%)

Query: 14 GHETTKIKQLQYRGDRKVKGIRPSRTKGIQTKHSKFVRDLVREVVGHAPYEKRGMELLKV 73
          G+++ K++Q+QYR DR       SRT  IQTK +K VRDL+ EVV HA ++K+ M+LLKV
Sbjct: 15 GNKSYKLRQIQYREDR------LSRTNEIQTKLTKLVRDLIHEVVVHATFKKKDMQLLKV 68

Query: 74 SKDKRALKFLKRRLGTHIRA 93
           +DK AL+F+     +HIRA
Sbjct: 69 FQDKLALRFMSG--PSHIRA 86


==> AAEL011636-RA hypothetical protein
          Length = 719

 Score = 27.3 bits (59), Expect = 1.3,   Method: Composition-based stats.
 Identities = 14/46 (30%), Positives = 25/46 (54%)

Query: 19  KIKQLQYRGDRKVKGIRPSRTKGIQTKHSKFVRDLVREVVGHAPYE 64
           K K+ + RG+R  + ++    K  Q K + FV ++ + +   APYE
Sbjct: 628 KPKKKKSRGNRVRRKLKEREAKKQQRKQAGFVEEMQQSLNQFAPYE 673


==> AAEL008989-RA conserved hypothetical protein
          Length = 104

 Score = 26.6 bits (57), Expect = 2.1,   Method: Compositional matrix adjust.
 Identities = 12/31 (38%), Positives = 15/31 (48%)

Query: 3  PRYELCVGLNRGHETTKIKQLQYRGDRKVKG 33
          PRY+   G+  GH      Q +YR    VKG
Sbjct: 25 PRYKFEYGVKDGHSHDHKNQWEYRNGDVVKG 55


==> AAEL005110-RA conserved hypothetical protein
          Length = 302

 Score = 25.0 bits (53), Expect = 5.4,   Method: Compositional matrix adjust.
 Identities = 10/30 (33%), Positives = 15/30 (50%)

Query: 54  VREVVGHAPYEKRGMELLKVSKDKRALKFL 83
           + EVV   P + +       SKDK+ +KF 
Sbjct: 261 LSEVVSQTPSDDKKFNAFVTSKDKQYIKFF 290


==> AAEL011047-RA zinc finger protein
          Length = 532

 Score = 24.3 bits (51), Expect = 9.0,   Method: Compositional matrix adjust.
 Identities = 15/52 (28%), Positives = 22/52 (42%), Gaps = 8/52 (15%)

Query: 66  RGMELLKVSKDKRALKFLKRRLGTHIRAK--------RKREELSNILAHMRK 109
           R    +   KD    K++ R L TH++ K        R     SN+  HMR+
Sbjct: 408 RTFLCVYCGKDFPTTKYMNRHLQTHLKEKIYLCSICGRNCGSSSNLTVHMRR 459


==> AAEL005437-RA transient receptor potential channel
          Length = 1198

 Score = 23.5 bits (49), Expect =    15,   Method: Composition-based stats.
 Identities = 13/37 (35%), Positives = 21/37 (56%), Gaps = 2/37 (5%)

Query: 68  MELLKVSKDKRALKFLKRRLGTHIRAKRKREELSNIL 104
           M L K SKDKR+   + +R     +A+R+ E +  +L
Sbjct: 735 MSLCKCSKDKRSTTSILKR--NREKAQRRHENVMRLL 769


==> AAEL011274-RA 1-phosphatidylinositol-4-phosphate 5-kinase, putative
          Length = 1713

 Score = 23.1 bits (48), Expect =    20,   Method: Composition-based stats.
 Identities = 15/44 (34%), Positives = 19/44 (43%)

Query: 42   IQTKHSKFVRDLVREVVGHAPYEKRGMELLKVSKDKRALKFLKR 85
            I T    F R L R VV  A   K G +  K   D+  LK + +
Sbjct: 1448 ISTIRRMFARSLSRSVVWEARGGKSGSKFSKTIDDRFVLKEMSK 1491
