# Supplementary material for: The salivary gland transcriptome of the neotropical malaria vector Anopheles darlingi reveals accelerated evolution of genes relevant to hematophagy
Source: BMC Genomics. 2009 Jan 29;10:57. doi: 10.1186/1471-2164-10-57 (PMC2644710; doi:10.1186/1471-2164-10-57)
Supplement: Additional file 2 — Annotated sialotranscriptome of An. darlingi female mosquitoes. Hyperlinked Excel spreadsheet with deducted protein sequences. See description above. [file 1471-2164-10-57-S2.zip › links/AEGY-PEP/AD-250-AEGY-PEP.txt]

>AD-250

AAEL006698-RA 60S ribosomal protein L31                               206   3e-054
AAEL013993-RA conserved hypothetical protein                           26   3.5  
AAEL007132-RA dynein heavy chain                                       25   5.0  
AAEL001169-RA ribosome biogenesis protein bop1 (block of prolife...    25   6.2  
AAEL005183-RA conserved hypothetical protein                           25   7.0  
AAEL000810-RA protein kinase c                                         25   10.0 
AAEL007738-RA app binding protein                                      24      12
AAEL012097-RA app binding protein                                      24      16
AAEL002709-RA spliceosomal protein sap                                 23      19
AAEL015441-RA spliceosomal protein sap                                 23      21
AAEL012424-RA tubulin alpha chain                                      23      33
AAEL000815-RA conserved hypothetical protein                           23      41
AAEL008475-RA conserved hypothetical protein                           22      46
AAEL001882-RA conserved hypothetical protein                           22      49
AAEL006227-RA conserved hypothetical protein                           22      58
AAEL013300-RA conserved hypothetical protein                           22      69
AAEL005635-RA nucleoporin                                              22      75
AAEL000403-RA conserved hypothetical protein                           22      78
AAEL013826-RA serine/threonine protein kinase lats                     22      80
AAEL000185-RA eukaryotic translation initiation factor                 22      80
AAEL009450-RA hypothetical protein                                     22      91
AAEL007568-RA DNA-directed RNA polymerase                              21      95
AAEL001339-RA conserved hypothetical protein                           21      97


==> AAEL006698-RA 60S ribosomal protein L31
          Length = 124

 Score =  206 bits (523), Expect = 3e-054,   Method: Compositional matrix adjust.
 Identities = 109/113 (96%), Positives = 112/113 (99%)

Query: 12  SAINEVVTRECTINLNRRLHKVGYKKRSPRAIKIVRKFAEKEMGTTDVRIDTRLNKAIWH 71
           SAINEVVTRECTINLNRRLHKVGYKKR+PRA+KIVRKFAEKEMGT DVRIDTRLNKA+WH
Sbjct: 12  SAINEVVTRECTINLNRRLHKVGYKKRAPRAVKIVRKFAEKEMGTNDVRIDTRLNKALWH 71

Query: 72  RGIRNPPFRIRVRLSRRRNDDEDSPNKLYTLVTYVPVSTFKELQTENVESTED 124
           RGIRNPPFRIRVRLSRRRNDDEDSPNKLYTLVTYVPVSTFKELQTENVESTED
Sbjct: 72  RGIRNPPFRIRVRLSRRRNDDEDSPNKLYTLVTYVPVSTFKELQTENVESTED 124


==> AAEL013993-RA conserved hypothetical protein
          Length = 460

 Score = 26.2 bits (56), Expect = 3.5,   Method: Compositional matrix adjust.
 Identities = 12/36 (33%), Positives = 18/36 (50%)

Query: 5   KREKKPKSAINEVVTRECTINLNRRLHKVGYKKRSP 40
           K  K P S  N   +R+C +  + RLH+V   +  P
Sbjct: 282 KNTKHPCSKCNRTFSRQCQLENHERLHEVTSNEDQP 317


==> AAEL007132-RA dynein heavy chain
          Length = 4662

 Score = 25.4 bits (54), Expect = 5.0,   Method: Compositional matrix adjust.
 Identities = 20/79 (25%), Positives = 36/79 (45%), Gaps = 5/79 (6%)

Query: 1   MVKAKREKKPKSAINEVVTRECTINLNRRLHKVGYKKRSPR-AIKI-VRKFAEKEMGTTD 58
           + K  R+    +A+ E+      +NL R LH++  K+ SP  A+ + + K  ++   T  
Sbjct: 269 VTKLDRDPSSGTALQEI---SFWLNLERALHRIQEKRESPEVALTLNILKHGKRFHATVS 325

Query: 59  VRIDTRLNKAIWHRGIRNP 77
              DT L + +      NP
Sbjct: 326 FDTDTGLKQTLAMVADYNP 344


==> AAEL001169-RA ribosome biogenesis protein bop1 (block of
           proliferation 1 protein)
          Length = 866

 Score = 25.4 bits (54), Expect = 6.2,   Method: Compositional matrix adjust.
 Identities = 16/55 (29%), Positives = 26/55 (47%), Gaps = 2/55 (3%)

Query: 40  PRAIKIVRKFAEKEMGTTDVRIDTRLNKAI--WHRGIRNPPFRIRVRLSRRRNDD 92
           P+   ++    EK+M   D+ + TR  + +   H  IRN  F +R  L    +DD
Sbjct: 750 PKGDNLLVATYEKKMMWFDLDLSTRPYQQLKLHHSAIRNVAFHLRYPLFASASDD 804


==> AAEL005183-RA conserved hypothetical protein
          Length = 114

 Score = 25.0 bits (53), Expect = 7.0,   Method: Compositional matrix adjust.
 Identities = 11/25 (44%), Positives = 15/25 (60%)

Query: 39  SPRAIKIVRKFAEKEMGTTDVRIDT 63
           SP   K + KF E E G  DVR+++
Sbjct: 76  SPSCYKEIYKFDELEEGEIDVRLNS 100


==> AAEL000810-RA protein kinase c
          Length = 750

 Score = 24.6 bits (52), Expect = 10.0,   Method: Composition-based stats.
 Identities = 25/91 (27%), Positives = 39/91 (42%), Gaps = 13/91 (14%)

Query: 39  SPRAIKIVRKF----AEKEMGTTDVRIDTRLN--------KAIWHRGIRNPPFRIRVRLS 86
           S  A+ I++ F    A K +G  D     R +         A+  R +R PPFR RVR +
Sbjct: 641 SREAVSILKGFMTKNAAKRLGCIDGENQIRTHPFFKDMDWDALEQRKVR-PPFRPRVRSA 699

Query: 87  RRRNDDEDSPNKLYTLVTYVPVSTFKELQTE 117
           R   + +    K   ++T VP    + +  E
Sbjct: 700 RDALNFDTEFTKEDPVLTPVPNDIIRCINQE 730


==> AAEL007738-RA app binding protein
          Length = 522

 Score = 24.3 bits (51), Expect =    12,   Method: Composition-based stats.
 Identities = 13/45 (28%), Positives = 22/45 (48%), Gaps = 6/45 (13%)

Query: 9   KPKSAINEVVTRECTINLNRRLHKVGYKKRSPRAIKIVRKFAEKE 53
           KP SAI E++  +C +N+ +  +      R+      +R F E E
Sbjct: 271 KPGSAIGEILADDCCLNVRKESNAFWILARA------LRDFVENE 309


==> AAEL012097-RA app binding protein
          Length = 522

 Score = 23.9 bits (50), Expect =    16,   Method: Composition-based stats.
 Identities = 8/20 (40%), Positives = 14/20 (70%)

Query: 9   KPKSAINEVVTRECTINLNR 28
           KP SAI E++  +C +N+ +
Sbjct: 271 KPGSAIGEILADDCCLNVRK 290


==> AAEL002709-RA spliceosomal protein sap
          Length = 1215

 Score = 23.5 bits (49), Expect =    19,   Method: Composition-based stats.
 Identities = 10/21 (47%), Positives = 13/21 (61%)

Query: 56   TTDVRIDTRLNKAIWHRGIRN 76
            + DV  D   NKA+W RG+ N
Sbjct: 1061 SDDVDEDPTGNKALWDRGLLN 1081


==> AAEL015441-RA spliceosomal protein sap
          Length = 645

 Score = 23.5 bits (49), Expect =    21,   Method: Composition-based stats.
 Identities = 10/21 (47%), Positives = 13/21 (61%)

Query: 56  TTDVRIDTRLNKAIWHRGIRN 76
           + DV  D   NKA+W RG+ N
Sbjct: 491 SDDVDEDPTGNKALWDRGLLN 511
