# Supplementary material for: The salivary gland transcriptome of the neotropical malaria vector Anopheles darlingi reveals accelerated evolution of genes relevant to hematophagy
Source: BMC Genomics. 2009 Jan 29;10:57. doi: 10.1186/1471-2164-10-57 (PMC2644710; doi:10.1186/1471-2164-10-57)
Supplement: Additional file 2 — Annotated sialotranscriptome of An. darlingi female mosquitoes. Hyperlinked Excel spreadsheet with deducted protein sequences. See description above. [file 1471-2164-10-57-S2.zip › links/AEGY-PEP/AD-251-AEGY-PEP.txt]

>AD-251

AAEL005266-RB 40S ribosomal protein S14                               278   5e-076
AAEL005266-RA 40S ribosomal protein S14                               278   5e-076
AAEL005413-RB mitochondrial ribosomal protein, S11, putative           38   0.002
AAEL010757-RA hypothetical protein                                     30   0.43 
AAEL009134-RA aldo-keto reductase                                      26   4.8  
AAEL002835-RA conserved hypothetical protein                           26   5.0  
AAEL014144-RA rapsynoid                                                26   5.7  
AAEL011975-RA ubiquitin specific protease                              26   6.0  
AAEL014266-RA hypothetical protein                                     26   6.7  
AAEL006638-RA n-acetyllactosaminide beta-1,3-n-acetylglucosaminy...    26   6.9  
AAEL007242-RA conserved hypothetical protein                           25   8.0  
AAEL003062-RA hypothetical protein                                     25      10
AAEL004403-RA hypothetical protein                                     25      11
AAEL001161-RA hypothetical protein                                     25      11
AAEL010384-RA aldehyde oxidase                                         25      13
AAEL008629-RA abc transporter                                          24      18
AAEL003336-RA conserved hypothetical protein                           24      20
AAEL003839-RA conserved hypothetical protein                           24      22
AAEL006863-RB hypothetical protein                                     23      30
AAEL006863-RA hypothetical protein                                     23      30
AAEL009822-RB metabotropic glutamate receptor 4, 6, 7, 8 (mglur ...    23      30
AAEL009822-RC metabotropic glutamate receptor 4, 6, 7, 8 (mglur ...    23      30
AAEL000392-RA alpha-amylase                                            23      32
AAEL000392-RB alpha-amylase                                            23      32
AAEL009524-RA alpha-amylase                                            23      32


==> AAEL005266-RB 40S ribosomal protein S14
          Length = 151

 Score =  278 bits (712), Expect = 5e-076,   Method: Compositional matrix adjust.
 Identities = 138/141 (97%), Positives = 139/141 (98%), Gaps = 1/141 (0%)

Query: 1   MAPSRKNKVVKEEVQVSLGPQVRDGEIVFGVAHIYASFNDTFVHVTDLSGKETISRVTGG 60
           MAP RKNK VKEEVQVSLGPQVR+GEIVFGVAHIYASFNDTFVHVTDLSGKETISRVTGG
Sbjct: 1   MAP-RKNKTVKEEVQVSLGPQVREGEIVFGVAHIYASFNDTFVHVTDLSGKETISRVTGG 59

Query: 61  MKVKADRDEASPYAAMLAAQDVAEKCKSLGITALHIKLRATGGNRTKTPGPGAQSALRAL 120
           MKVKADRDEASPYAAMLAAQDVAEKCKSLGITALHIKLRATGGNRTKTPGPGAQSALRAL
Sbjct: 60  MKVKADRDEASPYAAMLAAQDVAEKCKSLGITALHIKLRATGGNRTKTPGPGAQSALRAL 119

Query: 121 ARSSMKIGRIEDVTPIPSDST 141
           ARSSMKIGRIEDVTPIPSDST
Sbjct: 120 ARSSMKIGRIEDVTPIPSDST 140


==> AAEL005266-RA 40S ribosomal protein S14
          Length = 151

 Score =  278 bits (712), Expect = 5e-076,   Method: Compositional matrix adjust.
 Identities = 138/141 (97%), Positives = 139/141 (98%), Gaps = 1/141 (0%)

Query: 1   MAPSRKNKVVKEEVQVSLGPQVRDGEIVFGVAHIYASFNDTFVHVTDLSGKETISRVTGG 60
           MAP RKNK VKEEVQVSLGPQVR+GEIVFGVAHIYASFNDTFVHVTDLSGKETISRVTGG
Sbjct: 1   MAP-RKNKTVKEEVQVSLGPQVREGEIVFGVAHIYASFNDTFVHVTDLSGKETISRVTGG 59

Query: 61  MKVKADRDEASPYAAMLAAQDVAEKCKSLGITALHIKLRATGGNRTKTPGPGAQSALRAL 120
           MKVKADRDEASPYAAMLAAQDVAEKCKSLGITALHIKLRATGGNRTKTPGPGAQSALRAL
Sbjct: 60  MKVKADRDEASPYAAMLAAQDVAEKCKSLGITALHIKLRATGGNRTKTPGPGAQSALRAL 119

Query: 121 ARSSMKIGRIEDVTPIPSDST 141
           ARSSMKIGRIEDVTPIPSDST
Sbjct: 120 ARSSMKIGRIEDVTPIPSDST 140


==> AAEL005413-RB mitochondrial ribosomal protein, S11, putative
          Length = 195

 Score = 37.7 bits (86), Expect = 0.002,   Method: Compositional matrix adjust.
 Identities = 30/118 (25%), Positives = 48/118 (40%), Gaps = 9/118 (7%)

Query: 31  VAHIYASFNDTFVHVTDLSGKETISRVTGGMKVKADRDEASPYAAMLAAQDVAEKCKSLG 90
           + +I  S N+T + + D  G     R  G    K  R + +  AA   A  +  K    G
Sbjct: 86  ICNIRVSPNNTIITICDAKGTPQFIRSCGIEGFKNTR-KGTNIAAQATAISICSKAIERG 144

Query: 91  ITALHIKLRATGGNRTKTPGPGAQSALRALARSSMKIGRIEDVTPIPSDSTRRKGGRR 148
              + + +R  G        PG  SA++ L  + M I  I D TP+  +  R +  R+
Sbjct: 145 YKQVRVTVRGLG--------PGRMSAIKGLEMAGMNIVSITDTTPVSWNPPRPRKQRK 194


==> AAEL010757-RA hypothetical protein
          Length = 4220

 Score = 29.6 bits (65), Expect = 0.43,   Method: Compositional matrix adjust.
 Identities = 18/60 (30%), Positives = 28/60 (46%), Gaps = 1/60 (1%)

Query: 80   QDVAEKCKSLGITALHIKLRATGGNRTKTPGPGAQSALRALARSSMKIGRIEDVTPIPSD 139
            ++  EK  S+ I    I  +     R+KTP P   S +R   + S     ++DV+P P D
Sbjct: 2604 EETVEKQTSIAIPVEEIP-KKLPTKRSKTPAPKDVSPVRTPTKRSKTPASVKDVSPPPKD 2662


==> AAEL009134-RA aldo-keto reductase
          Length = 245

 Score = 26.2 bits (56), Expect = 4.8,   Method: Compositional matrix adjust.
 Identities = 21/57 (36%), Positives = 25/57 (43%), Gaps = 11/57 (19%)

Query: 86  CKSLGITALHIKLRATGGNRTKTPGPGAQSALRALARSSMKIGRIEDVTPIPSDSTR 142
           C+      LH ++ A G    KTPG   Q  LR L    + IG I    PIP  S R
Sbjct: 150 CRVTADALLHPQVAAIGAKYGKTPG---QIVLRYL----IDIGTI----PIPKPSNR 195


==> AAEL002835-RA conserved hypothetical protein
          Length = 473

 Score = 26.2 bits (56), Expect = 5.0,   Method: Composition-based stats.
 Identities = 13/37 (35%), Positives = 17/37 (45%)

Query: 74  AAMLAAQDVAEKCKSLGITALHIKLRATGGNRTKTPG 110
            A L+A D    C+S GI  +H+    T G     PG
Sbjct: 291 GAGLSAADAVTICRSSGIPVIHVYRNRTAGLDKMLPG 327


==> AAEL014144-RA rapsynoid
          Length = 2372

 Score = 26.2 bits (56), Expect = 5.7,   Method: Composition-based stats.
 Identities = 18/50 (36%), Positives = 28/50 (56%), Gaps = 7/50 (14%)

Query: 72   PYAAMLAAQD----VAEKCKSLGITALHIKLRATGGNRTKTPGPGAQSAL 117
            P+A + +  +    ++E+C  L + +LH  LR    +RTKT  PG  SAL
Sbjct: 1359 PFAILRSGDESGEYLSERCSLLTVPSLH-TLRQK--SRTKTREPGLNSAL 1405


==> AAEL011975-RA ubiquitin specific protease
          Length = 3561

 Score = 25.8 bits (55), Expect = 6.0,   Method: Composition-based stats.
 Identities = 11/29 (37%), Positives = 19/29 (65%)

Query: 26   EIVFGVAHIYASFNDTFVHVTDLSGKETI 54
            +I+F VA   + FN+  VH++ L+G E +
Sbjct: 3412 DIMFRVAVTSSQFNEPLVHLSLLTGIEAV 3440


==> AAEL014266-RA hypothetical protein
          Length = 1279

 Score = 25.8 bits (55), Expect = 6.7,   Method: Composition-based stats.
 Identities = 11/29 (37%), Positives = 19/29 (65%)

Query: 26  EIVFGVAHIYASFNDTFVHVTDLSGKETI 54
           +I+F VA   + FN+  VH++ L+G E +
Sbjct: 828 DIMFRVAVTSSQFNEPLVHLSLLTGIEAV 856


==> AAEL006638-RA n-acetyllactosaminide
           beta-1,3-n-acetylglucosaminyltransferase
          Length = 482

 Score = 25.8 bits (55), Expect = 6.9,   Method: Composition-based stats.
 Identities = 16/45 (35%), Positives = 22/45 (48%), Gaps = 2/45 (4%)

Query: 96  IKLRATGGNRTKTPGPGAQSALRALARSSMKIGRI--EDVTPIPS 138
           IKLR    N+ +   P  Q+ LR +AR   +   +   DV  IPS
Sbjct: 226 IKLRKVETNKWRIKNPYPQNHLRNVARKGCQSTHVFLTDVDIIPS 270
