# Supplementary material for: The salivary gland transcriptome of the neotropical malaria vector Anopheles darlingi reveals accelerated evolution of genes relevant to hematophagy
Source: BMC Genomics. 2009 Jan 29;10:57. doi: 10.1186/1471-2164-10-57 (PMC2644710; doi:10.1186/1471-2164-10-57)
Supplement: Additional file 2 — Annotated sialotranscriptome of An. darlingi female mosquitoes. Hyperlinked Excel spreadsheet with deducted protein sequences. See description above. [file 1471-2164-10-57-S2.zip › links/AEGY-PEP/AD-252-AEGY-PEP.txt]

>AD-252

AAEL010299-RA 40S ribosomal protein S12                               258   5e-070
AAEL010299-RB 40S ribosomal protein S12                               258   5e-070
AAEL005722-RA 60S ribosomal protein L7a                                29   0.61 
AAEL011838-RA conserved hypothetical protein                           29   0.72 
AAEL006883-RA conserved hypothetical protein                           28   1.1  
AAEL003352-RA ribosomal protein l7ae                                   28   1.3  
AAEL009110-RA smad anchor for receptor activation                      28   1.5  
AAEL004587-RA conserved hypothetical protein                           28   2.0  
AAEL001112-RA conserved hypothetical protein                           27   2.3  
AAEL005045-RA atp-dependent bile acid permease                         27   2.9  
AAEL003923-RA conserved hypothetical protein                           27   3.8  
AAEL013546-RA estrogen-related receptor (ERR)                          26   4.6  
AAEL002680-RA amp dependent ligase                                     26   5.0  
AAEL006886-RA conserved hypothetical protein                           26   7.6  
AAEL000704-RA synaptotagmin,                                           25      11
AAEL011825-RA aryl hydrocarbon receptor                                25      11
AAEL011825-RB aryl hydrocarbon receptor                                25      13
AAEL011825-RC aryl hydrocarbon receptor                                25      13
AAEL012790-RA lipase                                                   25      16
AAEL012634-RA conserved hypothetical protein                           25      16
AAEL005927-RA d-lactate dehydrognease 2,                               24      19
AAEL001639-RA conserved hypothetical protein                           24      19
AAEL005030-RA multidrug resistance protein 1 (atp-binding casset...    24      24
AAEL000933-RA conserved hypothetical protein                           24      25
AAEL002244-RA conserved hypothetical protein                           23      29


==> AAEL010299-RA 40S ribosomal protein S12
          Length = 140

 Score =  258 bits (660), Expect = 5e-070,   Method: Compositional matrix adjust.
 Identities = 126/134 (94%), Positives = 130/134 (97%)

Query: 14  SDVQVEAPSAPVDGTMDVNTALQEVLKKSLIADGLVHGIHEACKALDKRQAVLCILAESC 73
           SDV+VEAP APVDGTMDVNTALQEVLKKSLIADGLVHGIHEACKALDKRQAVLCILAESC
Sbjct: 2   SDVEVEAPVAPVDGTMDVNTALQEVLKKSLIADGLVHGIHEACKALDKRQAVLCILAESC 61

Query: 74  DEPQYKKLITALCNEHQIPLIRVDSNKKLGEWSGLCKIDKEGKPRKICGASCVVLKDFGE 133
           DEPQYKKLITALCNEHQIPLIRVDSNKKLGEWSGLCKIDKEGKPRKI GASCVVLK +GE
Sbjct: 62  DEPQYKKLITALCNEHQIPLIRVDSNKKLGEWSGLCKIDKEGKPRKISGASCVVLKAYGE 121

Query: 134 ETPALDVIKEHLRQ 147
           ETPA DVI+EHL+Q
Sbjct: 122 ETPAHDVIREHLKQ 135


==> AAEL010299-RB 40S ribosomal protein S12
          Length = 140

 Score =  258 bits (660), Expect = 5e-070,   Method: Compositional matrix adjust.
 Identities = 126/134 (94%), Positives = 130/134 (97%)

Query: 14  SDVQVEAPSAPVDGTMDVNTALQEVLKKSLIADGLVHGIHEACKALDKRQAVLCILAESC 73
           SDV+VEAP APVDGTMDVNTALQEVLKKSLIADGLVHGIHEACKALDKRQAVLCILAESC
Sbjct: 2   SDVEVEAPVAPVDGTMDVNTALQEVLKKSLIADGLVHGIHEACKALDKRQAVLCILAESC 61

Query: 74  DEPQYKKLITALCNEHQIPLIRVDSNKKLGEWSGLCKIDKEGKPRKICGASCVVLKDFGE 133
           DEPQYKKLITALCNEHQIPLIRVDSNKKLGEWSGLCKIDKEGKPRKI GASCVVLK +GE
Sbjct: 62  DEPQYKKLITALCNEHQIPLIRVDSNKKLGEWSGLCKIDKEGKPRKISGASCVVLKAYGE 121

Query: 134 ETPALDVIKEHLRQ 147
           ETPA DVI+EHL+Q
Sbjct: 122 ETPAHDVIREHLKQ 135


==> AAEL005722-RA 60S ribosomal protein L7a
          Length = 349

 Score = 29.3 bits (64), Expect = 0.61,   Method: Compositional matrix adjust.
 Identities = 14/59 (23%), Positives = 30/59 (50%)

Query: 45  ADGLVHGIHEACKALDKRQAVLCILAESCDEPQYKKLITALCNEHQIPLIRVDSNKKLG 103
            + L  G++   K +++++A L +++   D  +    + ALC +  IP   + S  +LG
Sbjct: 216 TNQLRQGVNTVVKLVEQKKAQLVVISHDVDPIELVVYLPALCRKMGIPYCIIKSKSRLG 274


==> AAEL011838-RA conserved hypothetical protein
          Length = 625

 Score = 28.9 bits (63), Expect = 0.72,   Method: Composition-based stats.
 Identities = 27/103 (26%), Positives = 46/103 (44%), Gaps = 9/103 (8%)

Query: 50  HGIHEACKALDKRQAVLC-------ILAESCDEPQYKKLITALCNEHQIPLIRVDSNKKL 102
           +G+H    + D+RQ V C        L ++CDE + +++  A  N   +P   + + KK+
Sbjct: 505 YGLHSREHSYDERQ-VACRKIMHFKCLCDACDERKMRRIRAAAGNLPAVPNHHIVNLKKV 563

Query: 103 GEWSGLCKIDKEGKPRKICGASCVVLKDFGEETPALDVIKEHL 145
            +   +   DK    R+  G        + E   ALDV +E L
Sbjct: 564 YDDPAINGADKLNMMRQFIGRYVYAYPRY-EYVTALDVYRELL 605


==> AAEL006883-RA conserved hypothetical protein
          Length = 172

 Score = 28.5 bits (62), Expect = 1.1,   Method: Compositional matrix adjust.
 Identities = 20/70 (28%), Positives = 34/70 (48%), Gaps = 6/70 (8%)

Query: 44  IADGLVHGIHEACKALDK--RQAVLCILAES----CDEPQYKKLITALCNEHQIPLIRVD 97
           I + L+ G+ +A   L K   + + C +A           ++ L+ A C E+ I +I+VD
Sbjct: 52  IENRLIMGLSDAISNLAKTPEEFLFCFMAPPKPGDSATHMHEVLLQAFCFENDIYIIKVD 111

Query: 98  SNKKLGEWSG 107
           S +KL    G
Sbjct: 112 SAEKLSRLLG 121


==> AAEL003352-RA ribosomal protein l7ae
          Length = 127

 Score = 28.1 bits (61), Expect = 1.3,   Method: Compositional matrix adjust.
 Identities = 15/63 (23%), Positives = 30/63 (47%)

Query: 48  LVHGIHEACKALDKRQAVLCILAESCDEPQYKKLITALCNEHQIPLIRVDSNKKLGEWSG 107
           L  G +EA K L++  +   ++A   +  +    +  LC +  +P + V S + LG   G
Sbjct: 34  LRRGANEATKTLNRGLSEFIVMAADAEPLEIILHLPLLCEDKNVPYVFVRSKQALGRACG 93

Query: 108 LCK 110
           + +
Sbjct: 94  VSR 96


==> AAEL009110-RA smad anchor for receptor activation
          Length = 1421

 Score = 28.1 bits (61), Expect = 1.5,   Method: Compositional matrix adjust.
 Identities = 11/19 (57%), Positives = 15/19 (78%)

Query: 111  IDKEGKPRKICGASCVVLK 129
            I+ EG+PRK+ GAS +VL 
Sbjct: 1184 INIEGQPRKVTGASFMVLN 1202


==> AAEL004587-RA conserved hypothetical protein
          Length = 1410

 Score = 27.7 bits (60), Expect = 2.0,   Method: Composition-based stats.
 Identities = 13/39 (33%), Positives = 21/39 (53%)

Query: 11   TQSSDVQVEAPSAPVDGTMDVNTALQEVLKKSLIADGLV 49
            T+  D+Q E    P +G+M +  A  E+ KK  +  GL+
Sbjct: 1145 TRMVDLQPEEEFGPFEGSMFIGGAPTEISKKYTVKQGLI 1183


==> AAEL001112-RA conserved hypothetical protein
          Length = 813

 Score = 27.3 bits (59), Expect = 2.3,   Method: Composition-based stats.
 Identities = 14/45 (31%), Positives = 23/45 (51%), Gaps = 2/45 (4%)

Query: 88  EHQIPLIRVDSNKKLGEWSGLCKIDKEGKPRKICGASCVVLKDFG 132
           E  +  + +D N+K+GEW  LC+     KP  I G     +++ G
Sbjct: 281 EKSMVELELDLNQKIGEWGILCESASNLKP--IAGPGLTGMRNLG 323


==> AAEL005045-RA atp-dependent bile acid permease
          Length = 1514

 Score = 26.9 bits (58), Expect = 2.9,   Method: Composition-based stats.
 Identities = 10/24 (41%), Positives = 17/24 (70%)

Query: 5   RSAKNHTQSSDVQVEAPSAPVDGT 28
           R ++  +++S+  VEAP+AP  GT
Sbjct: 906 RMSRQESRNSNKPVEAPAAPAKGT 929
