# Supplementary material for: The salivary gland transcriptome of the neotropical malaria vector Anopheles darlingi reveals accelerated evolution of genes relevant to hematophagy
Source: BMC Genomics. 2009 Jan 29;10:57. doi: 10.1186/1471-2164-10-57 (PMC2644710; doi:10.1186/1471-2164-10-57)
Supplement: Additional file 2 — Annotated sialotranscriptome of An. darlingi female mosquitoes. Hyperlinked Excel spreadsheet with deducted protein sequences. See description above. [file 1471-2164-10-57-S2.zip › links/AEGY-PEP/AD-253-AEGY-PEP.txt]

>AD-253

AAEL005817-RA 60S ribosomal protein L26                               250   2e-067
AAEL012779-RA protease m1 zinc metalloprotease                         29   0.74 
AAEL005267-RA conserved hypothetical protein                           28   1.5  
AAEL009021-RA peptidylprolyl isomerase                                 27   2.1  
AAEL012809-RA peptidylprolyl isomerase                                 27   2.2  
AAEL010247-RA conserved hypothetical protein                           26   6.9  
AAEL010247-RB conserved hypothetical protein                           26   7.5  
AAEL013602-RA laminin gamma-3 chain                                    25   8.1  
AAEL002151-RA conserved hypothetical protein                           25   9.1  
AAEL012561-RA prominin (prom) protein                                  25   9.3  
AAEL008557-RA conserved hypothetical protein                           25      12
AAEL009164-RA tRNA delta(2)-isopentenylpyrophosphate transferase       24      19
AAEL011173-RA conserved hypothetical protein                           24      20
AAEL014569-RA guanylate cyclase                                        24      24
AAEL013026-RA guanylate cyclase                                        24      25
AAEL000307-RA dynein heavy chain                                       23      33
AAEL015012-RA hypothetical protein                                     23      48
AAEL002979-RA conserved hypothetical protein                           23      53
AAEL009227-RA kinesin heavy chain                                      23      60
AAEL003211-RA beta-carotene dioxygenase                                23      62
AAEL015593-RA conserved hypothetical protein                           23      62
AAEL007132-RA dynein heavy chain                                       22      70
AAEL004375-RA myosin-rhogap protein, myr                               22      72


==> AAEL005817-RA 60S ribosomal protein L26
          Length = 151

 Score =  250 bits (638), Expect = 2e-067,   Method: Compositional matrix adjust.
 Identities = 140/151 (92%), Positives = 146/151 (96%)

Query: 1   MKPNKHVSSSRRKSRKRHFQAPSHIRRKLMSAPLSKELRQKYNVRSMPIRKDDEVQVVRG 60
           MK NK+VSSSRRKSRKRHFQAPSHIRRKLMSAPLSKEL+QKY VRSMPIRKDDEVQVVRG
Sbjct: 1   MKLNKNVSSSRRKSRKRHFQAPSHIRRKLMSAPLSKELKQKYTVRSMPIRKDDEVQVVRG 60

Query: 61  HYKGNQLGKVTQVYRKKFVVYIERIQREKANGTNVYVGVHPSKCLIVKLKMDKDRKKILD 120
           HYKGNQ+GKV QVYRKKFVVYIERIQREKANGTNVYVGVHPSKCLIVKLKMDKDRKKILD
Sbjct: 61  HYKGNQVGKVVQVYRKKFVVYIERIQREKANGTNVYVGVHPSKCLIVKLKMDKDRKKILD 120

Query: 121 RRAKGRLAALNKDKGKYTEESAAASAMETTS 151
           RRA GR AAL+K+KGKYTEESAAASAMET+S
Sbjct: 121 RRAAGRRAALSKEKGKYTEESAAASAMETSS 151


==> AAEL012779-RA protease m1 zinc metalloprotease
          Length = 825

 Score = 28.9 bits (63), Expect = 0.74,   Method: Composition-based stats.
 Identities = 13/32 (40%), Positives = 19/32 (59%)

Query: 36  KELRQKYNVRSMPIRKDDEVQVVRGHYKGNQL 67
           KE +  Y+ RS P+R+  E+  V GH  G+Q 
Sbjct: 110 KEEKFFYDSRSSPMRQKHEIATVVGHEYGHQF 141


==> AAEL005267-RA conserved hypothetical protein
          Length = 710

 Score = 28.1 bits (61), Expect = 1.5,   Method: Composition-based stats.
 Identities = 26/98 (26%), Positives = 41/98 (41%), Gaps = 20/98 (20%)

Query: 17  RHFQAPSHIRRKLMSAPLSKELRQKYNVRSMPIRKD------DEVQVVRGHYKGNQLGKV 70
           R    P H RRK +SA         YN+     R D       E + +R   +  Q   +
Sbjct: 183 RQTMNPPHHRRKSLSA---------YNLNIFNPRMDAPLGVGKEQKYLRQQLEKQQQTTI 233

Query: 71  TQVYRKKFVVYIERIQREK-----ANGTNVYVGVHPSK 103
                 K  ++++R+ +E      A G+ V +GVHPS+
Sbjct: 234 IPRPSSKLRLFVDRMIKELEAVRWAEGSPVRLGVHPSQ 271


==> AAEL009021-RA peptidylprolyl isomerase
          Length = 318

 Score = 27.3 bits (59), Expect = 2.1,   Method: Compositional matrix adjust.
 Identities = 16/33 (48%), Positives = 18/33 (54%)

Query: 104 CLIVKLKMDKDRKKILDRRAKGRLAALNKDKGK 136
           C  V  K DKD  K L RRAK  + A N D+ K
Sbjct: 243 CSEVLDKYDKDNVKALFRRAKAHVGAWNPDRAK 275


==> AAEL012809-RA peptidylprolyl isomerase
          Length = 318

 Score = 27.3 bits (59), Expect = 2.2,   Method: Compositional matrix adjust.
 Identities = 16/33 (48%), Positives = 18/33 (54%)

Query: 104 CLIVKLKMDKDRKKILDRRAKGRLAALNKDKGK 136
           C  V  K DKD  K L RRAK  + A N D+ K
Sbjct: 243 CSEVLDKYDKDNVKALFRRAKAHVGAWNPDRAK 275


==> AAEL010247-RA conserved hypothetical protein
          Length = 300

 Score = 25.8 bits (55), Expect = 6.9,   Method: Compositional matrix adjust.
 Identities = 11/41 (26%), Positives = 25/41 (60%)

Query: 37  ELRQKYNVRSMPIRKDDEVQVVRGHYKGNQLGKVTQVYRKK 77
           +L+++YN+R   +    +V ++   +KG+    V Q++R+K
Sbjct: 140 DLQEEYNLRRQMMMTRLDVTMLGFQWKGDTKLDVAQIWRQK 180


==> AAEL010247-RB conserved hypothetical protein
          Length = 368

 Score = 25.8 bits (55), Expect = 7.5,   Method: Compositional matrix adjust.
 Identities = 11/41 (26%), Positives = 25/41 (60%)

Query: 37  ELRQKYNVRSMPIRKDDEVQVVRGHYKGNQLGKVTQVYRKK 77
           +L+++YN+R   +    +V ++   +KG+    V Q++R+K
Sbjct: 208 DLQEEYNLRRQMMMTRLDVTMLGFQWKGDTKLDVAQIWRQK 248


==> AAEL013602-RA laminin gamma-3 chain
          Length = 697

 Score = 25.4 bits (54), Expect = 8.1,   Method: Composition-based stats.
 Identities = 14/32 (43%), Positives = 17/32 (53%)

Query: 114 DRKKILDRRAKGRLAALNKDKGKYTEESAAAS 145
           D  K + RR+ G+L  LN D G Y     AAS
Sbjct: 622 DGGKSITRRSPGKLRQLNTDTGLYVGGLPAAS 653


==> AAEL002151-RA conserved hypothetical protein
          Length = 621

 Score = 25.4 bits (54), Expect = 9.1,   Method: Compositional matrix adjust.
 Identities = 12/34 (35%), Positives = 17/34 (50%)

Query: 2   KPNKHVSSSRRKSRKRHFQAPSHIRRKLMSAPLS 35
           K NKH  S R  +   H   P  + + LM +P+S
Sbjct: 236 KCNKHFDSGRTLNNHMHANHPETVPKFLMPSPIS 269


==> AAEL012561-RA prominin (prom) protein
          Length = 905

 Score = 25.4 bits (54), Expect = 9.3,   Method: Composition-based stats.
 Identities = 16/57 (28%), Positives = 26/57 (45%)

Query: 18  HFQAPSHIRRKLMSAPLSKELRQKYNVRSMPIRKDDEVQVVRGHYKGNQLGKVTQVY 74
           +F    H  R    +  SK  +Q  N +  PIR  D ++  RG+    Q+ K++  Y
Sbjct: 587 YFNLNKHYERIGTQSARSKWKQQATNRKVDPIRIADVIESCRGNNSIYQVLKLSNFY 643
