# Supplementary material for: The salivary gland transcriptome of the neotropical malaria vector Anopheles darlingi reveals accelerated evolution of genes relevant to hematophagy
Source: BMC Genomics. 2009 Jan 29;10:57. doi: 10.1186/1471-2164-10-57 (PMC2644710; doi:10.1186/1471-2164-10-57)
Supplement: Additional file 2 — Annotated sialotranscriptome of An. darlingi female mosquitoes. Hyperlinked Excel spreadsheet with deducted protein sequences. See description above. [file 1471-2164-10-57-S2.zip › links/AEGY-PEP/AD-256-AEGY-PEP.txt]

>AD-256

AAEL003160-RA conserved hypothetical protein                           86   4e-018
AAEL003293-RA gtp-binding protein                                      26   3.2  
AAEL007742-RA tyrosine-protein kinase                                  25   5.6  
AAEL012354-RA hypothetical protein                                     24   8.8  
AAEL000034-RA meiotic recombination repair protein 11 (mre11)          24   8.8  
AAEL010595-RA meiotic recombination repair protein 11 (mre11)          24   9.2  
AAEL002070-RA conserved hypothetical protein                           23      27
AAEL006206-RA n-twist                                                  22      35
AAEL009062-RA dihydropyridine-sensitive l-type calcium channel         22      36
AAEL006242-RA beta chain spectrin                                      22      50
AAEL004420-RC conserved hypothetical protein                           21      79
AAEL004420-RA conserved hypothetical protein                           21      79


==> AAEL003160-RA conserved hypothetical protein
          Length = 67

 Score = 85.5 bits (210), Expect = 4e-018,   Method: Compositional matrix adjust.
 Identities = 41/61 (67%), Positives = 52/61 (85%), Gaps = 1/61 (1%)

Query: 3  DDYDKYDLEMEKHIHSGHSGKNRSKKEASDHTNHHDPSGHSRKIVTKLKRDTESNKKQPA 62
          D+Y+KY+ E +KH+ SGHSGK R+KKEAS+HTNH+DPSGHSRKI TKL R+TE N+K  +
Sbjct: 7  DEYEKYNFEFDKHMFSGHSGKQRTKKEASEHTNHYDPSGHSRKITTKL-RNTEQNRKDKS 65

Query: 63 K 63
          K
Sbjct: 66 K 66


==> AAEL003293-RA gtp-binding protein
          Length = 673

 Score = 25.8 bits (55), Expect = 3.2,   Method: Compositional matrix adjust.
 Identities = 15/40 (37%), Positives = 21/40 (52%), Gaps = 2/40 (5%)

Query: 1   MSDDY--DKYDLEMEKHIHSGHSGKNRSKKEASDHTNHHD 38
           +SD Y  D+YD EMEK +H    GK   K +    + + D
Sbjct: 579 ISDFYSEDEYDEEMEKVVHKSAKGKAADKGKTKSASGNFD 618


==> AAEL007742-RA tyrosine-protein kinase
          Length = 2073

 Score = 25.0 bits (53), Expect = 5.6,   Method: Composition-based stats.
 Identities = 12/30 (40%), Positives = 17/30 (56%)

Query: 34   TNHHDPSGHSRKIVTKLKRDTESNKKQPAK 63
            T+   PS   R IVT+L++D      +PAK
Sbjct: 1584 TDADHPSAPGRPIVTQLRQDVYKVSWEPAK 1613


==> AAEL012354-RA hypothetical protein
          Length = 445

 Score = 24.3 bits (51), Expect = 8.8,   Method: Compositional matrix adjust.
 Identities = 16/49 (32%), Positives = 27/49 (55%), Gaps = 2/49 (4%)

Query: 11  EMEKHIHSGHSGKNRSKKEASDHTNHHDPSGHSRKIVTKLKRDTESNKK 59
           EME ++    + K+++K  A+  TN+ D S    +IV  L+ + E  KK
Sbjct: 313 EMEGYVPGSFAAKSKAKIVATALTNNFDKS--VTQIVEWLEMEREMLKK 359


==> AAEL000034-RA meiotic recombination repair protein 11 (mre11)
          Length = 631

 Score = 24.3 bits (51), Expect = 8.8,   Method: Compositional matrix adjust.
 Identities = 13/44 (29%), Positives = 20/44 (45%)

Query: 1   MSDDYDKYDLEMEKHIHSGHSGKNRSKKEASDHTNHHDPSGHSR 44
           +SD  + +   + K ++      N +    S H NH DPSG  R
Sbjct: 110 LSDQNENFLESLNKTVNYEDPNMNIAIPVFSIHGNHDDPSGFGR 153


==> AAEL010595-RA meiotic recombination repair protein 11 (mre11)
          Length = 641

 Score = 24.3 bits (51), Expect = 9.2,   Method: Compositional matrix adjust.
 Identities = 13/44 (29%), Positives = 20/44 (45%)

Query: 1   MSDDYDKYDLEMEKHIHSGHSGKNRSKKEASDHTNHHDPSGHSR 44
           +SD  + +   + K ++      N +    S H NH DPSG  R
Sbjct: 97  LSDQNENFLESLNKTVNYEDPNMNIAIPMFSIHGNHDDPSGFGR 140


==> AAEL002070-RA conserved hypothetical protein
          Length = 1837

 Score = 22.7 bits (47), Expect =    27,   Method: Compositional matrix adjust.
 Identities = 12/33 (36%), Positives = 18/33 (54%)

Query: 28  KEASDHTNHHDPSGHSRKIVTKLKRDTESNKKQ 60
           KE    T   +P+  S KI+ + + DT+S  KQ
Sbjct: 265 KEVKKPTTSAEPAKDSTKIIRRRRVDTDSKSKQ 297


==> AAEL006206-RA n-twist
          Length = 152

 Score = 22.3 bits (46), Expect =    35,   Method: Compositional matrix adjust.
 Identities = 9/16 (56%), Positives = 11/16 (68%)

Query: 33  HTNHHDPSGHSRKIVT 48
           HTNH  PS H R+ +T
Sbjct: 130 HTNHLHPSFHQREYIT 145


==> AAEL009062-RA dihydropyridine-sensitive l-type calcium channel
          Length = 1122

 Score = 22.3 bits (46), Expect =    36,   Method: Compositional matrix adjust.
 Identities = 14/42 (33%), Positives = 19/42 (45%), Gaps = 5/42 (11%)

Query: 6   DKYDLEMEKHIHS-----GHSGKNRSKKEASDHTNHHDPSGH 42
           D Y +E +  + S     G+SGKN S    + H    D  GH
Sbjct: 735 DHYSIEPDGFVFSVPFDSGYSGKNSSTLVTATHALFIDHRGH 776


==> AAEL006242-RA beta chain spectrin
          Length = 4155

 Score = 21.9 bits (45), Expect =    50,   Method: Compositional matrix adjust.
 Identities = 9/19 (47%), Positives = 12/19 (63%)

Query: 12   MEKHIHSGHSGKNRSKKEA 30
            + KH+H    GK+R  KEA
Sbjct: 2660 LNKHLHDSWKGKDRFLKEA 2678
