# Supplementary material for: The salivary gland transcriptome of the neotropical malaria vector Anopheles darlingi reveals accelerated evolution of genes relevant to hematophagy
Source: BMC Genomics. 2009 Jan 29;10:57. doi: 10.1186/1471-2164-10-57 (PMC2644710; doi:10.1186/1471-2164-10-57)
Supplement: Additional file 2 — Annotated sialotranscriptome of An. darlingi female mosquitoes. Hyperlinked Excel spreadsheet with deducted protein sequences. See description above. [file 1471-2164-10-57-S2.zip › links/AEGY-PEP/AD-257-AEGY-PEP.txt]

>AD-257

AAEL006011-RA conserved hypothetical protein                           55   5e-009
AAEL006007-RA conserved hypothetical protein                           49   3e-007
AAEL014520-RA follistatin                                              34   0.012
AAEL010917-RA organic anion transporter                                31   0.077
AAEL010921-RA organic anion transporter                                31   0.11 
AAEL001613-RA organic anion transporter                                30   0.12 
AAEL011506-RA hypothetical protein                                     30   0.18 
AAEL012043-RA secreted modular calcium-binding protein                 29   0.33 
AAEL005107-RA hypothetical protein                                     29   0.34 
AAEL013605-RA hypothetical protein                                     29   0.35 
AAEL006397-RA serine protease inhibitor                                26   2.2  
AAEL006274-RA glucose transporter (sugar transporter                   25   4.3  
AAEL011061-RA hypothetical protein                                     25   6.3  
AAEL008311-RA mitogen activated protein kinase kinase kinase 5, ...    24      11
AAEL008475-RA conserved hypothetical protein                           24      13
AAEL003849-RA conserved hypothetical protein                           23      15
AAEL009955-RA conserved hypothetical protein                           23      16
AAEL013227-RA PIWI                                                     23      21
AAEL001808-RA organic anion transporter                                23      22
AAEL012447-RA elastase, putative                                       23      24
AAEL011074-RA Dedicator of cytokinesis protein 2                       23      28
AAEL005694-RA conserved hypothetical protein                           23      28
AAEL002066-RA conserved hypothetical protein                           22      32
AAEL013724-RA conserved hypothetical protein                           22      33
AAEL003658-RA laminin beta-2 chain                                     22      35


==> AAEL006011-RA conserved hypothetical protein
          Length = 84

 Score = 55.1 bits (131), Expect = 5e-009,   Method: Compositional matrix adjust.
 Identities = 31/91 (34%), Positives = 46/91 (50%), Gaps = 8/91 (8%)

Query: 1  MRSISAVRLALVVVILMLAVGSSHGHGPGSRGGGRGAEREHCMCGRIYKPVCGSDLKTYA 60
          MRS+S   LA++V + ++ + S              +E   C C   Y+PVCGSD  TY+
Sbjct: 1  MRSVSV--LAMIVAVALVGLLSVETQA------DIYSEMASCACPLSYQPVCGSDNVTYS 52

Query: 61 NQCLLDCYAEMAEGKQIGLTFLREGRCKDDK 91
          N C+L+C      G +I L  L EG C + +
Sbjct: 53 NDCVLNCAMATPTGSRIALKKLHEGSCDNTE 83


==> AAEL006007-RA conserved hypothetical protein
          Length = 91

 Score = 49.3 bits (116), Expect = 3e-007,   Method: Compositional matrix adjust.
 Identities = 25/53 (47%), Positives = 30/53 (56%)

Query: 37 AEREHCMCGRIYKPVCGSDLKTYANQCLLDCYAEMAEGKQIGLTFLREGRCKD 89
          AER  C C RIY PVCGS+LKTY N CLL C      G+   L  + +  C +
Sbjct: 26 AERGVCACPRIYMPVCGSNLKTYNNDCLLRCEINSDLGRANNLRKIADQACDN 78


==> AAEL014520-RA follistatin
          Length = 551

 Score = 33.9 bits (76), Expect = 0.012,   Method: Compositional matrix adjust.
 Identities = 12/23 (52%), Positives = 18/23 (78%)

Query: 43  MCGRIYKPVCGSDLKTYANQCLL 65
           +C + ++PVCG+D KTY+N C L
Sbjct: 499 ICPQEFEPVCGTDGKTYSNDCFL 521


 Score = 27.7 bits (60), Expect = 0.90,   Method: Compositional matrix adjust.
 Identities = 13/37 (35%), Positives = 19/37 (51%), Gaps = 8/37 (21%)

Query: 37  AEREHCM--------CGRIYKPVCGSDLKTYANQCLL 65
             R+HC         C R+ +P CGSD + YA+ C +
Sbjct: 202 TSRKHCQSTRNCRESCWRVARPTCGSDGRLYASACKM 238


 Score = 25.0 bits (53), Expect = 6.0,   Method: Compositional matrix adjust.
 Identities = 9/15 (60%), Positives = 13/15 (86%)

Query: 51  VCGSDLKTYANQCLL 65
           VCG+D +TY N+C+L
Sbjct: 113 VCGTDGRTYLNRCML 127


 Score = 24.6 bits (52), Expect = 6.8,   Method: Compositional matrix adjust.
 Identities = 8/15 (53%), Positives = 11/15 (73%)

Query: 51  VCGSDLKTYANQCLL 65
           +CGSD K Y N+C +
Sbjct: 456 ICGSDNKLYPNECFM 470


 Score = 23.5 bits (49), Expect =    15,   Method: Compositional matrix adjust.
 Identities = 8/15 (53%), Positives = 12/15 (80%)

Query: 51  VCGSDLKTYANQCLL 65
           +CG+D +TY N+C L
Sbjct: 351 LCGTDSRTYNNECEL 365


 Score = 23.5 bits (49), Expect =    15,   Method: Compositional matrix adjust.
 Identities = 9/16 (56%), Positives = 12/16 (75%)

Query: 50  PVCGSDLKTYANQCLL 65
           P+CGSD  TY ++C L
Sbjct: 406 PICGSDGNTYRSRCEL 421


 Score = 22.7 bits (47), Expect =    30,   Method: Compositional matrix adjust.
 Identities = 9/17 (52%), Positives = 12/17 (70%)

Query: 49 KPVCGSDLKTYANQCLL 65
          +PVCG+D   YAN C +
Sbjct: 58 EPVCGTDGLIYANICEM 74


==> AAEL010917-RA organic anion transporter
          Length = 708

 Score = 31.2 bits (69), Expect = 0.077,   Method: Composition-based stats.
 Identities = 17/42 (40%), Positives = 22/42 (52%), Gaps = 4/42 (9%)

Query: 42  CMCGRI-YKPVCGSDLKTYANQCLLDCYAEMAEGKQIGLTFL 82
           C C  I Y P+CGSD  TY + C   C  ++   KQ+  T L
Sbjct: 456 CNCDFIKYAPICGSDGNTYLSPCHAGCKEQI---KQLNGTIL 494


==> AAEL010921-RA organic anion transporter
          Length = 757

 Score = 30.8 bits (68), Expect = 0.11,   Method: Composition-based stats.
 Identities = 12/35 (34%), Positives = 17/35 (48%), Gaps = 1/35 (2%)

Query: 41  HCMCGRI-YKPVCGSDLKTYANQCLLDCYAEMAEG 74
           +C C  + Y P+CG D  TY + C   C  +   G
Sbjct: 517 NCQCDYVKYSPICGEDGNTYISACHAGCKQQYQSG 551


==> AAEL001613-RA organic anion transporter
          Length = 664

 Score = 30.4 bits (67), Expect = 0.12,   Method: Composition-based stats.
 Identities = 12/35 (34%), Positives = 17/35 (48%), Gaps = 1/35 (2%)

Query: 41  HCMCGRI-YKPVCGSDLKTYANQCLLDCYAEMAEG 74
           +C C  + Y P+CG D  TY + C   C  +   G
Sbjct: 424 NCQCDYVKYSPICGEDGNTYISACHAGCKQQYQSG 458


==> AAEL011506-RA hypothetical protein
          Length = 599

 Score = 30.0 bits (66), Expect = 0.18,   Method: Compositional matrix adjust.
 Identities = 15/42 (35%), Positives = 22/42 (52%), Gaps = 2/42 (4%)

Query: 47  IYKPVCGSDLKTYANQCLLDCYAEMAEGKQIGLTFLREGRCK 88
            Y PVCG+D KTY  +C L   A   E   + + +  +G C+
Sbjct: 383 FYNPVCGTDGKTYKTECQLKKRACRQESTTLVMAY--KGHCQ 422


 Score = 22.3 bits (46), Expect =    37,   Method: Compositional matrix adjust.
 Identities = 15/37 (40%), Positives = 20/37 (54%), Gaps = 3/37 (8%)

Query: 51  VCGSDLKTYANQCLLDCYAEMAEGKQIGLTFLREGRC 87
           VCG+D  TY N C L   A +  G+ I + +   GRC
Sbjct: 466 VCGTDGNTYRNVCELKRKACLT-GRAIPVAY--RGRC 499


==> AAEL012043-RA secreted modular calcium-binding protein
          Length = 598

 Score = 29.3 bits (64), Expect = 0.33,   Method: Composition-based stats.
 Identities = 16/41 (39%), Positives = 21/41 (51%), Gaps = 4/41 (9%)

Query: 49 KPVCGSDLKTYANQCLLDCYAEMAEGKQIGLTFLREGRCKD 89
          +PVCG+D +TY  +C L        G Q+ L     G CKD
Sbjct: 19 RPVCGTDNQTYPTRCHL--IRAQCSGHQVSLK--HRGTCKD 55


==> AAEL005107-RA hypothetical protein
          Length = 140

 Score = 28.9 bits (63), Expect = 0.34,   Method: Compositional matrix adjust.
 Identities = 12/27 (44%), Positives = 16/27 (59%)

Query: 41  HCMCGRIYKPVCGSDLKTYANQCLLDC 67
           +C+    Y PVCG+D  TY N   L+C
Sbjct: 96  NCLTLSHYNPVCGTDHTTYHNVYKLEC 122


==> AAEL013605-RA hypothetical protein
          Length = 146

 Score = 28.9 bits (63), Expect = 0.35,   Method: Compositional matrix adjust.
 Identities = 12/27 (44%), Positives = 16/27 (59%)

Query: 41  HCMCGRIYKPVCGSDLKTYANQCLLDC 67
           +C+    Y PVCG+D  TY N   L+C
Sbjct: 102 NCLTLSHYNPVCGTDHTTYHNVYKLEC 128
