# Supplementary material for: The salivary gland transcriptome of the neotropical malaria vector Anopheles darlingi reveals accelerated evolution of genes relevant to hematophagy
Source: BMC Genomics. 2009 Jan 29;10:57. doi: 10.1186/1471-2164-10-57 (PMC2644710; doi:10.1186/1471-2164-10-57)
Supplement: Additional file 2 — Annotated sialotranscriptome of An. darlingi female mosquitoes. Hyperlinked Excel spreadsheet with deducted protein sequences. See description above. [file 1471-2164-10-57-S2.zip › links/AEGY-PEP/AD-26-AEGY-PEP.txt]

>AD-26

AAEL010228-RA conserved hypothetical protein                           85   3e-017
AAEL010235-RA conserved hypothetical protein                           70   9e-013
AAEL010231-RA conserved hypothetical protein                           61   4e-010
AAEL013532-RA hypothetical protein                                     42   2e-004
AAEL013532-RB hypothetical protein                                     40   6e-004
AAEL003885-RA conserved hypothetical protein                           30   0.96 
AAEL003893-RA dna repair protein xp-c / rad4                           27   8.4  
AAEL009422-RF conserved hypothetical protein                           26      13
AAEL001279-RB merozoite surface protein, putative                      26      13
AAEL009422-RD conserved hypothetical protein                           26      16
AAEL009422-RA conserved hypothetical protein                           25      21


==> AAEL010228-RA conserved hypothetical protein
          Length = 215

 Score = 84.7 bits (208), Expect = 3e-017,   Method: Compositional matrix adjust.
 Identities = 68/232 (29%), Positives = 113/232 (48%), Gaps = 19/232 (8%)

Query: 1   MKFYLLLASTLCLALIVTARPNEDTTEDGFSDTTGDEDGDPSDDPRGDTPEDTTDAGDAD 60
           MK+ L     L L  ++  RP            T ++DG  S++P+      + +   A 
Sbjct: 1   MKYLLTFLMALSLVNLMLTRP------------TPEDDGGTSEEPQTQETTGSDEKNGAS 48

Query: 61  TSDGHDLLTSDDEVEGYGSESGDGDGTAEGEDDAESADGEGGSGEGGKGDAGGKESRRNT 120
                D  +  D+VE    E GD D TA+ EDD ES DGEG S +  K     K   R T
Sbjct: 49  EEPNADDASKPDDVE----EKGDDD-TAKKEDDGESKDGEG-SEKSDKEKGEPKNDPRET 102

Query: 121 YRQVHKLLKKVMKVDVKDKYLKSFIVARLQERLMNPTIDLVSTIEKYSKIKECFSSVEKD 180
           Y +V + L ++   +V+D + +S + A +Q  L NP +D++ +   +SKI +CF S+  D
Sbjct: 103 YNKVIEQLDQIKVDNVEDGHERSELAADIQRYLRNPIVDVIGSAGDFSKIAKCFKSMVGD 162

Query: 181 TKELVKESEKSYKEC-AKDKRNTHCGSEGTRDLDEGLIDLEQELSDCIVEKR 231
            K+ ++E  K +KEC AK   N +  S+    + + +  +  +++ C+   R
Sbjct: 163 AKKAIEEDVKGFKECTAKKDSNAYQCSQDRSTVQDKIAKMSSKIASCVASNR 214


==> AAEL010235-RA conserved hypothetical protein
          Length = 273

 Score = 69.7 bits (169), Expect = 9e-013,   Method: Compositional matrix adjust.
 Identities = 49/150 (32%), Positives = 73/150 (48%), Gaps = 14/150 (9%)

Query: 83  DGDGTAEGEDDAESADGEGGSGEGGKGDAGGKESRRNTYRQVHKLLKKVMKVD-VKDKYL 141
           D  G  EGED+AE + G              K    +TYRQV  LL K  KVD ++ +YL
Sbjct: 134 DSTGGDEGEDNAEDSKG------------SEKNDPADTYRQVVALLDKDTKVDHIQSEYL 181

Query: 142 KSFIVARLQERLMNPTIDLVSTIEKYSKIKECFSSVEKDTKELVKESEKSYKEC-AKDKR 200
           +S +   LQ  +  P ++ +  I  YSKI+ CF S+ KD K+++ E EK +K C +K K 
Sbjct: 182 RSALNNDLQSEVRVPVVEAIGRIGDYSKIQGCFKSMGKDVKKVISEEEKKFKSCMSKKKS 241

Query: 201 NTHCGSEGTRDLDEGLIDLEQELSDCIVEK 230
              C  +        L  +  ++  C+  K
Sbjct: 242 EYQCSEDSFAAAKSKLSPITSKIKSCVSSK 271


==> AAEL010231-RA conserved hypothetical protein
          Length = 158

 Score = 60.8 bits (146), Expect = 4e-010,   Method: Compositional matrix adjust.
 Identities = 35/102 (34%), Positives = 58/102 (56%), Gaps = 7/102 (6%)

Query: 109 GDAGGKESRRNTYRQVHKLLKK---VMKVDVKDKYLKSFIVARLQERLMNPTIDLVSTIE 165
           G+  GK  RR+T  +V+++L K   V K+D  + +L++F+   LQ  L  P  D +  I 
Sbjct: 31  GECSGKHDRRSTCNKVNEMLNKNTDVHKID--NAFLRTFLDNNLQSHLRVPVADAIGFIS 88

Query: 166 KYSKIKECFSSVEKDTKELVKESEKSYKEC--AKDKRNTHCG 205
            +SKI  CF+S+  + K++V E  KS+  C  +KD  ++ C 
Sbjct: 89  NFSKIACCFTSMGPEVKKIVDEKLKSFTSCKSSKDSTDSKCS 130


==> AAEL013532-RA hypothetical protein
          Length = 283

 Score = 42.0 bits (97), Expect = 2e-004,   Method: Compositional matrix adjust.
 Identities = 35/115 (30%), Positives = 53/115 (46%), Gaps = 7/115 (6%)

Query: 118 RNTYRQVHKLLKK--VMKVDVKDKYLKSFIVARLQERLMNPTIDLVSTIEKYSKIKECFS 175
           R TY ++ KL  K  +  VD K +    + +  L+  L+     L S I+ YSKIK CFS
Sbjct: 172 RKTYDEMMKLFNKTTLAGVDPKIRANADYYLHHLKMNLL----VLTSNIQDYSKIKTCFS 227

Query: 176 SVEKDTKELVKESEKSYKECAKDKRNTHCGSEGTRDLDEGLIDLEQELSDCIVEK 230
           +    T++L       Y  C      T C S       +GL +LE   ++CI ++
Sbjct: 228 NFLSRTQQLRDYMSYHYDSCKGHYEQT-CNSNTLVSYQDGLNELEYMTAECIRQR 281


==> AAEL013532-RB hypothetical protein
          Length = 220

 Score = 40.4 bits (93), Expect = 6e-004,   Method: Compositional matrix adjust.
 Identities = 35/115 (30%), Positives = 53/115 (46%), Gaps = 7/115 (6%)

Query: 118 RNTYRQVHKLLKK--VMKVDVKDKYLKSFIVARLQERLMNPTIDLVSTIEKYSKIKECFS 175
           R TY ++ KL  K  +  VD K +    + +  L+  L+     L S I+ YSKIK CFS
Sbjct: 109 RKTYDEMMKLFNKTTLAGVDPKIRANADYYLHHLKMNLL----VLTSNIQDYSKIKTCFS 164

Query: 176 SVEKDTKELVKESEKSYKECAKDKRNTHCGSEGTRDLDEGLIDLEQELSDCIVEK 230
           +    T++L       Y  C      T C S       +GL +LE   ++CI ++
Sbjct: 165 NFLSRTQQLRDYMSYHYDSCKGHYEQT-CNSNTLVSYQDGLNELEYMTAECIRQR 218


==> AAEL003885-RA conserved hypothetical protein
          Length = 435

 Score = 29.6 bits (65), Expect = 0.96,   Method: Compositional matrix adjust.
 Identities = 23/74 (31%), Positives = 41/74 (55%), Gaps = 7/74 (9%)

Query: 105 EGGKGDAGGKESRRNTYRQVHKLLKK--VMKVDVKDKYLKSFIVARLQERLMNPTI---- 158
           EG +GD    ++  +  R +  LLK+  V+  D+KD  LKSF ++  +ER  +P I    
Sbjct: 221 EGTEGDVVVVDTPVSPKRDLLALLKQPQVIPRDLKDVTLKSFYISVDEERSSSPMITEHV 280

Query: 159 -DLVSTIEKYSKIK 171
            +L+   +K+ ++K
Sbjct: 281 RELLQEYQKHEEVK 294


==> AAEL003893-RA dna repair protein xp-c / rad4
          Length = 1243

 Score = 26.6 bits (57), Expect = 8.4,   Method: Compositional matrix adjust.
 Identities = 31/92 (33%), Positives = 44/92 (47%), Gaps = 14/92 (15%)

Query: 24  DTTEDGFSDTTGDEDGDPSDDPRGDTPEDTTDAGDADTSDGHDLLTSDDEVEGYGSESGD 83
           D   +GFSD   ++DGD S      + E+    GD D        + D E +G  S+  +
Sbjct: 25  DFESEGFSDQPTEDDGDFS-----ASEEEWLPGGDKDAK------SDDAEAQGTVSDEDE 73

Query: 84  GD-GTAEGEDDAESADGEGGSGEGGKGDAGGK 114
            D G+ +G +DA+  D EG SG  G   A GK
Sbjct: 74  YDEGSEDGSEDAD--DLEGDSGSEGSVVAAGK 103


==> AAEL009422-RF conserved hypothetical protein
          Length = 609

 Score = 26.2 bits (56), Expect =    13,   Method: Compositional matrix adjust.
 Identities = 27/95 (28%), Positives = 45/95 (47%), Gaps = 11/95 (11%)

Query: 23  EDTTEDGFSDTTGDEDGDPSDDPRGDTPEDTTDAGDADTSDGHDLL--TSDDEVEGYGSE 80
           E  +E+G +D    E  DPS+     T E++ DA  AD S   +    +  + +E   +E
Sbjct: 494 EKKSENGDADKKDSELYDPSEA----TGEESADASMADDSKSEEANGESQSEPMETENAE 549

Query: 81  SGDGDGTAEGEDDAESADGEGGSGEGGKGDAGGKE 115
           +  GD +A  +D + ++     SG+  K D   KE
Sbjct: 550 ANKGDSSAAADDKSTAS-----SGDASKADEAAKE 579


==> AAEL001279-RB merozoite surface protein, putative
          Length = 609

 Score = 26.2 bits (56), Expect =    13,   Method: Compositional matrix adjust.
 Identities = 27/95 (28%), Positives = 45/95 (47%), Gaps = 11/95 (11%)

Query: 23  EDTTEDGFSDTTGDEDGDPSDDPRGDTPEDTTDAGDADTSDGHDLL--TSDDEVEGYGSE 80
           E  +E+G +D    E  DPS+     T E++ DA  AD S   +    +  + +E   +E
Sbjct: 494 EKKSENGDADKKDSELYDPSEA----TGEESADASMADDSKSEEANGESQSEPMETENAE 549

Query: 81  SGDGDGTAEGEDDAESADGEGGSGEGGKGDAGGKE 115
           +  GD +A  +D + ++     SG+  K D   KE
Sbjct: 550 ANKGDSSAAADDKSTAS-----SGDASKADEAAKE 579


==> AAEL009422-RD conserved hypothetical protein
          Length = 629

 Score = 25.8 bits (55), Expect =    16,   Method: Compositional matrix adjust.
 Identities = 27/95 (28%), Positives = 45/95 (47%), Gaps = 11/95 (11%)

Query: 23  EDTTEDGFSDTTGDEDGDPSDDPRGDTPEDTTDAGDADTSDGHDLL--TSDDEVEGYGSE 80
           E  +E+G +D    E  DPS+     T E++ DA  AD S   +    +  + +E   +E
Sbjct: 514 EKKSENGDADKKDSELYDPSEA----TGEESADASMADDSKSEEANGESQSEPMETENAE 569

Query: 81  SGDGDGTAEGEDDAESADGEGGSGEGGKGDAGGKE 115
           +  GD +A  +D + ++     SG+  K D   KE
Sbjct: 570 ANKGDSSAAADDKSTAS-----SGDASKADEAAKE 599
