# Supplementary material for: The salivary gland transcriptome of the neotropical malaria vector Anopheles darlingi reveals accelerated evolution of genes relevant to hematophagy
Source: BMC Genomics. 2009 Jan 29;10:57. doi: 10.1186/1471-2164-10-57 (PMC2644710; doi:10.1186/1471-2164-10-57)
Supplement: Additional file 2 — Annotated sialotranscriptome of An. darlingi female mosquitoes. Hyperlinked Excel spreadsheet with deducted protein sequences. See description above. [file 1471-2164-10-57-S2.zip › links/AEGY-PEP/AD-262-AEGY-PEP.txt]

>AD-262

AAEL002813-RA coupling factor, putative                               177   5e-046
AAEL012681-RA 60S ribosomal protein L24                                27   1.8  
AAEL002563-RA nuclear matrix protein                                   26   2.8  
AAEL007864-RA zinc finger protein                                      26   3.3  
AAEL000300-RA wd-repeat protein                                        26   3.8  
AAEL003921-RA anopheles stephensi ubiquitin, putative                  25   4.8  
AAEL012331-RA hypothetical protein                                     25   5.9  
AAEL007263-RA hypothetical protein                                     25   5.9  
AAEL014733-RA nuclear pore complex protein nup214                      25   6.6  
AAEL008390-RA guanylate cyclase                                        25   7.3  
AAEL010897-RA hypothetical protein                                     24   8.9  
AAEL008136-RA conserved hypothetical protein                           24   8.9  
AAEL014620-RA hypothetical protein                                     24      11
AAEL008397-RA glutathione peroxidase                                   24      11
AAEL008397-RB glutathione peroxidase                                   24      11
AAEL009172-RA ubiquitin ligase E3 alpha                                24      12
AAEL008889-RA cytochrome P450                                          24      12
AAEL002104-RA hypothetical protein                                     24      14
AAEL007898-RA calmin                                                   23      15
AAEL012889-RA conserved hypothetical protein                           23      15
AAEL008862-RA conserved hypothetical protein                           23      17
AAEL009872-RA alanine aminotransferase                                 23      21
AAEL000885-RA cytoplasmic dynein heavy chain                           23      21
AAEL010979-RA growth factor receptor-bound protein                     23      22
AAEL000934-RB clathrin light chain                                     23      22


==> AAEL002813-RA coupling factor, putative
          Length = 106

 Score =  177 bits (450), Expect = 5e-046,   Method: Compositional matrix adjust.
 Identities = 86/107 (80%), Positives = 98/107 (91%), Gaps = 2/107 (1%)

Query: 1   MLTNQIVSAARVMGLQARRNYGVSAVLLAKASDPIQQLFVNKLREYAQKSQSAGGKLVDA 60
           MLTNQI  AAR+MG QARRNYGVSAV+L+KA+DPIQQLF+NKLR+Y  KS+S+GGKLVDA
Sbjct: 1   MLTNQIQQAARMMGAQARRNYGVSAVVLSKATDPIQQLFINKLRDY--KSKSSGGKLVDA 58

Query: 61  SPAIERELKQEMEKLAKQYGGAQGEDMTAFPSFKFEEPKIDPINSSA 107
           +P IERELKQE+EKLAKQYGGA G DMTAFPSFKFEEPK+ PINSS+
Sbjct: 59  TPEIERELKQELEKLAKQYGGASGVDMTAFPSFKFEEPKMGPINSSS 105


==> AAEL012681-RA 60S ribosomal protein L24
          Length = 193

 Score = 26.6 bits (57), Expect = 1.8,   Method: Compositional matrix adjust.
 Identities = 10/30 (33%), Positives = 18/30 (60%)

Query: 74  KLAKQYGGAQGEDMTAFPSFKFEEPKIDPI 103
           +  K Y    G+++T  PSF+FE+ +  P+
Sbjct: 50  RWTKAYRKTNGKELTIDPSFEFEKRRNVPV 79


==> AAEL002563-RA nuclear matrix protein
          Length = 685

 Score = 26.2 bits (56), Expect = 2.8,   Method: Composition-based stats.
 Identities = 10/23 (43%), Positives = 14/23 (60%)

Query: 77  KQYGGAQGEDMTAFPSFKFEEPK 99
           K +    G  ++AF SFK EEP+
Sbjct: 236 KMFAAHAGSVLSAFSSFKLEEPR 258


==> AAEL007864-RA zinc finger protein
          Length = 496

 Score = 25.8 bits (55), Expect = 3.3,   Method: Composition-based stats.
 Identities = 19/59 (32%), Positives = 25/59 (42%), Gaps = 7/59 (11%)

Query: 36  QQLFVNKLREYAQKSQSAGGKLVDASPAIERELKQEMEKLAKQYGGAQGEDMTAFPSFK 94
           QQ+F   L   A+KS   GGK      A  R +KQE         G + ++   FP  K
Sbjct: 133 QQIFAESLNAPAKKSSPRGGK------ATSRVMKQEANDEEANNQGLK-QETNGFPCEK 184


==> AAEL000300-RA wd-repeat protein
          Length = 324

 Score = 25.8 bits (55), Expect = 3.8,   Method: Compositional matrix adjust.
 Identities = 24/82 (29%), Positives = 39/82 (47%), Gaps = 5/82 (6%)

Query: 1   MLTNQIVSAARVMGLQARRNYGVSAVLLAKASDPIQQLFVNKLR-EYAQKSQSAGGKLVD 59
           +L  Q  SAA +M L+   N G+   ++ K      +L +  L  E+A ++     K++ 
Sbjct: 153 LLKKQDYSAALIMALKLNEN-GLIHEVIEKVPYCDVELIIQSLSDEFAHRTLMFVSKIIA 211

Query: 60  ASPAIERELKQE---MEKLAKQ 78
            SP IE  LK     + KL +Q
Sbjct: 212 PSPHIEFYLKWSNLLLTKLGQQ 233


==> AAEL003921-RA anopheles stephensi ubiquitin, putative
          Length = 133

 Score = 25.4 bits (54), Expect = 4.8,   Method: Compositional matrix adjust.
 Identities = 9/31 (29%), Positives = 18/31 (58%)

Query: 22 GVSAVLLAKASDPIQQLFVNKLREYAQKSQS 52
          G    L+ K  DP++++   + ++Y Q+ QS
Sbjct: 65 GTKLTLVVKKPDPLREVIFRQFKKYLQEEQS 95


==> AAEL012331-RA hypothetical protein
          Length = 750

 Score = 25.0 bits (53), Expect = 5.9,   Method: Composition-based stats.
 Identities = 15/54 (27%), Positives = 27/54 (50%)

Query: 48  QKSQSAGGKLVDASPAIERELKQEMEKLAKQYGGAQGEDMTAFPSFKFEEPKID 101
           Q+  +A    +  S A  ++   E++   K+Y    GE ++AFP+ +F E   D
Sbjct: 22  QEKLNARDDAIRPSLARVKQYDNELQCYYKKYQRVYGELLSAFPAERFAELDAD 75


==> AAEL007263-RA hypothetical protein
          Length = 782

 Score = 25.0 bits (53), Expect = 5.9,   Method: Composition-based stats.
 Identities = 15/54 (27%), Positives = 27/54 (50%)

Query: 48  QKSQSAGGKLVDASPAIERELKQEMEKLAKQYGGAQGEDMTAFPSFKFEEPKID 101
           Q+  +A    +  S A  ++   E++   K+Y    GE ++AFP+ +F E   D
Sbjct: 22  QEKLNARDDAIRPSLARVKQYDNELQCYYKKYQRVYGELLSAFPAERFAELDAD 75


==> AAEL014733-RA nuclear pore complex protein nup214
          Length = 1798

 Score = 24.6 bits (52), Expect = 6.6,   Method: Compositional matrix adjust.
 Identities = 11/29 (37%), Positives = 16/29 (55%)

Query: 12  VMGLQARRNYGVSAVLLAKASDPIQQLFV 40
           V+ +Q    Y  +AV L KA D +  LF+
Sbjct: 229 VIAVQWLSTYQFAAVYLPKAEDSVPSLFI 257


==> AAEL008390-RA guanylate cyclase
          Length = 1511

 Score = 24.6 bits (52), Expect = 7.3,   Method: Composition-based stats.
 Identities = 11/24 (45%), Positives = 15/24 (62%)

Query: 26  VLLAKASDPIQQLFVNKLREYAQK 49
           V++A    P  + F NK+REY QK
Sbjct: 385 VVVASEPHPEFEQFTNKVREYNQK 408
