# Supplementary material for: The salivary gland transcriptome of the neotropical malaria vector Anopheles darlingi reveals accelerated evolution of genes relevant to hematophagy
Source: BMC Genomics. 2009 Jan 29;10:57. doi: 10.1186/1471-2164-10-57 (PMC2644710; doi:10.1186/1471-2164-10-57)
Supplement: Additional file 2 — Annotated sialotranscriptome of An. darlingi female mosquitoes. Hyperlinked Excel spreadsheet with deducted protein sequences. See description above. [file 1471-2164-10-57-S2.zip › links/AEGY-PEP/AD-263-AEGY-PEP.txt]

>AD-263

AAEL011996-RA conserved hypothetical protein                          114   5e-027
AAEL013203-RA conserved hypothetical protein                           25   6.0  
AAEL013203-RB conserved hypothetical protein                           25   6.0  
AAEL005436-RA diphteria toxin resistance protein 2, dph2               25   7.3  
AAEL004704-RA map kinase-interacting serine/threonine kinase           25   7.3  
AAEL012139-RA allatostatin, B-type, putative                           24   9.7  
AAEL007531-RA hypothetical protein                                     24      12
AAEL004459-RA hypothetical protein                                     24      13
AAEL014066-RA ubiquitin conjugating enzyme 7 interacting protein       24      14
AAEL012147-RA conserved hypothetical protein                           24      14
AAEL007051-RA lipase                                                   23      16
AAEL012112-RA ubiquitin conjugating enzyme 7 interacting protein       23      17
AAEL001629-RA camp-specific 3,5-cyclic phosphodiesterase               23      17
AAEL007920-RA conserved hypothetical protein                           23      19
AAEL012410-RA eukaryotic translation initiation factor 2c              23      20
AAEL002590-RA serine protease, putative                                23      20
AAEL005820-RA hect E3 ubiquitin ligase                                 23      21
AAEL006838-RA hypothetical protein                                     23      22
AAEL008134-RA abc transporter                                          23      24
AAEL005214-RA hypothetical protein                                     23      27
AAEL008915-RA sodium-and chloride-activated atp-sensitive potass...    23      28
AAEL007759-RA conserved hypothetical protein                           23      29
AAEL011692-RA DNA-directed RNA polymerase II largest subunit           22      32
AAEL010617-RA DNA-directed RNA polymerase II largest subunit           22      32
AAEL009775-RA rapamycin-insensitive companion of Tor, putative         22      33


==> AAEL011996-RA conserved hypothetical protein
          Length = 79

 Score =  114 bits (286), Expect = 5e-027,   Method: Compositional matrix adjust.
 Identities = 57/82 (69%), Positives = 69/82 (84%), Gaps = 4/82 (4%)

Query: 1  MDNVKLFSVLLICVALMLVCEAQLTFTPAWGKRSPGSLTLNPLISSTSYG-QDACKTPVD 59
          MD VKLFS+LLIC AL+ VC+AQLTFTP+WGKRS   L++N      S+G QD+CKTPVD
Sbjct: 1  MDLVKLFSMLLICAALIFVCDAQLTFTPSWGKRSSNPLSMN---MPGSFGVQDSCKTPVD 57

Query: 60 SLLVIYRMIQTEAQKIVDCSQK 81
          SL+VIYRMIQTEAQKI++C+QK
Sbjct: 58 SLMVIYRMIQTEAQKILECNQK 79


==> AAEL013203-RA conserved hypothetical protein
          Length = 1296

 Score = 25.0 bits (53), Expect = 6.0,   Method: Composition-based stats.
 Identities = 12/27 (44%), Positives = 16/27 (59%), Gaps = 1/27 (3%)

Query: 35  PGSLTLNPLISSTSYGQDACK-TPVDS 60
           P +L LN  +++TS G D C  T  DS
Sbjct: 395 PQTLNLNNFVNNTSVGVDKCTATATDS 421


==> AAEL013203-RB conserved hypothetical protein
          Length = 1192

 Score = 25.0 bits (53), Expect = 6.0,   Method: Composition-based stats.
 Identities = 12/27 (44%), Positives = 16/27 (59%), Gaps = 1/27 (3%)

Query: 35  PGSLTLNPLISSTSYGQDACK-TPVDS 60
           P +L LN  +++TS G D C  T  DS
Sbjct: 395 PQTLNLNNFVNNTSVGVDKCTATATDS 421


==> AAEL005436-RA diphteria toxin resistance protein 2, dph2
          Length = 514

 Score = 24.6 bits (52), Expect = 7.3,   Method: Composition-based stats.
 Identities = 10/24 (41%), Positives = 14/24 (58%)

Query: 16  LMLVCEAQLTFTPAWGKRSPGSLT 39
           L+ V E +L F PAW  + P S +
Sbjct: 381 LVSVFECELAFNPAWSGQFPESYS 404


==> AAEL004704-RA map kinase-interacting serine/threonine kinase
          Length = 849

 Score = 24.6 bits (52), Expect = 7.3,   Method: Composition-based stats.
 Identities = 11/25 (44%), Positives = 17/25 (68%), Gaps = 3/25 (12%)

Query: 25  TFTPAWGKRSPGSLTLNPLISSTSY 49
           T TP     SP S+TL+P+ ++TS+
Sbjct: 612 TLTP---DASPNSMTLSPIATATSH 633


==> AAEL012139-RA allatostatin, B-type, putative
          Length = 201

 Score = 24.3 bits (51), Expect = 9.7,   Method: Compositional matrix adjust.
 Identities = 10/23 (43%), Positives = 11/23 (47%)

Query: 26  FTPAWGKRSPGSLTLNPLISSTS 48
           F  +WGKR PG   L  L    S
Sbjct: 158 FRGSWGKREPGWNNLKGLWGKRS 180


==> AAEL007531-RA hypothetical protein
          Length = 576

 Score = 23.9 bits (50), Expect =    12,   Method: Composition-based stats.
 Identities = 13/34 (38%), Positives = 19/34 (55%), Gaps = 3/34 (8%)

Query: 27 TPAWGKRSPGSL---TLNPLISSTSYGQDACKTP 57
          TP   + +PG+    TLN +I+  S G  + KTP
Sbjct: 50 TPRPSRSAPGAQLESTLNRVITECSNGDSSDKTP 83


 Score = 23.9 bits (50), Expect =    12,   Method: Composition-based stats.
 Identities = 13/34 (38%), Positives = 19/34 (55%), Gaps = 3/34 (8%)

Query: 27  TPAWGKRSPGSL---TLNPLISSTSYGQDACKTP 57
           TP   + +PG+    TLN +I+  S G  + KTP
Sbjct: 167 TPRPSRSAPGAQLESTLNRVITECSNGDSSDKTP 200


==> AAEL004459-RA hypothetical protein
          Length = 331

 Score = 23.9 bits (50), Expect =    13,   Method: Composition-based stats.
 Identities = 10/31 (32%), Positives = 17/31 (54%)

Query: 36  GSLTLNPLISSTSYGQDACKTPVDSLLVIYR 66
           GS+TL   I+     QD C+   D +L +++
Sbjct: 215 GSITLEKNITQILTEQDGCRITTDLVLNVFK 245


==> AAEL014066-RA ubiquitin conjugating enzyme 7 interacting protein
          Length = 361

 Score = 23.9 bits (50), Expect =    14,   Method: Compositional matrix adjust.
 Identities = 8/15 (53%), Positives = 8/15 (53%)

Query: 25  TFTPAWGKRSPGSLT 39
           T  P WG R PG  T
Sbjct: 327 TRGPRWGPRGPGDTT 341


==> AAEL012147-RA conserved hypothetical protein
          Length = 2686

 Score = 23.9 bits (50), Expect =    14,   Method: Composition-based stats.
 Identities = 10/25 (40%), Positives = 14/25 (56%)

Query: 6   LFSVLLICVALMLVCEAQLTFTPAW 30
           LF++L+  V+ ML C A     P W
Sbjct: 272 LFNILVQTVSDMLQCVASTNMAPFW 296
