# Supplementary material for: The salivary gland transcriptome of the neotropical malaria vector Anopheles darlingi reveals accelerated evolution of genes relevant to hematophagy
Source: BMC Genomics. 2009 Jan 29;10:57. doi: 10.1186/1471-2164-10-57 (PMC2644710; doi:10.1186/1471-2164-10-57)
Supplement: Additional file 2 — Annotated sialotranscriptome of An. darlingi female mosquitoes. Hyperlinked Excel spreadsheet with deducted protein sequences. See description above. [file 1471-2164-10-57-S2.zip › links/AEGY-PEP/AD-267-AEGY-PEP.txt]

>AD-267

AAEL015086-RA hypothetical protein                                     97   1e-021
AAEL008766-RB hypothetical protein                                     97   2e-021
AAEL015086-RB hypothetical protein                                     92   7e-020
AAEL008766-RD hypothetical protein                                     92   8e-020
AAEL008766-RC hypothetical protein                                     61   2e-010
AAEL008766-RA hypothetical protein                                     60   4e-010
AAEL011098-RA conserved hypothetical protein                           30   0.43 
AAEL000155-RA hypothetical protein                                     29   0.55 
AAEL006110-RA g protein-coupled receptor kinase 6 and                  27   1.9  
AAEL013811-RA neuropathy target esterase/swiss cheese(d.melanoga...    27   2.2  
AAEL006250-RA insulin receptor tyrosine kinase substrate               27   3.0  
AAEL010872-RA conserved hypothetical protein                           27   3.1  
AAEL006245-RA insulin receptor tyrosine kinase substrate               26   4.6  
AAEL011668-RA conserved hypothetical protein                           26   6.5  
AAEL009719-RB conserved hypothetical protein                           25   6.9  
AAEL009719-RA conserved hypothetical protein                           25   6.9  
AAEL006711-RA conserved hypothetical protein                           24      19
AAEL000026-RA dynein light chain, putative                             23      42
AAEL003243-RA serine protease                                          23      46
AAEL006727-RA multisynthetase complex, auxiliary protein, p38, p...    22      93
AAEL006727-RB multisynthetase complex, auxiliary protein, p38, p...    22      93


==> AAEL015086-RA hypothetical protein
          Length = 165

 Score = 97.4 bits (241), Expect = 1e-021,   Method: Compositional matrix adjust.
 Identities = 51/107 (47%), Positives = 68/107 (63%), Gaps = 7/107 (6%)

Query: 3   ILLLIFILVCAVPDTKCVKKSSANKIDQ-----DDDLFPIYECDTRTRDWTERCLVQMTN 57
           +  L  + VC  P T   K +SA +        DD+L P YEC  R+RDWT RC+V +TN
Sbjct: 10  VGFLFAVSVCP-PSTAAKKSTSAARTRSLESSLDDELIPSYECAHRSRDWTLRCMVPVTN 68

Query: 58  AQLSLDLCRTGEKPDQPYVQRCVRQLKAIGKSCPQPASVADMANDMM 104
            Q+SLDLC T +KPD+ +VQ CV++L  +GKSCPQ  S+ D A +MM
Sbjct: 69  FQMSLDLCGTKQKPDEHHVQGCVKELYILGKSCPQ-TSMMDAAKEMM 114


==> AAEL008766-RB hypothetical protein
          Length = 165

 Score = 97.4 bits (241), Expect = 2e-021,   Method: Compositional matrix adjust.
 Identities = 51/107 (47%), Positives = 68/107 (63%), Gaps = 7/107 (6%)

Query: 3   ILLLIFILVCAVPDTKCVKKSSANKIDQ-----DDDLFPIYECDTRTRDWTERCLVQMTN 57
           +  L  + VC  P T   K +SA +        DD+L P YEC  R+RDWT RC+V +TN
Sbjct: 10  VGFLFAVSVCP-PSTAAKKSTSAARTRSLESSLDDELIPSYECAHRSRDWTLRCMVPVTN 68

Query: 58  AQLSLDLCRTGEKPDQPYVQRCVRQLKAIGKSCPQPASVADMANDMM 104
            Q+SLDLC T +KPD+ +VQ CV++L  +GKSCPQ  S+ D A +MM
Sbjct: 69  FQMSLDLCGTKQKPDEHHVQGCVKELYILGKSCPQ-TSMMDAAKEMM 114


==> AAEL015086-RB hypothetical protein
          Length = 164

 Score = 92.0 bits (227), Expect = 7e-020,   Method: Compositional matrix adjust.
 Identities = 50/107 (46%), Positives = 68/107 (63%), Gaps = 8/107 (7%)

Query: 3   ILLLIFILVCAVPDTKCVKKSSANKIDQ-----DDDLFPIYECDTRTRDWTERCLVQMTN 57
           +  L  + VC  P T   K +SA +        DD+L P YEC  R+RDWT RC+V +TN
Sbjct: 10  VGFLFAVSVCP-PSTAAKKSTSAARTRSLESSLDDELIPSYECAHRSRDWTLRCMVPVTN 68

Query: 58  AQLSLDLCRTGEKPDQPYVQRCVRQLKAIGKSCPQPASVADMANDMM 104
            Q+SLDLC T ++PD+ +VQ CV++L  +GKSCPQ  S+ D A +MM
Sbjct: 69  FQMSLDLCGT-KQPDEHHVQGCVKELYILGKSCPQ-TSMMDAAKEMM 113


==> AAEL008766-RD hypothetical protein
          Length = 164

 Score = 91.7 bits (226), Expect = 8e-020,   Method: Compositional matrix adjust.
 Identities = 50/107 (46%), Positives = 68/107 (63%), Gaps = 8/107 (7%)

Query: 3   ILLLIFILVCAVPDTKCVKKSSANKIDQ-----DDDLFPIYECDTRTRDWTERCLVQMTN 57
           +  L  + VC  P T   K +SA +        DD+L P YEC  R+RDWT RC+V +TN
Sbjct: 10  VGFLFAVSVCP-PSTAAKKSTSAARTRSLESSLDDELIPSYECAHRSRDWTLRCMVPVTN 68

Query: 58  AQLSLDLCRTGEKPDQPYVQRCVRQLKAIGKSCPQPASVADMANDMM 104
            Q+SLDLC T ++PD+ +VQ CV++L  +GKSCPQ  S+ D A +MM
Sbjct: 69  FQMSLDLCGT-KQPDEHHVQGCVKELYILGKSCPQ-TSMMDAAKEMM 113


==> AAEL008766-RC hypothetical protein
          Length = 142

 Score = 60.8 bits (146), Expect = 2e-010,   Method: Compositional matrix adjust.
 Identities = 32/70 (45%), Positives = 41/70 (58%), Gaps = 6/70 (8%)

Query: 3  ILLLIFILVCAVPDTKCVKKSSANKIDQ-----DDDLFPIYECDTRTRDWTERCLVQMTN 57
          +  L  + VC  P T   K +SA +        DD+L P YEC  R+RDWT RC+V +TN
Sbjct: 10 VGFLFAVSVCP-PSTAAKKSTSAARTRSLESSLDDELIPSYECAHRSRDWTLRCMVPVTN 68

Query: 58 AQLSLDLCRT 67
           Q+SLDLC T
Sbjct: 69 FQMSLDLCGT 78


==> AAEL008766-RA hypothetical protein
          Length = 100

 Score = 59.7 bits (143), Expect = 4e-010,   Method: Compositional matrix adjust.
 Identities = 32/72 (44%), Positives = 42/72 (58%), Gaps = 6/72 (8%)

Query: 3  ILLLIFILVCAVPDTKCVKKSSANKIDQ-----DDDLFPIYECDTRTRDWTERCLVQMTN 57
          +  L  + VC  P T   K +SA +        DD+L P YEC  R+RDWT RC+V +TN
Sbjct: 10 VGFLFAVSVCP-PSTAAKKSTSAARTRSLESSLDDELIPSYECAHRSRDWTLRCMVPVTN 68

Query: 58 AQLSLDLCRTGE 69
           Q+SLDLC T +
Sbjct: 69 FQMSLDLCGTKQ 80


==> AAEL011098-RA conserved hypothetical protein
          Length = 305

 Score = 29.6 bits (65), Expect = 0.43,   Method: Compositional matrix adjust.
 Identities = 15/46 (32%), Positives = 20/46 (43%), Gaps = 2/46 (4%)

Query: 64  LCRTGEKPDQPYVQR--CVRQLKAIGKSCPQPASVADMANDMMMHN 107
           LC      D+  V    C+R L   G  CP  AS +DM +  +  N
Sbjct: 174 LCGHANTADEANVSAPACLRALYGSGVYCPSSASASDMESKFVFSN 219


==> AAEL000155-RA hypothetical protein
          Length = 535

 Score = 29.3 bits (64), Expect = 0.55,   Method: Compositional matrix adjust.
 Identities = 17/68 (25%), Positives = 31/68 (45%), Gaps = 8/68 (11%)

Query: 29  DQDDDLFPI------YECDTRTRDWTERCLVQMTNAQLSLDLCRTGEKPDQPYVQRCVRQ 82
           D++DD+  I      +    R  DW ++ +   T + + +D+     KP +P     VR 
Sbjct: 198 DEEDDVVSIRSHRSTHSTGKRIEDWIDKQV--KTTSSIGIDVVGETSKPSEPAHHTPVRS 255

Query: 83  LKAIGKSC 90
           + A G+ C
Sbjct: 256 VDAHGQQC 263


==> AAEL006110-RA g protein-coupled receptor kinase 6 and
          Length = 388

 Score = 27.3 bits (59), Expect = 1.9,   Method: Compositional matrix adjust.
 Identities = 18/64 (28%), Positives = 30/64 (46%), Gaps = 10/64 (15%)

Query: 79  CVRQLKAIGK-SCPQPASVADMANDMMMHNPPPPPSSPNAPKLRTAKKEKSKKLDKPYDK 137
           C R+L   G+  CP P        D+++ N PP    P     R  KK+  ++   P+++
Sbjct: 319 CFRELNVFGQDECPTP--------DLLI-NAPPVVEKPGCFPFRRKKKQSPREKPVPFNE 369

Query: 138 DVLS 141
            +LS
Sbjct: 370 KLLS 373


==> AAEL013811-RA neuropathy target esterase/swiss
           cheese(d.melanogaster)
          Length = 1189

 Score = 27.3 bits (59), Expect = 2.2,   Method: Compositional matrix adjust.
 Identities = 10/25 (40%), Positives = 15/25 (60%)

Query: 30  QDDDLFPIYECDTRTRDWTERCLVQ 54
           +D +   +Y+CD     WT+RCL Q
Sbjct: 651 EDRNNIALYQCDLTFGPWTQRCLRQ 675
