# Supplementary material for: The salivary gland transcriptome of the neotropical malaria vector Anopheles darlingi reveals accelerated evolution of genes relevant to hematophagy
Source: BMC Genomics. 2009 Jan 29;10:57. doi: 10.1186/1471-2164-10-57 (PMC2644710; doi:10.1186/1471-2164-10-57)
Supplement: Additional file 2 — Annotated sialotranscriptome of An. darlingi female mosquitoes. Hyperlinked Excel spreadsheet with deducted protein sequences. See description above. [file 1471-2164-10-57-S2.zip › links/AEGY-PEP/AD-269-AEGY-PEP.txt]

>AD-269

AAEL004205-RA hypothetical protein                                     28   0.71 
AAEL005375-RA glucosyl/glucuronosyl transferases                       26   3.0  
AAEL005953-RA beta adrenergic receptor                                 26   3.6  
AAEL007721-RA conserved hypothetical protein                           25   5.5  
AAEL012079-RA conserved hypothetical protein                           25   6.8  
AAEL006636-RA lymnokinin receptor                                      25   8.1  
AAEL002218-RA hypothetical protein                                     24   8.5  
AAEL007653-RA allantoinase                                             24      10
AAEL012932-RB conserved hypothetical protein                           24      12
AAEL012932-RA conserved hypothetical protein                           24      12
AAEL000705-RA steroid dehydrogenase                                    23      16
AAEL011975-RA ubiquitin specific protease                              23      17
AAEL002887-RA armadillo                                                23      17
AAEL008463-RA dead box atp-dependent rna helicase                      23      18
AAEL011897-RA conserved hypothetical protein                           23      19
AAEL010222-RB transcription factor GATA-4 (GATA binding factor-4)      23      19
AAEL010820-RA hypothetical protein                                     23      19
AAEL010222-RA transcription factor GATA-4 (GATA binding factor-4)      23      20
AAEL004596-RA conserved hypothetical protein                           23      21
AAEL011026-RA lymnokinin receptor                                      23      21
AAEL013820-RA Bj1 protein, putative                                    23      21
AAEL013819-RA Bj1 protein, putative                                    23      22
AAEL008432-RA high-affinity choline transporter                        23      23
AAEL014260-RA hypothetical protein                                     23      24
AAEL011505-RA integral membrane pore glycoprotein gp210, putative      23      24


==> AAEL004205-RA hypothetical protein
          Length = 395

 Score = 28.1 bits (61), Expect = 0.71,   Method: Composition-based stats.
 Identities = 13/27 (48%), Positives = 16/27 (59%)

Query: 64  CCLGAIKPIVLTAKPRYGYVVVPPLSI 90
           C   A+ PI  TAKP     +VPPL+I
Sbjct: 127 CYYQALPPITQTAKPIEKMEIVPPLNI 153


==> AAEL005375-RA glucosyl/glucuronosyl transferases
          Length = 519

 Score = 25.8 bits (55), Expect = 3.0,   Method: Composition-based stats.
 Identities = 18/54 (33%), Positives = 27/54 (50%), Gaps = 2/54 (3%)

Query: 12  LLTIIAASLIVIVANASPVPDNND--VAAWEEEGSLTVATPAAVAAAGSPDHDR 63
           LL  IA    +    A P+P + +  +A   E G + V+  ++V AA  PDH R
Sbjct: 260 LLPNIAEIACIHCKPAGPLPKDLEDFIAGAGESGFIYVSMGSSVKAANMPDHLR 313


==> AAEL005953-RA beta adrenergic receptor
          Length = 719

 Score = 25.8 bits (55), Expect = 3.6,   Method: Composition-based stats.
 Identities = 15/35 (42%), Positives = 21/35 (60%), Gaps = 3/35 (8%)

Query: 27  ASPVPDNNDVAAWEEEGSLTVATPAAVAAAGSPDH 61
           +S V D+N   A   EGS  +   +A+A+AGSP H
Sbjct: 352 SSTVSDSNLSHA---EGSFVMDLISAIASAGSPPH 383


==> AAEL007721-RA conserved hypothetical protein
          Length = 947

 Score = 25.0 bits (53), Expect = 5.5,   Method: Composition-based stats.
 Identities = 13/38 (34%), Positives = 19/38 (50%)

Query: 29 PVPDNNDVAAWEEEGSLTVATPAAVAAAGSPDHDRCCL 66
          P P +  ++   +E SL VAT +  A  G  D D  C+
Sbjct: 33 PSPGDTALSPQGKEPSLLVATTSGSALIGLSDSDGGCI 70


==> AAEL012079-RA conserved hypothetical protein
          Length = 2086

 Score = 24.6 bits (52), Expect = 6.8,   Method: Composition-based stats.
 Identities = 8/17 (47%), Positives = 12/17 (70%)

Query: 50  PAAVAAAGSPDHDRCCL 66
           P + A +G+ +HD CCL
Sbjct: 767 PNSAAGSGALEHDPCCL 783


==> AAEL006636-RA lymnokinin receptor
          Length = 584

 Score = 24.6 bits (52), Expect = 8.1,   Method: Composition-based stats.
 Identities = 12/35 (34%), Positives = 18/35 (51%), Gaps = 1/35 (2%)

Query: 31  PDNNDVAAWEEEGSLTVATPAAVAAAGSPDHDRCC 65
           P+ N VA ++   S T    +   AAG+P   +CC
Sbjct: 420 PNTNSVAGYQRN-STTDRNSSRKTAAGAPWDPKCC 453


==> AAEL002218-RA hypothetical protein
          Length = 119

 Score = 24.3 bits (51), Expect = 8.5,   Method: Compositional matrix adjust.
 Identities = 15/39 (38%), Positives = 23/39 (58%), Gaps = 1/39 (2%)

Query: 11 LLLTIIAASLIVIVANASPVPDNNDVAAWEEEGSLTVAT 49
          L++ +IA +L  I ANASP P  +DV A+     L  ++
Sbjct: 3  LIIAVIALAL-AITANASPAPYAHDVVAYSNPWPLKTSS 40


==> AAEL007653-RA allantoinase
          Length = 474

 Score = 24.3 bits (51), Expect =    10,   Method: Composition-based stats.
 Identities = 13/49 (26%), Positives = 20/49 (40%), Gaps = 1/49 (2%)

Query: 33  NNDVAAWEEEGSLTVATP-AAVAAAGSPDHDRCCLGAIKPIVLTAKPRY 80
           + DV  W+ EG+ TV +         +P  DR   G +    +   P Y
Sbjct: 399 DGDVCVWDPEGTFTVTSDIIEFQNKANPYMDRKLHGVVHASFIRGSPVY 447


==> AAEL012932-RB conserved hypothetical protein
          Length = 295

 Score = 23.9 bits (50), Expect =    12,   Method: Composition-based stats.
 Identities = 13/28 (46%), Positives = 16/28 (57%)

Query: 42  EGSLTVATPAAVAAAGSPDHDRCCLGAI 69
           EGSL +AT   V +A  PD  R  +G I
Sbjct: 172 EGSLDIATLIFVLSAIHPDKFRTVVGNI 199


==> AAEL012932-RA conserved hypothetical protein
          Length = 295

 Score = 23.9 bits (50), Expect =    12,   Method: Composition-based stats.
 Identities = 13/28 (46%), Positives = 16/28 (57%)

Query: 42  EGSLTVATPAAVAAAGSPDHDRCCLGAI 69
           EGSL +AT   V +A  PD  R  +G I
Sbjct: 172 EGSLDIATLIFVLSAIHPDKFRTVVGNI 199
