# Supplementary material for: The salivary gland transcriptome of the neotropical malaria vector Anopheles darlingi reveals accelerated evolution of genes relevant to hematophagy
Source: BMC Genomics. 2009 Jan 29;10:57. doi: 10.1186/1471-2164-10-57 (PMC2644710; doi:10.1186/1471-2164-10-57)
Supplement: Additional file 2 — Annotated sialotranscriptome of An. darlingi female mosquitoes. Hyperlinked Excel spreadsheet with deducted protein sequences. See description above. [file 1471-2164-10-57-S2.zip › links/AEGY-PEP/AD-28-AEGY-PEP.txt]

>AD-28

AAEL010228-RA conserved hypothetical protein                           76   1e-014
AAEL010235-RA conserved hypothetical protein                           67   9e-012
AAEL010231-RA conserved hypothetical protein                           57   5e-009
AAEL013532-RA hypothetical protein                                     40   6e-004
AAEL013532-RB hypothetical protein                                     39   0.002


==> AAEL010228-RA conserved hypothetical protein
          Length = 215

 Score = 75.9 bits (185), Expect = 1e-014,   Method: Compositional matrix adjust.
 Identities = 63/232 (27%), Positives = 108/232 (46%), Gaps = 19/232 (8%)

Query: 1   MKFYLLLASTLCLALIVTARPNEDTTEDGSSDTTGDEDGDPSDDPRGDTPEDTTDAGDAE 60
           MK+ L     L L  ++  RP            T ++DG  S++P+      + +   A 
Sbjct: 1   MKYLLTFLMALSLVNLMLTRP------------TPEDDGGTSEEPQTQETTGSDEKNGAS 48

Query: 61  TSDGHDLLTSDDEVEGYGGESGNGDGTDEGKDDAESADGEGGSGEGGKGGAGGKESRRNT 120
                D  +  D+VE  G      D T + +DD ES DGEG S +  K     K   R T
Sbjct: 49  EEPNADDASKPDDVEEKGD-----DDTAKKEDDGESKDGEG-SEKSDKEKGEPKNDPRET 102

Query: 121 YRQVHKLLKKVMKVDVMDKYLKSFIVARLQERLMNPTIDLVSTIEKYSKIKECFSSAEKD 180
           Y +V + L ++   +V D + +S + A +Q  L NP +D++ +   +SKI +CF S   D
Sbjct: 103 YNKVIEQLDQIKVDNVEDGHERSELAADIQRYLRNPIVDVIGSAGDFSKIAKCFKSMVGD 162

Query: 181 TKELVKESDQSYKEC-AKDKRNTHCGSEGTRDLDEGLIDLEQELSDCIVEKR 231
            K+ ++E  + +KEC AK   N +  S+    + + +  +  +++ C+   R
Sbjct: 163 AKKAIEEDVKGFKECTAKKDSNAYQCSQDRSTVQDKIAKMSSKIASCVASNR 214


==> AAEL010235-RA conserved hypothetical protein
          Length = 273

 Score = 66.6 bits (161), Expect = 9e-012,   Method: Compositional matrix adjust.
 Identities = 46/147 (31%), Positives = 71/147 (48%), Gaps = 14/147 (9%)

Query: 86  GTDEGKDDAESADGEGGSGEGGKGGAGGKESRRNTYRQVHKLLKKVMKVD-VMDKYLKSF 144
           G DEG+D+AE + G              K    +TYRQV  LL K  KVD +  +YL+S 
Sbjct: 137 GGDEGEDNAEDSKG------------SEKNDPADTYRQVVALLDKDTKVDHIQSEYLRSA 184

Query: 145 IVARLQERLMNPTIDLVSTIEKYSKIKECFSSAEKDTKELVKESDQSYKEC-AKDKRNTH 203
           +   LQ  +  P ++ +  I  YSKI+ CF S  KD K+++ E ++ +K C +K K    
Sbjct: 185 LNNDLQSEVRVPVVEAIGRIGDYSKIQGCFKSMGKDVKKVISEEEKKFKSCMSKKKSEYQ 244

Query: 204 CGSEGTRDLDEGLIDLEQELSDCIVEK 230
           C  +        L  +  ++  C+  K
Sbjct: 245 CSEDSFAAAKSKLSPITSKIKSCVSSK 271


==> AAEL010231-RA conserved hypothetical protein
          Length = 158

 Score = 57.4 bits (137), Expect = 5e-009,   Method: Compositional matrix adjust.
 Identities = 34/102 (33%), Positives = 56/102 (54%), Gaps = 7/102 (6%)

Query: 109 GGAGGKESRRNTYRQVHKLLKK---VMKVDVMDKYLKSFIVARLQERLMNPTIDLVSTIE 165
           G   GK  RR+T  +V+++L K   V K+D  + +L++F+   LQ  L  P  D +  I 
Sbjct: 31  GECSGKHDRRSTCNKVNEMLNKNTDVHKID--NAFLRTFLDNNLQSHLRVPVADAIGFIS 88

Query: 166 KYSKIKECFSSAEKDTKELVKESDQSYKEC--AKDKRNTHCG 205
            +SKI  CF+S   + K++V E  +S+  C  +KD  ++ C 
Sbjct: 89  NFSKIACCFTSMGPEVKKIVDEKLKSFTSCKSSKDSTDSKCS 130


==> AAEL013532-RA hypothetical protein
          Length = 283

 Score = 40.4 bits (93), Expect = 6e-004,   Method: Compositional matrix adjust.
 Identities = 35/113 (30%), Positives = 51/113 (45%), Gaps = 3/113 (2%)

Query: 118 RNTYRQVHKLLKKVMKVDVMDKYLKSFIVARLQERLMNPTIDLVSTIEKYSKIKECFSSA 177
           R TY ++ KL  K     V D  +++     L    MN  + L S I+ YSKIK CFS+ 
Sbjct: 172 RKTYDEMMKLFNKTTLAGV-DPKIRANADYYLHHLKMN-LLVLTSNIQDYSKIKTCFSNF 229

Query: 178 EKDTKELVKESDQSYKECAKDKRNTHCGSEGTRDLDEGLIDLEQELSDCIVEK 230
              T++L       Y  C      T C S       +GL +LE   ++CI ++
Sbjct: 230 LSRTQQLRDYMSYHYDSCKGHYEQT-CNSNTLVSYQDGLNELEYMTAECIRQR 281


==> AAEL013532-RB hypothetical protein
          Length = 220

 Score = 38.9 bits (89), Expect = 0.002,   Method: Compositional matrix adjust.
 Identities = 35/113 (30%), Positives = 51/113 (45%), Gaps = 3/113 (2%)

Query: 118 RNTYRQVHKLLKKVMKVDVMDKYLKSFIVARLQERLMNPTIDLVSTIEKYSKIKECFSSA 177
           R TY ++ KL  K     V D  +++     L    MN  + L S I+ YSKIK CFS+ 
Sbjct: 109 RKTYDEMMKLFNKTTLAGV-DPKIRANADYYLHHLKMNLLV-LTSNIQDYSKIKTCFSNF 166

Query: 178 EKDTKELVKESDQSYKECAKDKRNTHCGSEGTRDLDEGLIDLEQELSDCIVEK 230
              T++L       Y  C      T C S       +GL +LE   ++CI ++
Sbjct: 167 LSRTQQLRDYMSYHYDSCKGHYEQT-CNSNTLVSYQDGLNELEYMTAECIRQR 218
