# Supplementary material for: The salivary gland transcriptome of the neotropical malaria vector Anopheles darlingi reveals accelerated evolution of genes relevant to hematophagy
Source: BMC Genomics. 2009 Jan 29;10:57. doi: 10.1186/1471-2164-10-57 (PMC2644710; doi:10.1186/1471-2164-10-57)
Supplement: Additional file 2 — Annotated sialotranscriptome of An. darlingi female mosquitoes. Hyperlinked Excel spreadsheet with deducted protein sequences. See description above. [file 1471-2164-10-57-S2.zip › links/AEGY-PEP/AD-280-AEGY-PEP.txt]

>AD-280

AAEL007609-RA histone h2a                                             236   2e-063
AAEL003669-RA histone h2a                                             130   2e-031
AAEL003706-RA histone h2a                                             125   3e-030
AAEL003687-RA histone h2a                                             125   3e-030
AAEL003820-RA histone h2a                                             124   7e-030
AAEL003862-RA histone h2a                                             123   1e-029
AAEL003851-RA histone h2a                                             123   1e-029
AAEL003826-RA histone h2a                                             123   1e-029
AAEL003818-RA histone h2a                                             123   1e-029
AAEL000525-RA histone h2a                                             123   1e-029
AAEL000518-RA histone h2a                                             123   1e-029
AAEL000497-RA histone h2a                                             123   1e-029
AAEL000494-RA histone h2a                                             123   1e-029
AAEL007005-RA histone h2a                                             123   1e-029
AAEL015390-RA Histone H2A, putative                                   120   1e-028
AAEL012499-RA histone h2a                                             114   1e-026
AAEL007925-RA histone h2a                                             112   3e-026
AAEL008385-RA Histone H2A, putative                                   107   8e-025
AAEL000303-RA Histone H2A, putative                                    84   1e-017
AAEL009118-RA Histone H2A, putative                                    65   8e-012
AAEL001165-RA ras gtp exchange factor, son of sevenless                45   5e-006
AAEL012496-RA hypothetical protein                                     39   5e-004
AAEL006349-RA hypothetical protein                                     30   0.33 
AAEL008370-RA cd36 antigen                                             29   0.51 
AAEL015065-RA spectrin                                                 28   1.1  


==> AAEL007609-RA histone h2a
          Length = 126

 Score =  236 bits (601), Expect = 2e-063,   Method: Compositional matrix adjust.
 Identities = 119/126 (94%), Positives = 124/126 (98%)

Query: 1   MAAGKAGKDSGKAKAKAVSRSARAGLQFPVGRMHRHLKHRTTNHGRVGATAAVYSAAILE 60
           MA GKAGKDSGKAKAKAVSRSARAGLQFPVGR+HRHLK+RTT+HGRVGATAAVYSAAILE
Sbjct: 1   MAGGKAGKDSGKAKAKAVSRSARAGLQFPVGRIHRHLKNRTTSHGRVGATAAVYSAAILE 60

Query: 61  YLTAEVLELAGNASKDLKVKRITPRHLQLAIRGDEELDGLIKATIAGGGVIPHIHKSLIG 120
           YLTAE+LELAGNASKDLKVKRITPRHLQLAIRGDEELD LIKATIAGGGVIPHIHKSLIG
Sbjct: 61  YLTAEMLELAGNASKDLKVKRITPRHLQLAIRGDEELDSLIKATIAGGGVIPHIHKSLIG 120

Query: 121 KRGGPE 126
           K+GGPE
Sbjct: 121 KKGGPE 126


==> AAEL003669-RA histone h2a
          Length = 124

 Score =  130 bits (326), Expect = 2e-031,   Method: Compositional matrix adjust.
 Identities = 72/114 (63%), Positives = 86/114 (75%), Gaps = 4/114 (3%)

Query: 11  GKAKAKAVSRSARAGLQFPVGRMHRHLKHRTTNHG-RVGATAAVYSAAILEYLTAEVLEL 69
           GK +AKA +RS+RAGLQFPVGR HR L  R  N+  RVGA A VY AA++EYL AEVLEL
Sbjct: 8   GKVRAKAKTRSSRAGLQFPVGRTHRLL--RKGNYAERVGAGAPVYLAAVMEYLAAEVLEL 65

Query: 70  AGNASKDLKVKRITPRHLQLAIRGDEELDGLIK-ATIAGGGVIPHIHKSLIGKR 122
           AGNA++D K  RI PRHLQLAIR DEEL+ L+   TIA GGV+P+I   L+ K+
Sbjct: 66  AGNAARDNKKTRIIPRHLQLAIRNDEELNKLLSGVTIAQGGVLPNIQAVLLPKK 119


==> AAEL003706-RA histone h2a
          Length = 124

 Score =  125 bits (315), Expect = 3e-030,   Method: Compositional matrix adjust.
 Identities = 71/113 (62%), Positives = 83/113 (73%), Gaps = 4/113 (3%)

Query: 12  KAKAKAVSRSARAGLQFPVGRMHRHLKHRTTNHG-RVGATAAVYSAAILEYLTAEVLELA 70
           K   KA SRS RAGLQFPVGR+HR L  R  N+  RVGA A VY AA++EYL AEVLELA
Sbjct: 9   KVGTKAKSRSGRAGLQFPVGRIHRLL--RKGNYAERVGAGAPVYLAAVMEYLAAEVLELA 66

Query: 71  GNASKDLKVKRITPRHLQLAIRGDEELDGLIK-ATIAGGGVIPHIHKSLIGKR 122
           GNA++D K  RI PRHLQLAIR DEEL+ L+   TIA GGV+P+I   L+ K+
Sbjct: 67  GNAARDNKKSRIIPRHLQLAIRNDEELNKLLSGVTIAQGGVLPNIQAVLLPKK 119


==> AAEL003687-RA histone h2a
          Length = 124

 Score =  125 bits (315), Expect = 3e-030,   Method: Compositional matrix adjust.
 Identities = 71/113 (62%), Positives = 83/113 (73%), Gaps = 4/113 (3%)

Query: 12  KAKAKAVSRSARAGLQFPVGRMHRHLKHRTTNHG-RVGATAAVYSAAILEYLTAEVLELA 70
           K   KA SRS RAGLQFPVGR+HR L  R  N+  RVGA A VY AA++EYL AEVLELA
Sbjct: 9   KVGTKAKSRSGRAGLQFPVGRIHRLL--RKGNYAERVGAGAPVYLAAVMEYLAAEVLELA 66

Query: 71  GNASKDLKVKRITPRHLQLAIRGDEELDGLIK-ATIAGGGVIPHIHKSLIGKR 122
           GNA++D K  RI PRHLQLAIR DEEL+ L+   TIA GGV+P+I   L+ K+
Sbjct: 67  GNAARDNKKSRIIPRHLQLAIRNDEELNKLLSGVTIAQGGVLPNIQAVLLPKK 119


==> AAEL003820-RA histone h2a
          Length = 124

 Score =  124 bits (312), Expect = 7e-030,   Method: Compositional matrix adjust.
 Identities = 68/106 (64%), Positives = 80/106 (75%), Gaps = 4/106 (3%)

Query: 19  SRSARAGLQFPVGRMHRHLKHRTTNHG-RVGATAAVYSAAILEYLTAEVLELAGNASKDL 77
           SRS RAGLQFPVGR+HR L  R  N+  RVGA A VY AA++EYL AEVLELAGNA++D 
Sbjct: 16  SRSNRAGLQFPVGRIHRLL--RKGNYAERVGAGAPVYLAAVMEYLAAEVLELAGNAARDY 73

Query: 78  KVKRITPRHLQLAIRGDEELDGLIK-ATIAGGGVIPHIHKSLIGKR 122
           K  RI PRHLQLAIR DEEL+ L+   TIA GGV+P+I   L+ K+
Sbjct: 74  KKTRIIPRHLQLAIRNDEELNKLLSGVTIAQGGVLPNIQAVLLPKK 119


==> AAEL003862-RA histone h2a
          Length = 124

 Score =  123 bits (309), Expect = 1e-029,   Method: Compositional matrix adjust.
 Identities = 68/106 (64%), Positives = 80/106 (75%), Gaps = 4/106 (3%)

Query: 19  SRSARAGLQFPVGRMHRHLKHRTTNHG-RVGATAAVYSAAILEYLTAEVLELAGNASKDL 77
           SRS RAGLQFPVGR+HR L  R  N+  RVGA A VY AA++EYL AEVLELAGNA++D 
Sbjct: 16  SRSNRAGLQFPVGRIHRLL--RKGNYAERVGAGAPVYLAAVMEYLAAEVLELAGNAARDN 73

Query: 78  KVKRITPRHLQLAIRGDEELDGLIK-ATIAGGGVIPHIHKSLIGKR 122
           K  RI PRHLQLAIR DEEL+ L+   TIA GGV+P+I   L+ K+
Sbjct: 74  KKTRIIPRHLQLAIRNDEELNKLLSGVTIAQGGVLPNIQAVLLPKK 119


==> AAEL003851-RA histone h2a
          Length = 124

 Score =  123 bits (309), Expect = 1e-029,   Method: Compositional matrix adjust.
 Identities = 68/106 (64%), Positives = 80/106 (75%), Gaps = 4/106 (3%)

Query: 19  SRSARAGLQFPVGRMHRHLKHRTTNHG-RVGATAAVYSAAILEYLTAEVLELAGNASKDL 77
           SRS RAGLQFPVGR+HR L  R  N+  RVGA A VY AA++EYL AEVLELAGNA++D 
Sbjct: 16  SRSNRAGLQFPVGRIHRLL--RKGNYAERVGAGAPVYLAAVMEYLAAEVLELAGNAARDN 73

Query: 78  KVKRITPRHLQLAIRGDEELDGLIK-ATIAGGGVIPHIHKSLIGKR 122
           K  RI PRHLQLAIR DEEL+ L+   TIA GGV+P+I   L+ K+
Sbjct: 74  KKTRIIPRHLQLAIRNDEELNKLLSGVTIAQGGVLPNIQAVLLPKK 119


==> AAEL003826-RA histone h2a
          Length = 124

 Score =  123 bits (309), Expect = 1e-029,   Method: Compositional matrix adjust.
 Identities = 68/106 (64%), Positives = 80/106 (75%), Gaps = 4/106 (3%)

Query: 19  SRSARAGLQFPVGRMHRHLKHRTTNHG-RVGATAAVYSAAILEYLTAEVLELAGNASKDL 77
           SRS RAGLQFPVGR+HR L  R  N+  RVGA A VY AA++EYL AEVLELAGNA++D 
Sbjct: 16  SRSNRAGLQFPVGRIHRLL--RKGNYAERVGAGAPVYLAAVMEYLAAEVLELAGNAARDN 73

Query: 78  KVKRITPRHLQLAIRGDEELDGLIK-ATIAGGGVIPHIHKSLIGKR 122
           K  RI PRHLQLAIR DEEL+ L+   TIA GGV+P+I   L+ K+
Sbjct: 74  KKTRIIPRHLQLAIRNDEELNKLLSGVTIAQGGVLPNIQAVLLPKK 119


==> AAEL003818-RA histone h2a
          Length = 124

 Score =  123 bits (309), Expect = 1e-029,   Method: Compositional matrix adjust.
 Identities = 68/106 (64%), Positives = 80/106 (75%), Gaps = 4/106 (3%)

Query: 19  SRSARAGLQFPVGRMHRHLKHRTTNHG-RVGATAAVYSAAILEYLTAEVLELAGNASKDL 77
           SRS RAGLQFPVGR+HR L  R  N+  RVGA A VY AA++EYL AEVLELAGNA++D 
Sbjct: 16  SRSNRAGLQFPVGRIHRLL--RKGNYAERVGAGAPVYLAAVMEYLAAEVLELAGNAARDN 73

Query: 78  KVKRITPRHLQLAIRGDEELDGLIK-ATIAGGGVIPHIHKSLIGKR 122
           K  RI PRHLQLAIR DEEL+ L+   TIA GGV+P+I   L+ K+
Sbjct: 74  KKTRIIPRHLQLAIRNDEELNKLLSGVTIAQGGVLPNIQAVLLPKK 119


==> AAEL000525-RA histone h2a
          Length = 124

 Score =  123 bits (309), Expect = 1e-029,   Method: Compositional matrix adjust.
 Identities = 68/106 (64%), Positives = 80/106 (75%), Gaps = 4/106 (3%)

Query: 19  SRSARAGLQFPVGRMHRHLKHRTTNHG-RVGATAAVYSAAILEYLTAEVLELAGNASKDL 77
           SRS RAGLQFPVGR+HR L  R  N+  RVGA A VY AA++EYL AEVLELAGNA++D 
Sbjct: 16  SRSNRAGLQFPVGRIHRLL--RKGNYAERVGAGAPVYLAAVMEYLAAEVLELAGNAARDN 73

Query: 78  KVKRITPRHLQLAIRGDEELDGLIK-ATIAGGGVIPHIHKSLIGKR 122
           K  RI PRHLQLAIR DEEL+ L+   TIA GGV+P+I   L+ K+
Sbjct: 74  KKTRIIPRHLQLAIRNDEELNKLLSGVTIAQGGVLPNIQAVLLPKK 119
