# Supplementary material for: The salivary gland transcriptome of the neotropical malaria vector Anopheles darlingi reveals accelerated evolution of genes relevant to hematophagy
Source: BMC Genomics. 2009 Jan 29;10:57. doi: 10.1186/1471-2164-10-57 (PMC2644710; doi:10.1186/1471-2164-10-57)
Supplement: Additional file 2 — Annotated sialotranscriptome of An. darlingi female mosquitoes. Hyperlinked Excel spreadsheet with deducted protein sequences. See description above. [file 1471-2164-10-57-S2.zip › links/AEGY-PEP/AD-281-AEGY-PEP.txt]

>AD-281

AAEL006158-RA histone H3.3                                            272   3e-074
AAEL011424-RA histone H3                                              268   5e-073
AAEL003856-RA histone H3                                              266   2e-072
AAEL003852-RA histone H3                                              266   2e-072
AAEL003850-RA histone H3                                              266   2e-072
AAEL003836-RA histone H3                                              266   2e-072
AAEL003828-RA histone H3                                              266   2e-072
AAEL003659-RA histone H3                                              266   2e-072
AAEL000506-RA histone H3                                              266   2e-072
AAEL000492-RA histone H3                                              266   2e-072
AAEL000482-RA histone H3                                              266   2e-072
AAEL012072-RA histone H3                                              266   2e-072
AAEL003685-RA histone H3                                              265   6e-072
AAEL003827-RA histone H3                                              258   7e-070
AAEL004001-RA conserved hypothetical protein                          103   2e-023
AAEL009296-RA histone H3, putative                                     82   8e-017
AAEL009284-RA centromere protein-A, putative                           81   1e-016
AAEL007783-RA centromere protein-A, putative                           72   9e-014
AAEL008962-RA conserved hypothetical protein                           28   1.3  
AAEL006789-RA tbp-associated factor                                    27   2.5  
AAEL013714-RA trypsin, putative                                        27   2.7  
AAEL003740-RA conserved hypothetical protein                           27   3.4  
AAEL010195-RA trypsin                                                  27   3.5  
AAEL013712-RA trypsin                                                  26   4.0  
AAEL015645-RA rna binding motif protein                                26   4.6  


==> AAEL006158-RA histone H3.3
          Length = 136

 Score =  272 bits (695), Expect = 3e-074,   Method: Compositional matrix adjust.
 Identities = 135/136 (99%), Positives = 136/136 (100%)

Query: 1   MARTKQTARKSTGGKAPRKQLATKAARRSAPSTGGVKKPHRYRPGTVALREIRRYQKSTE 60
           MARTKQTARKSTGGKAPRKQLATKAAR+SAPSTGGVKKPHRYRPGTVALREIRRYQKSTE
Sbjct: 1   MARTKQTARKSTGGKAPRKQLATKAARKSAPSTGGVKKPHRYRPGTVALREIRRYQKSTE 60

Query: 61  LLIRKLPFQRLVREIAQDFKTDLRFQSAAIGALQEASEAYLVGLFEDTNLCAIHAKRVTI 120
           LLIRKLPFQRLVREIAQDFKTDLRFQSAAIGALQEASEAYLVGLFEDTNLCAIHAKRVTI
Sbjct: 61  LLIRKLPFQRLVREIAQDFKTDLRFQSAAIGALQEASEAYLVGLFEDTNLCAIHAKRVTI 120

Query: 121 MPKDIQLARRIRGERA 136
           MPKDIQLARRIRGERA
Sbjct: 121 MPKDIQLARRIRGERA 136


==> AAEL011424-RA histone H3
          Length = 135

 Score =  268 bits (685), Expect = 5e-073,   Method: Compositional matrix adjust.
 Identities = 132/135 (97%), Positives = 134/135 (99%)

Query: 1   MARTKQTARKSTGGKAPRKQLATKAARRSAPSTGGVKKPHRYRPGTVALREIRRYQKSTE 60
           MARTKQTARKSTGGKAPRKQLATKAAR+SAPSTGGVKKPHRYRPGTVALREIRRYQKSTE
Sbjct: 1   MARTKQTARKSTGGKAPRKQLATKAARKSAPSTGGVKKPHRYRPGTVALREIRRYQKSTE 60

Query: 61  LLIRKLPFQRLVREIAQDFKTDLRFQSAAIGALQEASEAYLVGLFEDTNLCAIHAKRVTI 120
           LLIRKLPFQRLVREIAQDFKTDLRFQSAA+ ALQEASEAYLVGLFEDTNLCAIHAKRVTI
Sbjct: 61  LLIRKLPFQRLVREIAQDFKTDLRFQSAAVAALQEASEAYLVGLFEDTNLCAIHAKRVTI 120

Query: 121 MPKDIQLARRIRGER 135
           MPKDIQLARRIRGER
Sbjct: 121 MPKDIQLARRIRGER 135


==> AAEL003856-RA histone H3
          Length = 136

 Score =  266 bits (680), Expect = 2e-072,   Method: Compositional matrix adjust.
 Identities = 131/136 (96%), Positives = 135/136 (99%)

Query: 1   MARTKQTARKSTGGKAPRKQLATKAARRSAPSTGGVKKPHRYRPGTVALREIRRYQKSTE 60
           MARTKQTARKSTGGKAPRKQLATKAAR+SAP+TGGVKKPHRYRPGTVALREIRRYQKSTE
Sbjct: 1   MARTKQTARKSTGGKAPRKQLATKAARKSAPATGGVKKPHRYRPGTVALREIRRYQKSTE 60

Query: 61  LLIRKLPFQRLVREIAQDFKTDLRFQSAAIGALQEASEAYLVGLFEDTNLCAIHAKRVTI 120
           LLIRKLPFQRLVREIAQDFKTDLRFQS+A+ ALQEASEAYLVGLFEDTNLCAIHAKRVTI
Sbjct: 61  LLIRKLPFQRLVREIAQDFKTDLRFQSSAVMALQEASEAYLVGLFEDTNLCAIHAKRVTI 120

Query: 121 MPKDIQLARRIRGERA 136
           MPKDIQLARRIRGERA
Sbjct: 121 MPKDIQLARRIRGERA 136


==> AAEL003852-RA histone H3
          Length = 136

 Score =  266 bits (680), Expect = 2e-072,   Method: Compositional matrix adjust.
 Identities = 131/136 (96%), Positives = 135/136 (99%)

Query: 1   MARTKQTARKSTGGKAPRKQLATKAARRSAPSTGGVKKPHRYRPGTVALREIRRYQKSTE 60
           MARTKQTARKSTGGKAPRKQLATKAAR+SAP+TGGVKKPHRYRPGTVALREIRRYQKSTE
Sbjct: 1   MARTKQTARKSTGGKAPRKQLATKAARKSAPATGGVKKPHRYRPGTVALREIRRYQKSTE 60

Query: 61  LLIRKLPFQRLVREIAQDFKTDLRFQSAAIGALQEASEAYLVGLFEDTNLCAIHAKRVTI 120
           LLIRKLPFQRLVREIAQDFKTDLRFQS+A+ ALQEASEAYLVGLFEDTNLCAIHAKRVTI
Sbjct: 61  LLIRKLPFQRLVREIAQDFKTDLRFQSSAVMALQEASEAYLVGLFEDTNLCAIHAKRVTI 120

Query: 121 MPKDIQLARRIRGERA 136
           MPKDIQLARRIRGERA
Sbjct: 121 MPKDIQLARRIRGERA 136


==> AAEL003850-RA histone H3
          Length = 136

 Score =  266 bits (680), Expect = 2e-072,   Method: Compositional matrix adjust.
 Identities = 131/136 (96%), Positives = 135/136 (99%)

Query: 1   MARTKQTARKSTGGKAPRKQLATKAARRSAPSTGGVKKPHRYRPGTVALREIRRYQKSTE 60
           MARTKQTARKSTGGKAPRKQLATKAAR+SAP+TGGVKKPHRYRPGTVALREIRRYQKSTE
Sbjct: 1   MARTKQTARKSTGGKAPRKQLATKAARKSAPATGGVKKPHRYRPGTVALREIRRYQKSTE 60

Query: 61  LLIRKLPFQRLVREIAQDFKTDLRFQSAAIGALQEASEAYLVGLFEDTNLCAIHAKRVTI 120
           LLIRKLPFQRLVREIAQDFKTDLRFQS+A+ ALQEASEAYLVGLFEDTNLCAIHAKRVTI
Sbjct: 61  LLIRKLPFQRLVREIAQDFKTDLRFQSSAVMALQEASEAYLVGLFEDTNLCAIHAKRVTI 120

Query: 121 MPKDIQLARRIRGERA 136
           MPKDIQLARRIRGERA
Sbjct: 121 MPKDIQLARRIRGERA 136


==> AAEL003836-RA histone H3
          Length = 136

 Score =  266 bits (680), Expect = 2e-072,   Method: Compositional matrix adjust.
 Identities = 131/136 (96%), Positives = 135/136 (99%)

Query: 1   MARTKQTARKSTGGKAPRKQLATKAARRSAPSTGGVKKPHRYRPGTVALREIRRYQKSTE 60
           MARTKQTARKSTGGKAPRKQLATKAAR+SAP+TGGVKKPHRYRPGTVALREIRRYQKSTE
Sbjct: 1   MARTKQTARKSTGGKAPRKQLATKAARKSAPATGGVKKPHRYRPGTVALREIRRYQKSTE 60

Query: 61  LLIRKLPFQRLVREIAQDFKTDLRFQSAAIGALQEASEAYLVGLFEDTNLCAIHAKRVTI 120
           LLIRKLPFQRLVREIAQDFKTDLRFQS+A+ ALQEASEAYLVGLFEDTNLCAIHAKRVTI
Sbjct: 61  LLIRKLPFQRLVREIAQDFKTDLRFQSSAVMALQEASEAYLVGLFEDTNLCAIHAKRVTI 120

Query: 121 MPKDIQLARRIRGERA 136
           MPKDIQLARRIRGERA
Sbjct: 121 MPKDIQLARRIRGERA 136


==> AAEL003828-RA histone H3
          Length = 136

 Score =  266 bits (680), Expect = 2e-072,   Method: Compositional matrix adjust.
 Identities = 131/136 (96%), Positives = 135/136 (99%)

Query: 1   MARTKQTARKSTGGKAPRKQLATKAARRSAPSTGGVKKPHRYRPGTVALREIRRYQKSTE 60
           MARTKQTARKSTGGKAPRKQLATKAAR+SAP+TGGVKKPHRYRPGTVALREIRRYQKSTE
Sbjct: 1   MARTKQTARKSTGGKAPRKQLATKAARKSAPATGGVKKPHRYRPGTVALREIRRYQKSTE 60

Query: 61  LLIRKLPFQRLVREIAQDFKTDLRFQSAAIGALQEASEAYLVGLFEDTNLCAIHAKRVTI 120
           LLIRKLPFQRLVREIAQDFKTDLRFQS+A+ ALQEASEAYLVGLFEDTNLCAIHAKRVTI
Sbjct: 61  LLIRKLPFQRLVREIAQDFKTDLRFQSSAVMALQEASEAYLVGLFEDTNLCAIHAKRVTI 120

Query: 121 MPKDIQLARRIRGERA 136
           MPKDIQLARRIRGERA
Sbjct: 121 MPKDIQLARRIRGERA 136


==> AAEL003659-RA histone H3
          Length = 136

 Score =  266 bits (680), Expect = 2e-072,   Method: Compositional matrix adjust.
 Identities = 131/136 (96%), Positives = 135/136 (99%)

Query: 1   MARTKQTARKSTGGKAPRKQLATKAARRSAPSTGGVKKPHRYRPGTVALREIRRYQKSTE 60
           MARTKQTARKSTGGKAPRKQLATKAAR+SAP+TGGVKKPHRYRPGTVALREIRRYQKSTE
Sbjct: 1   MARTKQTARKSTGGKAPRKQLATKAARKSAPATGGVKKPHRYRPGTVALREIRRYQKSTE 60

Query: 61  LLIRKLPFQRLVREIAQDFKTDLRFQSAAIGALQEASEAYLVGLFEDTNLCAIHAKRVTI 120
           LLIRKLPFQRLVREIAQDFKTDLRFQS+A+ ALQEASEAYLVGLFEDTNLCAIHAKRVTI
Sbjct: 61  LLIRKLPFQRLVREIAQDFKTDLRFQSSAVMALQEASEAYLVGLFEDTNLCAIHAKRVTI 120

Query: 121 MPKDIQLARRIRGERA 136
           MPKDIQLARRIRGERA
Sbjct: 121 MPKDIQLARRIRGERA 136


==> AAEL000506-RA histone H3
          Length = 136

 Score =  266 bits (680), Expect = 2e-072,   Method: Compositional matrix adjust.
 Identities = 131/136 (96%), Positives = 135/136 (99%)

Query: 1   MARTKQTARKSTGGKAPRKQLATKAARRSAPSTGGVKKPHRYRPGTVALREIRRYQKSTE 60
           MARTKQTARKSTGGKAPRKQLATKAAR+SAP+TGGVKKPHRYRPGTVALREIRRYQKSTE
Sbjct: 1   MARTKQTARKSTGGKAPRKQLATKAARKSAPATGGVKKPHRYRPGTVALREIRRYQKSTE 60

Query: 61  LLIRKLPFQRLVREIAQDFKTDLRFQSAAIGALQEASEAYLVGLFEDTNLCAIHAKRVTI 120
           LLIRKLPFQRLVREIAQDFKTDLRFQS+A+ ALQEASEAYLVGLFEDTNLCAIHAKRVTI
Sbjct: 61  LLIRKLPFQRLVREIAQDFKTDLRFQSSAVMALQEASEAYLVGLFEDTNLCAIHAKRVTI 120

Query: 121 MPKDIQLARRIRGERA 136
           MPKDIQLARRIRGERA
Sbjct: 121 MPKDIQLARRIRGERA 136


==> AAEL000492-RA histone H3
          Length = 136

 Score =  266 bits (680), Expect = 2e-072,   Method: Compositional matrix adjust.
 Identities = 131/136 (96%), Positives = 135/136 (99%)

Query: 1   MARTKQTARKSTGGKAPRKQLATKAARRSAPSTGGVKKPHRYRPGTVALREIRRYQKSTE 60
           MARTKQTARKSTGGKAPRKQLATKAAR+SAP+TGGVKKPHRYRPGTVALREIRRYQKSTE
Sbjct: 1   MARTKQTARKSTGGKAPRKQLATKAARKSAPATGGVKKPHRYRPGTVALREIRRYQKSTE 60

Query: 61  LLIRKLPFQRLVREIAQDFKTDLRFQSAAIGALQEASEAYLVGLFEDTNLCAIHAKRVTI 120
           LLIRKLPFQRLVREIAQDFKTDLRFQS+A+ ALQEASEAYLVGLFEDTNLCAIHAKRVTI
Sbjct: 61  LLIRKLPFQRLVREIAQDFKTDLRFQSSAVMALQEASEAYLVGLFEDTNLCAIHAKRVTI 120

Query: 121 MPKDIQLARRIRGERA 136
           MPKDIQLARRIRGERA
Sbjct: 121 MPKDIQLARRIRGERA 136
