# Supplementary material for: The salivary gland transcriptome of the neotropical malaria vector Anopheles darlingi reveals accelerated evolution of genes relevant to hematophagy
Source: BMC Genomics. 2009 Jan 29;10:57. doi: 10.1186/1471-2164-10-57 (PMC2644710; doi:10.1186/1471-2164-10-57)
Supplement: Additional file 2 — Annotated sialotranscriptome of An. darlingi female mosquitoes. Hyperlinked Excel spreadsheet with deducted protein sequences. See description above. [file 1471-2164-10-57-S2.zip › links/AEGY-PEP/AD-286-AEGY-PEP.txt]

>AD-286

AAEL004151-RC conserved hypothetical protein                          130   1e-031
AAEL004151-RA conserved hypothetical protein                          130   1e-031
AAEL004151-RE conserved hypothetical protein                          130   1e-031
AAEL004151-RB conserved hypothetical protein                          130   1e-031
AAEL004151-RD conserved hypothetical protein                          117   6e-028
AAEL003863-RA histone H4                                               28   0.72 
AAEL003833-RA histone H4                                               28   0.72 
AAEL003866-RA histone H4                                               28   0.75 
AAEL003846-RA histone H4                                               28   0.75 
AAEL003838-RA histone H4                                               28   0.75 
AAEL003823-RA histone H4                                               28   0.75 
AAEL003814-RA histone H4                                               28   0.75 
AAEL003689-RA histone H4                                               28   0.75 
AAEL003673-RA histone H4                                               28   0.75 
AAEL013709-RA histone H4                                               28   0.75 
AAEL000517-RA histone H4                                               28   0.75 
AAEL000513-RA histone H4                                               28   0.75 
AAEL000501-RA histone H4                                               28   0.75 
AAEL000490-RA histone H4                                               28   0.75 
AAEL011999-RA histone H4                                               28   0.75 
AAEL012653-RA hypothetical protein                                     27   1.9  
AAEL001533-RA glucosyl/glucuronosyl transferases                       25   5.9  
AAEL001682-RA nuclear movement protein nudc                            24   9.1  
AAEL008591-RA zinc finger protein, putative                            24   9.6  
AAEL008828-RA carbonic anhydrase                                       24      12


==> AAEL004151-RC conserved hypothetical protein
          Length = 76

 Score =  130 bits (326), Expect = 1e-031,   Method: Compositional matrix adjust.
 Identities = 65/76 (85%), Positives = 67/76 (88%)

Query: 1  MAKSKNHTNHNQNQKAHKNGIKKPKRQRYESTRGMCQKFLHNQRFSKKGNVPHDEQLKRA 60
          MAKSKNHTNHNQNQKAHKNGI KPKRQR ESTRGMCQKFLHN RFSKKGN+  +E LKRA
Sbjct: 1  MAKSKNHTNHNQNQKAHKNGITKPKRQRNESTRGMCQKFLHNLRFSKKGNLSREESLKRA 60

Query: 61 AERKAKNAGQPAPVKL 76
           ERKAK  GQPAPVKL
Sbjct: 61 EERKAKFVGQPAPVKL 76


==> AAEL004151-RA conserved hypothetical protein
          Length = 76

 Score =  130 bits (326), Expect = 1e-031,   Method: Compositional matrix adjust.
 Identities = 65/76 (85%), Positives = 67/76 (88%)

Query: 1  MAKSKNHTNHNQNQKAHKNGIKKPKRQRYESTRGMCQKFLHNQRFSKKGNVPHDEQLKRA 60
          MAKSKNHTNHNQNQKAHKNGI KPKRQR ESTRGMCQKFLHN RFSKKGN+  +E LKRA
Sbjct: 1  MAKSKNHTNHNQNQKAHKNGITKPKRQRNESTRGMCQKFLHNLRFSKKGNLSREESLKRA 60

Query: 61 AERKAKNAGQPAPVKL 76
           ERKAK  GQPAPVKL
Sbjct: 61 EERKAKFVGQPAPVKL 76


==> AAEL004151-RE conserved hypothetical protein
          Length = 76

 Score =  130 bits (326), Expect = 1e-031,   Method: Compositional matrix adjust.
 Identities = 65/76 (85%), Positives = 67/76 (88%)

Query: 1  MAKSKNHTNHNQNQKAHKNGIKKPKRQRYESTRGMCQKFLHNQRFSKKGNVPHDEQLKRA 60
          MAKSKNHTNHNQNQKAHKNGI KPKRQR ESTRGMCQKFLHN RFSKKGN+  +E LKRA
Sbjct: 1  MAKSKNHTNHNQNQKAHKNGITKPKRQRNESTRGMCQKFLHNLRFSKKGNLSREESLKRA 60

Query: 61 AERKAKNAGQPAPVKL 76
           ERKAK  GQPAPVKL
Sbjct: 61 EERKAKFVGQPAPVKL 76


==> AAEL004151-RB conserved hypothetical protein
          Length = 76

 Score =  130 bits (326), Expect = 1e-031,   Method: Compositional matrix adjust.
 Identities = 65/76 (85%), Positives = 67/76 (88%)

Query: 1  MAKSKNHTNHNQNQKAHKNGIKKPKRQRYESTRGMCQKFLHNQRFSKKGNVPHDEQLKRA 60
          MAKSKNHTNHNQNQKAHKNGI KPKRQR ESTRGMCQKFLHN RFSKKGN+  +E LKRA
Sbjct: 1  MAKSKNHTNHNQNQKAHKNGITKPKRQRNESTRGMCQKFLHNLRFSKKGNLSREESLKRA 60

Query: 61 AERKAKNAGQPAPVKL 76
           ERKAK  GQPAPVKL
Sbjct: 61 EERKAKFVGQPAPVKL 76


==> AAEL004151-RD conserved hypothetical protein
          Length = 97

 Score =  117 bits (294), Expect = 6e-028,   Method: Compositional matrix adjust.
 Identities = 65/97 (67%), Positives = 67/97 (69%), Gaps = 21/97 (21%)

Query: 1  MAKSKNHTNHNQNQKAHKNGIKKPKRQRYESTRG---------------------MCQKF 39
          MAKSKNHTNHNQNQKAHKNGI KPKRQR ESTRG                     MCQKF
Sbjct: 1  MAKSKNHTNHNQNQKAHKNGITKPKRQRNESTRGVSIISVACPLNRYPNVWPYLQMCQKF 60

Query: 40 LHNQRFSKKGNVPHDEQLKRAAERKAKNAGQPAPVKL 76
          LHN RFSKKGN+  +E LKRA ERKAK  GQPAPVKL
Sbjct: 61 LHNLRFSKKGNLSREESLKRAEERKAKFVGQPAPVKL 97


==> AAEL003863-RA histone H4
          Length = 103

 Score = 28.1 bits (61), Expect = 0.72,   Method: Compositional matrix adjust.
 Identities = 11/27 (40%), Positives = 16/27 (59%)

Query: 16 AHKNGIKKPKRQRYESTRGMCQKFLHN 42
          A + G+K+     YE TRG+ + FL N
Sbjct: 39 ARRGGVKRISGLIYEETRGVLKVFLEN 65


==> AAEL003833-RA histone H4
          Length = 103

 Score = 28.1 bits (61), Expect = 0.72,   Method: Compositional matrix adjust.
 Identities = 11/27 (40%), Positives = 16/27 (59%)

Query: 16 AHKNGIKKPKRQRYESTRGMCQKFLHN 42
          A + G+K+     YE TRG+ + FL N
Sbjct: 39 ARRGGVKRISGLIYEETRGVLKVFLEN 65


==> AAEL003866-RA histone H4
          Length = 103

 Score = 28.1 bits (61), Expect = 0.75,   Method: Compositional matrix adjust.
 Identities = 11/27 (40%), Positives = 16/27 (59%)

Query: 16 AHKNGIKKPKRQRYESTRGMCQKFLHN 42
          A + G+K+     YE TRG+ + FL N
Sbjct: 39 ARRGGVKRISGLIYEETRGVLKVFLEN 65


==> AAEL003846-RA histone H4
          Length = 103

 Score = 28.1 bits (61), Expect = 0.75,   Method: Compositional matrix adjust.
 Identities = 11/27 (40%), Positives = 16/27 (59%)

Query: 16 AHKNGIKKPKRQRYESTRGMCQKFLHN 42
          A + G+K+     YE TRG+ + FL N
Sbjct: 39 ARRGGVKRISGLIYEETRGVLKVFLEN 65


==> AAEL003838-RA histone H4
          Length = 103

 Score = 28.1 bits (61), Expect = 0.75,   Method: Compositional matrix adjust.
 Identities = 11/27 (40%), Positives = 16/27 (59%)

Query: 16 AHKNGIKKPKRQRYESTRGMCQKFLHN 42
          A + G+K+     YE TRG+ + FL N
Sbjct: 39 ARRGGVKRISGLIYEETRGVLKVFLEN 65
