# Supplementary material for: The salivary gland transcriptome of the neotropical malaria vector Anopheles darlingi reveals accelerated evolution of genes relevant to hematophagy
Source: BMC Genomics. 2009 Jan 29;10:57. doi: 10.1186/1471-2164-10-57 (PMC2644710; doi:10.1186/1471-2164-10-57)
Supplement: Additional file 2 — Annotated sialotranscriptome of An. darlingi female mosquitoes. Hyperlinked Excel spreadsheet with deducted protein sequences. See description above. [file 1471-2164-10-57-S2.zip › links/AEGY-PEP/AD-29-AEGY-PEP.txt]

>AD-29

AAEL010228-RA conserved hypothetical protein                           84   3e-017
AAEL010235-RA conserved hypothetical protein                           70   6e-013
AAEL010231-RA conserved hypothetical protein                           59   1e-009
AAEL013532-RA hypothetical protein                                     43   1e-004
AAEL013532-RB hypothetical protein                                     41   3e-004
AAEL004320-RA WOC protein, putative                                    26      11
AAEL009422-RF conserved hypothetical protein                           25      33
AAEL001279-RB merozoite surface protein, putative                      25      33
AAEL009422-RD conserved hypothetical protein                           24      43
AAEL009422-RA conserved hypothetical protein                           24      54
AAEL000172-RA hypothetical protein                                     24      55


==> AAEL010228-RA conserved hypothetical protein
          Length = 215

 Score = 84.3 bits (207), Expect = 3e-017,   Method: Compositional matrix adjust.
 Identities = 68/232 (29%), Positives = 113/232 (48%), Gaps = 19/232 (8%)

Query: 1   MKFYLLLASTLCLALIVTARPNEDTTEDGSSDTTGDEDGDPSDDPRGDTPEDTTDAGDAD 60
           MK+ L     L L  ++  RP            T ++DG  S++P+      + +   A 
Sbjct: 1   MKYLLTFLMALSLVNLMLTRP------------TPEDDGGTSEEPQTQETTGSDEKNGAS 48

Query: 61  TSDGHDLLTSDDEVEGYGGESGDGDGTAEGEDDAESADGEGGSGEGGKGGAGGKESRRNT 120
                D  +  D+VE    E GD D TA+ EDD ES DGEG S +  K     K   R T
Sbjct: 49  EEPNADDASKPDDVE----EKGDDD-TAKKEDDGESKDGEG-SEKSDKEKGEPKNDPRET 102

Query: 121 YRQVHKLLKKVMKVDVKDKYLKSFIVARLQERLMNPTIDLVSTIEKYSKIKECFSSVEKD 180
           Y +V + L ++   +V+D + +S + A +Q  L NP +D++ +   +SKI +CF S+  D
Sbjct: 103 YNKVIEQLDQIKVDNVEDGHERSELAADIQRYLRNPIVDVIGSAGDFSKIAKCFKSMVGD 162

Query: 181 TKELVKESEKSYKEC-AKDKRNTHCGSEGIRDLDEGLIDLEQELSDCIVXXR 231
            K+ ++E  K +KEC AK   N +  S+    + + +  +  +++ C+   R
Sbjct: 163 AKKAIEEDVKGFKECTAKKDSNAYQCSQDRSTVQDKIAKMSSKIASCVASNR 214


==> AAEL010235-RA conserved hypothetical protein
          Length = 273

 Score = 70.1 bits (170), Expect = 6e-013,   Method: Compositional matrix adjust.
 Identities = 48/147 (32%), Positives = 72/147 (48%), Gaps = 14/147 (9%)

Query: 83  DGDGTAEGEDDAESADGEGGSGEGGKGGAGGKESRRNTYRQVHKLLKKVMKVD-VKDKYL 141
           D  G  EGED+AE + G              K    +TYRQV  LL K  KVD ++ +YL
Sbjct: 134 DSTGGDEGEDNAEDSKG------------SEKNDPADTYRQVVALLDKDTKVDHIQSEYL 181

Query: 142 KSFIVARLQERLMNPTIDLVSTIEKYSKIKECFSSVEKDTKELVKESEKSYKEC-AKDKR 200
           +S +   LQ  +  P ++ +  I  YSKI+ CF S+ KD K+++ E EK +K C +K K 
Sbjct: 182 RSALNNDLQSEVRVPVVEAIGRIGDYSKIQGCFKSMGKDVKKVISEEEKKFKSCMSKKKS 241

Query: 201 NTHCGSEGIRDLDEGLIDLEQELSDCI 227
              C  +        L  +  ++  C+
Sbjct: 242 EYQCSEDSFAAAKSKLSPITSKIKSCV 268


==> AAEL010231-RA conserved hypothetical protein
          Length = 158

 Score = 59.3 bits (142), Expect = 1e-009,   Method: Compositional matrix adjust.
 Identities = 35/102 (34%), Positives = 57/102 (55%), Gaps = 7/102 (6%)

Query: 109 GGAGGKESRRNTYRQVHKLLKK---VMKVDVKDKYLKSFIVARLQERLMNPTIDLVSTIE 165
           G   GK  RR+T  +V+++L K   V K+D  + +L++F+   LQ  L  P  D +  I 
Sbjct: 31  GECSGKHDRRSTCNKVNEMLNKNTDVHKID--NAFLRTFLDNNLQSHLRVPVADAIGFIS 88

Query: 166 KYSKIKECFSSVEKDTKELVKESEKSYKEC--AKDKRNTHCG 205
            +SKI  CF+S+  + K++V E  KS+  C  +KD  ++ C 
Sbjct: 89  NFSKIACCFTSMGPEVKKIVDEKLKSFTSCKSSKDSTDSKCS 130


==> AAEL013532-RA hypothetical protein
          Length = 283

 Score = 43.1 bits (100), Expect = 1e-004,   Method: Compositional matrix adjust.
 Identities = 35/112 (31%), Positives = 52/112 (46%), Gaps = 7/112 (6%)

Query: 118 RNTYRQVHKLLKK--VMKVDVKDKYLKSFIVARLQERLMNPTIDLVSTIEKYSKIKECFS 175
           R TY ++ KL  K  +  VD K +    + +  L+  L+     L S I+ YSKIK CFS
Sbjct: 172 RKTYDEMMKLFNKTTLAGVDPKIRANADYYLHHLKMNLL----VLTSNIQDYSKIKTCFS 227

Query: 176 SVEKDTKELVKESEKSYKECAKDKRNTHCGSEGIRDLDEGLIDLEQELSDCI 227
           +    T++L       Y  C      T C S  +    +GL +LE   ++CI
Sbjct: 228 NFLSRTQQLRDYMSYHYDSCKGHYEQT-CNSNTLVSYQDGLNELEYMTAECI 278


==> AAEL013532-RB hypothetical protein
          Length = 220

 Score = 41.2 bits (95), Expect = 3e-004,   Method: Compositional matrix adjust.
 Identities = 35/112 (31%), Positives = 52/112 (46%), Gaps = 7/112 (6%)

Query: 118 RNTYRQVHKLLKK--VMKVDVKDKYLKSFIVARLQERLMNPTIDLVSTIEKYSKIKECFS 175
           R TY ++ KL  K  +  VD K +    + +  L+  L+     L S I+ YSKIK CFS
Sbjct: 109 RKTYDEMMKLFNKTTLAGVDPKIRANADYYLHHLKMNLL----VLTSNIQDYSKIKTCFS 164

Query: 176 SVEKDTKELVKESEKSYKECAKDKRNTHCGSEGIRDLDEGLIDLEQELSDCI 227
           +    T++L       Y  C      T C S  +    +GL +LE   ++CI
Sbjct: 165 NFLSRTQQLRDYMSYHYDSCKGHYEQT-CNSNTLVSYQDGLNELEYMTAECI 215


==> AAEL004320-RA WOC protein, putative
          Length = 1642

 Score = 26.2 bits (56), Expect =    11,   Method: Compositional matrix adjust.
 Identities = 24/78 (30%), Positives = 35/78 (44%), Gaps = 1/78 (1%)

Query: 34  TGDEDGDPSDDPRGDTPEDTTDAGDADTSDGHDLLTSDDEVEGYGGESGDGDGTAEGEDD 93
           TG +DGD S  P  DT ++  ++   DT D  + +  D+      G  GD    +E  DD
Sbjct: 95  TGKDDGD-SFAPTLDTVQEKGESQYVDTEDVKEPVKEDESSRPGSGTGGDKVNESELLDD 153

Query: 94  AESADGEGGSGEGGKGGA 111
            E  + E      G+ GA
Sbjct: 154 IEMTNVEENQHREGEEGA 171


==> AAEL009422-RF conserved hypothetical protein
          Length = 609

 Score = 24.6 bits (52), Expect =    33,   Method: Compositional matrix adjust.
 Identities = 26/95 (27%), Positives = 43/95 (45%), Gaps = 11/95 (11%)

Query: 23  EDTTEDGSSDTTGDEDGDPSDDPRGDTPEDTTDAGDADTSDGHDLL--TSDDEVEGYGGE 80
           E  +E+G +D    E  DPS+     T E++ DA  AD S   +    +  + +E    E
Sbjct: 494 EKKSENGDADKKDSELYDPSEA----TGEESADASMADDSKSEEANGESQSEPMETENAE 549

Query: 81  SGDGDGTAEGEDDAESADGEGGSGEGGKGGAGGKE 115
           +  GD +A  +D + ++     SG+  K     KE
Sbjct: 550 ANKGDSSAAADDKSTAS-----SGDASKADEAAKE 579


==> AAEL001279-RB merozoite surface protein, putative
          Length = 609

 Score = 24.6 bits (52), Expect =    33,   Method: Compositional matrix adjust.
 Identities = 26/95 (27%), Positives = 43/95 (45%), Gaps = 11/95 (11%)

Query: 23  EDTTEDGSSDTTGDEDGDPSDDPRGDTPEDTTDAGDADTSDGHDLL--TSDDEVEGYGGE 80
           E  +E+G +D    E  DPS+     T E++ DA  AD S   +    +  + +E    E
Sbjct: 494 EKKSENGDADKKDSELYDPSEA----TGEESADASMADDSKSEEANGESQSEPMETENAE 549

Query: 81  SGDGDGTAEGEDDAESADGEGGSGEGGKGGAGGKE 115
           +  GD +A  +D + ++     SG+  K     KE
Sbjct: 550 ANKGDSSAAADDKSTAS-----SGDASKADEAAKE 579


==> AAEL009422-RD conserved hypothetical protein
          Length = 629

 Score = 24.3 bits (51), Expect =    43,   Method: Compositional matrix adjust.
 Identities = 22/84 (26%), Positives = 39/84 (46%), Gaps = 6/84 (7%)

Query: 23  EDTTEDGSSDTTGDEDGDPSDDPRGDTPEDTTDAGDADTSDGHDLL--TSDDEVEGYGGE 80
           E  +E+G +D    E  DPS+     T E++ DA  AD S   +    +  + +E    E
Sbjct: 514 EKKSENGDADKKDSELYDPSEA----TGEESADASMADDSKSEEANGESQSEPMETENAE 569

Query: 81  SGDGDGTAEGEDDAESADGEGGSG 104
           +  GD +A  +D + ++ G+    
Sbjct: 570 ANKGDSSAAADDKSTASSGDASKA 593


==> AAEL009422-RA conserved hypothetical protein
          Length = 501

 Score = 23.9 bits (50), Expect =    54,   Method: Compositional matrix adjust.
 Identities = 22/84 (26%), Positives = 39/84 (46%), Gaps = 6/84 (7%)

Query: 23  EDTTEDGSSDTTGDEDGDPSDDPRGDTPEDTTDAGDADTSDGHDLL--TSDDEVEGYGGE 80
           E  +E+G +D    E  DPS+     T E++ DA  AD S   +    +  + +E    E
Sbjct: 386 EKKSENGDADKKDSELYDPSEA----TGEESADASMADDSKSEEANGESQSEPMETENAE 441

Query: 81  SGDGDGTAEGEDDAESADGEGGSG 104
           +  GD +A  +D + ++ G+    
Sbjct: 442 ANKGDSSAAADDKSTASSGDASKA 465
