# Supplementary material for: The salivary gland transcriptome of the neotropical malaria vector Anopheles darlingi reveals accelerated evolution of genes relevant to hematophagy
Source: BMC Genomics. 2009 Jan 29;10:57. doi: 10.1186/1471-2164-10-57 (PMC2644710; doi:10.1186/1471-2164-10-57)
Supplement: Additional file 2 — Annotated sialotranscriptome of An. darlingi female mosquitoes. Hyperlinked Excel spreadsheet with deducted protein sequences. See description above. [file 1471-2164-10-57-S2.zip › links/AEGY-PEP/AD-295-AEGY-PEP.txt]

>AD-295

AAEL000410-RA glycoprotein 25l                                        403   e-113
AAEL011755-RB integral membrane protein, Tmp21-I (p23), putative       77   7e-015
AAEL011755-RA integral membrane protein, Tmp21-I (p23), putative       77   7e-015
AAEL000208-RA copii-coated vesicle membrane protein P24                75   2e-014
AAEL006303-RA integral membrane protein, Tmp21-I (p23), putative       70   4e-013
AAEL014029-RA t1/st2 receptor binding protein                          38   0.003
AAEL000884-RA eukaryotic translation initiation factor 2 alpha k...    29   1.1  
AAEL000155-RA hypothetical protein                                     28   3.7  
AAEL001504-RA Dual specificity tyrosine-phosphorylation-regulate...    28   3.8  
AAEL003359-RA dual specificity mitogen-activated protein kinase ...    28   3.9  
AAEL006307-RA acetyl-coa carboxylase                                   27   5.2  
AAEL011235-RA conserved hypothetical protein                           27   6.6  
AAEL009992-RA conserved hypothetical protein                           27   8.6  
AAEL009993-RA conserved hypothetical protein                           26   9.3  
AAEL003655-RA conserved hypothetical protein                           26   9.7  
AAEL008157-RA conserved hypothetical protein                           26   9.7  
AAEL014694-RA hypothetical protein                                     26      10
AAEL002419-RA sarcolemmal associated protein-2, putative               26      11
AAEL009748-RA 2-hydroxyphytanoyl-coa lyase                             25      16
AAEL014707-RA 2-hydroxyphytanoyl-coa lyase                             25      16
AAEL006278-RA conserved hypothetical protein                           25      17
AAEL004181-RA conserved hypothetical protein                           25      21
AAEL003155-RA dynein heavy chain                                       25      23
AAEL003699-RA conserved hypothetical protein                           25      29
AAEL004445-RA dead box atp-dependent rna helicase                      24      34


==> AAEL000410-RA glycoprotein 25l
          Length = 216

 Score =  403 bits (1036), Expect = e-113,   Method: Compositional matrix adjust.
 Identities = 189/210 (90%), Positives = 199/210 (94%)

Query: 8   LLAALLLLVPLSNALYFHIGETERKCFIEEIPDETTVVANYKVELYDPRSGGFMPSSPGI 67
           LL  +++ V LS+ALYFHIGETERKCFIEEIPDETTV+ NYKVELYDPRSGGFMPSSPGI
Sbjct: 7   LLLLVVIAVELSSALYFHIGETERKCFIEEIPDETTVIVNYKVELYDPRSGGFMPSSPGI 66

Query: 68  GMHVEVKDPDDKVMLSRVYSPEGRISFTSHIPGEHVLCMYSNSTAWFSGSQLRVHLDIQV 127
           GMHVEVKDPDDK +LSRVYS EGRISFTSH PGEHV+CMYSNSTAWFSGSQLRVHLDIQV
Sbjct: 67  GMHVEVKDPDDKTILSRVYSSEGRISFTSHTPGEHVICMYSNSTAWFSGSQLRVHLDIQV 126

Query: 128 GEHTIDYANVAQKEELTELQLRIRQLLDQVDQITKEQNYQRYREERFRQTSDSTNQRVLW 187
           GEH IDYANVAQKE+LTELQLRIRQLLDQVDQITKEQNYQRYREERFRQTSDSTNQRVLW
Sbjct: 127 GEHAIDYANVAQKEKLTELQLRIRQLLDQVDQITKEQNYQRYREERFRQTSDSTNQRVLW 186

Query: 188 WSLAQTLVLLIMGFWQMRHLKSFFEAKKLV 217
           WSLAQTLVL+ MG WQM+HLKSFFEAKKLV
Sbjct: 187 WSLAQTLVLVTMGLWQMKHLKSFFEAKKLV 216


==> AAEL011755-RB integral membrane protein, Tmp21-I (p23), putative
          Length = 219

 Score = 76.6 bits (187), Expect = 7e-015,   Method: Compositional matrix adjust.
 Identities = 54/199 (27%), Positives = 99/199 (49%), Gaps = 24/199 (12%)

Query: 22  LYFHIGETERKCFIEEIPDETTVVANYKVELYDPRSGGFMPSSPGIGMHVEVKDPDDKVM 81
           L F + +  R+CF EEI    T    ++V      +GG         + V++  P  +++
Sbjct: 30  LTFELPDNARECFFEEIKKNQTATLEFQV-----VTGG------QYDVDVQLVSPTQEIL 78

Query: 82  LSRVYSPEGRISFTSHIPGEHVLCMYSNSTAWFSGSQLRVHLDIQVGEH-----TIDYAN 136
             +V +      FT+   G +  C +SN  + FS     +++D QVG+        ++A 
Sbjct: 79  YKQVKTQFDSHQFTAQATGIYAAC-FSNEFSTFSHK--LIYMDFQVGDEQPLPGVDEHAT 135

Query: 137 VAQKEELTELQLRIRQLLDQVDQITKEQNYQRYREERFRQTSDSTNQRVLWWSLAQTLVL 196
           V     LT+L+   +++   ++ I   Q + R RE + R+ ++  N+RVLWWSL +T+ +
Sbjct: 136 V-----LTQLESSSQEIHKSLNAILDYQTHHRLREAQGRKRAEDLNERVLWWSLTETVAI 190

Query: 197 LIMGFWQMRHLKSFFEAKK 215
           L++   Q+  L++FF  KK
Sbjct: 191 LVIAVGQVIVLRNFFSEKK 209


==> AAEL011755-RA integral membrane protein, Tmp21-I (p23), putative
          Length = 219

 Score = 76.6 bits (187), Expect = 7e-015,   Method: Compositional matrix adjust.
 Identities = 54/199 (27%), Positives = 99/199 (49%), Gaps = 24/199 (12%)

Query: 22  LYFHIGETERKCFIEEIPDETTVVANYKVELYDPRSGGFMPSSPGIGMHVEVKDPDDKVM 81
           L F + +  R+CF EEI    T    ++V      +GG         + V++  P  +++
Sbjct: 30  LTFELPDNARECFFEEIKKNQTATLEFQV-----VTGG------QYDVDVQLVSPTQEIL 78

Query: 82  LSRVYSPEGRISFTSHIPGEHVLCMYSNSTAWFSGSQLRVHLDIQVGEH-----TIDYAN 136
             +V +      FT+   G +  C +SN  + FS     +++D QVG+        ++A 
Sbjct: 79  YKQVKTQFDSHQFTAQATGIYAAC-FSNEFSTFSHK--LIYMDFQVGDEQPLPGVDEHAT 135

Query: 137 VAQKEELTELQLRIRQLLDQVDQITKEQNYQRYREERFRQTSDSTNQRVLWWSLAQTLVL 196
           V     LT+L+   +++   ++ I   Q + R RE + R+ ++  N+RVLWWSL +T+ +
Sbjct: 136 V-----LTQLESSSQEIHKSLNAILDYQTHHRLREAQGRKRAEDLNERVLWWSLTETVAI 190

Query: 197 LIMGFWQMRHLKSFFEAKK 215
           L++   Q+  L++FF  KK
Sbjct: 191 LVIAVGQVIVLRNFFSEKK 209


==> AAEL000208-RA copii-coated vesicle membrane protein P24
          Length = 206

 Score = 75.1 bits (183), Expect = 2e-014,   Method: Compositional matrix adjust.
 Identities = 54/211 (25%), Positives = 101/211 (47%), Gaps = 14/211 (6%)

Query: 8   LLAALLLLVPLSNALYFHIGETERKCFIEEIPDETTVVANYKVELYDPRSGGFMPSSPGI 67
           L    L  + LS+  +  +     +CF +     T +       +++   GGF+      
Sbjct: 9   LTVVWLSCMHLSHGYFITVDAHSEECFFDRAESGTKLGL-----MFETIEGGFLD----- 58

Query: 68  GMHVEVKDPDDKVMLSRVYSPEGRISFTSHIPGEHVLCMYSNSTAWFSGSQLRVHLDI-Q 126
            + V +  PD KV+        G+ +F+++  G +  C +SN  +  +   +   ++I +
Sbjct: 59  -IEVRIVGPDQKVIYQGEKESSGKYTFSAYETGVYHYC-FSNKMSTLTPKVVMFSMEIGE 116

Query: 127 VGEHTIDYANVAQKEELTELQLRIRQLLDQVDQITKEQNYQRYREERFRQTSDSTNQRVL 186
             + TI   N  +    T+L+  I++L   +  I  EQ+Y   R+   R  ++STN RV+
Sbjct: 117 APKGTIGAVNEGEAGH-TKLEDMIKELSGTLTSIKHEQDYMHVRDRIHRSINESTNSRVV 175

Query: 187 WWSLAQTLVLLIMGFWQMRHLKSFFEAKKLV 217
            WS+ + LVL++M   Q+ +LK FFE K++V
Sbjct: 176 MWSVFEALVLVVMTVGQVYYLKRFFEVKRVV 206


==> AAEL006303-RA integral membrane protein, Tmp21-I (p23), putative
          Length = 181

 Score = 70.5 bits (171), Expect = 4e-013,   Method: Compositional matrix adjust.
 Identities = 36/102 (35%), Positives = 60/102 (58%)

Query: 116 GSQLRVHLDIQVGEHTIDYANVAQKEELTELQLRIRQLLDQVDQITKEQNYQRYREERFR 175
           G +  + LDI+ G  T  Y  + +  +L  L++ +++L D  D I ++    R REE  R
Sbjct: 80  GIEQDIALDIKKGIETKSYEGIGEAAKLKPLEVDLKRLEDLSDAIVQDFALMRKREEEMR 139

Query: 176 QTSDSTNQRVLWWSLAQTLVLLIMGFWQMRHLKSFFEAKKLV 217
            T++STN RVL++S+     LL +  WQ+ +L+ +F AKKL+
Sbjct: 140 DTNESTNSRVLFFSIFSMCCLLGLATWQVLYLRRYFIAKKLI 181


==> AAEL014029-RA t1/st2 receptor binding protein
          Length = 228

 Score = 37.7 bits (86), Expect = 0.003,   Method: Compositional matrix adjust.
 Identities = 22/74 (29%), Positives = 40/74 (54%), Gaps = 3/74 (4%)

Query: 141 EELTELQLRIRQLLDQVDQITKEQNYQRYREERFRQTSDSTNQRVLWWSLAQTLVLLIMG 200
           +++ ++  R+R  L +V Q    Q+  R  E R R  ++    +V  WS  Q L++L +G
Sbjct: 148 QDVQDIIKRVRNNLTKVRQF---QDVLRSHEARDRNVAEENYFKVNAWSFFQILIMLCVG 204

Query: 201 FWQMRHLKSFFEAK 214
           F Q+  +KS F+ +
Sbjct: 205 FCQVVMVKSLFDTE 218


==> AAEL000884-RA eukaryotic translation initiation factor 2 alpha
           kinase 1 (heme-regulated eukaryotic initiation factor
           eif-2-alpha kinase)
          Length = 668

 Score = 29.3 bits (64), Expect = 1.1,   Method: Compositional matrix adjust.
 Identities = 31/81 (38%), Positives = 40/81 (49%), Gaps = 12/81 (14%)

Query: 101 EHVLCMYSNSTAWFSGSQLRVHLDIQVGE-----HTIDYANVAQ---KEELTELQLRIRQ 152
           E V CM  N     S  QL+ +L IQ  E     +TID  N  Q   +EEL+ L+LR  +
Sbjct: 571 EAVNCMKLNRDKVIS--QLKKNLSIQEEEIQALKNTIDEKNRRQMESQEELSLLELRTSE 628

Query: 153 LLDQVDQ--ITKEQNYQRYRE 171
            L   DQ   TK+Q   R +E
Sbjct: 629 SLILKDQELRTKDQEIHRLKE 649


==> AAEL000155-RA hypothetical protein
          Length = 535

 Score = 27.7 bits (60), Expect = 3.7,   Method: Compositional matrix adjust.
 Identities = 18/59 (30%), Positives = 31/59 (52%)

Query: 139 QKEELTELQLRIRQLLDQVDQITKEQNYQRYREERFRQTSDSTNQRVLWWSLAQTLVLL 197
           +K   +E+  R R+ LD V++I + Q  +    ERFR+    T +R+  +S  Q  + L
Sbjct: 382 EKRHQSEIDTRRRRELDLVEEIKRLQIQKETDTERFRKHESDTKKRLQEFSDRQAAMEL 440


==> AAEL001504-RA Dual specificity tyrosine-phosphorylation-regulated
           kinase
          Length = 572

 Score = 27.7 bits (60), Expect = 3.8,   Method: Compositional matrix adjust.
 Identities = 16/57 (28%), Positives = 25/57 (43%)

Query: 159 QITKEQNYQRYREERFRQTSDSTNQRVLWWSLAQTLVLLIMGFWQMRHLKSFFEAKK 215
           +I    N QRY +ER +     T +        Q L  LI+    ++ L S F+ +K
Sbjct: 511 EIKTPNNRQRYVKERVKGKKKQTKESSKSSGQKQQLTKLIISCTSVKELISIFDTQK 567


==> AAEL003359-RA dual specificity mitogen-activated protein kinase
           kinase hemipterous MAPKK
          Length = 977

 Score = 27.7 bits (60), Expect = 3.9,   Method: Compositional matrix adjust.
 Identities = 15/41 (36%), Positives = 20/41 (48%)

Query: 172 ERFRQTSDSTNQRVLWWSLAQTLVLLIMGFWQMRHLKSFFE 212
           ER    + S + R   WSL  TLV L    +  R+ K+ FE
Sbjct: 207 ERIDPANQSYDIRADVWSLGITLVELATAMFPYRNCKTDFE 247
