# Supplementary material for: The salivary gland transcriptome of the neotropical malaria vector Anopheles darlingi reveals accelerated evolution of genes relevant to hematophagy
Source: BMC Genomics. 2009 Jan 29;10:57. doi: 10.1186/1471-2164-10-57 (PMC2644710; doi:10.1186/1471-2164-10-57)
Supplement: Additional file 2 — Annotated sialotranscriptome of An. darlingi female mosquitoes. Hyperlinked Excel spreadsheet with deducted protein sequences. See description above. [file 1471-2164-10-57-S2.zip › links/AEGY-PEP/AD-3-AEGY-PEP.txt]

>AD-3

AAEL002726-RA D7 protein, putative                                     57   4e-009
AAEL006424-RA D7 protein, putative                                     46   6e-006
AAEL006417-RA D7 protein, putative                                     41   2e-004
AAEL002626-RA Odorant-binding protein 56e, putative                    36   0.008
AAEL002606-RA Odorant-binding protein 56e, putative                    34   0.025
AAEL004339-RA Odorant-binding protein 56a, putative                    31   0.20 
AAEL001826-RA Odorant-binding protein 56a, putative                    30   0.34 
AAEL008662-RA mixed-lineage leukemia protein                           28   1.3  
AAEL003379-RA gtpase-activating protein gyp2                           28   1.3  
AAEL004131-RA gh regulated tbc protein-1                               28   1.7  
AAEL014082-RA Odorant-binding protein 56a, putative                    28   1.8  
AAEL010740-RA wingless                                                 28   2.5  
AAEL000599-RA wingless protein, putative                               27   2.6  
AAEL004052-RA conserved hypothetical protein                           27   2.6  
AAEL001914-RA scavenger receptor, putative                             27   4.8  
AAEL005472-RA calpain                                                  27   4.9  
AAEL011181-RA hypothetical protein                                     27   5.7  
AAEL005472-RB calpain                                                  26   5.8  
AAEL008601-RA mitochondrial ribosomal protein, L28, putative           26   6.7  
AAEL013943-RB mediator complex, 100kD-subunit, putative                26   7.4  
AAEL013943-RA mediator complex, 100kD-subunit, putative                26   7.4  
AAEL009027-RA mediator complex, 100kD-subunit, putative                26   7.6  
AAEL000301-RA heat shock protein                                       26   8.1  
AAEL010302-RA conserved hypothetical protein                           25      13
AAEL006395-RA hypothetical protein                                     25      14


==> AAEL002726-RA D7 protein, putative
          Length = 227

 Score = 56.6 bits (135), Expect = 4e-009,   Method: Compositional matrix adjust.
 Identities = 34/148 (22%), Positives = 69/148 (46%), Gaps = 12/148 (8%)

Query: 28  EECEKNIPSSLKDRICELRQYTPDTSPDMDKHMQCVLHVVGFVDRNGEVEFQEL---LGL 84
           E CE    +  +D  C  R Y+     D  +H++C+ + + + +R G+++  E+      
Sbjct: 83  EYCENKFYNDKRDIWCAARNYSIPEDKDFHRHIECIFNGLHYFNRGGDLDVDEICRDFHQ 142

Query: 85  LTIAEPRGKHAENIKKCVAESAKVNASKKANTFYTCFLTTDSVEAFKLSVDFVELIRAGK 144
           + I +   + +E ++ C      VN   KA ++Y C L +D ++ FK ++D+ E+  A  
Sbjct: 143 VGITDLDNEVSEVLRSC-----DVNPETKALSYYRCLLESDFLDKFKEALDYREIRSADH 197

Query: 145 L----KPNSQFKAGQIKALIKEIDDGLC 168
                 P   +   QI++ I  ++   C
Sbjct: 198 FYALKDPMPVYDRNQIQSQINSVNRECC 225


==> AAEL006424-RA D7 protein, putative
          Length = 321

 Score = 46.2 bits (108), Expect = 6e-006,   Method: Compositional matrix adjust.
 Identities = 30/136 (22%), Positives = 60/136 (44%), Gaps = 3/136 (2%)

Query: 36  SSLKDRICELRQYTPDTSPDMDKHMQCVLHVVGFVDRNGEVEFQELLGLLTIAEPRGKHA 95
           S  + ++C++RQYT        +H  CV+  + ++ +N E++ +E+           K  
Sbjct: 184 SDKRQQLCKIRQYTVLDDALFKEHTDCVMKGIRYITKNNELDAEEVKRDFMQVNKDTKAL 243

Query: 96  ENIKKCVAESAKVNASKKANTFYTCFLTTDSVEAFKLSVDFVEL---IRAGKLKPNSQFK 152
           E +          NA +K+  +Y C + +   + FK + D+ E+   I A  L     + 
Sbjct: 244 EKVLNDCKSKEPSNAGEKSWHYYKCLVESSVKDDFKEAFDYREVRSQIYAFNLPKKQVYS 303

Query: 153 AGQIKALIKEIDDGLC 168
              +++ + EID   C
Sbjct: 304 KPAVQSQVMEIDGKQC 319


==> AAEL006417-RA D7 protein, putative
          Length = 332

 Score = 41.2 bits (95), Expect = 2e-004,   Method: Compositional matrix adjust.
 Identities = 33/147 (22%), Positives = 62/147 (42%), Gaps = 14/147 (9%)

Query: 33  NIPSSLKDR--ICELRQYTPDTSPDMDKHMQCVLHVVGFVDRNGEVEFQELL-GLLTIAE 89
           N P     R  +C +R+Y   +    ++HM+C+   + ++    E++  E+    + + +
Sbjct: 188 NYPKGSPQRKDLCGIRKYQMGSGIVFERHMECIFKGLRYMTSKNELDVDEIARDFIVVKK 247

Query: 90  PRGKHAENIKKCVAESAKVNASKKANTFYTCFLTTDSV-EAFKLSVDFVELIR------- 141
                   +K C A   + N  K A  +Y C +    V   FK + D+ E+         
Sbjct: 248 KPDAMKAMMKTCKANLKEKNPGKIAVHYYKCLMNDSKVTNDFKEAFDYREVRSKDYFAAL 307

Query: 142 AGKLKPNSQFKAGQIKALIKEIDDGLC 168
            GKLKP S+     ++  + +ID   C
Sbjct: 308 TGKLKPYSR---SDVRKQVDDIDKIQC 331


==> AAEL002626-RA Odorant-binding protein 56e, putative
          Length = 138

 Score = 35.8 bits (81), Expect = 0.008,   Method: Compositional matrix adjust.
 Identities = 34/122 (27%), Positives = 54/122 (44%), Gaps = 12/122 (9%)

Query: 5   LLYAVGLVWCWMAFVQAGEPKTVEECEKNIPSSLKDRICELRQYTPDTSPDMDKHMQCVL 64
           LL A+  V  W ++ +A     V  C K      K+ +  L+    D S ++ K M+C+ 
Sbjct: 11  LLIAIVAVNAWPSYKRAEVRAHVRNCVKKTGIPGKNALKVLKGNFNDDSSEVKKFMKCMF 70

Query: 65  HVVGFVDRNGEVEFQELLGLLTIAEPRGKHAEN-----IKKCVAESAKVNASKKANTFYT 119
             VGF++     E  ELL  L IA+ +    E+     I+KC      +N +  A   Y 
Sbjct: 71  QEVGFIN-----EKDELLDNLLIAKIKENLEEDEADELIEKCSIVGDDINDT--AFQIYK 123

Query: 120 CF 121
           C+
Sbjct: 124 CY 125


==> AAEL002606-RA Odorant-binding protein 56e, putative
          Length = 131

 Score = 34.3 bits (77), Expect = 0.025,   Method: Compositional matrix adjust.
 Identities = 19/64 (29%), Positives = 32/64 (50%), Gaps = 2/64 (3%)

Query: 61  QCVLHVVGFVDRNGEVEFQELLGLLTIAEPRGKHAENIKKCVAESAKVNASKKANTFYTC 120
           +CVL   GF++  GE++ + ++  L++   + K    +KKC  + A  NA   A     C
Sbjct: 65  KCVLEKAGFMNEKGEIQEKTVIDKLSVDHDKAKVEATLKKCNQKGA--NACDTAFKMTEC 122

Query: 121 FLTT 124
           F  T
Sbjct: 123 FYNT 126


==> AAEL004339-RA Odorant-binding protein 56a, putative
          Length = 138

 Score = 31.2 bits (69), Expect = 0.20,   Method: Compositional matrix adjust.
 Identities = 26/101 (25%), Positives = 41/101 (40%), Gaps = 10/101 (9%)

Query: 27  VEECEKNIPSSLKDRICELRQYTPDTSPDMDKHMQCVLHVVG----FVDRNGEVEFQELL 82
           VEEC++ +P S +      + +     P  +K   C+L  +G     +D    +    + 
Sbjct: 26  VEECKQTVPISEELE----KSFLKLEFPPEEKTTHCLLDCIGKSLKVMDEKSGINLAVVT 81

Query: 83  GLLTIAEPRGKHAENIKKCVAESA--KVNASKKANTFYTCF 121
            LL   EP G   E   +C  E+A  K +    A   Y CF
Sbjct: 82  KLLQEVEPEGVIGEEQVRCATEAATSKEDQCTMAFKLYQCF 122


==> AAEL001826-RA Odorant-binding protein 56a, putative
          Length = 133

 Score = 30.4 bits (67), Expect = 0.34,   Method: Compositional matrix adjust.
 Identities = 27/95 (28%), Positives = 42/95 (44%), Gaps = 5/95 (5%)

Query: 30  CEKNIPSSLKDRIC-ELRQYTPDTSPDMDK-HMQCVLHVVGFVDRNGEVEFQELLGLLTI 87
           C   I   L D +    R+     + D  K  M+CV   VGF+D  G V  + L+  L+ 
Sbjct: 33  CATEIGEGLPDNVGNRFREGDLTLTDDKSKCFMKCVFGKVGFIDDAGTVNKEVLVEKLSK 92

Query: 88  AEPRGKHAENIKKC-VAESAKVNASKKANTFYTCF 121
              + K     +KC + E A  N  +KA+  + C+
Sbjct: 93  GNTQAKAEMFAEKCNMFEGA--NGCEKAHGLFECY 125


==> AAEL008662-RA mixed-lineage leukemia protein
          Length = 1273

 Score = 28.5 bits (62), Expect = 1.3,   Method: Composition-based stats.
 Identities = 18/66 (27%), Positives = 30/66 (45%), Gaps = 2/66 (3%)

Query: 90  PRGKHAENIKKCVAESAKVNASKKANTFYTCFLTTDSVEAFKLSVDFVELIRAGKLKPNS 149
           P   HAE +   VA SA   A+  A+ F +  LTT ++ +    ++ V ++     + N 
Sbjct: 872 PIQPHAEKLLSQVASSASNTANTSASNFSS--LTTSAITSGTHVIETVGMVSVSNFQSNQ 929

Query: 150 QFKAGQ 155
               GQ
Sbjct: 930 ATTGGQ 935


==> AAEL003379-RA gtpase-activating protein gyp2
          Length = 801

 Score = 28.5 bits (62), Expect = 1.3,   Method: Compositional matrix adjust.
 Identities = 17/40 (42%), Positives = 23/40 (57%), Gaps = 1/40 (2%)

Query: 59  HMQCVLHVVGFVDRNGE-VEFQELLGLLTIAEPRGKHAEN 97
           HM+ +L +  +   +G  V FQ  LGLL I EP  K+ EN
Sbjct: 337 HMKILLRIWDWFFYDGSIVLFQLTLGLLKIKEPSLKNLEN 376


==> AAEL004131-RA gh regulated tbc protein-1
          Length = 364

 Score = 28.1 bits (61), Expect = 1.7,   Method: Compositional matrix adjust.
 Identities = 24/101 (23%), Positives = 39/101 (38%), Gaps = 25/101 (24%)

Query: 15  WMAFVQAGEPKTVEECEKNIPSSLKDRIC-------ELRQYTPDTSPDM----------- 56
           W  ++     K  E C K IP +++ R         +L Q  PD   D+           
Sbjct: 79  WQEYMNKNYKKLRERCRKGIPQAVRPRAWFYLTGAYQLHQKYPDRYNDLLRQPGNPQIIE 138

Query: 57  ----DKHMQCVLHVVGFVD--RNGEVEFQELLGLLTIAEPR 91
               D+H Q   H + F+D  + G+ E   +L   +I  P+
Sbjct: 139 EIKKDQHRQFPHHEM-FIDEEKPGQKELFNVLKAYSIHNPK 178
