# Supplementary material for: The salivary gland transcriptome of the neotropical malaria vector Anopheles darlingi reveals accelerated evolution of genes relevant to hematophagy
Source: BMC Genomics. 2009 Jan 29;10:57. doi: 10.1186/1471-2164-10-57 (PMC2644710; doi:10.1186/1471-2164-10-57)
Supplement: Additional file 2 — Annotated sialotranscriptome of An. darlingi female mosquitoes. Hyperlinked Excel spreadsheet with deducted protein sequences. See description above. [file 1471-2164-10-57-S2.zip › links/AEGY-PEP/AD-31-AEGY-PEP.txt]

>AD-31

AAEL006424-RA D7 protein, putative                                     45   8e-006
AAEL002726-RA D7 protein, putative                                     32   0.067
AAEL006417-RA D7 protein, putative                                     30   0.45 
AAEL013018-RA odorant binding protein                                  29   0.61 
AAEL011551-RA conserved hypothetical protein                           28   1.3  
AAEL009449-RA odorant binding protein                                  28   1.6  
AAEL014904-RA dead box atp-dependent rna helicase                      26   4.3  
AAEL008578-RA conserved hypothetical protein                           26   4.5  
AAEL013280-RA rho guanine exchange factor                              26   6.3  
AAEL003173-RA forkhead protein/ forkhead protein domain                25   8.1  
AAEL003163-RA forkhead protein/ forkhead protein domain                25   8.1  
AAEL014704-RA U3 small nucleolar rna (U3 snorna) associated protein    25   9.8  
AAEL009316-RA angiotensin-converting enzyme (dipeptidyl carboxyp...    25      11
AAEL010317-RA dead box atp-dependent rna helicase                      25      13
AAEL013755-RA phosphorylase kinase, gamma                              25      14
AAEL005355-RA small nuclear ribonucleoprotein sm                       25      14
AAEL007217-RA conserved hypothetical protein                           24      15
AAEL012647-RA conserved hypothetical protein                           24      16
AAEL004716-RB chromodomain helicase dna binding protein                24      16
AAEL004716-RA chromodomain helicase dna binding protein                24      16
AAEL009061-RA rrm/rnp domain                                           24      19
AAEL004842-RA conserved hypothetical protein                           24      20
AAEL009316-RB angiotensin-converting enzyme (dipeptidyl carboxyp...    24      21
AAEL006203-RA Juvenile hormone-inducible protein, putative             24      22
AAEL009426-RA conserved hypothetical protein                           24      24


==> AAEL006424-RA D7 protein, putative
          Length = 321

 Score = 45.4 bits (106), Expect = 8e-006,   Method: Compositional matrix adjust.
 Identities = 33/126 (26%), Positives = 61/126 (48%), Gaps = 8/126 (6%)

Query: 18  ISQVDAASLDSCRSVFGPS---VKKQLCEANSYQSINGADLDKTLDCVLKATNIVDKTGA 74
           I Q   +  + C + + P+    ++QLC+   Y  ++ A   +  DCV+K    + K   
Sbjct: 164 IRQKKQSYFEFCENKYYPAGSDKRQQLCKIRQYTVLDDALFKEHTDCVMKGIRYITKNNE 223

Query: 75  GNFYSL-YDPMQVYLKDGRTLNFNLESCMTRRLKYELPEGERAHGFYKCVMQNEARDAFK 133
            +   +  D MQV  KD + L   L  C ++        GE++  +YKC++++  +D FK
Sbjct: 224 LDAEEVKRDFMQVN-KDTKALEKVLNDCKSKEPSNA---GEKSWHYYKCLVESSVKDDFK 279

Query: 134 KVFNQR 139
           + F+ R
Sbjct: 280 EAFDYR 285


==> AAEL002726-RA D7 protein, putative
          Length = 227

 Score = 32.3 bits (72), Expect = 0.067,   Method: Compositional matrix adjust.
 Identities = 26/124 (20%), Positives = 55/124 (44%), Gaps = 9/124 (7%)

Query: 18  ISQVDAASLDSCRSVFGPSVKKQLCEANSYQSINGADLDKTLDCVLKATNIVDKTGAGNF 77
           I Q++ +  + C + F    +   C A +Y      D  + ++C+    +  ++ G  + 
Sbjct: 74  IRQLNESVFEYCENKFYNDKRDIWCAARNYSIPEDKDFHRHIECIFNGLHYFNRGGDLDV 133

Query: 78  YSL-YDPMQVYLKD-GRTLNFNLESCMTRRLKYELPEGERAHGFYKCVMQNEARDAFKKV 135
             +  D  QV + D    ++  L SC         PE  +A  +Y+C+++++  D FK+ 
Sbjct: 134 DEICRDFHQVGITDLDNEVSEVLRSCDVN------PET-KALSYYRCLLESDFLDKFKEA 186

Query: 136 FNQR 139
            + R
Sbjct: 187 LDYR 190


 Score = 25.8 bits (55), Expect = 5.7,   Method: Compositional matrix adjust.
 Identities = 12/29 (41%), Positives = 17/29 (58%)

Query: 59  LDCVLKATNIVDKTGAGNFYSLYDPMQVY 87
           LD   +A +  +   A +FY+L DPM VY
Sbjct: 180 LDKFKEALDYREIRSADHFYALKDPMPVY 208


==> AAEL006417-RA D7 protein, putative
          Length = 332

 Score = 29.6 bits (65), Expect = 0.45,   Method: Compositional matrix adjust.
 Identities = 25/107 (23%), Positives = 48/107 (44%), Gaps = 3/107 (2%)

Query: 34  GPSVKKQLCEANSYQSINGADLDKTLDCVLKATNIVDKTGAGNFYSLYDPMQVYLKDGRT 93
           G   +K LC    YQ  +G   ++ ++C+ K    +      +   +     V  K    
Sbjct: 192 GSPQRKDLCGIRKYQMGSGIVFERHMECIFKGLRYMTSKNELDVDEIARDFIVVKKKPDA 251

Query: 94  LNFNLESCMTRRLKYELPEGERAHGFYKCVMQN-EARDAFKKVFNQR 139
           +   +++C    LK + P G+ A  +YKC+M + +  + FK+ F+ R
Sbjct: 252 MKAMMKTCKA-NLKEKNP-GKIAVHYYKCLMNDSKVTNDFKEAFDYR 296


==> AAEL013018-RA odorant binding protein
          Length = 143

 Score = 29.3 bits (64), Expect = 0.61,   Method: Compositional matrix adjust.
 Identities = 19/78 (24%), Positives = 36/78 (46%), Gaps = 13/78 (16%)

Query: 59  LDCVLKATNIVDKTGAGNFYSLYDPMQVYLKDGRTLNFNLESCMTRRLKYELPEG----E 114
           ++C+     +VD TG  +   L+D +   ++D       +   M +R  Y  PEG    E
Sbjct: 73  MNCLFHEAKVVDDTGHVHLEKLHDALPDSMRD-------IAMHMGKRCLY--PEGENLCE 123

Query: 115 RAHGFYKCVMQNEARDAF 132
           +A   +KC  +++ +  F
Sbjct: 124 KAFWLHKCWKESDPKHYF 141


==> AAEL011551-RA conserved hypothetical protein
          Length = 884

 Score = 28.1 bits (61), Expect = 1.3,   Method: Composition-based stats.
 Identities = 16/54 (29%), Positives = 23/54 (42%)

Query: 53  ADLDKTLDCVLKATNIVDKTGAGNFYSLYDPMQVYLKDGRTLNFNLESCMTRRL 106
           A++   +D +  A NIVD     N   L   + +Y       N N+ SC  R L
Sbjct: 388 AEIRAGIDGLALANNIVDWRNRANMLRLSQVLDMYYSQRGVFNQNMRSCNRRDL 441


==> AAEL009449-RA odorant binding protein
          Length = 143

 Score = 27.7 bits (60), Expect = 1.6,   Method: Compositional matrix adjust.
 Identities = 19/78 (24%), Positives = 35/78 (44%), Gaps = 13/78 (16%)

Query: 59  LDCVLKATNIVDKTGAGNFYSLYDPMQVYLKDGRTLNFNLESCMTRRLKYELPEG----E 114
           ++C+     +VD TG  +   L+D +   + D       +   M +R  Y  PEG    E
Sbjct: 73  MNCLFHEAKVVDDTGHVHLEKLHDALPDSMHD-------IALHMGKRCLY--PEGENLCE 123

Query: 115 RAHGFYKCVMQNEARDAF 132
           +A   +KC  +++ +  F
Sbjct: 124 KAFWLHKCWKESDPKHYF 141


==> AAEL014904-RA dead box atp-dependent rna helicase
          Length = 526

 Score = 26.2 bits (56), Expect = 4.3,   Method: Composition-based stats.
 Identities = 17/53 (32%), Positives = 25/53 (47%), Gaps = 5/53 (9%)

Query: 60  DCVLKATNIVDKTGAGNFYSLYDPMQVYLKDGRTLNFNLESCMTRRLKYELPE 112
           DC+  A     KTG+G  ++   P+   L +  T NF L    T  L Y++ E
Sbjct: 46  DCIGAA-----KTGSGKTFAFALPILQRLSEEPTSNFALVLTPTHELAYQIAE 93


==> AAEL008578-RA conserved hypothetical protein
          Length = 835

 Score = 26.2 bits (56), Expect = 4.5,   Method: Composition-based stats.
 Identities = 25/81 (30%), Positives = 38/81 (46%), Gaps = 14/81 (17%)

Query: 40  QLCEAN---SYQSI--NGADLDKTLDCVLKAT---NIVDKTGAGNFYSLYDPMQVYLKDG 91
           +LC A    +Y  I  NGA +D +++ +   +   +  D  G  N +S   PM+      
Sbjct: 418 KLCHARFIFTYIPIPPNGARIDVSINELYDGSYNGSPHDLLGTANAFSRRGPMR------ 471

Query: 92  RTLNFNLESCMTRRLKYELPE 112
           RT+  NL  C  RR K+ L E
Sbjct: 472 RTVVTNLLVCRPRRQKHSLTE 492


==> AAEL013280-RA rho guanine exchange factor
          Length = 977

 Score = 25.8 bits (55), Expect = 6.3,   Method: Composition-based stats.
 Identities = 15/50 (30%), Positives = 27/50 (54%), Gaps = 4/50 (8%)

Query: 18  ISQVDAASLD----SCRSVFGPSVKKQLCEANSYQSINGADLDKTLDCVL 63
           +S++D A +D    S R  F  + +K+ C     ++ NGADL  ++  +L
Sbjct: 781 VSELDGACVDDDNLSDREYFPFNDEKEGCSNTDTETSNGADLTDSMQFLL 830


==> AAEL003173-RA forkhead protein/ forkhead protein domain
          Length = 435

 Score = 25.4 bits (54), Expect = 8.1,   Method: Composition-based stats.
 Identities = 9/22 (40%), Positives = 14/22 (63%)

Query: 60  DCVLKATNIVDKTGAGNFYSLY 81
           DC +K     DK G G+F++L+
Sbjct: 206 DCFVKVPRTPDKPGKGSFWTLH 227
