# Supplementary material for: The salivary gland transcriptome of the neotropical malaria vector Anopheles darlingi reveals accelerated evolution of genes relevant to hematophagy
Source: BMC Genomics. 2009 Jan 29;10:57. doi: 10.1186/1471-2164-10-57 (PMC2644710; doi:10.1186/1471-2164-10-57)
Supplement: Additional file 2 — Annotated sialotranscriptome of An. darlingi female mosquitoes. Hyperlinked Excel spreadsheet with deducted protein sequences. See description above. [file 1471-2164-10-57-S2.zip › links/AEGY-PEP/AD-318-AEGY-PEP.txt]

>AD-318

AAEL014268-RA hypothetical protein                                    105   5e-024
AAEL011980-RA hypothetical protein                                    102   5e-023
AAEL006032-RA hypothetical protein                                     27   1.9  
AAEL006795-RA cytochrome P450                                          27   2.6  
AAEL006795-RB cytochrome P450                                          27   2.8  
AAEL006707-RA conserved hypothetical protein                           25   7.2  
AAEL006499-RA hypothetical protein                                     25   8.5  
AAEL002847-RA conserved hypothetical protein                           25   9.2  
AAEL003497-RA farnesyl-pyrophosphate synthetase                        25      11
AAEL006589-RA conserved hypothetical protein                           25      12
AAEL005240-RA rabaptin-5, putative                                     25      12
AAEL005105-RA conserved hypothetical protein                           24      15
AAEL006327-RA sulfotransferase (sult)                                  24      16
AAEL014438-RA Juvenile hormone-inducible protein, putative             24      17
AAEL003162-RA formin 1,2/cappuccino                                    23      23
AAEL009022-RA adenylate cyclase type                                   23      26
AAEL004494-RA conserved hypothetical protein                           23      27
AAEL013647-RA pickpocket, putative                                     23      33
AAEL013408-RA suppressin                                               23      34
AAEL003387-RA cationic amino acid transporter                          23      35
AAEL006805-RA cytochrome P450                                          23      35
AAEL007898-RA calmin                                                   23      36
AAEL013408-RB suppressin                                               23      41
AAEL013652-RA oxidoreductase                                           23      42
AAEL004601-RA hypothetical protein                                     23      44


==> AAEL014268-RA hypothetical protein
          Length = 136

 Score =  105 bits (262), Expect = 5e-024,   Method: Compositional matrix adjust.
 Identities = 53/126 (42%), Positives = 80/126 (63%), Gaps = 5/126 (3%)

Query: 1   MRLVAVMVVFCGSFYMTS----GQFLECDVDLDDPAILAQLPYECQNLDEASNELMRQEA 56
           M  +A+  +  G+ ++ +     +F+ CD DL    +   LP EC+N+D+++   + QEA
Sbjct: 1   MHRLAIRSILVGTVFLLTKAAVNEFVTCDFDLGSE-VEPSLPTECENVDDSTRAALLQEA 59

Query: 57  ISFRTFHSKLLEYEAAQGKNTEDEIYMDMDFRRWLYGQVEINLCSEIVEPLEKVVKCLIE 116
            SF+ F++KL EYEA+ G++TEDEIY D +FR  LYG  E+NLC    E L + + CLIE
Sbjct: 60  ESFKVFNAKLSEYEASVGQDTEDEIYKDWEFRAELYGNAELNLCQNTTEVLVEYLDCLIE 119

Query: 117 KRQEMV 122
           KR +MV
Sbjct: 120 KRAQMV 125


==> AAEL011980-RA hypothetical protein
          Length = 136

 Score =  102 bits (254), Expect = 5e-023,   Method: Compositional matrix adjust.
 Identities = 53/126 (42%), Positives = 78/126 (61%), Gaps = 5/126 (3%)

Query: 1   MRLVAVMVVFCGSFYMTS----GQFLECDVDLDDPAILAQLPYECQNLDEASNELMRQEA 56
           M  +A+  +  G+  + +     +F+ CD DL    +   LP EC+N+D+++   + QEA
Sbjct: 1   MHRLAIRSILVGTVLLLTKAAVNEFVTCDFDLGSD-VEPSLPEECKNVDDSTRAALLQEA 59

Query: 57  ISFRTFHSKLLEYEAAQGKNTEDEIYMDMDFRRWLYGQVEINLCSEIVEPLEKVVKCLIE 116
            SF+ F++KL EYEA+ G++TEDEIY D  FR  LYG  E+NLC    E L + + CLIE
Sbjct: 60  ESFKVFNAKLSEYEASFGQDTEDEIYKDWGFRAELYGNAELNLCQNTTEVLVEYLDCLIE 119

Query: 117 KRQEMV 122
           KR +MV
Sbjct: 120 KRAQMV 125


==> AAEL006032-RA hypothetical protein
          Length = 813

 Score = 27.3 bits (59), Expect = 1.9,   Method: Composition-based stats.
 Identities = 13/50 (26%), Positives = 22/50 (44%)

Query: 49  NELMRQEAISFRTFHSKLLEYEAAQGKNTEDEIYMDMDFRRWLYGQVEIN 98
           N L+   +++   FH + L    A       E + D  +RRW + Q  +N
Sbjct: 127 NCLLHAASLAMWGFHDRRLTLRRALHDILSKEDFRDALYRRWRFQQTRVN 176


==> AAEL006795-RA cytochrome P450
          Length = 538

 Score = 26.9 bits (58), Expect = 2.6,   Method: Compositional matrix adjust.
 Identities = 21/71 (29%), Positives = 30/71 (42%), Gaps = 9/71 (12%)

Query: 34  LAQLPYECQNLDEASNELMRQEAISFRTFHSKLLEYEAAQGKNTEDEIYMDM----DFRR 89
           L+ + YE    D+  + L  +   + R+   K+L YEA Q        YMDM      R 
Sbjct: 344 LSFVAYELARNDDVQSRLYEEILETNRSLDGKILSYEALQAMP-----YMDMVVSETMRL 398

Query: 90  WLYGQVEINLC 100
           W  G +   LC
Sbjct: 399 WPIGTIVDRLC 409


==> AAEL006795-RB cytochrome P450
          Length = 496

 Score = 26.6 bits (57), Expect = 2.8,   Method: Compositional matrix adjust.
 Identities = 21/71 (29%), Positives = 30/71 (42%), Gaps = 9/71 (12%)

Query: 34  LAQLPYECQNLDEASNELMRQEAISFRTFHSKLLEYEAAQGKNTEDEIYMDM----DFRR 89
           L+ + YE    D+  + L  +   + R+   K+L YEA Q        YMDM      R 
Sbjct: 344 LSFVAYELARNDDVQSRLYEEILETNRSLDGKILSYEALQAMP-----YMDMVVSETMRL 398

Query: 90  WLYGQVEINLC 100
           W  G +   LC
Sbjct: 399 WPIGTIVDRLC 409


==> AAEL006707-RA conserved hypothetical protein
          Length = 619

 Score = 25.4 bits (54), Expect = 7.2,   Method: Composition-based stats.
 Identities = 12/44 (27%), Positives = 21/44 (47%)

Query: 39  YECQNLDEASNELMRQEAISFRTFHSKLLEYEAAQGKNTEDEIY 82
           + CQ L+ A  E    E  +   +  ++LE EA  G +T+   +
Sbjct: 274 FNCQKLEGAELEDQGGEGTALTHWEKRVLENEAMTGTHTQSSAF 317


==> AAEL006499-RA hypothetical protein
          Length = 670

 Score = 25.0 bits (53), Expect = 8.5,   Method: Composition-based stats.
 Identities = 8/21 (38%), Positives = 13/21 (61%)

Query: 70 EAAQGKNTEDEIYMDMDFRRW 90
          E+ Q + T +E+  D  FR+W
Sbjct: 13 ESEQSQKTTEELAFDEQFRKW 33


==> AAEL002847-RA conserved hypothetical protein
          Length = 541

 Score = 25.0 bits (53), Expect = 9.2,   Method: Compositional matrix adjust.
 Identities = 10/34 (29%), Positives = 16/34 (47%)

Query: 27 DLDDPAILAQLPYECQNLDEASNELMRQEAISFR 60
          DLD P+I++  P    N D+      + +   FR
Sbjct: 20 DLDKPSIVSSSPIPTANADDCGESTTKTDYFRFR 53


==> AAEL003497-RA farnesyl-pyrophosphate synthetase
          Length = 430

 Score = 24.6 bits (52), Expect =    11,   Method: Compositional matrix adjust.
 Identities = 11/36 (30%), Positives = 18/36 (50%), Gaps = 3/36 (8%)

Query: 2   RLVAVMVVFCGSFYMTSGQFLECDVDLDDPAILAQL 37
           R    +++  G FY T   FL+C     DPA+  ++
Sbjct: 303 RQTKTILLEIGLFYQTQDDFLDC---FGDPAVTGKI 335


==> AAEL006589-RA conserved hypothetical protein
          Length = 810

 Score = 24.6 bits (52), Expect =    12,   Method: Composition-based stats.
 Identities = 9/18 (50%), Positives = 11/18 (61%)

Query: 87  FRRWLYGQVEINLCSEIV 104
            R+WLY Q    LC EI+
Sbjct: 627 LRKWLYVQDRCPLCHEII 644
