# Supplementary material for: The salivary gland transcriptome of the neotropical malaria vector Anopheles darlingi reveals accelerated evolution of genes relevant to hematophagy
Source: BMC Genomics. 2009 Jan 29;10:57. doi: 10.1186/1471-2164-10-57 (PMC2644710; doi:10.1186/1471-2164-10-57)
Supplement: Additional file 2 — Annotated sialotranscriptome of An. darlingi female mosquitoes. Hyperlinked Excel spreadsheet with deducted protein sequences. See description above. [file 1471-2164-10-57-S2.zip › links/AEGY-PEP/AD-32-AEGY-PEP.txt]

>AD-32

AAEL006424-RA D7 protein, putative                                     45   7e-006
AAEL002726-RA D7 protein, putative                                     32   0.084
AAEL006417-RA D7 protein, putative                                     30   0.46 
AAEL011551-RA conserved hypothetical protein                           28   1.3  
AAEL011323-RB hepatocyte nuclear factor 4-alpha (hnf-4-alpha)          28   1.7  
AAEL011323-RA hepatocyte nuclear factor 4-alpha (hnf-4-alpha)          28   1.7  
AAEL013018-RA odorant binding protein                                  27   2.0  
AAEL009449-RA odorant binding protein                                  26   5.1  
AAEL001184-RA conserved hypothetical protein                           25   7.6  
AAEL003173-RA forkhead protein/ forkhead protein domain                25   8.1  
AAEL003163-RA forkhead protein/ forkhead protein domain                25   8.1  
AAEL014704-RA U3 small nucleolar rna (U3 snorna) associated protein    25   9.8  
AAEL010317-RA dead box atp-dependent rna helicase                      25      12
AAEL014904-RA dead box atp-dependent rna helicase                      25      12
AAEL005355-RA small nuclear ribonucleoprotein sm                       25      15
AAEL013755-RA phosphorylase kinase, gamma                              24      15
AAEL012647-RA conserved hypothetical protein                           24      16
AAEL011134-RA esophageal cancer associated protein                     24      20
AAEL010133-RA conserved hypothetical protein                           24      22
AAEL014774-RA hypothetical protein                                     24      23
AAEL009061-RA rrm/rnp domain                                           24      24
AAEL009413-RA conserved hypothetical protein                           24      25
AAEL009426-RA conserved hypothetical protein                           24      25
AAEL007217-RA conserved hypothetical protein                           23      26
AAEL004842-RA conserved hypothetical protein                           23      26


==> AAEL006424-RA D7 protein, putative
          Length = 321

 Score = 45.4 bits (106), Expect = 7e-006,   Method: Compositional matrix adjust.
 Identities = 33/126 (26%), Positives = 61/126 (48%), Gaps = 8/126 (6%)

Query: 18  ISQIDAASLDGCSSVFGPS---VKKQLCEANSYQSINGADLDKTLDCVLKATNIVDKTGA 74
           I Q   +  + C + + P+    ++QLC+   Y  ++ A   +  DCV+K    + K   
Sbjct: 164 IRQKKQSYFEFCENKYYPAGSDKRQQLCKIRQYTVLDDALFKEHTDCVMKGIRYITKNNE 223

Query: 75  GNFYSL-YDPMQVYLKDGRTLNFNLESCMTRRLKYELPKGERAHGFYKCVMQNEARDAFK 133
            +   +  D MQV  KD + L   L  C ++        GE++  +YKC++++  +D FK
Sbjct: 224 LDAEEVKRDFMQVN-KDTKALEKVLNDCKSKEPSN---AGEKSWHYYKCLVESSVKDDFK 279

Query: 134 KVFNQR 139
           + F+ R
Sbjct: 280 EAFDYR 285


==> AAEL002726-RA D7 protein, putative
          Length = 227

 Score = 32.0 bits (71), Expect = 0.084,   Method: Compositional matrix adjust.
 Identities = 24/124 (19%), Positives = 55/124 (44%), Gaps = 9/124 (7%)

Query: 18  ISQIDAASLDGCSSVFGPSVKKQLCEANSYQSINGADLDKTLDCVLKATNIVDKTGAGNF 77
           I Q++ +  + C + F    +   C A +Y      D  + ++C+    +  ++ G  + 
Sbjct: 74  IRQLNESVFEYCENKFYNDKRDIWCAARNYSIPEDKDFHRHIECIFNGLHYFNRGGDLDV 133

Query: 78  YSL-YDPMQVYLKD-GRTLNFNLESCMTRRLKYELPKGERAHGFYKCVMQNEARDAFKKV 135
             +  D  QV + D    ++  L SC       ++    +A  +Y+C+++++  D FK+ 
Sbjct: 134 DEICRDFHQVGITDLDNEVSEVLRSC-------DVNPETKALSYYRCLLESDFLDKFKEA 186

Query: 136 FNQR 139
            + R
Sbjct: 187 LDYR 190


 Score = 25.8 bits (55), Expect = 5.4,   Method: Compositional matrix adjust.
 Identities = 12/29 (41%), Positives = 17/29 (58%)

Query: 59  LDCVLKATNIVDKTGAGNFYSLYDPMQVY 87
           LD   +A +  +   A +FY+L DPM VY
Sbjct: 180 LDKFKEALDYREIRSADHFYALKDPMPVY 208


==> AAEL006417-RA D7 protein, putative
          Length = 332

 Score = 29.6 bits (65), Expect = 0.46,   Method: Compositional matrix adjust.
 Identities = 25/107 (23%), Positives = 48/107 (44%), Gaps = 3/107 (2%)

Query: 34  GPSVKKQLCEANSYQSINGADLDKTLDCVLKATNIVDKTGAGNFYSLYDPMQVYLKDGRT 93
           G   +K LC    YQ  +G   ++ ++C+ K    +      +   +     V  K    
Sbjct: 192 GSPQRKDLCGIRKYQMGSGIVFERHMECIFKGLRYMTSKNELDVDEIARDFIVVKKKPDA 251

Query: 94  LNFNLESCMTRRLKYELPKGERAHGFYKCVMQN-EARDAFKKVFNQR 139
           +   +++C    LK + P G+ A  +YKC+M + +  + FK+ F+ R
Sbjct: 252 MKAMMKTCKA-NLKEKNP-GKIAVHYYKCLMNDSKVTNDFKEAFDYR 296


==> AAEL011551-RA conserved hypothetical protein
          Length = 884

 Score = 28.1 bits (61), Expect = 1.3,   Method: Composition-based stats.
 Identities = 16/54 (29%), Positives = 23/54 (42%)

Query: 53  ADLDKTLDCVLKATNIVDKTGAGNFYSLYDPMQVYLKDGRTLNFNLESCMTRRL 106
           A++   +D +  A NIVD     N   L   + +Y       N N+ SC  R L
Sbjct: 388 AEIRAGIDGLALANNIVDWRNRANMLRLSQVLDMYYSQRGVFNQNMRSCNRRDL 441


==> AAEL011323-RB hepatocyte nuclear factor 4-alpha (hnf-4-alpha)
          Length = 532

 Score = 27.7 bits (60), Expect = 1.7,   Method: Compositional matrix adjust.
 Identities = 12/47 (25%), Positives = 24/47 (51%)

Query: 21  IDAASLDGCSSVFGPSVKKQLCEANSYQSINGADLDKTLDCVLKATN 67
           ID+ S+DG + +  P++ + +   N  Q+ N    D+ +   L  +N
Sbjct: 427 IDSESIDGANDMMAPAIIEDISNYNIPQTTNSFQRDENVQNYLHQSN 473


 Score = 21.9 bits (45), Expect =    87,   Method: Compositional matrix adjust.
 Identities = 10/17 (58%), Positives = 11/17 (64%)

Query: 23 AASLDGCSSVFGPSVKK 39
          AAS DGC   F  SV+K
Sbjct: 57 AASCDGCKGFFRRSVRK 73


==> AAEL011323-RA hepatocyte nuclear factor 4-alpha (hnf-4-alpha)
          Length = 531

 Score = 27.7 bits (60), Expect = 1.7,   Method: Compositional matrix adjust.
 Identities = 12/47 (25%), Positives = 24/47 (51%)

Query: 21  IDAASLDGCSSVFGPSVKKQLCEANSYQSINGADLDKTLDCVLKATN 67
           ID+ S+DG + +  P++ + +   N  Q+ N    D+ +   L  +N
Sbjct: 426 IDSESIDGANDMMAPAIIEDISNYNIPQTTNSFQRDENVQNYLHQSN 472


 Score = 21.9 bits (45), Expect =    85,   Method: Compositional matrix adjust.
 Identities = 10/17 (58%), Positives = 11/17 (64%)

Query: 23 AASLDGCSSVFGPSVKK 39
          AAS DGC   F  SV+K
Sbjct: 57 AASCDGCKGFFRRSVRK 73


==> AAEL013018-RA odorant binding protein
          Length = 143

 Score = 27.3 bits (59), Expect = 2.0,   Method: Compositional matrix adjust.
 Identities = 18/78 (23%), Positives = 36/78 (46%), Gaps = 13/78 (16%)

Query: 59  LDCVLKATNIVDKTGAGNFYSLYDPMQVYLKDGRTLNFNLESCMTRRLKYELPKG----E 114
           ++C+     +VD TG  +   L+D +   ++D       +   M +R  Y  P+G    E
Sbjct: 73  MNCLFHEAKVVDDTGHVHLEKLHDALPDSMRD-------IAMHMGKRCLY--PEGENLCE 123

Query: 115 RAHGFYKCVMQNEARDAF 132
           +A   +KC  +++ +  F
Sbjct: 124 KAFWLHKCWKESDPKHYF 141


==> AAEL009449-RA odorant binding protein
          Length = 143

 Score = 26.2 bits (56), Expect = 5.1,   Method: Compositional matrix adjust.
 Identities = 18/78 (23%), Positives = 35/78 (44%), Gaps = 13/78 (16%)

Query: 59  LDCVLKATNIVDKTGAGNFYSLYDPMQVYLKDGRTLNFNLESCMTRRLKYELPKG----E 114
           ++C+     +VD TG  +   L+D +   + D       +   M +R  Y  P+G    E
Sbjct: 73  MNCLFHEAKVVDDTGHVHLEKLHDALPDSMHD-------IALHMGKRCLY--PEGENLCE 123

Query: 115 RAHGFYKCVMQNEARDAF 132
           +A   +KC  +++ +  F
Sbjct: 124 KAFWLHKCWKESDPKHYF 141


==> AAEL001184-RA conserved hypothetical protein
          Length = 441

 Score = 25.4 bits (54), Expect = 7.6,   Method: Composition-based stats.
 Identities = 15/49 (30%), Positives = 24/49 (48%), Gaps = 6/49 (12%)

Query: 4  KVLLSCTLICCLQIISQIDAASLD------GCSSVFGPSVKKQLCEANS 46
          ++LL CTL+  L +I  I A S D      G   +F P  ++    ++S
Sbjct: 24 RILLGCTLLIGLAVIVWIVAISTDHWFIVTGGQGIFIPETRRYFKSSHS 72


==> AAEL003173-RA forkhead protein/ forkhead protein domain
          Length = 435

 Score = 25.4 bits (54), Expect = 8.1,   Method: Composition-based stats.
 Identities = 9/22 (40%), Positives = 14/22 (63%)

Query: 60  DCVLKATNIVDKTGAGNFYSLY 81
           DC +K     DK G G+F++L+
Sbjct: 206 DCFVKVPRTPDKPGKGSFWTLH 227
