# Supplementary material for: The salivary gland transcriptome of the neotropical malaria vector Anopheles darlingi reveals accelerated evolution of genes relevant to hematophagy
Source: BMC Genomics. 2009 Jan 29;10:57. doi: 10.1186/1471-2164-10-57 (PMC2644710; doi:10.1186/1471-2164-10-57)
Supplement: Additional file 2 — Annotated sialotranscriptome of An. darlingi female mosquitoes. Hyperlinked Excel spreadsheet with deducted protein sequences. See description above. [file 1471-2164-10-57-S2.zip › links/AEGY-PEP/AD-328-AEGY-PEP.txt]

>AD-328

AAEL013279-RA peptidyl-prolyl cis-trans isomerase (cyclophilin)       327   3e-090
AAEL009421-RA cyclophilin-r                                           198   1e-051
AAEL003477-RA peptidyl-prolyl cis-trans isomerase h, ppih             186   4e-048
AAEL011758-RA peptidyl-prolyl cis-trans isomerase f, ppif             180   3e-046
AAEL013948-RA peptidyl-prolyl cis-trans isomerase e, ppie             178   1e-045
AAEL007273-RA peptidyl-prolyl cis-trans isomerase e, ppie             178   1e-045
AAEL005799-RA peptidyl-prolyl cis-trans isomerase g, ppig             173   4e-044
AAEL007061-RA cyclophilin                                             153   5e-038
AAEL000013-RA peptidyl-prolyl cis-trans isomerase (cyclophilin)       137   4e-033
AAEL012008-RA cyclophilin                                             129   6e-031
AAEL013705-RA cyclophilin                                             128   2e-030
AAEL007008-RA cyclophilin                                             107   2e-024
AAEL006244-RA cyclophilin                                             105   2e-023
AAEL009282-RA peptidyl-prolyl cis-trans isomerase (cyclophilin)       100   4e-022
AAEL004779-RA cyclophilin-10                                           97   5e-021
AAEL006054-RA peptidyl-prolyl cis-trans isomerase (cyclophilin)        80   6e-016
AAEL005690-RA cyclophilin-6                                            58   3e-009
AAEL005541-RA peptidyl-prolyl cis-trans isomerase (cyclophilin)        41   3e-004
AAEL002938-RB skd/vacuolar sorting                                     28   2.5  
AAEL002938-RA skd/vacuolar sorting                                     28   2.5  
AAEL008610-RA myosin vii                                               27   4.5  
AAEL012686-RA ribosomal protein S12, putative                          26   9.7  
AAEL001440-RA E1a binding protein P400                                 26      11
AAEL011480-RA tpr repeat nuclear phosphoprotein                        26      13
AAEL008191-RA predicted protein                                        25      13


==> AAEL013279-RA peptidyl-prolyl cis-trans isomerase (cyclophilin)
          Length = 198

 Score =  327 bits (837), Expect = 3e-090,   Method: Compositional matrix adjust.
 Identities = 171/199 (85%), Positives = 179/199 (89%), Gaps = 2/199 (1%)

Query: 1   MKFLIVLSVLVAGALA-DGPKVTDKVFFDITIGGKEAGRIVIGLFGATVPKTARNFKELA 59
           MK  +VLSVL+ GALA DGPKVTDKVFFDITIGGK  GRIVIGLFG TVPKTA+NFK LA
Sbjct: 1   MKLFVVLSVLLVGALAQDGPKVTDKVFFDITIGGKPEGRIVIGLFGGTVPKTAKNFKTLA 60

Query: 60  EKTVVGEGYKGSKFHRVIRDFMIQGGDFTKGDGTGGRSIYGERFADENFKLKHFGAGWLS 119
           E    GEGYKGSKFHRVI+DFMIQGGDFT+GDGTGGRSIYGERFADENFKLKH+GAGWLS
Sbjct: 61  E-NAEGEGYKGSKFHRVIQDFMIQGGDFTRGDGTGGRSIYGERFADENFKLKHYGAGWLS 119

Query: 120 MANAGKDTNGSQFFITVKQTSWLDGRHVVFGKVLEGMSVVRKIENTATDGRDRPSNDVVI 179
           MANAGKDTNGSQFFITVKQTSWLDGRHVVFGK+LEGM VVRKIE T TDGRDRP NDVVI
Sbjct: 120 MANAGKDTNGSQFFITVKQTSWLDGRHVVFGKILEGMDVVRKIEKTKTDGRDRPVNDVVI 179

Query: 180 ADCGSLPVSEPFAVEKGDA 198
           AD GSLPV  PF+VEK DA
Sbjct: 180 ADSGSLPVDAPFSVEKADA 198


==> AAEL009421-RA cyclophilin-r
          Length = 233

 Score =  198 bits (504), Expect = 1e-051,   Method: Compositional matrix adjust.
 Identities = 90/185 (48%), Positives = 121/185 (65%)

Query: 10  LVAGALADGPKVTDKVFFDITIGGKEAGRIVIGLFGATVPKTARNFKELAEKTVVGEGYK 69
           L+A   A   KVT +V+ D++I GKE GR++IG+FG   PKT  NF+ +  + + G  YK
Sbjct: 11  LMATVHAATFKVTSQVYMDVSINGKEEGRVIIGMFGEEAPKTVENFRHICIRGIDGISYK 70

Query: 70  GSKFHRVIRDFMIQGGDFTKGDGTGGRSIYGERFADENFKLKHFGAGWLSMANAGKDTNG 129
           GS+FHRVI  FM+QGGD   GDG G  SIYG+ F DEN  + H  +G+++MAN G +TNG
Sbjct: 71  GSRFHRVINKFMVQGGDIVSGDGHGSVSIYGKYFEDENLHINHSSSGFIAMANRGPNTNG 130

Query: 130 SQFFITVKQTSWLDGRHVVFGKVLEGMSVVRKIENTATDGRDRPSNDVVIADCGSLPVSE 189
            QF+IT     WL+G+H +FGKVL+G  VV K+E   TD  D P   ++I DCG  P+ +
Sbjct: 131 CQFYITTMPAPWLNGKHTIFGKVLDGQGVVHKVEQQKTDTDDYPVPTIIIEDCGDHPMGD 190

Query: 190 PFAVE 194
           PF V 
Sbjct: 191 PFTVS 195


==> AAEL003477-RA peptidyl-prolyl cis-trans isomerase h, ppih
          Length = 184

 Score =  186 bits (473), Expect = 4e-048,   Method: Compositional matrix adjust.
 Identities = 94/166 (56%), Positives = 114/166 (68%), Gaps = 5/166 (3%)

Query: 25  VFFDITIGGKEAGRIVIGLFGATVPKTARNFKELA----EKTVVGEGYKGSKFHRVIRDF 80
           VF DIT+G  E GR+V  LF   VPKT  NF++      +K  V  GYKGS FHRVI+DF
Sbjct: 19  VFMDITVGTSEIGRMVFELFADVVPKTCENFRQFCTGEYKKDGVPIGYKGSSFHRVIKDF 78

Query: 81  MIQGGDFTKGDGTGGRSIYGER-FADENFKLKHFGAGWLSMANAGKDTNGSQFFITVKQT 139
           MIQGGDF  GDGTG  SIYG   F DE F LKH   G LSMAN+GKDTNG QFFIT  + 
Sbjct: 79  MIQGGDFVNGDGTGVMSIYGNSTFPDEGFLLKHEAPGLLSMANSGKDTNGCQFFITCAKC 138

Query: 140 SWLDGRHVVFGKVLEGMSVVRKIENTATDGRDRPSNDVVIADCGSL 185
           ++LD +HVVFG+VL+G+ ++RKIEN  T   ++P   VVI+ CG +
Sbjct: 139 NFLDYKHVVFGRVLDGLLIMRKIENVPTGPNNKPKLPVVISQCGQM 184


==> AAEL011758-RA peptidyl-prolyl cis-trans isomerase f, ppif
          Length = 206

 Score =  180 bits (457), Expect = 3e-046,   Method: Compositional matrix adjust.
 Identities = 91/164 (55%), Positives = 112/164 (68%), Gaps = 6/164 (3%)

Query: 24  KVFFDITIGGKEAGRIVIGLFGATVPKTARNFKELA--EKTVVGEGYKGSKFHRVIRDFM 81
           + FFD+T      GR+VI L     PKT  NF+ L   EK   G GYKGS FHRVI +FM
Sbjct: 47  RCFFDLTADNAPLGRVVIELRTDVTPKTCENFRALCTGEK---GFGYKGSTFHRVIPNFM 103

Query: 82  IQGGDFTKGDGTGGRSIYGERFADENFKLKHFGAGWLSMANAGKDTNGSQFFITVKQTSW 141
            QGGDF   +GTGG+SIYG +F DENF L+H G G +SMANAG +TNGSQFFIT  +TSW
Sbjct: 104 CQGGDFQNHNGTGGKSIYGNKFEDENFILRHTGPGIMSMANAGPNTNGSQFFITTVKTSW 163

Query: 142 LDGRHVVFGKVLEGMSVVRKIENTATDGRDRPSNDVVIADCGSL 185
           LD RHVVFG V+EGM V+RK+E+       + S  +V+++CG L
Sbjct: 164 LDDRHVVFGSVVEGMDVIRKVESYGNQS-GKTSKQIVVSNCGQL 206


==> AAEL013948-RA peptidyl-prolyl cis-trans isomerase e, ppie
          Length = 304

 Score =  178 bits (452), Expect = 1e-045,   Method: Compositional matrix adjust.
 Identities = 90/166 (54%), Positives = 114/166 (68%), Gaps = 2/166 (1%)

Query: 20  KVTDKVFFDITIGGKEAGRIVIGLFGATVPKTARNFKELAEKTVVGEGYKGSKFHRVIRD 79
           K   +V+FDI IG  + GRI++ L    VPKTA NF+ L      G G+KGS FHR+I +
Sbjct: 139 KRNPQVYFDIRIGSNDVGRIIMSLRADIVPKTAENFRALCTGEQ-GFGFKGSTFHRIIPE 197

Query: 80  FMIQGGDFTKGDGTGGRSIYGERFADENFKLKHFGAGWLSMANAGKDTNGSQFFITVKQT 139
           FM QGGDFT  +GTGG+SIYG++FADE+F LKH G G LSMAN+G +TNGSQFFI  ++T
Sbjct: 198 FMCQGGDFTANNGTGGKSIYGKKFADESFTLKHTGFGVLSMANSGPNTNGSQFFICTEKT 257

Query: 140 SWLDGRHVVFGKVLEGMSVVRKIENTATDGRDRPSNDVVIADCGSL 185
            WLDG+HVVFG V+ G  VVRK+E   +    + +  V I  CG L
Sbjct: 258 EWLDGKHVVFGNVISGADVVRKMERCGSKS-GKVNQKVAIVACGEL 302


==> AAEL007273-RA peptidyl-prolyl cis-trans isomerase e, ppie
          Length = 303

 Score =  178 bits (451), Expect = 1e-045,   Method: Compositional matrix adjust.
 Identities = 90/166 (54%), Positives = 114/166 (68%), Gaps = 2/166 (1%)

Query: 20  KVTDKVFFDITIGGKEAGRIVIGLFGATVPKTARNFKELAEKTVVGEGYKGSKFHRVIRD 79
           K   +V+FDI IG  + GRI++ L    VPKTA NF+ L      G G+KGS FHR+I +
Sbjct: 138 KRNPQVYFDIRIGSNDVGRIIMSLRADIVPKTAENFRALCTGEQ-GFGFKGSTFHRIIPE 196

Query: 80  FMIQGGDFTKGDGTGGRSIYGERFADENFKLKHFGAGWLSMANAGKDTNGSQFFITVKQT 139
           FM QGGDFT  +GTGG+SIYG++FADE+F LKH G G LSMAN+G +TNGSQFFI  ++T
Sbjct: 197 FMCQGGDFTANNGTGGKSIYGKKFADESFTLKHTGFGVLSMANSGPNTNGSQFFICTEKT 256

Query: 140 SWLDGRHVVFGKVLEGMSVVRKIENTATDGRDRPSNDVVIADCGSL 185
            WLDG+HVVFG V+ G  VVRK+E   +    + +  V I  CG L
Sbjct: 257 EWLDGKHVVFGNVISGADVVRKMERCGSKS-GKVNQKVAIVACGEL 301


==> AAEL005799-RA peptidyl-prolyl cis-trans isomerase g, ppig
          Length = 218

 Score =  173 bits (439), Expect = 4e-044,   Method: Compositional matrix adjust.
 Identities = 90/169 (53%), Positives = 106/169 (62%), Gaps = 7/169 (4%)

Query: 24  KVFFDITIGGKEAGRIVIGLFGATVPKTARNFKELA-------EKTVVGEGYKGSKFHRV 76
           + FFDIT+GG  AGRIV  LF    PKT  NF+ L        +KT     YKG  FHRV
Sbjct: 17  RCFFDITLGGLPAGRIVFELFPDIAPKTCENFRSLCTGEKGTGQKTGKPLHYKGIIFHRV 76

Query: 77  IRDFMIQGGDFTKGDGTGGRSIYGERFADENFKLKHFGAGWLSMANAGKDTNGSQFFITV 136
           ++DFMIQ GDF+ G+GTGG SIYG  F DE F LKH     LSMAN GK+TNGSQFFIT 
Sbjct: 77  VKDFMIQSGDFSNGNGTGGESIYGGTFDDEAFTLKHDKPFLLSMANRGKNTNGSQFFITT 136

Query: 137 KQTSWLDGRHVVFGKVLEGMSVVRKIENTATDGRDRPSNDVVIADCGSL 185
           +    LD  HVVFG V+ G  +VR++E    D   RP  D V+A+CG L
Sbjct: 137 QPAPHLDNVHVVFGHVVSGHDLVRQLEQLPVDRNSRPLQDAVVANCGEL 185


==> AAEL007061-RA cyclophilin
          Length = 176

 Score =  153 bits (386), Expect = 5e-038,   Method: Compositional matrix adjust.
 Identities = 80/144 (55%), Positives = 95/144 (65%), Gaps = 6/144 (4%)

Query: 37  GRIVIGLFGATVPKTARNFKELAEKTVVGEGYKGSKFHRVIRDFMIQGGDFTKGDGTGGR 96
           G I I L+    P T RNF ELA +      Y G+ FHR+IRDFMIQGGD T G G GG+
Sbjct: 30  GEISIELYWKHAPNTCRNFAELARRGY----YNGTIFHRIIRDFMIQGGDPT-GTGRGGQ 84

Query: 97  SIYGERFADE-NFKLKHFGAGWLSMANAGKDTNGSQFFITVKQTSWLDGRHVVFGKVLEG 155
           SIYG  FADE N  LKH GAG +SMAN+G DTNGSQFFIT+  T WLDG+H +FG++  G
Sbjct: 85  SIYGPTFADEINADLKHSGAGVVSMANSGPDTNGSQFFITLAPTQWLDGKHTIFGRIHTG 144

Query: 156 MSVVRKIENTATDGRDRPSNDVVI 179
           M  +++I    TD  DRP   V I
Sbjct: 145 MQAIKRIGQVETDKNDRPVEQVKI 168


==> AAEL000013-RA peptidyl-prolyl cis-trans isomerase (cyclophilin)
          Length = 379

 Score =  137 bits (344), Expect = 4e-033,   Method: Compositional matrix adjust.
 Identities = 84/183 (45%), Positives = 108/183 (59%), Gaps = 10/183 (5%)

Query: 25  VFFDITIGGKEAGRIVIGLFGATVPKTARNFKELA--EK-----TVVGEGYKGSKFHRVI 77
           VF D+ IG +  GRI+I L    VPKTA NF+ L   EK     T     YKG  FH+V 
Sbjct: 24  VFLDVRIGDERVGRILIELRADVVPKTAENFRALCTGEKGSSASTGTRLHYKGIPFHKVK 83

Query: 78  RDFMIQGGDFTKGDGTGGRSIYGERFADENFKLKHFGAGWLSMANAGK-DTNGSQFFITV 136
             FM Q GD   G+GTGG SIYG+ F DENF LKH   G +SMAN G+ +TN SQFFIT 
Sbjct: 84  SLFMSQSGDVVHGNGTGGESIYGKTFDDENFILKH-EDGAVSMANFGRPNTNNSQFFITS 142

Query: 137 KQTSWLDGRHVVFGKVLEGMSVVRKIENTATDGRDRPSNDVVIADCGSLPVSEPFAVEKG 196
            +   L+G HVV G V+ G+ V+ ++E  A+D    P+ +++IADCG +     + V   
Sbjct: 143 GECPHLNGTHVVVGYVIRGIGVIGEMEKYASD-EGLPTKEIIIADCGQIAPGADWGVNDC 201

Query: 197 DAT 199
           D T
Sbjct: 202 DET 204


==> AAEL012008-RA cyclophilin
          Length = 522

 Score =  129 bits (325), Expect = 6e-031,   Method: Compositional matrix adjust.
 Identities = 74/170 (43%), Positives = 98/170 (57%), Gaps = 11/170 (6%)

Query: 37  GRIVIGLFGATVPKTARNFKELAEKTVVGEGYKGSKFHRVIRDFMIQGGDFTKGDGTGGR 96
           G + + L+   VPKT  NF +  +       Y G  FHR IR+FMIQGGD T G G GG 
Sbjct: 287 GALNLELYCDQVPKTCENFLKHCQTGY----YNGCLFHRSIRNFMIQGGDPT-GVGNGGT 341

Query: 97  SIYGERFADE-NFKLKHFGAGWLSMANAGKDTNGSQFFITVKQTSWLDGRHVVFGKVLEG 155
           SI+G++FADE    L H G G LSMAN+G +TNGSQFFIT +    LDG+H +FGK++ G
Sbjct: 342 SIWGKKFADEIRPNLTHSGRGILSMANSGPNTNGSQFFITYRSCRHLDGKHTIFGKLVGG 401

Query: 156 MSVVRKIENTATDGRDRPSNDVVIADCGS-----LPVSEPFAVEKGDATE 200
           + V+ ++E    D RDRP  ++ I          L   E  A ++ D  E
Sbjct: 402 LEVLTEMERVEVDNRDRPIENIFIQRVQVFVDPFLEADEELAKQRSDELE 451
