# Supplementary material for: The salivary gland transcriptome of the neotropical malaria vector Anopheles darlingi reveals accelerated evolution of genes relevant to hematophagy
Source: BMC Genomics. 2009 Jan 29;10:57. doi: 10.1186/1471-2164-10-57 (PMC2644710; doi:10.1186/1471-2164-10-57)
Supplement: Additional file 2 — Annotated sialotranscriptome of An. darlingi female mosquitoes. Hyperlinked Excel spreadsheet with deducted protein sequences. See description above. [file 1471-2164-10-57-S2.zip › links/AEGY-PEP/AD-345-AEGY-PEP.txt]

>AD-345

AAEL010558-RA conserved hypothetical protein                          194   6e-051
AAEL010564-RA conserved hypothetical protein                          135   5e-033
AAEL010956-RA conserved hypothetical protein                           41   1e-004
AAEL002578-RA conserved hypothetical protein                           33   0.033
AAEL008061-RA phosphatidylinositolglycan class N, putative             27   2.3  
AAEL000902-RA sugar transporter                                        27   2.4  
AAEL006372-RA sulfate transporter                                      26   3.9  
AAEL000474-RA conserved hypothetical protein                           26   4.8  
AAEL002715-RA serine protease inhibitor (serpin-6), putative           25   5.2  
AAEL014699-RA abc transporter                                          25   5.5  
AAEL008107-RA f14p3.9 protein (auxin transport protein)                25   8.4  
AAEL014345-RA conserved hypothetical protein                           25   9.0  
AAEL002378-RA carboxylesterase                                         25      10
AAEL001503-RA sodium/hydrogen exchanger 3 (nhe3)                       24      11
AAEL012041-RA sulfate transporter                                      24      12
AAEL004256-RA sodium/phosphate cotransporter, putative                 24      14
AAEL000794-RA eukaryotic translation initiation factor 3 subunit...    24      16
AAEL015249-RA sulfate transporter                                      24      17
AAEL011134-RA esophageal cancer associated protein                     23      20
AAEL013655-RA conserved hypothetical protein                           23      20
AAEL002328-RA conserved hypothetical protein                           23      21
AAEL002350-RA conserved hypothetical protein                           23      29
AAEL001190-RA conserved hypothetical protein                           23      29
AAEL000007-RA conserved hypothetical protein                           23      30
AAEL000039-RA conserved hypothetical protein                           23      34


==> AAEL010558-RA conserved hypothetical protein
          Length = 126

 Score =  194 bits (493), Expect = 6e-051,   Method: Compositional matrix adjust.
 Identities = 90/126 (71%), Positives = 112/126 (88%)

Query: 1   MAVSRLSIVKFLELALAITCVVLHYKSLGERDDTTKLLTAGTFVGYSVILIALFAGYLLG 60
           MAVSRLS++KFLELAL I+CVVLHYKSLGE D+ T LL AGTFVGYS+ILI LFAG+LLG
Sbjct: 1   MAVSRLSMLKFLELALTISCVVLHYKSLGETDEMTVLLVAGTFVGYSIILIGLFAGHLLG 60

Query: 61  NPLNKKLDLFFSLIGCAMFIASGVLILKEWENAWSTDSKKIAITKGSLAVTNGVLFFFDA 120
           NP+NKK+DLFFSL+GCAMFIASGVL+L+ WE+ + T+ +++AI+KG+LA+ NG +FF D+
Sbjct: 61  NPINKKIDLFFSLLGCAMFIASGVLVLQAWESGFKTERRRLAISKGALAIINGAVFFIDS 120

Query: 121 IFTLRD 126
           IFT RD
Sbjct: 121 IFTFRD 126


==> AAEL010564-RA conserved hypothetical protein
          Length = 131

 Score =  135 bits (339), Expect = 5e-033,   Method: Compositional matrix adjust.
 Identities = 61/121 (50%), Positives = 88/121 (72%)

Query: 6   LSIVKFLELALAITCVVLHYKSLGERDDTTKLLTAGTFVGYSVILIALFAGYLLGNPLNK 65
           LSI+KFLEL LA+ C VLHY S  + D  T  L  GTF GY VIL  +  GYL+   +++
Sbjct: 9   LSIIKFLELCLAVACTVLHYYSFDDGDLVTGFLATGTFCGYIVILTTVMVGYLMKAHIHR 68

Query: 66  KLDLFFSLIGCAMFIASGVLILKEWENAWSTDSKKIAITKGSLAVTNGVLFFFDAIFTLR 125
           +L+LF+SL+GCA+F+ +G+ I++ WE+A+ T ++ +AITKGS+A+ NGV+F  D IFT R
Sbjct: 69  RLNLFYSLLGCALFLTAGIFIIEAWEHAFRTRTRDLAITKGSIAIINGVIFLMDTIFTFR 128

Query: 126 D 126
           +
Sbjct: 129 E 129


==> AAEL010956-RA conserved hypothetical protein
          Length = 172

 Score = 41.2 bits (95), Expect = 1e-004,   Method: Compositional matrix adjust.
 Identities = 33/136 (24%), Positives = 62/136 (45%), Gaps = 21/136 (15%)

Query: 7   SIVKFLELALAITCVVLHYKSLGERDDTTKL----------LTAGTFVGYSVILIALFAG 56
            + K LELA+AI C+ L    + +  + ++L          L   TFV + +  +    G
Sbjct: 33  PVFKLLELAVAIICIGL----IDDPANNSRLRPFATTRTIALAYSTFVPFLMFSVIYLFG 88

Query: 57  YLLGNPLNKKLDLFFSLIGCAMFIASGVLILKEW-----ENAWSTDSKKIAI--TKGSLA 109
            ++   +  KL    +L    +++A+ + IL +W      N W  +++++      GS+A
Sbjct: 89  KVIRENIPWKLQSLLNLTAFILYLATAICILHDWSETKNRNYWPPNTQRMDFLCGAGSVA 148

Query: 110 VTNGVLFFFDAIFTLR 125
           V   +L+  D I T R
Sbjct: 149 VVGALLYLLDLIVTTR 164


==> AAEL002578-RA conserved hypothetical protein
          Length = 146

 Score = 32.7 bits (73), Expect = 0.033,   Method: Compositional matrix adjust.
 Identities = 28/104 (26%), Positives = 46/104 (44%), Gaps = 15/104 (14%)

Query: 30  ERDDTTKLLTAGTFVGY----SVILIALFAGYLLGNPLNKKL-DLFFSLIGCAMFIASGV 84
           E+    +++ +G FVGY    SV LI    G      L ++L D   +++G  M++A G 
Sbjct: 32  EKSPDAEIVASGVFVGYFIYTSVQLITFCFG---TTKLKRELSDTIMNVVGTFMWVAVGG 88

Query: 85  LILKEWENAWS-------TDSKKIAITKGSLAVTNGVLFFFDAI 121
             L  W    +       T  +   +  GSL V  G L+  D++
Sbjct: 89  TALHYWHGYLAEHDFQHITSERTAGLALGSLCVVTGALYLADSV 132


==> AAEL008061-RA phosphatidylinositolglycan class N, putative
          Length = 905

 Score = 26.6 bits (57), Expect = 2.3,   Method: Compositional matrix adjust.
 Identities = 13/28 (46%), Positives = 17/28 (60%), Gaps = 1/28 (3%)

Query: 79  FIASGVLILKEWENAWSTDSKKIAITKG 106
           F+A G  I + W+NAW  D+ K AI  G
Sbjct: 278 FVAWGAGI-RHWKNAWIEDTAKNAIIDG 304


==> AAEL000902-RA sugar transporter
          Length = 552

 Score = 26.6 bits (57), Expect = 2.4,   Method: Compositional matrix adjust.
 Identities = 18/46 (39%), Positives = 23/46 (50%), Gaps = 5/46 (10%)

Query: 3   VSRLSIVKFLELALAITCVVLHYKSLGERDDTT-----KLLTAGTF 43
           + R SI   L LA  I C+V  Y + G  + TT     KL  AG+F
Sbjct: 388 LGRRSITSTLMLAGGICCIVATYLTKGSIESTTVVMFGKLFIAGSF 433


==> AAEL006372-RA sulfate transporter
          Length = 657

 Score = 25.8 bits (55), Expect = 3.9,   Method: Composition-based stats.
 Identities = 19/52 (36%), Positives = 25/52 (48%), Gaps = 2/52 (3%)

Query: 32  DDTTKLLTAGTFVGYSVILIALFAGYLLGNPLNKKLDLFFSLIGCAMFIASG 83
           DD    L AG  VG +VI  AL    + G P      L+ S +GC ++I  G
Sbjct: 101 DDAIGDLVAGFTVGLTVIPQALAYSSIAGLP--AAYGLYGSFLGCFIYILLG 150


==> AAEL000474-RA conserved hypothetical protein
          Length = 727

 Score = 25.8 bits (55), Expect = 4.8,   Method: Composition-based stats.
 Identities = 11/28 (39%), Positives = 16/28 (57%)

Query: 39  TAGTFVGYSVILIALFAGYLLGNPLNKK 66
           T  TF GY +I I + AG++  N   K+
Sbjct: 610 TTATFRGYGIICILVLAGFIFINFYRKE 637


==> AAEL002715-RA serine protease inhibitor (serpin-6), putative
          Length = 377

 Score = 25.4 bits (54), Expect = 5.2,   Method: Compositional matrix adjust.
 Identities = 15/44 (34%), Positives = 21/44 (47%), Gaps = 4/44 (9%)

Query: 73  LIGCAMFIASGVLILKEWENAWSTDSKKI----AITKGSLAVTN 112
           L    M + S      +WEN +S +S K+    A T G L +TN
Sbjct: 151 LPDTRMILLSATAFACQWENKFSVNSSKMEMFNAYTTGKLYMTN 194


==> AAEL014699-RA abc transporter
          Length = 1480

 Score = 25.4 bits (54), Expect = 5.5,   Method: Composition-based stats.
 Identities = 22/83 (26%), Positives = 37/83 (44%), Gaps = 3/83 (3%)

Query: 43  FVGYSVILIALFAGYLLGNPL-NKKLDLFFSLIGCAMFIASGVLILKEWENAWSTDSKKI 101
           F+   +I++   A  +L N   +    L F  +   +F+   V IL +++N+W +     
Sbjct: 208 FIHLILIVVLCLAVTVLANIWESTAAQLVFVCVLLFLFVILAVSILHDYQNSWHSFGAAD 267

Query: 102 AITKGSLAVTNGVLFFFDAIFTL 124
           A   G     N  LFF  A+F L
Sbjct: 268 AFKAGYPGNKNISLFF--ALFML 288
