# Supplementary material for: The salivary gland transcriptome of the neotropical malaria vector Anopheles darlingi reveals accelerated evolution of genes relevant to hematophagy
Source: BMC Genomics. 2009 Jan 29;10:57. doi: 10.1186/1471-2164-10-57 (PMC2644710; doi:10.1186/1471-2164-10-57)
Supplement: Additional file 2 — Annotated sialotranscriptome of An. darlingi female mosquitoes. Hyperlinked Excel spreadsheet with deducted protein sequences. See description above. [file 1471-2164-10-57-S2.zip › links/AEGY-PEP/AD-35-AEGY-PEP.txt]

>AD-35

AAEL012514-RA translation initiation factor 2b, delta subunit          27   1.3  
AAEL008878-RC diacylglycerol o-acyltransferase                         27   1.5  
AAEL008878-RB diacylglycerol o-acyltransferase                         27   1.5  
AAEL008878-RD diacylglycerol o-acyltransferase                         27   1.5  
AAEL007148-RA conserved hypothetical protein                           27   2.0  
AAEL009073-RA lupus la ribonucleoprotein                               26   3.3  
AAEL005378-RA set domain protein                                       25   5.7  
AAEL009541-RA conserved hypothetical protein                           25   7.2  
AAEL009326-RA fragile X mental retardation syndrome-related prot...    24      13
AAEL012935-RA slingshot dual specificity phosphatase                   23      15


==> AAEL012514-RA translation initiation factor 2b, delta subunit
          Length = 768

 Score = 26.9 bits (58), Expect = 1.3,   Method: Composition-based stats.
 Identities = 12/27 (44%), Positives = 16/27 (59%)

Query: 22  EAAPGKNAQSLSSAKKASSAAKKANAP 48
           +AAP   A + SS+K A+  AKK   P
Sbjct: 370 KAAPAPKASTESSSKAATPVAKKETTP 396


==> AAEL008878-RC diacylglycerol o-acyltransferase
          Length = 353

 Score = 26.9 bits (58), Expect = 1.5,   Method: Composition-based stats.
 Identities = 14/40 (35%), Positives = 18/40 (45%)

Query: 34  SAKKASSAAKKANAPHHSLGGGARTALGAGGVAGGIASAL 73
           ++K   S    +N PHH      RTA     V GG A +L
Sbjct: 171 ASKSVMSMLTASNNPHHPANKDGRTANAVVLVVGGAAESL 210


==> AAEL008878-RB diacylglycerol o-acyltransferase
          Length = 353

 Score = 26.9 bits (58), Expect = 1.5,   Method: Composition-based stats.
 Identities = 14/40 (35%), Positives = 18/40 (45%)

Query: 34  SAKKASSAAKKANAPHHSLGGGARTALGAGGVAGGIASAL 73
           ++K   S    +N PHH      RTA     V GG A +L
Sbjct: 171 ASKSVMSMLTASNNPHHPANKDGRTANAVVLVVGGAAESL 210


==> AAEL008878-RD diacylglycerol o-acyltransferase
          Length = 353

 Score = 26.9 bits (58), Expect = 1.5,   Method: Composition-based stats.
 Identities = 14/40 (35%), Positives = 18/40 (45%)

Query: 34  SAKKASSAAKKANAPHHSLGGGARTALGAGGVAGGIASAL 73
           ++K   S    +N PHH      RTA     V GG A +L
Sbjct: 171 ASKSVMSMLTASNNPHHPANKDGRTANAVVLVVGGAAESL 210


==> AAEL007148-RA conserved hypothetical protein
          Length = 291

 Score = 26.6 bits (57), Expect = 2.0,   Method: Composition-based stats.
 Identities = 19/44 (43%), Positives = 22/44 (50%), Gaps = 7/44 (15%)

Query: 18  VC--CGEAAPGK----NAQSLSSAKKASSAAKKANAPHHSLGGG 55
           VC  CG AAPG     NA  L      SS++  A+   H LGGG
Sbjct: 105 VCGNCG-AAPGSTTNGNAVPLRDDGDGSSSSTNADENIHQLGGG 147


==> AAEL009073-RA lupus la ribonucleoprotein
          Length = 1515

 Score = 25.8 bits (55), Expect = 3.3,   Method: Composition-based stats.
 Identities = 15/40 (37%), Positives = 19/40 (47%), Gaps = 2/40 (5%)

Query: 27 KNAQSLSSAKKASSAAKKANAP--HHSLGGGARTALGAGG 64
          ++ +  SSA   +SAAK   AP      G  A T  G GG
Sbjct: 56 RSEKPASSAPAPTSAAKTPEAPAGKEGTGAAAPTTTGGGG 95


==> AAEL005378-RA set domain protein
          Length = 1458

 Score = 25.0 bits (53), Expect = 5.7,   Method: Composition-based stats.
 Identities = 9/29 (31%), Positives = 15/29 (51%)

Query: 20  CGEAAPGKNAQSLSSAKKASSAAKKANAP 48
           CG + PG N+  L++  +    A + N P
Sbjct: 857 CGSSNPGHNSNWLNNYSECGPCASQVNCP 885


==> AAEL009541-RA conserved hypothetical protein
          Length = 175

 Score = 24.6 bits (52), Expect = 7.2,   Method: Compositional matrix adjust.
 Identities = 22/73 (30%), Positives = 33/73 (45%), Gaps = 11/73 (15%)

Query: 8  RMLMVVLL--LLVCCGEAAPGKNAQSLSSAKKASSAAKKANAPHHS------LGGGARTA 59
          R L +V+L  +L+CC  +  G   Q  S A +AS   +   AP  +       G G R A
Sbjct: 10 RWLFLVILCSVLLCCHTSNAGPARQLASLAARASKIPRSIRAPFRNSEMMTARGFGKRRA 69

Query: 60 ---LGAGGVAGGI 69
             +  GG +G +
Sbjct: 70 PIGVNVGGSSGNV 82


==> AAEL009326-RA fragile X mental retardation syndrome-related protein
           1, putative
          Length = 717

 Score = 23.9 bits (50), Expect =    13,   Method: Composition-based stats.
 Identities = 9/29 (31%), Positives = 15/29 (51%)

Query: 28  NAQSLSSAKKASSAAKKANAPHHSLGGGA 56
           N QS+++    S+A   + A HH   G +
Sbjct: 576 NVQSMNAKSSGSNATANSTADHHDNNGSS 604


==> AAEL012935-RA slingshot dual specificity phosphatase
          Length = 1431

 Score = 23.5 bits (49), Expect =    15,   Method: Composition-based stats.
 Identities = 11/44 (25%), Positives = 23/44 (52%)

Query: 23  AAPGKNAQSLSSAKKASSAAKKANAPHHSLGGGARTALGAGGVA 66
           A    + +S+ S  ++S+ AK+ ++ H   G  +  A   GG++
Sbjct: 861 ALSASSVRSIVSELESSTKAKETSSNHKRKGSSSSVASATGGLS 904
