# Supplementary material for: The salivary gland transcriptome of the neotropical malaria vector Anopheles darlingi reveals accelerated evolution of genes relevant to hematophagy
Source: BMC Genomics. 2009 Jan 29;10:57. doi: 10.1186/1471-2164-10-57 (PMC2644710; doi:10.1186/1471-2164-10-57)
Supplement: Additional file 2 — Annotated sialotranscriptome of An. darlingi female mosquitoes. Hyperlinked Excel spreadsheet with deducted protein sequences. See description above. [file 1471-2164-10-57-S2.zip › links/AEGY-PEP/AD-350-AEGY-PEP.txt]

>AD-350

AAEL000211-RA conserved hypothetical protein                           76   3e-015
AAEL014520-RA follistatin                                              32   0.038
AAEL005755-RA hypothetical protein                                     27   1.1  
AAEL009547-RA nad dehydrogenase                                        27   1.6  
AAEL005212-RA hypothetical protein                                     25   4.0  
AAEL014128-RA hypothetical protein                                     25   4.0  
AAEL012219-RA ubiquitin specific protease                              25   5.1  
AAEL013515-RA Pupal cuticle protein, putative                          25   7.4  
AAEL013115-RA gpi inositol deacylase pgap1                             24   8.7  
AAEL008585-RA kinase suppressor of ras (ksr)                           24   9.7  
AAEL003307-RA receptor protein tyrosine phosphatase fragment, ar...    24      11
AAEL014181-RA receptor protein tyrosine phosphatase fragment, ar...    24      11
AAEL005543-RA conserved hypothetical protein                           23      17
AAEL006227-RA conserved hypothetical protein                           23      21
AAEL013897-RA n-acetylglucosaminyltransferase vi                       23      21
AAEL000412-RA conserved hypothetical protein                           23      24
AAEL005855-RA amino acid transporter                                   23      24
AAEL006964-RA conserved hypothetical protein                           22      34
AAEL005319-RA myosin light chain kinase                                22      41
AAEL011649-RA dna polymerase theta                                     22      48
AAEL006581-RA Juvenile hormone-inducible protein, putative             22      49
AAEL008604-RA zinc carboxypeptidase                                    22      56
AAEL011815-RA poly [adp-ribose] polymerase                             22      60
AAEL005859-RA amino acid transporter                                   22      67
AAEL014058-RA copper homeostasis protein                               21      83


==> AAEL000211-RA conserved hypothetical protein
          Length = 89

 Score = 75.9 bits (185), Expect = 3e-015,   Method: Compositional matrix adjust.
 Identities = 42/89 (47%), Positives = 54/89 (60%), Gaps = 5/89 (5%)

Query: 1  MRVAIIIFAILAVVC---ALPAEK--NAKCKQVCTADYTPVCGVPKDGKGSTITFGNSCV 55
          MRVAI + A++ ++    A+PA++   +KC   CT DYTPVCG  K  K   I+FGN CV
Sbjct: 1  MRVAIAVLAVVLIIGLAQAVPAKEKPTSKCNTACTDDYTPVCGGVKGSKDKPISFGNECV 60

Query: 56 MEKVNCESNKDYIVKSQGECGDKSPVRLS 84
          M+K NCE+ K   V SQ EC     VRL 
Sbjct: 61 MQKYNCENKKSLTVLSQNECPGGGGVRLQ 89


==> AAEL014520-RA follistatin
          Length = 551

 Score = 32.3 bits (72), Expect = 0.038,   Method: Compositional matrix adjust.
 Identities = 19/52 (36%), Positives = 26/52 (50%), Gaps = 7/52 (13%)

Query: 25  CKQVCTADYTPVCGVPKDGKGSTITFGNSCVMEKVNCESNKDYIVKSQGECG 76
           C ++C  ++ PVCG   DGK    T+ N C +   NC S +    K  G CG
Sbjct: 496 CSRICPQEFEPVCGT--DGK----TYSNDCFLSIENCRS-RSVHNKHDGPCG 540


==> AAEL005755-RA hypothetical protein
          Length = 58

 Score = 27.3 bits (59), Expect = 1.1,   Method: Compositional matrix adjust.
 Identities = 13/35 (37%), Positives = 18/35 (51%)

Query: 43 GKGSTITFGNSCVMEKVNCESNKDYIVKSQGECGD 77
          G   TI F N   +EK  C++ K   V++ G  GD
Sbjct: 6  GLKDTIIFVNHLTVEKFKCQTPKQPWVENLGLVGD 40


==> AAEL009547-RA nad dehydrogenase
          Length = 933

 Score = 26.9 bits (58), Expect = 1.6,   Method: Composition-based stats.
 Identities = 14/40 (35%), Positives = 20/40 (50%), Gaps = 4/40 (10%)

Query: 24  KCKQVC----TADYTPVCGVPKDGKGSTITFGNSCVMEKV 59
           +CK++C    T D      +P DG G+   FG S V E +
Sbjct: 198 RCKELCPIIETDDLIGGLWIPNDGIGNPNAFGQSLVKESL 237


==> AAEL005212-RA hypothetical protein
          Length = 216

 Score = 25.4 bits (54), Expect = 4.0,   Method: Compositional matrix adjust.
 Identities = 14/42 (33%), Positives = 24/42 (57%), Gaps = 7/42 (16%)

Query: 1  MRVAIIIFAILAVVCALPAEKNAKCKQVCTADYTPVCGVPKD 42
          ++ A+++ AI ++  A+PA +N   +Q  TA   P    PKD
Sbjct: 4  LKYALLVLAIASIAWAVPASQN---RQDTTAAPKP----PKD 38


==> AAEL014128-RA hypothetical protein
          Length = 277

 Score = 25.4 bits (54), Expect = 4.0,   Method: Compositional matrix adjust.
 Identities = 15/42 (35%), Positives = 23/42 (54%), Gaps = 6/42 (14%)

Query: 1  MRVAIIIFAILAVVCALPAEKNAKCKQVCTADYTPVCGVPKD 42
          ++ A ++ AI +V  A+PA +N   +Q  TA   P    PKD
Sbjct: 64 LKYAFLVLAIASVAWAVPASQN--NRQDSTAAPKP----PKD 99


==> AAEL012219-RA ubiquitin specific protease
          Length = 648

 Score = 25.0 bits (53), Expect = 5.1,   Method: Composition-based stats.
 Identities = 13/51 (25%), Positives = 22/51 (43%), Gaps = 1/51 (1%)

Query: 19  AEKNAKCKQVCTADYTPVCGVPKDGKGSTITFGNSCVMEKV-NCESNKDYI 68
           ++ N   ++    D+ PV G    G       GN+C M  +  C SN  ++
Sbjct: 282 SDYNHNVQREVQRDFAPVYGSVGRGLTGLKNLGNTCYMNSILQCLSNTTFL 332


==> AAEL013515-RA Pupal cuticle protein, putative
          Length = 107

 Score = 24.6 bits (52), Expect = 7.4,   Method: Compositional matrix adjust.
 Identities = 10/26 (38%), Positives = 14/26 (53%)

Query: 1  MRVAIIIFAILAVVCALPAEKNAKCK 26
          M   ++ FAIL V  A PA  +A  +
Sbjct: 3  MTRIVVFFAILTVALAAPAHDSANAQ 28


==> AAEL013115-RA gpi inositol deacylase pgap1
          Length = 974

 Score = 24.3 bits (51), Expect = 8.7,   Method: Composition-based stats.
 Identities = 12/29 (41%), Positives = 17/29 (58%)

Query: 3   VAIIIFAILAVVCALPAEKNAKCKQVCTA 31
           VAI++ AI   V   P  +N KC ++ TA
Sbjct: 632 VAILLLAIKHQVSVTPDNENFKCGKLHTA 660


==> AAEL008585-RA kinase suppressor of ras (ksr)
          Length = 742

 Score = 24.3 bits (51), Expect = 9.7,   Method: Composition-based stats.
 Identities = 6/19 (31%), Positives = 13/19 (68%)

Query: 24  KCKQVCTADYTPVCGVPKD 42
           +C + C ++  P CG+P++
Sbjct: 277 RCHKDCKSNVPPSCGLPQE 295
