# Supplementary material for: The salivary gland transcriptome of the neotropical malaria vector Anopheles darlingi reveals accelerated evolution of genes relevant to hematophagy
Source: BMC Genomics. 2009 Jan 29;10:57. doi: 10.1186/1471-2164-10-57 (PMC2644710; doi:10.1186/1471-2164-10-57)
Supplement: Additional file 2 — Annotated sialotranscriptome of An. darlingi female mosquitoes. Hyperlinked Excel spreadsheet with deducted protein sequences. See description above. [file 1471-2164-10-57-S2.zip › links/AEGY-PEP/AD-36-AEGY-PEP.txt]

>AD-36

AAEL012514-RA translation initiation factor 2b, delta subunit          27   1.3  
AAEL008878-RC diacylglycerol o-acyltransferase                         27   1.5  
AAEL008878-RB diacylglycerol o-acyltransferase                         27   1.5  
AAEL008878-RD diacylglycerol o-acyltransferase                         27   1.5  
AAEL007148-RA conserved hypothetical protein                           27   2.0  
AAEL009073-RA lupus la ribonucleoprotein                               26   2.9  
AAEL009541-RA conserved hypothetical protein                           25   4.1  
AAEL005378-RA set domain protein                                       25   4.7  
AAEL012935-RA slingshot dual specificity phosphatase                   24      12
AAEL009326-RA fragile X mental retardation syndrome-related prot...    24      13
AAEL001406-RA conserved hypothetical protein                           23      31
AAEL008438-RA hypothetical protein                                     22      59
AAEL007861-RA hypothetical protein                                     21     100


==> AAEL012514-RA translation initiation factor 2b, delta subunit
          Length = 768

 Score = 26.9 bits (58), Expect = 1.3,   Method: Composition-based stats.
 Identities = 12/27 (44%), Positives = 16/27 (59%)

Query: 26  EAAPGKNAQSLSSAKKASSAAKKANAP 52
           +AAP   A + SS+K A+  AKK   P
Sbjct: 370 KAAPAPKASTESSSKAATPVAKKETTP 396


==> AAEL008878-RC diacylglycerol o-acyltransferase
          Length = 353

 Score = 26.9 bits (58), Expect = 1.5,   Method: Composition-based stats.
 Identities = 14/40 (35%), Positives = 18/40 (45%)

Query: 38  SAKKASSAAKKANAPHHSLGGGARTALGAGGVAGGIASAL 77
           ++K   S    +N PHH      RTA     V GG A +L
Sbjct: 171 ASKSVMSMLTASNNPHHPANKDGRTANAVVLVVGGAAESL 210


==> AAEL008878-RB diacylglycerol o-acyltransferase
          Length = 353

 Score = 26.9 bits (58), Expect = 1.5,   Method: Composition-based stats.
 Identities = 14/40 (35%), Positives = 18/40 (45%)

Query: 38  SAKKASSAAKKANAPHHSLGGGARTALGAGGVAGGIASAL 77
           ++K   S    +N PHH      RTA     V GG A +L
Sbjct: 171 ASKSVMSMLTASNNPHHPANKDGRTANAVVLVVGGAAESL 210


==> AAEL008878-RD diacylglycerol o-acyltransferase
          Length = 353

 Score = 26.9 bits (58), Expect = 1.5,   Method: Composition-based stats.
 Identities = 14/40 (35%), Positives = 18/40 (45%)

Query: 38  SAKKASSAAKKANAPHHSLGGGARTALGAGGVAGGIASAL 77
           ++K   S    +N PHH      RTA     V GG A +L
Sbjct: 171 ASKSVMSMLTASNNPHHPANKDGRTANAVVLVVGGAAESL 210


==> AAEL007148-RA conserved hypothetical protein
          Length = 291

 Score = 26.6 bits (57), Expect = 2.0,   Method: Composition-based stats.
 Identities = 19/44 (43%), Positives = 22/44 (50%), Gaps = 7/44 (15%)

Query: 22  VC--CGEAAPGK----NAQSLSSAKKASSAAKKANAPHHSLGGG 59
           VC  CG AAPG     NA  L      SS++  A+   H LGGG
Sbjct: 105 VCGNCG-AAPGSTTNGNAVPLRDDGDGSSSSTNADENIHQLGGG 147


==> AAEL009073-RA lupus la ribonucleoprotein
          Length = 1515

 Score = 25.8 bits (55), Expect = 2.9,   Method: Composition-based stats.
 Identities = 15/40 (37%), Positives = 19/40 (47%), Gaps = 2/40 (5%)

Query: 31 KNAQSLSSAKKASSAAKKANAP--HHSLGGGARTALGAGG 68
          ++ +  SSA   +SAAK   AP      G  A T  G GG
Sbjct: 56 RSEKPASSAPAPTSAAKTPEAPAGKEGTGAAAPTTTGGGG 95


==> AAEL009541-RA conserved hypothetical protein
          Length = 175

 Score = 25.4 bits (54), Expect = 4.1,   Method: Compositional matrix adjust.
 Identities = 22/75 (29%), Positives = 34/75 (45%), Gaps = 11/75 (14%)

Query: 8  RMLMMVVVVALLLLVCCGEAAPGKNAQSLSSAKKASSAAKKANAPHHS------LGGGAR 61
          R L +V++ ++LL  CC  +  G   Q  S A +AS   +   AP  +       G G R
Sbjct: 10 RWLFLVILCSVLL--CCHTSNAGPARQLASLAARASKIPRSIRAPFRNSEMMTARGFGKR 67

Query: 62 TA---LGAGGVAGGI 73
           A   +  GG +G +
Sbjct: 68 RAPIGVNVGGSSGNV 82


==> AAEL005378-RA set domain protein
          Length = 1458

 Score = 25.4 bits (54), Expect = 4.7,   Method: Composition-based stats.
 Identities = 9/29 (31%), Positives = 15/29 (51%)

Query: 24  CGEAAPGKNAQSLSSAKKASSAAKKANAP 52
           CG + PG N+  L++  +    A + N P
Sbjct: 857 CGSSNPGHNSNWLNNYSECGPCASQVNCP 885


==> AAEL012935-RA slingshot dual specificity phosphatase
          Length = 1431

 Score = 23.9 bits (50), Expect =    12,   Method: Composition-based stats.
 Identities = 11/44 (25%), Positives = 23/44 (52%)

Query: 27  AAPGKNAQSLSSAKKASSAAKKANAPHHSLGGGARTALGAGGVA 70
           A    + +S+ S  ++S+ AK+ ++ H   G  +  A   GG++
Sbjct: 861 ALSASSVRSIVSELESSTKAKETSSNHKRKGSSSSVASATGGLS 904


==> AAEL009326-RA fragile X mental retardation syndrome-related protein
           1, putative
          Length = 717

 Score = 23.9 bits (50), Expect =    13,   Method: Composition-based stats.
 Identities = 9/29 (31%), Positives = 15/29 (51%)

Query: 32  NAQSLSSAKKASSAAKKANAPHHSLGGGA 60
           N QS+++    S+A   + A HH   G +
Sbjct: 576 NVQSMNAKSSGSNATANSTADHHDNNGSS 604
