# Supplementary material for: The salivary gland transcriptome of the neotropical malaria vector Anopheles darlingi reveals accelerated evolution of genes relevant to hematophagy
Source: BMC Genomics. 2009 Jan 29;10:57. doi: 10.1186/1471-2164-10-57 (PMC2644710; doi:10.1186/1471-2164-10-57)
Supplement: Additional file 2 — Annotated sialotranscriptome of An. darlingi female mosquitoes. Hyperlinked Excel spreadsheet with deducted protein sequences. See description above. [file 1471-2164-10-57-S2.zip › links/AEGY-PEP/AD-37-AEGY-PEP.txt]

>AD-37

AAEL009541-RA conserved hypothetical protein                           29   0.30 
AAEL008878-RC diacylglycerol o-acyltransferase                         28   0.48 
AAEL008878-RB diacylglycerol o-acyltransferase                         28   0.48 
AAEL008878-RD diacylglycerol o-acyltransferase                         28   0.48 
AAEL012514-RA translation initiation factor 2b, delta subunit          27   1.3  
AAEL007148-RA conserved hypothetical protein                           27   2.0  
AAEL012778-RA protease m1 zinc metalloprotease                         26   3.4  
AAEL011285-RA conserved hypothetical protein                           26   3.5  
AAEL011285-RB conserved hypothetical protein                           26   3.5  
AAEL009073-RA lupus la ribonucleoprotein                               26   3.7  
AAEL005378-RA set domain protein                                       25   4.8  
AAEL012057-RA enhancer of polycomb                                     24   8.8  
AAEL007861-RA hypothetical protein                                     24      10
AAEL012935-RA slingshot dual specificity phosphatase                   24      12
AAEL009326-RA fragile X mental retardation syndrome-related prot...    24      13


==> AAEL009541-RA conserved hypothetical protein
          Length = 175

 Score = 29.3 bits (64), Expect = 0.30,   Method: Compositional matrix adjust.
 Identities = 22/73 (30%), Positives = 34/73 (46%), Gaps = 9/73 (12%)

Query: 8  RMLMMVVVLLLLVCCGEAAPGKNAQSLSSAKKASSAAKKANAPHHS------LGGGARTA 61
          R L +V++  +L+CC  +  G   Q  S A +AS   +   AP  +       G G R A
Sbjct: 10 RWLFLVILCSVLLCCHTSNAGPARQLASLAARASKIPRSIRAPFRNSEMMTARGFGKRRA 69

Query: 62 ---LGVGGVAGGI 71
             + VGG +G +
Sbjct: 70 PIGVNVGGSSGNV 82


==> AAEL008878-RC diacylglycerol o-acyltransferase
          Length = 353

 Score = 28.5 bits (62), Expect = 0.48,   Method: Composition-based stats.
 Identities = 15/40 (37%), Positives = 19/40 (47%)

Query: 36  SAKKASSAAKKANAPHHSLGGGARTALGVGGVAGGIASAL 75
           ++K   S    +N PHH      RTA  V  V GG A +L
Sbjct: 171 ASKSVMSMLTASNNPHHPANKDGRTANAVVLVVGGAAESL 210


==> AAEL008878-RB diacylglycerol o-acyltransferase
          Length = 353

 Score = 28.5 bits (62), Expect = 0.48,   Method: Composition-based stats.
 Identities = 15/40 (37%), Positives = 19/40 (47%)

Query: 36  SAKKASSAAKKANAPHHSLGGGARTALGVGGVAGGIASAL 75
           ++K   S    +N PHH      RTA  V  V GG A +L
Sbjct: 171 ASKSVMSMLTASNNPHHPANKDGRTANAVVLVVGGAAESL 210


==> AAEL008878-RD diacylglycerol o-acyltransferase
          Length = 353

 Score = 28.5 bits (62), Expect = 0.48,   Method: Composition-based stats.
 Identities = 15/40 (37%), Positives = 19/40 (47%)

Query: 36  SAKKASSAAKKANAPHHSLGGGARTALGVGGVAGGIASAL 75
           ++K   S    +N PHH      RTA  V  V GG A +L
Sbjct: 171 ASKSVMSMLTASNNPHHPANKDGRTANAVVLVVGGAAESL 210


==> AAEL012514-RA translation initiation factor 2b, delta subunit
          Length = 768

 Score = 26.9 bits (58), Expect = 1.3,   Method: Composition-based stats.
 Identities = 12/27 (44%), Positives = 16/27 (59%)

Query: 24  EAAPGKNAQSLSSAKKASSAAKKANAP 50
           +AAP   A + SS+K A+  AKK   P
Sbjct: 370 KAAPAPKASTESSSKAATPVAKKETTP 396


==> AAEL007148-RA conserved hypothetical protein
          Length = 291

 Score = 26.6 bits (57), Expect = 2.0,   Method: Composition-based stats.
 Identities = 19/44 (43%), Positives = 22/44 (50%), Gaps = 7/44 (15%)

Query: 20  VC--CGEAAPGK----NAQSLSSAKKASSAAKKANAPHHSLGGG 57
           VC  CG AAPG     NA  L      SS++  A+   H LGGG
Sbjct: 105 VCGNCG-AAPGSTTNGNAVPLRDDGDGSSSSTNADENIHQLGGG 147


==> AAEL012778-RA protease m1 zinc metalloprotease
          Length = 1000

 Score = 25.8 bits (55), Expect = 3.4,   Method: Composition-based stats.
 Identities = 15/51 (29%), Positives = 23/51 (45%)

Query: 26  APGKNAQSLSSAKKASSAAKKANAPHHSLGGGARTALGVGGVAGGIASALF 76
           +P     S +S+  A S     ++     GG A  A+ V  + G +A ALF
Sbjct: 949 SPDSTTVSPASSTTAGSTTVAGSSTTEDDGGAATIAVSVTLLIGAVAVALF 999


==> AAEL011285-RA conserved hypothetical protein
          Length = 284

 Score = 25.8 bits (55), Expect = 3.5,   Method: Composition-based stats.
 Identities = 11/41 (26%), Positives = 20/41 (48%)

Query: 36 SAKKASSAAKKANAPHHSLGGGARTALGVGGVAGGIASALF 76
          S++K++      +A HHS     +  + +G VA   +  LF
Sbjct: 50 SSEKSTGGVSSNDASHHSFSHKKKLGIEIGKVAAEKSRGLF 90


==> AAEL011285-RB conserved hypothetical protein
          Length = 254

 Score = 25.8 bits (55), Expect = 3.5,   Method: Composition-based stats.
 Identities = 11/41 (26%), Positives = 20/41 (48%)

Query: 36 SAKKASSAAKKANAPHHSLGGGARTALGVGGVAGGIASALF 76
          S++K++      +A HHS     +  + +G VA   +  LF
Sbjct: 20 SSEKSTGGVSSNDASHHSFSHKKKLGIEIGKVAAEKSRGLF 60


==> AAEL009073-RA lupus la ribonucleoprotein
          Length = 1515

 Score = 25.8 bits (55), Expect = 3.7,   Method: Composition-based stats.
 Identities = 14/38 (36%), Positives = 18/38 (47%)

Query: 29 KNAQSLSSAKKASSAAKKANAPHHSLGGGARTALGVGG 66
          ++ +  SSA   +SAAK   AP    G GA      GG
Sbjct: 56 RSEKPASSAPAPTSAAKTPEAPAGKEGTGAAAPTTTGG 93
