# Supplementary material for: The salivary gland transcriptome of the neotropical malaria vector Anopheles darlingi reveals accelerated evolution of genes relevant to hematophagy
Source: BMC Genomics. 2009 Jan 29;10:57. doi: 10.1186/1471-2164-10-57 (PMC2644710; doi:10.1186/1471-2164-10-57)
Supplement: Additional file 2 — Annotated sialotranscriptome of An. darlingi female mosquitoes. Hyperlinked Excel spreadsheet with deducted protein sequences. See description above. [file 1471-2164-10-57-S2.zip › links/AEGY-PEP/AD-38-AEGY-PEP.txt]

>AD-38

AAEL002693-RA venom allergen                                          220   6e-058
AAEL006524-RA venom allergen                                          213   5e-056
AAEL000793-RA venom allergen                                          204   2e-053
AAEL002682-RA venom allergen                                          193   4e-050
AAEL009239-RA venom allergen                                          188   1e-048
AAEL013406-RA venom allergen                                          187   3e-048
AAEL002476-RA venom allergen                                          186   8e-048
AAEL010269-RA venom allergen                                          174   3e-044
AAEL006297-RA venom allergen                                          172   1e-043
AAEL011802-RA allergen, putative                                      152   1e-037
AAEL011798-RA allergen, putative                                      150   5e-037
AAEL005531-RA venom allergen                                          149   1e-036
AAEL004407-RA allergen, putative                                      148   2e-036
AAEL011795-RA allergen, putative                                      147   4e-036
AAEL011797-RA venom allergen                                          144   3e-035
AAEL004199-RA allergen, putative                                      143   7e-035
AAEL003053-RC allergen, putative                                      134   3e-032
AAEL003057-RB allergen, putative                                      131   3e-031
AAEL004407-RB allergen, putative                                      123   6e-029
AAEL003053-RF allergen, putative                                      109   1e-024
AAEL003053-RB allergen, putative                                      109   1e-024
AAEL003053-RD allergen, putative                                      105   1e-023
AAEL009695-RA conserved hypothetical protein                           99   2e-021
AAEL003057-RA allergen, putative                                       94   8e-020
AAEL003053-RA allergen, putative                                       83   9e-017


==> AAEL002693-RA venom allergen
          Length = 259

 Score =  220 bits (560), Expect = 6e-058,   Method: Compositional matrix adjust.
 Identities = 116/259 (44%), Positives = 160/259 (61%), Gaps = 11/259 (4%)

Query: 1   MATWITGTVALLLFALLEDTLGYDYCSTSDCHRQGEHVGCRPPATSGGPTCKGLKDARKV 60
           M + I+ T+ +L  A++ +    +YC  S C R   H+ C   +T    TC     + +V
Sbjct: 1   MKSIISITITVL--AIICEGQATNYCDPSLCARGTPHIACNGLSTLS-RTCGA--GSFEV 55

Query: 61  RISPELQQFILNEHNKNRSRLALGQVSP-----YRKAQKMPTLVWDPELASLADANARSC 115
            ++   QQ I++ HNK RS++A+GQ        +++A +M TL WDPELA +A  NAR C
Sbjct: 56  ALNRADQQLIVDLHNKLRSKVAMGQQKNSAGQRFQQACRMATLQWDPELAHIAATNARRC 115

Query: 116 NYGHDHCRSTQQFPYAGQNIAITKFYGYKFTDKELVTRFVSGWWSEYVDARPQYITAYPS 175
            YGHD CR+T    +AGQNIAI  +YG  FT+++L+T F++ W+SE+ DA PQ I  YP+
Sbjct: 116 VYGHDRCRNTASMKFAGQNIAIKYYYGMTFTNEQLLTGFINSWFSEFKDATPQQIARYPA 175

Query: 176 SYSGKPIGHFTQIASDRTTKVGCSMWYWKDGQFDVYYFVCNYSVTNIIKKSVYLAGDRTG 235
           +Y G  IGHFTQI SDRT+++GCSM  +    F    FVCNY VTNII + VY+AG+   
Sbjct: 176 NYRGPAIGHFTQIVSDRTSRIGCSMVSYNKNGFINKLFVCNYGVTNIINQPVYVAGN-VC 234

Query: 236 SQCKKGLNSKFPGLCNVGE 254
           S C  G N  FPGLCN  E
Sbjct: 235 SGCITGCNRVFPGLCNTAE 253


==> AAEL006524-RA venom allergen
          Length = 267

 Score =  213 bits (543), Expect = 5e-056,   Method: Compositional matrix adjust.
 Identities = 114/264 (43%), Positives = 156/264 (59%), Gaps = 10/264 (3%)

Query: 1   MATWITGTVALLLFALLEDTLGYDYCSTSDCHRQGEHVGCRPPATSGGPTCKGLKDARKV 60
           M T I+ T+  L+      T   +YC +S C  +  H+ C    T     C     A +V
Sbjct: 1   MKTIISFTLVALVAVCSGQTA--NYCDSSLCPPKTTHIACNGLKTIDTQVCGA--GAFEV 56

Query: 61  RISPELQQFILNEHNKNRSRLALGQ-----VSPYRKAQKMPTLVWDPELASLADANARSC 115
            ++   Q+ IL+ HN+ RS++A GQ      + + +A +M TL WD ELAS+A ANAR C
Sbjct: 57  AMNSTNQELILHVHNQLRSKVATGQQANRAAAKFNQASRMGTLQWDAELASIAAANARRC 116

Query: 116 NYGHDHCRSTQQFPYAGQNIAITKFYGYKFTDKELVTRFVSGWWSEYVDARPQYITAYPS 175
            YGHD CR+T  +  AGQNIAI  +YG  FTD +L+T F++ W++E  +A    +  YP 
Sbjct: 117 VYGHDQCRNTAVYKMAGQNIAIKMYYGKTFTDNQLITGFINDWYNEAENATIAILAGYPK 176

Query: 176 SYSGKPIGHFTQIASDRTTKVGCSMWYWKDGQFDVYYFVCNYSVTNIIKKSVYLAGDRTG 235
           SY+G  IGHFTQI SDRTTKVGC+M  +    F   YFVCNY  TN+ +  VY++G    
Sbjct: 177 SYTGPAIGHFTQIVSDRTTKVGCAMVSFIRSPFTQKYFVCNYGFTNLQESPVYVSGTAC- 235

Query: 236 SQCKKGLNSKFPGLCNVGEAPRTL 259
           S+C  G NSK+PGLCNV E  + +
Sbjct: 236 SKCTSGCNSKYPGLCNVAENIKNV 259


==> AAEL000793-RA venom allergen
          Length = 255

 Score =  204 bits (520), Expect = 2e-053,   Method: Compositional matrix adjust.
 Identities = 103/250 (41%), Positives = 156/250 (62%), Gaps = 6/250 (2%)

Query: 9   VALLLFALLEDTLGYDYCSTSDCHRQGEHVGCRPPATSGGPTCKGLKDARKVRISPELQQ 68
           V  +  A+L  +   +YC  S C R+G HV C  P T  G  C   ++ + V++   ++ 
Sbjct: 7   VKFITAAILIGSCYANYCDQSLC-RRGPHVACNAP-TQFGSACG--QEPKFVKMDARMKN 62

Query: 69  FILNEHNKNRSRLALGQVSPYRKAQKMPTLVWDPELASLADANARSCNYGHDHCRSTQQF 128
            +L +HN+ R+ +A G+   + +A +MPTLVWD ELA +A  NAR C + HD CR+T++F
Sbjct: 63  LLLKKHNELRAEIACGK-HGFPQAARMPTLVWDDELAHIASFNARKCIFAHDKCRNTREF 121

Query: 129 PYAGQNIAITKFYGYKFTDKELVTRFVSGWWSEYVDARPQYITAYPSSYSGKPIGHFTQI 188
            +AGQN+AIT F GY F   +    F   W++E+ D    Y+ +YP S+SG  IGHFTQ+
Sbjct: 122 KFAGQNLAITAFAGYNFQAADRAENFTQEWFNEHKDCPKSYVDSYPMSHSGPQIGHFTQM 181

Query: 189 ASDRTTKVGCSMWYWKDGQFDVYYFVCNYSVTNIIKKSVYLAGDRTGSQCKKGLNSKFPG 248
            +DR  K+GCSM ++K+G+   YY VCNYS+TN+I++ +Y  G   GS+C+ G N ++ G
Sbjct: 182 VNDRAWKMGCSMVHYKNGRVIKYYLVCNYSMTNMIEEPIYTRGS-AGSKCQTGQNPQYRG 240

Query: 249 LCNVGEAPRT 258
           LC+  E  R+
Sbjct: 241 LCSPREKVRS 250


==> AAEL002682-RA venom allergen
          Length = 260

 Score =  193 bits (491), Expect = 4e-050,   Method: Compositional matrix adjust.
 Identities = 100/232 (43%), Positives = 138/232 (59%), Gaps = 9/232 (3%)

Query: 24  DYCSTSDCHRQGEHVGCRPPATSGGPTCKGLKDARKVRISPELQQFILNEHNKNRSRLAL 83
           +YC  S C   G H+ C     S  P+C     A ++++  + Q  I N HN  R+R+A+
Sbjct: 23  NYCDPSLCPSNGPHIACNG-LNSPSPSCG--TGAFEIKLDSQKQALITNLHNHLRNRVAM 79

Query: 84  GQVSP-----YRKAQKMPTLVWDPELASLADANARSCNYGHDHCRSTQQFPYAGQNIAIT 138
           G  +      Y  A +M TLVWD ELA +A  NAR C Y HD CR+T+     GQN+AI 
Sbjct: 80  GHQNYTMNLFYPPAARMATLVWDRELAYIAATNARRCLYEHDRCRNTKTMRAVGQNVAIK 139

Query: 139 KFYGYKFTDKELVTRFVSGWWSEYVDARPQYITAYPSSYSGKPIGHFTQIASDRTTKVGC 198
              G    D+ L+  F+  W+SEY ++ P +I +YPSS++G  I HFTQI SDR++++GC
Sbjct: 140 VHNGENIPDEMLIREFIDSWFSEYANSNPSHIASYPSSWTGSTIRHFTQIVSDRSSRIGC 199

Query: 199 SMWYWKDGQFDVYYFVCNYSVTNIIKKSVYLAGDRTGSQCKKGLNSKFPGLC 250
           +M  +    +    FVCNY +TNIIK+ VYLAG  TGSQC+ G N +FP LC
Sbjct: 200 AMMSYGKPPWARKLFVCNYGLTNIIKQPVYLAGT-TGSQCRLGRNPEFPALC 250


==> AAEL009239-RA venom allergen
          Length = 258

 Score =  188 bits (478), Expect = 1e-048,   Method: Compositional matrix adjust.
 Identities = 99/236 (41%), Positives = 147/236 (62%), Gaps = 10/236 (4%)

Query: 24  DYCSTSDCHR-QGEHVGCRPPATSGGPTCKGLKDARKVRISPELQQFILNEHNKNRSRLA 82
           DYC  + C R +G HV C  P    GP C   K+ + V +  +L+  IL++HN+ R+ +A
Sbjct: 22  DYCDPALCTRARGAHVACNAPE-EFGPACG--KEPKYVPMDTKLKTIILDKHNELRAEIA 78

Query: 83  LGQVSPYRKAQKMPTLVWDPELASLADANARSCNYGHDHCRSTQQFPYAGQNIAITKFYG 142
            G +  + +A +MPTLVW+ ELA ++  NAR+C   HD CR+T++FP++GQN+AI  + G
Sbjct: 79  RG-MHGFPQAARMPTLVWNDELAKISTFNARNCTLDHDKCRNTKEFPFSGQNLAIIWYRG 137

Query: 143 YKFTDKELVTRFVSGWWSEYVDARPQYITAYPSSYSGKPIGHFTQIASDRTTKVGCSMWY 202
           Y +  ++ VT F+  W++E+ D    YI  Y   + G  IGHFTQ+ +DR +KVGCS+ +
Sbjct: 138 YNYQPEDRVTYFIQQWFNEHKDCPKSYIDKYLGKHQGPQIGHFTQMVNDRVSKVGCSLVH 197

Query: 203 WKDGQFDV----YYFVCNYSVTNIIKKSVYLAGDRTGSQCKKGLNSKFPGLCNVGE 254
           +   Q +     YYFVCNYS+TNI+   VY  G +T S+CK G N +F  LC+  E
Sbjct: 198 YPTNQDNKATLNYYFVCNYSMTNIVGGHVYSKG-KTASKCKTGPNLQFKDLCSAKE 252


==> AAEL013406-RA venom allergen
          Length = 194

 Score =  187 bits (476), Expect = 3e-048,   Method: Compositional matrix adjust.
 Identities = 97/195 (49%), Positives = 124/195 (63%), Gaps = 5/195 (2%)

Query: 60  VRISPELQQFILNEHNKNRSRLALGQVSPYRKAQKMPTLVWDPELASLADANARSCNYGH 119
           V ++ EL+  IL+ HN+ RS LA G++  Y  A KMPTL WD EL  LA+ANARSC YGH
Sbjct: 2   VIMTAELRAQILDYHNRQRSLLASGKLPGYLPAAKMPTLQWDLELQYLAEANARSCEYGH 61

Query: 120 DHCRSTQQFPYAGQNIAITKFYGYKFTDKELVTRFVSGWWSEYVDARPQYITAYPSSYSG 179
           D CR+T    Y GQNI + +F+G K T +E +  F+  W++EY  A P Y+ +YP  Y+G
Sbjct: 62  DKCRNTNWSKYVGQNIGVLRFFGLKITKQESMKYFMDAWFNEYAYAHP-YVDSYPKHYNG 120

Query: 180 KPIGHFTQIASDRTTKVGCSMWYWKDGQFDVY---YFVCNYSVTNIIKKSVYLAGDRTGS 236
             IGHFTQI SDRT K+GC M  +     D++   YFVCNYS TNII +  Y  G    S
Sbjct: 121 PQIGHFTQIVSDRTIKIGCGMVTYNTYNGDLWTNDYFVCNYSFTNIIGQPAYTKG-AAAS 179

Query: 237 QCKKGLNSKFPGLCN 251
           QC  G +  +PGLCN
Sbjct: 180 QCTTGPSLTYPGLCN 194


==> AAEL002476-RA venom allergen
          Length = 276

 Score =  186 bits (472), Expect = 8e-048,   Method: Compositional matrix adjust.
 Identities = 101/256 (39%), Positives = 148/256 (57%), Gaps = 11/256 (4%)

Query: 7   GTVALLLFALLEDTL--GYDYCSTSDCHRQGEHVGCRPPATSGGPTCKGLKDARKVRISP 64
           GT++ +  +L+  +     +YC  S C  Q  H+ C   AT G P C    +A  V ++ 
Sbjct: 16  GTLSGIFLSLVAHSCQESINYCEPSFCPFQKPHIACNVSATFG-PKCG--PEAYFVTMNT 72

Query: 65  ELQQFILNEHNKNRSRLALGQVSPYRK-----AQKMPTLVWDPELASLADANARSCNYGH 119
                I+N HN  RS +A G+ +  ++     A +MPTL WD ELA +A+ANAR C + H
Sbjct: 73  TNVALIVNMHNLYRSVIARGKQNYTKRDYFPTASRMPTLQWDDELAFIAEANARHCVFEH 132

Query: 120 DHCRSTQQFPYAGQNIAITKFYGYKFTDKELVTRFVSGWWSEYVDARPQYITAYPSSYSG 179
           D CR+T Q    GQN+A   +YG   TD +L+++ ++ W+ EYV A P+ I  YP +Y G
Sbjct: 133 DKCRNTDQLKLVGQNLAWISYYGMVQTDAQLISQMINSWYGEYVYANPEIIKNYPRNYKG 192

Query: 180 KPIGHFTQIASDRTTKVGCSMWYWKDGQFDVYYFVCNYSVTNIIKKSVYLAGDRTGSQCK 239
             IGHFT + +DR+ ++GC+M  +++  +   Y VCNYS+TNII + VY AG  T S+C 
Sbjct: 193 PAIGHFTAMVADRSNRIGCAMVSFQESPWIRKYLVCNYSITNIINQPVYKAG-ATASKCV 251

Query: 240 KGLNSKFPGLCNVGEA 255
            G N  F GLC+  E 
Sbjct: 252 TGQNPDFAGLCSSEEV 267


==> AAEL010269-RA venom allergen
          Length = 265

 Score =  174 bits (442), Expect = 3e-044,   Method: Compositional matrix adjust.
 Identities = 101/262 (38%), Positives = 145/262 (55%), Gaps = 12/262 (4%)

Query: 1   MATWITGTVALLLFALLEDTLG--YDYCSTSDCHRQGEHVGCRPPATSGGPTCKGLKDAR 58
           M   +   V +LL   +   L    DYC  S C     HV C     S GP C   ++  
Sbjct: 1   MVLLVKRIVPVLLILAVVQRLNAQRDYCDKSLCKNNQPHVACGK-GDSYGPFCPPNREL- 58

Query: 59  KVRISPELQQFILNEHNKNRSRLALGQVSPYRKAQKMPTLVWDPELASLADANARSCNYG 118
            V +S E++++IL+ HN+ RS +A G V  Y  A +MPTLVW+ EL  LA+ N ++C YG
Sbjct: 59  -VPLSEEVKRYILDLHNQFRSTVARGDVVGYSPASRMPTLVWNDELQKLAEYNVKTCIYG 117

Query: 119 HDHCRSTQQFPYAGQNIAITKFYGYKFTDKELVTRFVSGWWSEYVDARPQYITAYPSSYS 178
           HD+CR+T ++P  GQNIA   FYG + T  + +T  +  W+ EY +    +I +YP    
Sbjct: 118 HDYCRNTPEYPLVGQNIAANSFYGMEVTPLDTMTELLYSWYGEYENGNMGFINSYPLLGQ 177

Query: 179 GKP--IGHFTQIASDRTTKVGCSMWYW---KDGQFDVYY-FVCNYSVTNIIKKSVYLAGD 232
             P  IGHFTQI  DR   +GC+M  +   + G   V+  +VCNYS +      VY++G 
Sbjct: 178 DPPKDIGHFTQIMMDRAVSIGCAMIQYTQNEQGHDWVHQNYVCNYSNSIARGHPVYISGP 237

Query: 233 RTGSQCKKGLNSKFPGLCNVGE 254
            T S+C+ G +  +PGLCN+GE
Sbjct: 238 -TCSKCETGCSQVYPGLCNIGE 258


==> AAEL006297-RA venom allergen
          Length = 265

 Score =  172 bits (436), Expect = 1e-043,   Method: Compositional matrix adjust.
 Identities = 96/237 (40%), Positives = 137/237 (57%), Gaps = 10/237 (4%)

Query: 24  DYCSTSDCHRQGEHVGCRPPATSGGPTCKGLKDARKVRISPELQQFILNEHNKNRSRLAL 83
           DYC  S C     HV C     S GP C   ++   V +S E++++IL+ HN+ RS +A 
Sbjct: 26  DYCDKSLCKNNQPHVACGK-GDSYGPFCPPNREL--VPLSEEVKRYILDLHNQFRSTVAR 82

Query: 84  GQVSPYRKAQKMPTLVWDPELASLADANARSCNYGHDHCRSTQQFPYAGQNIAITKFYGY 143
           G V  Y  A +MPTLVW+ EL  LA+ N ++C YGHD+CR+T ++P  GQNIA   FYG 
Sbjct: 83  GDVVGYSPASRMPTLVWNDELQKLAEYNVKTCIYGHDYCRNTPEYPLVGQNIAANSFYGM 142

Query: 144 KFTDKELVTRFVSGWWSEYVDARPQYITAYPSSYSGKP--IGHFTQIASDRTTKVGCSMW 201
           + T  + +T  +  W+ EY +    +I +YP      P  IGHFTQI  DR   +GC+M 
Sbjct: 143 EVTPLDTMTELLYSWYGEYENGNMGFINSYPLLGQDPPKDIGHFTQIMMDRAVSIGCAMI 202

Query: 202 YW---KDGQFDVYY-FVCNYSVTNIIKKSVYLAGDRTGSQCKKGLNSKFPGLCNVGE 254
            +   + G   V+  +VCNYS +      VY++G  T S+C+ G +  +PGLCN+GE
Sbjct: 203 QYTQNEQGHDWVHQNYVCNYSNSIARGHPVYISGP-TCSKCETGCSQVYPGLCNIGE 258


==> AAEL011802-RA allergen, putative
          Length = 265

 Score =  152 bits (384), Expect = 1e-037,   Method: Compositional matrix adjust.
 Identities = 86/252 (34%), Positives = 124/252 (49%), Gaps = 5/252 (1%)

Query: 11  LLLFALLEDTLGYDYCSTSDCHRQGEHVGCRPPATSGGPTCKGLKDARKVRISPELQQFI 70
           L++ A L++    DYC    C    +++GCR    +G  +    KDA+ + ++ EL++ I
Sbjct: 12  LVVLAALKEVYTADYCDPKICFGGMQNIGCR---NNGKLSKSCPKDAKIIEMTDELKKLI 68

Query: 71  LNEHNKNRSRLALGQVSPYRKAQKMPTLVWDPELASLADANARSCNYGHDHCRSTQQFPY 130
           L+ HN  RS LA G V    KA  MPTL WD +LA+ A  NA  C  GHD C +TQ++  
Sbjct: 69  LDTHNNYRSTLATGGVKWLPKAAAMPTLTWDDDLAATAQMNANRCERGHDKCHNTQEYLN 128

Query: 131 AGQNIAITKFYGYKFTDKELVTRFVSGWWSEYVDARPQYITAYPSSYSGKPIGHFTQIAS 190
           +GQN+            K+ V + +S WW E  D     +           + HF  + S
Sbjct: 129 SGQNLNYIATSADTIDVKDQVPKLISSWWDERHDVNKNMVNTMYDPGKSVMVFHFAVLGS 188

Query: 191 DRTTKVGCSMWYW-KDGQFDVYYFVCNYSVTNIIKKSVYLAGDRTGSQCKKGLNSKFPGL 249
           D+  KVGC +  W  +  +   Y VCNYS  + I   +Y+ G    S+C  G N K+ GL
Sbjct: 189 DKVNKVGCGIAQWTNENAWLQMYLVCNYSFNDFIGIPIYVKG-APCSKCTTGCNPKYAGL 247

Query: 250 CNVGEAPRTLND 261
           CN  E    L D
Sbjct: 248 CNEDEPVPQLID 259
