# Supplementary material for: The salivary gland transcriptome of the neotropical malaria vector Anopheles darlingi reveals accelerated evolution of genes relevant to hematophagy
Source: BMC Genomics. 2009 Jan 29;10:57. doi: 10.1186/1471-2164-10-57 (PMC2644710; doi:10.1186/1471-2164-10-57)
Supplement: Additional file 2 — Annotated sialotranscriptome of An. darlingi female mosquitoes. Hyperlinked Excel spreadsheet with deducted protein sequences. See description above. [file 1471-2164-10-57-S2.zip › links/AEGY-PEP/AD-390-AEGY-PEP.txt]

>AD-390

AAEL013320-RA translocon-associated protein, delta subunit            266   2e-072
AAEL013747-RA conserved hypothetical protein                           29   0.72 
AAEL007132-RA dynein heavy chain                                       28   1.8  
AAEL011794-RA predicted protein                                        26   6.9  
AAEL012336-RA hypothetical protein                                     26   6.9  
AAEL003429-RA conserved hypothetical protein                           26   7.1  
AAEL012987-RA hypothetical protein                                     26   7.7  
AAEL001047-RA adenylate cyclase                                        25      10
AAEL007360-RA lethal(3)malignant brain tumor                           25      11
AAEL010764-RA aldehyde dehydrogenase                                   25      13
AAEL007440-RA hypothetical protein                                     25      13
AAEL008806-RA testis development protein prtd                          25      15
AAEL015480-RA Polycomb protein Scm (Sex comb on midleg protein)        25      19
AAEL011824-RA gamma glutamyl transpeptidases                           25      21
AAEL011565-RA ankyrin 2,3/unc44                                        25      22
AAEL006457-RA asparagine synthetase                                    24      24
AAEL001548-RA glucosyl/glucuronosyl transferases                       24      24
AAEL006828-RA otopetrin                                                24      27
AAEL005381-RA Dissatisfaction (Dsf)                                    24      27
AAEL002515-RA lipase 1 precursor                                       24      29
AAEL015326-RA lipase 1 precursor                                       24      30
AAEL006830-RA yellow protein precursor                                 24      31
AAEL002702-RA hypothetical protein                                     24      35
AAEL011727-RA conserved hypothetical protein                           24      38
AAEL002594-RA P21-activated kinase, pak                                23      39


==> AAEL013320-RA translocon-associated protein, delta subunit
          Length = 171

 Score =  266 bits (681), Expect = 2e-072,   Method: Compositional matrix adjust.
 Identities = 128/161 (79%), Positives = 142/161 (88%)

Query: 12  LCCAAVSFSAATSCTNPDVKTNFYSTTDATIVSQIGFVTEFTLKCSNAGGEKLPLFVEVL 71
           L   + S   A+SC+NP+VK++F+ST+DATIVSQI FVTEFTLKCSNAG EKLPLF EV 
Sbjct: 11  LVAVSASLCRASSCSNPEVKSSFFSTSDATIVSQIAFVTEFTLKCSNAGAEKLPLFAEVG 70

Query: 72  GKLAPVVRIGENKYQVSWNEEIKKAGSGKYQIRLFDEESFAAVRKAQRAGEDTNSVKPLT 131
           GKLAPVVR+G++KYQVSWNEEIKKA SGKY IRLFDEESFAAVRKAQRAGED  SVK LT
Sbjct: 71  GKLAPVVRVGDSKYQVSWNEEIKKASSGKYTIRLFDEESFAAVRKAQRAGEDIQSVKALT 130

Query: 132 TVTVHFPGAYKGPWINSEILATGLVGFVAYVAFVTRSKLVA 172
           +V V FPGAYKGPWINSEILATG+VGFVAYVAF TRSKL+A
Sbjct: 131 SVVVSFPGAYKGPWINSEILATGVVGFVAYVAFSTRSKLLA 171


==> AAEL013747-RA conserved hypothetical protein
          Length = 474

 Score = 29.3 bits (64), Expect = 0.72,   Method: Compositional matrix adjust.
 Identities = 21/69 (30%), Positives = 30/69 (43%), Gaps = 11/69 (15%)

Query: 93  IKKAGSGKYQI-RLFDEESFAAVRKAQRAGEDTNSVKPL----------TTVTVHFPGAY 141
           +K   SGKY + +LFD      + +A R  +    + P           T  T++   AY
Sbjct: 69  VKGPPSGKYLVAKLFDVTQNTPLDEAVRRAKQDELILPFGVGIAGTVAQTNETINIKEAY 128

Query: 142 KGPWINSEI 150
           K P  NSEI
Sbjct: 129 KDPRFNSEI 137


==> AAEL007132-RA dynein heavy chain
          Length = 4662

 Score = 28.1 bits (61), Expect = 1.8,   Method: Composition-based stats.
 Identities = 17/54 (31%), Positives = 28/54 (51%), Gaps = 1/54 (1%)

Query: 80   IGENKYQVSWNEEIKKAGSGKYQIRLFDEESFAAVRKAQRAGEDTNSVKPLTTV 133
            IG +K      +  KK  +G   I L +E++   +  A R GE+   +KP++TV
Sbjct: 1646 IGNSKNVARLQKHFKKMFAGVASI-LLNEDNTVILGIASREGEEVKFIKPVSTV 1698


==> AAEL011794-RA predicted protein
          Length = 848

 Score = 26.2 bits (56), Expect = 6.9,   Method: Composition-based stats.
 Identities = 11/34 (32%), Positives = 21/34 (61%), Gaps = 1/34 (2%)

Query: 6   VLASIVLCCAAVSFSAATSCTNPD-VKTNFYSTT 38
           ++A+  L C + +  +  S TNPD ++ N +ST+
Sbjct: 705 MIAAAALDCTSTTIGSPQSPTNPDRIRRNLFSTS 738


==> AAEL012336-RA hypothetical protein
          Length = 848

 Score = 26.2 bits (56), Expect = 6.9,   Method: Composition-based stats.
 Identities = 11/34 (32%), Positives = 21/34 (61%), Gaps = 1/34 (2%)

Query: 6   VLASIVLCCAAVSFSAATSCTNPD-VKTNFYSTT 38
           ++A+  L C + +  +  S TNPD ++ N +ST+
Sbjct: 705 MIAAAALDCTSTTIGSPQSPTNPDRIRRNLFSTS 738


==> AAEL003429-RA conserved hypothetical protein
          Length = 1521

 Score = 26.2 bits (56), Expect = 7.1,   Method: Composition-based stats.
 Identities = 23/86 (26%), Positives = 38/86 (44%), Gaps = 11/86 (12%)

Query: 59  AGGEKLPLFVEV-LGKLAPVVRIGENKYQVSWNEEIK-KAGSGKYQIRLFDEESFAAVRK 116
           +GG +    VEV  G+LA  +++    Y      +I+ K+  G  Q+   +E + A    
Sbjct: 355 SGGYQTSSPVEVEFGELASALKVQLKHYMAGQVPQIQEKSQEGPVQVLPIEEAATATT-- 412

Query: 117 AQRAGEDTNSVKPLTTVTVHFPGAYK 142
                  T+ + P+TT  V  PG  K
Sbjct: 413 -------TSRITPITTENVKVPGFVK 431


==> AAEL012987-RA hypothetical protein
          Length = 490

 Score = 26.2 bits (56), Expect = 7.7,   Method: Compositional matrix adjust.
 Identities = 17/43 (39%), Positives = 23/43 (53%), Gaps = 9/43 (20%)

Query: 69  EVLGKLAPVVRI----GENKYQVSWNEEIKKAGSGKYQIRLFD 107
           E LGK+    R+    GE   Q S+NEE+KK+     Q+ L D
Sbjct: 193 EELGKMTSNGRLAKLEGELALQKSYNEEVKKS-----QLELDD 230


==> AAEL001047-RA adenylate cyclase
          Length = 492

 Score = 25.4 bits (54), Expect =    10,   Method: Compositional matrix adjust.
 Identities = 13/36 (36%), Positives = 18/36 (50%)

Query: 57  SNAGGEKLPLFVEVLGKLAPVVRIGENKYQVSWNEE 92
           S+  G KLPL + ++GK    V I  N    +W  E
Sbjct: 103 SDRRGRKLPLILGLIGKFVYSVMIVVNTRMETWPVE 138


==> AAEL007360-RA lethal(3)malignant brain tumor
          Length = 883

 Score = 25.4 bits (54), Expect =    11,   Method: Composition-based stats.
 Identities = 15/42 (35%), Positives = 22/42 (52%), Gaps = 1/42 (2%)

Query: 113 AVRKAQRAGEDTNSVKPLTTVTVHFPGAYK-GPWINSEILAT 153
           A R +     + +S+ P + VT HF    K GP+INS  L +
Sbjct: 403 ASRSSYTMISEPDSMTPTSPVTAHFHSRCKGGPFINSSKLPS 444


==> AAEL010764-RA aldehyde dehydrogenase
          Length = 932

 Score = 25.4 bits (54), Expect =    13,   Method: Compositional matrix adjust.
 Identities = 24/88 (27%), Positives = 35/88 (39%), Gaps = 4/88 (4%)

Query: 55  KCSNAGGEKLPLFVEVLGKLAPVVRIGENKYQVSWNEEIKKAGSGKYQIRLFDEESFAAV 114
           KCS   G K PL +     +   VR+G +    +  E    AG    + ++ DE     V
Sbjct: 698 KCSMELGGKSPLIIFADCDMDKAVRLGMSSVFFNKGENCIAAGRLFVEHKIHDE----FV 753

Query: 115 RKAQRAGEDTNSVKPLTTVTVHFPGAYK 142
           RK  +  +      PL   T H P  +K
Sbjct: 754 RKVVKNIKTMTIGDPLNRGTAHGPQNHK 781
