# Supplementary material for: The salivary gland transcriptome of the neotropical malaria vector Anopheles darlingi reveals accelerated evolution of genes relevant to hematophagy
Source: BMC Genomics. 2009 Jan 29;10:57. doi: 10.1186/1471-2164-10-57 (PMC2644710; doi:10.1186/1471-2164-10-57)
Supplement: Additional file 2 — Annotated sialotranscriptome of An. darlingi female mosquitoes. Hyperlinked Excel spreadsheet with deducted protein sequences. See description above. [file 1471-2164-10-57-S2.zip › links/AEGY-PEP/AD-394-AEGY-PEP.txt]

>AD-394

AAEL002726-RA D7 protein, putative                                     44   2e-005
AAEL006424-RA D7 protein, putative                                     44   5e-005
AAEL001826-RA Odorant-binding protein 56a, putative                    32   0.12 
AAEL008601-RA mitochondrial ribosomal protein, L28, putative           31   0.26 
AAEL002617-RA Odorant-binding protein 56e, putative                    29   0.79 
AAEL002606-RA Odorant-binding protein 56e, putative                    29   1.0  
AAEL001670-RA conserved hypothetical protein                           27   5.8  
AAEL010664-RA actin binding protein, putative                          26   6.2  
AAEL002587-RA Odorant-binding protein 56e, putative                    26   8.4  
AAEL006805-RA cytochrome P450                                          26   8.7  
AAEL007603-RA Odorant-binding protein 56a, putative                    26   9.1  
AAEL005187-RA laminin gamma 1 chain                                    26   9.4  
AAEL004431-RA phospholipase c gamma                                    26   9.5  
AAEL007288-RA dynamin                                                  26   9.6  
AAEL001018-RA conserved hypothetical protein                           25      11
AAEL007288-RB dynamin                                                  25      11
AAEL013559-RA uncoordinated protein                                    25      14
AAEL013350-RA heat shock protein 26kD, putative                        25      14
AAEL003562-RA polypeptide of 976 aa, putative                          25      16
AAEL013115-RA gpi inositol deacylase pgap1                             25      20
AAEL015622-RA conserved hypothetical protein                           25      21
AAEL010068-RA hypothetical protein                                     25      22
AAEL012019-RA conserved hypothetical protein                           24      26
AAEL010262-RA conserved hypothetical protein                           24      28
AAEL006369-RA conserved hypothetical protein                           24      28


==> AAEL002726-RA D7 protein, putative
          Length = 227

 Score = 44.3 bits (103), Expect = 2e-005,   Method: Compositional matrix adjust.
 Identities = 30/150 (20%), Positives = 66/150 (44%), Gaps = 7/150 (4%)

Query: 23  LQAQTVAKCISDISDLSRTRVCDLRQYRLAVGDDADRYVKCTLAAIGFVADDGSVQRNVV 82
           L       C +   +  R   C  R Y +    D  R+++C    + +    G +  + +
Sbjct: 77  LNESVFEYCENKFYNDKRDIWCAARNYSIPEDKDFHRHIECIFNGLHYFNRGGDLDVDEI 136

Query: 83  LSALDEVESHDGIYTDSVDACLSRTRKLSGAQRPNDFFSCMLATESAGNFQDALELRELK 142
                +V   D    D+  + + R+  ++   +   ++ C+L ++    F++AL+ RE++
Sbjct: 137 CRDFHQVGITD---LDNEVSEVLRSCDVNPETKALSYYRCLLESDFLDKFKEALDYREIR 193

Query: 143 TASQCPAHQ----AFDRTKVQQQMQEVNRQ 168
           +A    A +     +DR ++Q Q+  VNR+
Sbjct: 194 SADHFYALKDPMPVYDRNQIQSQINSVNRE 223


==> AAEL006424-RA D7 protein, putative
          Length = 321

 Score = 43.5 bits (101), Expect = 5e-005,   Method: Compositional matrix adjust.
 Identities = 28/132 (21%), Positives = 61/132 (46%), Gaps = 8/132 (6%)

Query: 40  RTRVCDLRQYRLAVGDDA--DRYVKCTLAAIGFVADDGSVQRNVVLSALDEVESHDGIYT 97
           R ++C +RQY   V DDA    +  C +  I ++  +  +    V     +V        
Sbjct: 187 RQQLCKIRQY--TVLDDALFKEHTDCVMKGIRYITKNNELDAEEVKRDFMQVNKDTKALE 244

Query: 98  DSVDACLSRTRKLSGAQRPNDFFSCMLATESAGNFQDALELRELKT---ASQCPAHQAFD 154
             ++ C S+    +G ++   ++ C++ +    +F++A + RE+++   A   P  Q + 
Sbjct: 245 KVLNDCKSKEPSNAG-EKSWHYYKCLVESSVKDDFKEAFDYREVRSQIYAFNLPKKQVYS 303

Query: 155 RTKVQQQMQEVN 166
           +  VQ Q+ E++
Sbjct: 304 KPAVQSQVMEID 315


==> AAEL001826-RA Odorant-binding protein 56a, putative
          Length = 133

 Score = 32.0 bits (71), Expect = 0.12,   Method: Compositional matrix adjust.
 Identities = 13/44 (29%), Positives = 25/44 (56%), Gaps = 1/44 (2%)

Query: 46 LRQYRLAVGDDADR-YVKCTLAAIGFVADDGSVQRNVVLSALDE 88
           R+  L + DD  + ++KC    +GF+ D G+V + V++  L +
Sbjct: 49 FREGDLTLTDDKSKCFMKCVFGKVGFIDDAGTVNKEVLVEKLSK 92


==> AAEL008601-RA mitochondrial ribosomal protein, L28, putative
          Length = 283

 Score = 30.8 bits (68), Expect = 0.26,   Method: Compositional matrix adjust.
 Identities = 16/42 (38%), Positives = 20/42 (47%), Gaps = 11/42 (26%)

Query: 66 AAIGFVADDGSVQR-----------NVVLSALDEVESHDGIY 96
          AA+ +V  DG  QR           NV L  +D  ESH GI+
Sbjct: 46 AAVHYVPKDGMFQREDVTGLVTPIQNVPLPLIDPPESHQGIW 87


==> AAEL002617-RA Odorant-binding protein 56e, putative
          Length = 132

 Score = 29.3 bits (64), Expect = 0.79,   Method: Compositional matrix adjust.
 Identities = 17/53 (32%), Positives = 29/53 (54%), Gaps = 1/53 (1%)

Query: 26 QTVAKCISDISDLSRTRVCDLRQYRLA-VGDDADRYVKCTLAAIGFVADDGSV 77
          +  ++C+   + LS+  V  LR    A V  D+  +VKC L   GF++ DG++
Sbjct: 29 EFASECLEKSNGLSKETVGKLRSGDFANVDQDSKCFVKCFLERAGFMSTDGNL 81


==> AAEL002606-RA Odorant-binding protein 56e, putative
          Length = 131

 Score = 28.9 bits (63), Expect = 1.0,   Method: Compositional matrix adjust.
 Identities = 17/60 (28%), Positives = 27/60 (45%), Gaps = 2/60 (3%)

Query: 28 VAKCISDISDLSRTRVCDLRQYRLAVGDDADR-YVKCTLAAIGFVADDGSVQRNVVLSAL 86
           A+C+        T V  L++   A  DD  + + KC L   GF+ + G +Q   V+  L
Sbjct: 31 AAECVKSTGVAPDTPV-KLKKGEFAGADDKTKCFSKCVLEKAGFMNEKGEIQEKTVIDKL 89


==> AAEL001670-RA conserved hypothetical protein
          Length = 381

 Score = 26.6 bits (57), Expect = 5.8,   Method: Compositional matrix adjust.
 Identities = 11/39 (28%), Positives = 22/39 (56%), Gaps = 8/39 (20%)

Query: 55  DDADRYVKCTLAAIGFVADDGS--------VQRNVVLSA 85
           D +DRY++  L+ + F+++ GS        ++ NV+ S 
Sbjct: 209 DSSDRYIRIFLSHLPFLSNPGSFTYEAIGKLKPNVIFSG 247


==> AAEL010664-RA actin binding protein, putative
          Length = 191

 Score = 26.2 bits (56), Expect = 6.2,   Method: Compositional matrix adjust.
 Identities = 12/26 (46%), Positives = 18/26 (69%), Gaps = 1/26 (3%)

Query: 46  LRQYRLAVGDDADRYVKCTLAAIGFV 71
           LR+YRL  G D+D+ V  TL++ G +
Sbjct: 118 LRKYRLPEGHDSDKMV-STLSSDGIL 142


==> AAEL002587-RA Odorant-binding protein 56e, putative
          Length = 137

 Score = 25.8 bits (55), Expect = 8.4,   Method: Compositional matrix adjust.
 Identities = 18/77 (23%), Positives = 30/77 (38%), Gaps = 12/77 (15%)

Query: 34  DISDLSRTRVCDLRQYRLAVGDDADRYVKCTLAAIGFVADDGSVQRNVVLSALDEVESHD 93
           D+S L   +  D        GD     VKC     GF+  +G++    +++ L +    D
Sbjct: 48  DVSSLKSLQTGDFSN-----GDRVKCLVKCFFEKTGFMDAEGNLNEEAIVTQLSQFMPKD 102

Query: 94  GIYT-------DSVDAC 103
            + T       +  DAC
Sbjct: 103 QVETLVKNCKIEGTDAC 119


==> AAEL006805-RA cytochrome P450
          Length = 564

 Score = 25.8 bits (55), Expect = 8.7,   Method: Composition-based stats.
 Identities = 12/46 (26%), Positives = 23/46 (50%)

Query: 25  AQTVAKCISDISDLSRTRVCDLRQYRLAVGDDADRYVKCTLAAIGF 70
           A+ VAKC + ++D   +     R+    + D   R+V   +A++ F
Sbjct: 180 AELVAKCATSMTDFIHSEAKAGRRLEFNMKDTFSRFVCDAIASVAF 225
