# Supplementary material for: The salivary gland transcriptome of the neotropical malaria vector Anopheles darlingi reveals accelerated evolution of genes relevant to hematophagy
Source: BMC Genomics. 2009 Jan 29;10:57. doi: 10.1186/1471-2164-10-57 (PMC2644710; doi:10.1186/1471-2164-10-57)
Supplement: Additional file 2 — Annotated sialotranscriptome of An. darlingi female mosquitoes. Hyperlinked Excel spreadsheet with deducted protein sequences. See description above. [file 1471-2164-10-57-S2.zip › links/AEGY-PEP/AD-395-AEGY-PEP.txt]

>AD-395

AAEL002726-RA D7 protein, putative                                     47   4e-006
AAEL006424-RA D7 protein, putative                                     43   5e-005
AAEL001826-RA Odorant-binding protein 56a, putative                    33   0.039
AAEL008601-RA mitochondrial ribosomal protein, L28, putative           30   0.32 
AAEL002617-RA Odorant-binding protein 56e, putative                    29   0.90 
AAEL002606-RA Odorant-binding protein 56e, putative                    28   1.2  
AAEL012184-RA glutaminyl-peptide cyclotransferase                      27   5.8  
AAEL001670-RA conserved hypothetical protein                           26   6.5  
AAEL010664-RA actin binding protein, putative                          26   6.6  
AAEL006805-RA cytochrome P450                                          26   6.7  
AAEL002587-RA Odorant-binding protein 56e, putative                    26   9.2  
AAEL005187-RA laminin gamma 1 chain                                    26   9.3  
AAEL012268-RA brain chitinase and chia                                 26   9.4  
AAEL004431-RA phospholipase c gamma                                    26   9.5  
AAEL007288-RA dynamin                                                  26   9.7  
AAEL007288-RB dynamin                                                  26   10.0 
AAEL007603-RA Odorant-binding protein 56a, putative                    25      10
AAEL001018-RA conserved hypothetical protein                           25      13
AAEL013350-RA heat shock protein 26kD, putative                        25      14
AAEL013559-RA uncoordinated protein                                    25      14
AAEL001766-RA leucine-rich transmembrane proteins                      25      14
AAEL007804-RA semaphorin                                               25      20
AAEL013115-RA gpi inositol deacylase pgap1                             25      20
AAEL015622-RA conserved hypothetical protein                           25      21
AAEL006369-RA conserved hypothetical protein                           25      21


==> AAEL002726-RA D7 protein, putative
          Length = 227

 Score = 47.0 bits (110), Expect = 4e-006,   Method: Compositional matrix adjust.
 Identities = 30/150 (20%), Positives = 67/150 (44%), Gaps = 7/150 (4%)

Query: 23  LQAQTVAKCISDISDLSRTKVCDLRQYRLAVGDDADRYVKCTLAAIGFVADDGSVQRNVV 82
           L       C +   +  R   C  R Y +    D  R+++C    + +    G +  + +
Sbjct: 77  LNESVFEYCENKFYNDKRDIWCAARNYSIPEDKDFHRHIECIFNGLHYFNRGGDLDVDEI 136

Query: 83  LSALDEVESHDGIYTDSVDACLSRTRKLSGAQRPNGFFSCMLATESAGNFQDALELRELK 142
                +V   D    D+  + + R+  ++   +   ++ C+L ++    F++AL+ RE++
Sbjct: 137 CRDFHQVGITD---LDNEVSEVLRSCDVNPETKALSYYRCLLESDFLDKFKEALDYREIR 193

Query: 143 TASQWPAHQ----AFDRTKVQQQMQEVNRQ 168
           +A  + A +     +DR ++Q Q+  VNR+
Sbjct: 194 SADHFYALKDPMPVYDRNQIQSQINSVNRE 223


==> AAEL006424-RA D7 protein, putative
          Length = 321

 Score = 43.1 bits (100), Expect = 5e-005,   Method: Compositional matrix adjust.
 Identities = 28/132 (21%), Positives = 61/132 (46%), Gaps = 8/132 (6%)

Query: 40  RTKVCDLRQYRLAVGDDA--DRYVKCTLAAIGFVADDGSVQRNVVLSALDEVESHDGIYT 97
           R ++C +RQY   V DDA    +  C +  I ++  +  +    V     +V        
Sbjct: 187 RQQLCKIRQY--TVLDDALFKEHTDCVMKGIRYITKNNELDAEEVKRDFMQVNKDTKALE 244

Query: 98  DSVDACLSRTRKLSGAQRPNGFFSCMLATESAGNFQDALELRELKT---ASQWPAHQAFD 154
             ++ C S+    +G ++   ++ C++ +    +F++A + RE+++   A   P  Q + 
Sbjct: 245 KVLNDCKSKEPSNAG-EKSWHYYKCLVESSVKDDFKEAFDYREVRSQIYAFNLPKKQVYS 303

Query: 155 RTKVQQQMQEVN 166
           +  VQ Q+ E++
Sbjct: 304 KPAVQSQVMEID 315


==> AAEL001826-RA Odorant-binding protein 56a, putative
          Length = 133

 Score = 33.5 bits (75), Expect = 0.039,   Method: Compositional matrix adjust.
 Identities = 17/80 (21%), Positives = 39/80 (48%), Gaps = 7/80 (8%)

Query: 46  LRQYRLAVGDDADR-YVKCTLAAIGFVADDGSVQRNVVLSALDE--VESHDGIYTDSVDA 102
            R+  L + DD  + ++KC    +GF+ D G+V + V++  L +   ++   ++ +  + 
Sbjct: 49  FREGDLTLTDDKSKCFMKCVFGKVGFIDDAGTVNKEVLVEKLSKGNTQAKAEMFAEKCNM 108

Query: 103 CLSRTRKLSGAQRPNGFFSC 122
                   +G ++ +G F C
Sbjct: 109 ----FEGANGCEKAHGLFEC 124


==> AAEL008601-RA mitochondrial ribosomal protein, L28, putative
          Length = 283

 Score = 30.4 bits (67), Expect = 0.32,   Method: Compositional matrix adjust.
 Identities = 16/42 (38%), Positives = 20/42 (47%), Gaps = 11/42 (26%)

Query: 66 AAIGFVADDGSVQR-----------NVVLSALDEVESHDGIY 96
          AA+ +V  DG  QR           NV L  +D  ESH GI+
Sbjct: 46 AAVHYVPKDGMFQREDVTGLVTPIQNVPLPLIDPPESHQGIW 87


==> AAEL002617-RA Odorant-binding protein 56e, putative
          Length = 132

 Score = 29.3 bits (64), Expect = 0.90,   Method: Compositional matrix adjust.
 Identities = 17/53 (32%), Positives = 29/53 (54%), Gaps = 1/53 (1%)

Query: 26 QTVAKCISDISDLSRTKVCDLRQYRLA-VGDDADRYVKCTLAAIGFVADDGSV 77
          +  ++C+   + LS+  V  LR    A V  D+  +VKC L   GF++ DG++
Sbjct: 29 EFASECLEKSNGLSKETVGKLRSGDFANVDQDSKCFVKCFLERAGFMSTDGNL 81


==> AAEL002606-RA Odorant-binding protein 56e, putative
          Length = 131

 Score = 28.5 bits (62), Expect = 1.2,   Method: Compositional matrix adjust.
 Identities = 17/59 (28%), Positives = 27/59 (45%), Gaps = 2/59 (3%)

Query: 29 AKCISDISDLSRTKVCDLRQYRLAVGDDADR-YVKCTLAAIGFVADDGSVQRNVVLSAL 86
          A+C+        T V  L++   A  DD  + + KC L   GF+ + G +Q   V+  L
Sbjct: 32 AECVKSTGVAPDTPV-KLKKGEFAGADDKTKCFSKCVLEKAGFMNEKGEIQEKTVIDKL 89


==> AAEL012184-RA glutaminyl-peptide cyclotransferase
          Length = 358

 Score = 26.6 bits (57), Expect = 5.8,   Method: Compositional matrix adjust.
 Identities = 14/32 (43%), Positives = 18/32 (56%)

Query: 120 FSCMLATESAGNFQDALELRELKTASQWPAHQ 151
           +S  L T S+G FQ  L L  + T +QWP  Q
Sbjct: 2   WSRRLVTTSSGVFQLPLVLAIVVTFTQWPIQQ 33


==> AAEL001670-RA conserved hypothetical protein
          Length = 381

 Score = 26.2 bits (56), Expect = 6.5,   Method: Compositional matrix adjust.
 Identities = 11/39 (28%), Positives = 22/39 (56%), Gaps = 8/39 (20%)

Query: 55  DDADRYVKCTLAAIGFVADDGS--------VQRNVVLSA 85
           D +DRY++  L+ + F+++ GS        ++ NV+ S 
Sbjct: 209 DSSDRYIRIFLSHLPFLSNPGSFTYEAIGKLKPNVIFSG 247


==> AAEL010664-RA actin binding protein, putative
          Length = 191

 Score = 26.2 bits (56), Expect = 6.6,   Method: Compositional matrix adjust.
 Identities = 12/26 (46%), Positives = 18/26 (69%), Gaps = 1/26 (3%)

Query: 46  LRQYRLAVGDDADRYVKCTLAAIGFV 71
           LR+YRL  G D+D+ V  TL++ G +
Sbjct: 118 LRKYRLPEGHDSDKMV-STLSSDGIL 142


==> AAEL006805-RA cytochrome P450
          Length = 564

 Score = 26.2 bits (56), Expect = 6.7,   Method: Composition-based stats.
 Identities = 12/46 (26%), Positives = 24/46 (52%)

Query: 25  AQTVAKCISDISDLSRTKVCDLRQYRLAVGDDADRYVKCTLAAIGF 70
           A+ VAKC + ++D   ++    R+    + D   R+V   +A++ F
Sbjct: 180 AELVAKCATSMTDFIHSEAKAGRRLEFNMKDTFSRFVCDAIASVAF 225
