# Supplementary material for: The salivary gland transcriptome of the neotropical malaria vector Anopheles darlingi reveals accelerated evolution of genes relevant to hematophagy
Source: BMC Genomics. 2009 Jan 29;10:57. doi: 10.1186/1471-2164-10-57 (PMC2644710; doi:10.1186/1471-2164-10-57)
Supplement: Additional file 2 — Annotated sialotranscriptome of An. darlingi female mosquitoes. Hyperlinked Excel spreadsheet with deducted protein sequences. See description above. [file 1471-2164-10-57-S2.zip › links/AEGY-PEP/AD-398-AEGY-PEP.txt]

>AD-398

AAEL007893-RA short chain type dehydrogenase                          350   3e-097
AAEL008152-RA short-chain dehydrogenase                               322   8e-089
AAEL008159-RA short-chain dehydrogenase                               300   5e-082
AAEL010137-RA ketoreductase, putative                                 256   6e-069
AAEL014798-RA lung carbonyl reductase                                 130   6e-031
AAEL006224-RA short-chain dehydrogenase                               130   7e-031
AAEL013640-RA lung carbonyl reductase                                 129   9e-031
AAEL012433-RA short-chain dehydrogenase                               103   6e-023
AAEL014899-RB short chain type dehydrogenase                           95   2e-020
AAEL014899-RA short chain type dehydrogenase                           95   3e-020
AAEL004273-RA short-chain dehydrogenase                                87   7e-018
AAEL007669-RA oxidoreductase                                           86   1e-017
AAEL010677-RA oxidoreductase                                           84   4e-017
AAEL000690-RA steroid dehydrogenase                                    83   1e-016
AAEL003961-RA short-chain dehydrogenase                                83   1e-016
AAEL004281-RA short-chain dehydrogenase                                81   4e-016
AAEL009328-RA hydroxyacyl dehydrogenase                                80   5e-016
AAEL001461-RA oxidoreductase                                           79   2e-015
AAEL000689-RA steroid dehydrogenase                                    78   4e-015
AAEL009324-RA hydroxyacyl dehydrogenase                                75   2e-014
AAEL009324-RB hydroxyacyl dehydrogenase                                75   2e-014
AAEL002416-RB short-chain dehydrogenase                                75   3e-014
AAEL002416-RA short-chain dehydrogenase                                75   3e-014
AAEL003959-RA short-chain dehydrogenase                                72   2e-013
AAEL009685-RB oxidoreductase                                           70   7e-013


==> AAEL007893-RA short chain type dehydrogenase
          Length = 256

 Score =  350 bits (898), Expect = 3e-097,   Method: Compositional matrix adjust.
 Identities = 167/256 (65%), Positives = 202/256 (78%), Gaps = 1/256 (0%)

Query: 1   MNLAGKVVLITGASSGIGAAAAQKFAQLGASLALTGRKVDNLNDVAKQCSG-AAGPPLVV 59
           MN   +VVLITGASSGIG A A+  + LGASL LTGR  ++L  V + C   +   PL++
Sbjct: 1   MNFEQQVVLITGASSGIGEATAKYLSNLGASLVLTGRNSEHLTRVGEACEAISKTTPLLL 60

Query: 60  PGDISKEADTERVLKATIEKYGKLDVLVNNAGIIETGTIETTSLEQFDRVMNTNIRSVYH 119
             D++   D +RV+  TI KYGKLDVL+NNAGI+  G+IE TSL+Q+D +MNTN+R+VYH
Sbjct: 61  IADVTNIDDNKRVIDETIAKYGKLDVLINNAGILSNGSIENTSLQQYDEIMNTNVRAVYH 120

Query: 120 LTMLAVPHLIASKGNVVNVSSVNGIRSFPGVLAYNISKMAVDQFTRCVALELAAKGVRVN 179
           LTMLAVPHLI SKGN+VNVSSV G RSFPG+LAY +SK A+DQFTRC ALELA K VRVN
Sbjct: 121 LTMLAVPHLIKSKGNIVNVSSVAGNRSFPGILAYGMSKAAIDQFTRCTALELAPKQVRVN 180

Query: 180 CVNPGVTVTNLHKRGGMDEQTYAKFLEHSKTTHAMGRPGQASEVADAIVFLXSDSSSFIT 239
            VNPGV VT++HKRGGMDE+TYA+FLE  K THA+GRPG++ EVA  I FL SD++SFIT
Sbjct: 181 AVNPGVIVTDIHKRGGMDEETYAEFLEKCKQTHALGRPGESMEVASVIAFLASDAASFIT 240

Query: 240 GASLPVDGGRHAMCPR 255
           G +L VDGGRHAMCPR
Sbjct: 241 GVNLNVDGGRHAMCPR 256


==> AAEL008152-RA short-chain dehydrogenase
          Length = 256

 Score =  322 bits (825), Expect = 8e-089,   Method: Compositional matrix adjust.
 Identities = 159/256 (62%), Positives = 192/256 (75%), Gaps = 1/256 (0%)

Query: 1   MNLAGKVVLITGASSGIGAAAAQKFAQLGASLALTGRKVDNLNDVAKQCSGAAGP-PLVV 59
           M+ +GKVV+ITGASSGIGAA A+   +LGA++ LTGR  +NLN V   C       P ++
Sbjct: 1   MDFSGKVVIITGASSGIGAATAKYLTELGATVVLTGRNEENLNKVGLDCEAVGKEKPFLL 60

Query: 60  PGDISKEADTERVLKATIEKYGKLDVLVNNAGIIETGTIETTSLEQFDRVMNTNIRSVYH 119
             D++K  D  RV+  TI+K+GKLDVLVNNAG    G+IE TSLEQ+D +MNTN+R VYH
Sbjct: 61  VADVTKTEDNSRVIDETIKKFGKLDVLVNNAGKGLPGSIENTSLEQYDDIMNTNVRGVYH 120

Query: 120 LTMLAVPHLIASKGNVVNVSSVNGIRSFPGVLAYNISKMAVDQFTRCVALELAAKGVRVN 179
           LTMLAVPHLI +KGN+VNVSSV G RSFP VLAY +SK A+DQFTRCVALELA K VRVN
Sbjct: 121 LTMLAVPHLIKTKGNIVNVSSVAGTRSFPNVLAYCVSKAALDQFTRCVALELAPKQVRVN 180

Query: 180 CVNPGVTVTNLHKRGGMDEQTYAKFLEHSKTTHAMGRPGQASEVADAIVFLXSDSSSFIT 239
            VNP V VT+ H R GM    YA +L+HS+ THAMGR G+ASEVA AI FL  D++SF+T
Sbjct: 181 SVNPAVIVTDFHNRLGMSPADYAAYLKHSEQTHAMGRVGKASEVAAAIAFLAGDTASFVT 240

Query: 240 GASLPVDGGRHAMCPR 255
           G  L VDGG++ MCPR
Sbjct: 241 GTCLCVDGGKNVMCPR 256


==> AAEL008159-RA short-chain dehydrogenase
          Length = 262

 Score =  300 bits (767), Expect = 5e-082,   Method: Compositional matrix adjust.
 Identities = 152/256 (59%), Positives = 191/256 (74%), Gaps = 1/256 (0%)

Query: 1   MNLAGKVVLITGASSGIGAAAAQKFAQLGASLALTGRKVDNLNDVAKQCSG-AAGPPLVV 59
           M+L+GKV+++TGASSGIGAA A    QLGA + LTGR V+NLN + ++C       PL++
Sbjct: 7   MDLSGKVIIVTGASSGIGAATATYLTQLGAIVVLTGRNVENLNKIGRECEAIGKQKPLII 66

Query: 60  PGDISKEADTERVLKATIEKYGKLDVLVNNAGIIETGTIETTSLEQFDRVMNTNIRSVYH 119
             D++K  D  RV+  TI+K+G+LDVLVNNAG  + GTIE+TSLEQFD +M TN+RSVYH
Sbjct: 67  VADVTKTEDNLRVIDGTIKKFGRLDVLVNNAGKGQNGTIESTSLEQFDDIMETNLRSVYH 126

Query: 120 LTMLAVPHLIASKGNVVNVSSVNGIRSFPGVLAYNISKMAVDQFTRCVALELAAKGVRVN 179
           LT LAVPHLI SKGN+VNVSSV G RSF   L+Y +SK A+DQFTRCVALELA K VRVN
Sbjct: 127 LTKLAVPHLIKSKGNIVNVSSVAGTRSFANSLSYCVSKAALDQFTRCVALELAPKQVRVN 186

Query: 180 CVNPGVTVTNLHKRGGMDEQTYAKFLEHSKTTHAMGRPGQASEVADAIVFLXSDSSSFIT 239
            VNP V VTN     GM    YA +++HS+  H +GR G+ASEVA AI FL +D++SFIT
Sbjct: 187 SVNPAVIVTNFQTPLGMTPADYAAYIKHSEQFHPLGRVGKASEVAAAIAFLAADTASFIT 246

Query: 240 GASLPVDGGRHAMCPR 255
           G  L +DGG++ +CPR
Sbjct: 247 GTCLCIDGGKNVLCPR 262


==> AAEL010137-RA ketoreductase, putative
          Length = 221

 Score =  256 bits (654), Expect = 6e-069,   Method: Compositional matrix adjust.
 Identities = 126/221 (57%), Positives = 160/221 (72%), Gaps = 1/221 (0%)

Query: 34  LTGRKVDNLNDVAKQCSGAAGPPLVVPGDISKEADTERVLKATIEKYGKLDVLVNNAGII 93
           +TGR V++L     +C G    PL++  D++K+ D  RV++ TI+K+GKLDVLVNNAG  
Sbjct: 1   MTGRNVESLKKCGAECVGKQ-KPLILVADVTKQEDNVRVIEETIKKFGKLDVLVNNAGRG 59

Query: 94  ETGTIETTSLEQFDRVMNTNIRSVYHLTMLAVPHLIASKGNVVNVSSVNGIRSFPGVLAY 153
             G+IETTSL+Q D ++NTN+R  YHLT+LAVPHLI SKGN+VNVSS+  ++ FP  LAY
Sbjct: 60  VFGSIETTSLDQLDDMLNTNLRGAYHLTILAVPHLIKSKGNIVNVSSITRLKPFPNSLAY 119

Query: 154 NISKMAVDQFTRCVALELAAKGVRVNCVNPGVTVTNLHKRGGMDEQTYAKFLEHSKTTHA 213
            ISK A+DQFTR +AL+LA K VRVN VNP V  T+   R GM    YA F++HS+ THA
Sbjct: 120 CISKAALDQFTRVIALKLAPKQVRVNSVNPAVIATDFQNREGMSPAQYAAFVKHSEKTHA 179

Query: 214 MGRPGQASEVADAIVFLXSDSSSFITGASLPVDGGRHAMCP 254
           +GR GQ  EVA+AI FL +DS+SFITG  L VDGGR  M P
Sbjct: 180 LGRIGQPREVAEAIAFLATDSASFITGTCLSVDGGRTIMGP 220


==> AAEL014798-RA lung carbonyl reductase
          Length = 242

 Score =  130 bits (326), Expect = 6e-031,   Method: Compositional matrix adjust.
 Identities = 77/249 (30%), Positives = 131/249 (52%), Gaps = 13/249 (5%)

Query: 3   LAGKVVLITGASSGIGAAAAQKFAQLGASLALTGRKVDNLNDVAKQCSGAAGPPLVVPGD 62
           LA K +++TGA  GIG    +   +LGA +    R    L  +  +C        ++  D
Sbjct: 5   LADKKIVVTGAGQGIGNELCKTLVKLGAKVIAVSRSPGPLETLKTECPSVQ----IIQVD 60

Query: 63  ISKEADTERVLKATIEKYGKLDVLVNNAGIIETGTIETTSLEQFDRVMNTNIRSVYHLTM 122
           +S  + T    +  +EK  ++D LVNNAGI      +  + + FD   N NI++ +++  
Sbjct: 61  LSDWSAT----RTALEKIDRVDGLVNNAGIAIIKPYDELTEKDFDDTFNINIKAAFNVCQ 116

Query: 123 LAVPHLIASKGNVVNVSSVNGIRSFPGVLAYNISKMAVDQFTRCVALELAAKGVRVNCVN 182
           + +P +     ++VN+SS+ G++SF G   Y+++K A+D  T+ +ALEL  + +RVN VN
Sbjct: 117 ILIPKM-GPGASIVNLSSLAGLKSFQGHSVYSMTKAAIDSMTKSLALELGERRIRVNSVN 175

Query: 183 PGVTVTNLHKRGGMDEQTYAKFLEHSKTTHAMGRPGQASEVADAIVFLXSDSSSFITGAS 242
           P V +T + +    D       +         GR G+ +EV + I+FL SD S++I G  
Sbjct: 176 PTVILTRMGRDNWSDPAKAGPLIAKIPA----GRFGEVNEVVEPIIFLLSDKSAYINGHC 231

Query: 243 LPVDGGRHA 251
           +P++GG  A
Sbjct: 232 MPLEGGYLA 240


==> AAEL006224-RA short-chain dehydrogenase
          Length = 279

 Score =  130 bits (326), Expect = 7e-031,   Method: Compositional matrix adjust.
 Identities = 78/248 (31%), Positives = 135/248 (54%), Gaps = 6/248 (2%)

Query: 3   LAGKVVLITGASSGIGAAAAQKFAQLGASLALTGRKVDNLNDVAKQCSGAAGPPLVVPGD 62
           L GKV ++T ++ GIG A A++  Q GA + ++ RK  N+     Q + +    + V   
Sbjct: 31  LQGKVAVVTASTDGIGYAIAERLGQDGAKVVISSRKEQNVAKAVSQLTKSGLDVVGVKCH 90

Query: 63  ISKEADTERVLKATIEKYGKLDVLVNNAGI-IETGTIETTSLEQFDRVMNTNIRSVYHLT 121
           ++   D + + +  +EKYG +D+LV+NA +  E G +   S   +D++   N++  + L 
Sbjct: 91  VANADDRKALFEKAVEKYGGIDILVSNAAVNPEVGGVLDASEAAWDKIFEVNVKCSFLLA 150

Query: 122 MLAVPHLIASK-GNVVNVSSVNGIRSFPGVLAYNISKMAVDQFTRCVALELAAKGVRVNC 180
              +P++   K G++V VSS+ G + F  + AY++SK A+   T+  + +LAA+G+RVNC
Sbjct: 151 KEVLPYIRQRKNGSIVFVSSIAGFQPFSLLGAYSVSKTALFGLTKAASQDLAAEGIRVNC 210

Query: 181 VNPGVTVTNLHKRGGMDEQTYAKFLEHSKTTHAMGRPGQASEVADAIVFLXSDSSSFITG 240
           + PG+  T       + E   A+  + +     MGR  Q  E+A    FL SD +S+ITG
Sbjct: 211 IAPGIVRTKFA--AALHESESAR--DTALAQIPMGRFAQPPEIAGVCAFLVSDDASYITG 266

Query: 241 ASLPVDGG 248
            ++   GG
Sbjct: 267 ETIVASGG 274


==> AAEL013640-RA lung carbonyl reductase
          Length = 242

 Score =  129 bits (325), Expect = 9e-031,   Method: Compositional matrix adjust.
 Identities = 77/249 (30%), Positives = 130/249 (52%), Gaps = 13/249 (5%)

Query: 3   LAGKVVLITGASSGIGAAAAQKFAQLGASLALTGRKVDNLNDVAKQCSGAAGPPLVVPGD 62
           LA K +++TGA  GIG    +   +LGA +    R    L  +  +C        ++  D
Sbjct: 5   LADKKIVVTGAGQGIGNELCKTLVKLGAKVIAVSRSPGPLEALKTECPSVQ----IIQVD 60

Query: 63  ISKEADTERVLKATIEKYGKLDVLVNNAGIIETGTIETTSLEQFDRVMNTNIRSVYHLTM 122
           +S    T    +  +EK  ++D LVNNAGI      +  + + FD   N NI++ +++  
Sbjct: 61  LSDWGAT----RTALEKIDRVDGLVNNAGIAIIKPYDELTEKDFDDTFNINIKAAFNVCQ 116

Query: 123 LAVPHLIASKGNVVNVSSVNGIRSFPGVLAYNISKMAVDQFTRCVALELAAKGVRVNCVN 182
           + +P +     ++VN+SS+ G++SF G   Y+++K A+D  T+ +ALEL  + +RVN VN
Sbjct: 117 ILIPKM-GPGASIVNLSSLAGLKSFQGHSVYSMTKAAIDSMTKSLALELGERQIRVNSVN 175

Query: 183 PGVTVTNLHKRGGMDEQTYAKFLEHSKTTHAMGRPGQASEVADAIVFLXSDSSSFITGAS 242
           P V +T + +    D       +         GR G+ +EV + I+FL SD S++I G  
Sbjct: 176 PTVILTRMGRDNWSDPAKAGPLIAKIPA----GRFGEVNEVVEPIIFLLSDKSAYINGHC 231

Query: 243 LPVDGGRHA 251
           +P++GG  A
Sbjct: 232 MPLEGGYLA 240


==> AAEL012433-RA short-chain dehydrogenase
          Length = 265

 Score =  103 bits (257), Expect = 6e-023,   Method: Compositional matrix adjust.
 Identities = 73/194 (37%), Positives = 98/194 (50%), Gaps = 6/194 (3%)

Query: 3   LAGKVVLITGASSGIGAAAAQKFAQLGASLALTGRKVDNLNDVAK-----QCSGAAGPPL 57
           L GKVVLITGASSG+G A A  F   G  + L  R+ D L  V K       +     P+
Sbjct: 51  LPGKVVLITGASSGLGEALAHTFFLAGCKVVLAARRKDELERVRKDLLALHTTVVTHSPV 110

Query: 58  VVPGDISKEADTERVLKATIEKYGKLDVLVNNAGIIETGTIETTSLEQFDRVMNTNIRSV 117
           VVP D+S        +K  +E +G++D+L+NN GI       +T+L+   +VM  N    
Sbjct: 111 VVPLDLSDINSLPNKVKEVLEIHGQIDILINNGGISVRSDCLSTALDVDIKVMLVNYFGT 170

Query: 118 YHLTMLAVPHLIASK-GNVVNVSSVNGIRSFPGVLAYNISKMAVDQFTRCVALELAAKGV 176
             L+   +P +I  K G +V VSSV G  S P   AY  SK A+  F   +  E+A   V
Sbjct: 171 VALSKACLPSMIKRKEGRIVCVSSVQGKFSIPHRSAYGASKHALQAFCDSLRAEMAENNV 230

Query: 177 RVNCVNPGVTVTNL 190
           RV  V+PG   T L
Sbjct: 231 RVTLVSPGYINTAL 244


==> AAEL014899-RB short chain type dehydrogenase
          Length = 246

 Score = 95.1 bits (235), Expect = 2e-020,   Method: Compositional matrix adjust.
 Identities = 82/258 (31%), Positives = 122/258 (47%), Gaps = 28/258 (10%)

Query: 3   LAGKVVLITGASSGIGAAAAQKFAQLGASLALTGRK-------VDNLNDVAKQCSGAAGP 55
           LAG++ L+TGA SGIG  A++  ++ GA +    R        + NLN  +   S     
Sbjct: 5   LAGRLALVTGAGSGIGRVASKLLSRDGAIVVAVDRNGKAAEETIQNLNSQSDNSS----- 59

Query: 56  PLVVPGDISKEADTERVLKATIEKYGKLD-VLVNNAGIIETGTIETTSLEQFDRVMNTNI 114
                 D+S      +VL+ATIEKY +   ++VN+AGI     +       FD V+N N+
Sbjct: 60  ---FEMDVSSSDSVSKVLEATIEKYKRPPMIVVNSAGITRDNFMLKMPESDFDAVINVNL 116

Query: 115 RSVY----HLTMLAVPHLIASKGNVVNVSSVNGIRSFPGVLAYNISKMAVDQFTRCVALE 170
           +  +          V H ++  G++VNVSS+       G   Y+ SK  V+  T+ VA E
Sbjct: 117 KGTWLMLKQFGQAMVDHKVS--GSMVNVSSIVARNGNIGQSNYSPSKAGVEAMTKVVARE 174

Query: 171 LAAKGVRVNCVNPGVTVTNLHKRGGMDEQTYAKFLEHSKTTHAMGRPGQASEVADAIVFL 230
                +RVN V PG   T       M +    K  +      A+ R G+  E+A+ I FL
Sbjct: 175 FGRYNIRVNAVVPGFIQT------PMTDTLPQKVKDMVIMQCALRRFGKPEEIAEVIAFL 228

Query: 231 XSDSSSFITGASLPVDGG 248
            SD SS++ G S+ V GG
Sbjct: 229 ASDKSSYMNGTSVEVTGG 246


==> AAEL014899-RA short chain type dehydrogenase
          Length = 280

 Score = 94.7 bits (234), Expect = 3e-020,   Method: Compositional matrix adjust.
 Identities = 82/258 (31%), Positives = 122/258 (47%), Gaps = 28/258 (10%)

Query: 3   LAGKVVLITGASSGIGAAAAQKFAQLGASLALTGRK-------VDNLNDVAKQCSGAAGP 55
           LAG++ L+TGA SGIG  A++  ++ GA +    R        + NLN  +   S     
Sbjct: 39  LAGRLALVTGAGSGIGRVASKLLSRDGAIVVAVDRNGKAAEETIQNLNSQSDNSS----- 93

Query: 56  PLVVPGDISKEADTERVLKATIEKYGKLD-VLVNNAGIIETGTIETTSLEQFDRVMNTNI 114
                 D+S      +VL+ATIEKY +   ++VN+AGI     +       FD V+N N+
Sbjct: 94  ---FEMDVSSSDSVSKVLEATIEKYKRPPMIVVNSAGITRDNFMLKMPESDFDAVINVNL 150

Query: 115 RSVY----HLTMLAVPHLIASKGNVVNVSSVNGIRSFPGVLAYNISKMAVDQFTRCVALE 170
           +  +          V H ++  G++VNVSS+       G   Y+ SK  V+  T+ VA E
Sbjct: 151 KGTWLMLKQFGQAMVDHKVS--GSMVNVSSIVARNGNIGQSNYSPSKAGVEAMTKVVARE 208

Query: 171 LAAKGVRVNCVNPGVTVTNLHKRGGMDEQTYAKFLEHSKTTHAMGRPGQASEVADAIVFL 230
                +RVN V PG   T       M +    K  +      A+ R G+  E+A+ I FL
Sbjct: 209 FGRYNIRVNAVVPGFIQT------PMTDTLPQKVKDMVIMQCALRRFGKPEEIAEVIAFL 262

Query: 231 XSDSSSFITGASLPVDGG 248
            SD SS++ G S+ V GG
Sbjct: 263 ASDKSSYMNGTSVEVTGG 280
