# Supplementary material for: The salivary gland transcriptome of the neotropical malaria vector Anopheles darlingi reveals accelerated evolution of genes relevant to hematophagy
Source: BMC Genomics. 2009 Jan 29;10:57. doi: 10.1186/1471-2164-10-57 (PMC2644710; doi:10.1186/1471-2164-10-57)
Supplement: Additional file 2 — Annotated sialotranscriptome of An. darlingi female mosquitoes. Hyperlinked Excel spreadsheet with deducted protein sequences. See description above. [file 1471-2164-10-57-S2.zip › links/AEGY-PEP/AD-401-AEGY-PEP.txt]

>AD-401

AAEL012227-RA conserved hypothetical protein                          146   7e-036
AAEL007258-RA hypothetical protein                                     31   0.32 
AAEL007762-RA mitochondrial ribosomal protein, L40, putative           27   4.4  
AAEL014266-RA hypothetical protein                                     24      45


==> AAEL012227-RA conserved hypothetical protein
          Length = 235

 Score =  146 bits (368), Expect = 7e-036,   Method: Compositional matrix adjust.
 Identities = 111/235 (47%), Positives = 150/235 (63%), Gaps = 10/235 (4%)

Query: 1   MADLDDFFAKKDKKKGKAKKFVTAEEIAKQLDDTSKKAVESKM-KKTEP-------ADNK 52
           MADLDDFFAKKD+KK KAKKF T EE+AK +++ +KK  ++K  +K  P       A N+
Sbjct: 1   MADLDDFFAKKDRKKSKAKKFATPEELAKSIEEAAKKTADAKTARKVTPINVEAVGAGNE 60

Query: 53  LAPDEQAEDEWKVFEEQKKDYSGLKLAQLTIDE-DGNPSNDHDQGDGNDGNSDGEGGEGG 111
               EQA++EWK FEE++KDYSGLKLAQLTI E +GN  +    G          G  G 
Sbjct: 61  QKKPEQADEEWKEFEEERKDYSGLKLAQLTISEQEGNDESGGKDGGSVGDGDGEGGESGS 120

Query: 112 ERDPGKPWNKLDATA-ASRAKIPSADEPAAPTSNVYISPALKSLRAKQKKGAPDLKSEEY 170
                  W  ++A A A + +     +   P S+VY++PA+K+LR K+K  APDLK+EE+
Sbjct: 121 GNGKSGAWRNVEAGADADKQQQQQQQQQQRPGSSVYVTPAMKNLRLKKKGVAPDLKNEEF 180

Query: 171 FPTLGMEKVETPKSQKKDPTFEDVKHGGRVKTVEQSSSGQVSIGNRYTSLSNNAA 225
           FPTLG E+   P   KKD TFE+VKHGGRV+  +  S+  + +GNR+TSLSN+A+
Sbjct: 181 FPTLGAEQPVDPSRVKKDSTFEEVKHGGRVRASDLPSAQPLQVGNRFTSLSNDAS 235


==> AAEL007258-RA hypothetical protein
          Length = 3573

 Score = 31.2 bits (69), Expect = 0.32,   Method: Compositional matrix adjust.
 Identities = 37/133 (27%), Positives = 56/133 (42%), Gaps = 5/133 (3%)

Query: 22   VTAEE---IAKQLDDTSKKAVESKMKKTEPADNKLAPDEQAEDEWKVFEEQKKDYSGLKL 78
            VT+EE   + +Q   T  K V  + ++T P +  L P E A  E  V   ++ + S +  
Sbjct: 1868 VTSEEQDVVPEQQAVTLNKVVTDEQRETIPEEKALLPVEAAPAEQIVHVPKEAETSEISS 1927

Query: 79   AQLTIDEDGNPSNDHDQGDGNDGNSDGEGGEGGERDPGK--PWNKLDATAASRAKIPSAD 136
              +T       SN     D    NS     E  ++ P +  P  KL  T  SR+KI   +
Sbjct: 1928 KLVTEVRPEIESNQPTICDQTCDNSALPVKELPKKAPAQRAPKRKLKPTLVSRSKIRKVE 1987

Query: 137  EPAAPTSNVYISP 149
             PAA  + +   P
Sbjct: 1988 PPAAIVTKIQPQP 2000


==> AAEL007762-RA mitochondrial ribosomal protein, L40, putative
          Length = 201

 Score = 27.3 bits (59), Expect = 4.4,   Method: Compositional matrix adjust.
 Identities = 15/55 (27%), Positives = 34/55 (61%), Gaps = 1/55 (1%)

Query: 26  EIAKQLDDTSKKAVESKMKKTEPADNKLAPDEQAEDEWKVFEEQK-KDYSGLKLA 79
           +I KQ ++  +K +E ++++ E    +L P E+ E   ++ +EQK +  +G+K++
Sbjct: 54  QIIKQREERKRKRLEKQIRRLEKNARQLKPVEELEVPMELLDEQKQRKRTGIKVS 108


==> AAEL014266-RA hypothetical protein
          Length = 1279

 Score = 24.3 bits (51), Expect =    45,   Method: Composition-based stats.
 Identities = 16/67 (23%), Positives = 35/67 (52%), Gaps = 1/67 (1%)

Query: 29   KQLDDTSKKAVESKMKKTEPADNKLAPDEQAEDEWKVFEEQKKDYSGLKLAQLTIDEDGN 88
            K+ +   K++ ES  +  + ++NK   + +  +E K+ +E KKD SG++     +  + N
Sbjct: 1041 KKQETDRKQSEESTTEVKQSSENKEEREMEMSEEQKLHQE-KKDESGIERMDQDVSSEAN 1099

Query: 89   PSNDHDQ 95
               + D+
Sbjct: 1100 SGKEDDK 1106
