# Supplementary material for: The salivary gland transcriptome of the neotropical malaria vector Anopheles darlingi reveals accelerated evolution of genes relevant to hematophagy
Source: BMC Genomics. 2009 Jan 29;10:57. doi: 10.1186/1471-2164-10-57 (PMC2644710; doi:10.1186/1471-2164-10-57)
Supplement: Additional file 2 — Annotated sialotranscriptome of An. darlingi female mosquitoes. Hyperlinked Excel spreadsheet with deducted protein sequences. See description above. [file 1471-2164-10-57-S2.zip › links/AEGY-PEP/AD-408-AEGY-PEP.txt]

>AD-408

AAEL013872-RA hypothetical protein                                     96   1e-020
AAEL013875-RA tetraspanin, putative                                    60   7e-010
AAEL013875-RB tetraspanin, putative                                    60   7e-010
AAEL005137-RA tetraspanin, putative                                    55   2e-008
AAEL006282-RA tetraspanin, putative                                    54   5e-008
AAEL012532-RB tetraspanin 29fb                                         54   8e-008
AAEL012532-RA tetraspanin 29fb                                         54   8e-008
AAEL012532-RC tetraspanin 29fb                                         54   8e-008
AAEL005536-RB tetraspanin 29fb                                         54   8e-008
AAEL005536-RA tetraspanin 29fb                                         54   8e-008
AAEL010102-RA tetraspanin, putative                                    53   1e-007
AAEL010967-RA tetraspanin, putative                                    52   3e-007
AAEL014311-RA tetraspanin, putative                                    52   3e-007
AAEL003210-RB tetraspanin 29fa                                         48   4e-006
AAEL003210-RA tetraspanin 29fa                                         48   4e-006
AAEL003210-RD tetraspanin 29fa                                         48   4e-006
AAEL003210-RC tetraspanin 29fa                                         48   4e-006
AAEL003210-RE tetraspanin 29fa                                         48   4e-006
AAEL012528-RA tetraspanin, putative                                    45   4e-005
AAEL013404-RA tetraspanin, putative                                    44   8e-005
AAEL005548-RA tetraspanin, putative                                    43   1e-004
AAEL012531-RA tetraspanin, putative                                    43   1e-004
AAEL013404-RB tetraspanin, putative                                    37   0.011
AAEL004147-RA tetraspanin, putative                                    35   0.032
AAEL013918-RA tetraspanin, putative                                    35   0.037


==> AAEL013872-RA hypothetical protein
          Length = 114

 Score = 96.3 bits (238), Expect = 1e-020,   Method: Compositional matrix adjust.
 Identities = 55/115 (47%), Positives = 77/115 (66%), Gaps = 21/115 (18%)

Query: 188 MNMVRVAVVAICSALIQSLGIFCVIQLTLPLRRPIIMLPNGDNQSIRVKRTREQLTPLSP 247
           M++V+VA+VAI SALIQSLGIFCVIQL + L+RP + LPNG++ S+R+KR RE + PL+ 
Sbjct: 1   MDIVKVAIVAISSALIQSLGIFCVIQLVMLLKRPKLTLPNGNSHSLRIKRPRE-MAPLAT 59

Query: 248 ATISR-------------------PSQHSGSSSSGSTKPPIPLKPVVPRVDPPVI 283
           +TI+                    P+ HS S+SS   KPPI  KP+VP+++ P+I
Sbjct: 60  STIASTSSGMTSHTMTVSSLGPTAPTAHS-SASSTMLKPPIAQKPIVPKIEHPII 113


==> AAEL013875-RA tetraspanin, putative
          Length = 227

 Score = 60.5 bits (145), Expect = 7e-010,   Method: Compositional matrix adjust.
 Identities = 43/167 (25%), Positives = 78/167 (46%), Gaps = 7/167 (4%)

Query: 1   MRLSARIKCFKYLVYTYVILISICGSAQLVIGAFLLWNHRQYSQIV-KNQFWEPYAVLIG 59
           M L+  +   KY+++ + +L S+CG A +VIG   L        I  ++    P  + I 
Sbjct: 1   MALNCGLSTIKYVLFVFNLLCSLCGIALVVIGGVSLAKIADLQDISDEHSIVAPSILFIV 60

Query: 60  LGIISQLLCYFGWTSTSRKHRCYLGTFCAFQVLLIVILFLVSGWSVAAKVHLIV-PAELA 118
           LG +  ++ +FG     R+  C   T+  F ++LI+   +     VAA V + V  A+ A
Sbjct: 61  LGSVVFVIAFFGCCGAIRESYCMTSTYGFFLMVLIIAQIV-----VAALVFIYVGDAKAA 115

Query: 119 IEASHAEFVAHQAPPDPTHIWNRLQRDFHCCGSNSLHDYKNSFPRSC 165
            +   A     +  P    + + +Q +  CCG+ +  D+  + P+SC
Sbjct: 116 FKKGFARLFDERDRPQNAELIDTIQANLECCGNKNRFDWGINIPQSC 162


==> AAEL013875-RB tetraspanin, putative
          Length = 226

 Score = 60.5 bits (145), Expect = 7e-010,   Method: Compositional matrix adjust.
 Identities = 43/167 (25%), Positives = 78/167 (46%), Gaps = 7/167 (4%)

Query: 1   MRLSARIKCFKYLVYTYVILISICGSAQLVIGAFLLWNHRQYSQIV-KNQFWEPYAVLIG 59
           M L+  +   KY+++ + +L S+CG A +VIG   L        I  ++    P  + I 
Sbjct: 1   MALNCGLSTIKYVLFVFNLLCSLCGIALVVIGGVSLAKIADLQDISDEHSIVAPSILFIV 60

Query: 60  LGIISQLLCYFGWTSTSRKHRCYLGTFCAFQVLLIVILFLVSGWSVAAKVHLIV-PAELA 118
           LG +  ++ +FG     R+  C   T+  F ++LI+   +     VAA V + V  A+ A
Sbjct: 61  LGSVVFVIAFFGCCGAIRESYCMTSTYGFFLMVLIIAQIV-----VAALVFIYVGDAKAA 115

Query: 119 IEASHAEFVAHQAPPDPTHIWNRLQRDFHCCGSNSLHDYKNSFPRSC 165
            +   A     +  P    + + +Q +  CCG+ +  D+  + P+SC
Sbjct: 116 FKKGFARLFDERDRPQNAELIDTIQANLECCGNKNRFDWGINIPQSC 162


==> AAEL005137-RA tetraspanin, putative
          Length = 235

 Score = 55.5 bits (132), Expect = 2e-008,   Method: Compositional matrix adjust.
 Identities = 49/227 (21%), Positives = 92/227 (40%), Gaps = 22/227 (9%)

Query: 1   MRLSARI----KCFKYLVYTYVILISICGSAQLVIGAFLLWNHRQYSQIV-KNQFWEPYA 55
           M L  R+    +C KY ++    +I I G+    +G + + +    ++++  N F     
Sbjct: 1   MGLGGRMDCCGQCVKYSMFVSNFIIFIGGAIVFGLGVWTVVDKNFINELLGTNLFSGAVY 60

Query: 56  VLIGLGIISQLLCYFGWTSTSRKHRCYLGTFCAFQVLLIVILFL--VSGWSVAAKVHLIV 113
           VLI    +  LL +FG    +++++C L T+     L+ V + +  + G+    KV   +
Sbjct: 61  VLIATSALVCLLSFFGCIGAAKEYKCMLLTYFILIFLIFVTMLIGGILGYVFREKVSQTM 120

Query: 114 PAELAIEASHAEFVAHQAPPDPTHIWNRLQRDFHCCGSNSLHDYKNSFPRSC-------Y 166
             E+    S   F         T  W+  Q    CCG    +D++ S P+SC       Y
Sbjct: 121 QQEMH---SSMTFYGAYGKRSITQAWDMTQERLKCCGVKHYNDWRGSIPQSCCQKTFTDY 177

Query: 167 DPVN-----RELHSAGCMHVYVRSMEMNMVRVAVVAICSALIQSLGI 208
            P         ++  GC+ +    +  N   +    I  A++   G+
Sbjct: 178 KPCQDHPTPENIYIQGCLDITSNLIRDNAAFIGASGIIVAILLIFGM 224


==> AAEL006282-RA tetraspanin, putative
          Length = 249

 Score = 54.3 bits (129), Expect = 5e-008,   Method: Compositional matrix adjust.
 Identities = 51/230 (22%), Positives = 96/230 (41%), Gaps = 25/230 (10%)

Query: 11  KYLVYTYVILISICGSAQLVIGAFLLWNHRQYSQIVKNQFWEPYAVLIGLGIISQLLCYF 70
           KYL++ + ++ ++ G   L+ G  +L +   Y   V+++   P  VLI +G    L+   
Sbjct: 22  KYLLFVFNLIFAVSGLVLLIAGIIVLLDVNDYQHFVEDKLMAPPVVLIVVGTFVFLVASL 81

Query: 71  GWTSTSRKHRCYLGTFCAFQVLLIVILFLVSGWSVAAKVHLIVPAELAIEASHAEFVAHQ 130
           G     ++    L  F  F +++++I   V+  +VA K  L    + A+++   + ++ +
Sbjct: 82  GCYGAIKESPKLLNAFAVFLLIVLLIEVAVAIAAVAFKSDL----QNALQSQLEKSISRR 137

Query: 131 APPDPTHIWNRLQRDFHCCG----SNSLHDYKNSFPRSC-----YDPVNRELHSA----- 176
              D T  WN + +   CCG     N   +   + P SC      DP   +  +A     
Sbjct: 138 NKADMTA-WNSVHKKMMCCGIEGPKNWYDNNNKTMPASCCKPDLIDPDTNDCKNAPPLFM 196

Query: 177 ------GCMHVYVRSMEMNMVRVAVVAICSALIQSLGIFCVIQLTLPLRR 220
                 GC+       + N V +  V    A  Q LG+     L+  ++R
Sbjct: 197 DRYYQDGCLMKLKEHFDKNAVVLIAVGFVIAAFQLLGVIFACWLSAAIKR 246


==> AAEL012532-RB tetraspanin 29fb
          Length = 291

 Score = 53.5 bits (127), Expect = 8e-008,   Method: Compositional matrix adjust.
 Identities = 57/285 (20%), Positives = 110/285 (38%), Gaps = 33/285 (11%)

Query: 3   LSARIKCFKYLVYTYVILISICGSAQLVIGAFLLWNHRQYSQIVKNQFWEPYAVLIGLGI 62
           L+  ++C KY+++    +  +     + +G+ +      +   + + F+ P  +++ +GI
Sbjct: 8   LNMGMRCVKYMIFVINFMFLLTAILIVTVGSAIGTIFGDFEYFIDSHFFSPAHLMVAIGI 67

Query: 63  ISQLLCYFGWTSTSRKHRCYLGTFCAFQVLLIVILFLVSGWSVAAKVHLIVPAELAIEAS 122
           I   +  FG     ++    +     + VLL ++  L    +++A        E+     
Sbjct: 68  IMIFVSIFGCFGAIKESTAMINI---YGVLLAIVFILEVAAAISAFALQGQVKEMVRRTL 124

Query: 123 HAEFVAHQAPPDPTHIWNRLQRDFHCCGSNSLHDY-------------KNSF--PRSCYD 167
           +    ++    +     + +QR   CCG +S  D+              NSF  P SC  
Sbjct: 125 NESMASYNDNANVQQSVDFMQRVLECCGVDSYEDWTFFFKNSPNATEGTNSFVVPESCCP 184

Query: 168 PVNREL----HSAGCMHVYVRSMEMNMVRVAVVAICSALIQSLGIFCVIQLTLPLRRPII 223
           P   +     +  GCM      +  +   +A  AI  + +Q LG  C   L   +RR   
Sbjct: 185 PSTLKESCIPYEYGCMDRLQWVVAQSAALIATGAITVSFVQILGSVCAFMLARTIRR--- 241

Query: 224 MLPNGDNQSIRVKRTREQLTPLSPATISRPSQHSGSSSSGSTKPP 268
                  +S+R  R R QL   S   +++P   S +    S K P
Sbjct: 242 ------TKSLRAAR-RWQLQQ-SLGIMTKPHDPSYTQMEKSEKNP 278


==> AAEL012532-RA tetraspanin 29fb
          Length = 291

 Score = 53.5 bits (127), Expect = 8e-008,   Method: Compositional matrix adjust.
 Identities = 57/285 (20%), Positives = 110/285 (38%), Gaps = 33/285 (11%)

Query: 3   LSARIKCFKYLVYTYVILISICGSAQLVIGAFLLWNHRQYSQIVKNQFWEPYAVLIGLGI 62
           L+  ++C KY+++    +  +     + +G+ +      +   + + F+ P  +++ +GI
Sbjct: 8   LNMGMRCVKYMIFVINFMFLLTAILIVTVGSAIGTIFGDFEYFIDSHFFSPAHLMVAIGI 67

Query: 63  ISQLLCYFGWTSTSRKHRCYLGTFCAFQVLLIVILFLVSGWSVAAKVHLIVPAELAIEAS 122
           I   +  FG     ++    +     + VLL ++  L    +++A        E+     
Sbjct: 68  IMIFVSIFGCFGAIKESTAMINI---YGVLLAIVFILEVAAAISAFALQGQVKEMVRRTL 124

Query: 123 HAEFVAHQAPPDPTHIWNRLQRDFHCCGSNSLHDY-------------KNSF--PRSCYD 167
           +    ++    +     + +QR   CCG +S  D+              NSF  P SC  
Sbjct: 125 NESMASYNDNANVQQSVDFMQRVLECCGVDSYEDWTFFFKNSPNATEGTNSFVVPESCCP 184

Query: 168 PVNREL----HSAGCMHVYVRSMEMNMVRVAVVAICSALIQSLGIFCVIQLTLPLRRPII 223
           P   +     +  GCM      +  +   +A  AI  + +Q LG  C   L   +RR   
Sbjct: 185 PSTLKESCIPYEYGCMDRLQWVVAQSAALIATGAITVSFVQILGSVCAFMLARTIRR--- 241

Query: 224 MLPNGDNQSIRVKRTREQLTPLSPATISRPSQHSGSSSSGSTKPP 268
                  +S+R  R R QL   S   +++P   S +    S K P
Sbjct: 242 ------TKSLRAAR-RWQLQQ-SLGIMTKPHDPSYTQMEKSEKNP 278


==> AAEL012532-RC tetraspanin 29fb
          Length = 291

 Score = 53.5 bits (127), Expect = 8e-008,   Method: Compositional matrix adjust.
 Identities = 57/285 (20%), Positives = 110/285 (38%), Gaps = 33/285 (11%)

Query: 3   LSARIKCFKYLVYTYVILISICGSAQLVIGAFLLWNHRQYSQIVKNQFWEPYAVLIGLGI 62
           L+  ++C KY+++    +  +     + +G+ +      +   + + F+ P  +++ +GI
Sbjct: 8   LNMGMRCVKYMIFVINFMFLLTAILIVTVGSAIGTIFGDFEYFIDSHFFSPAHLMVAIGI 67

Query: 63  ISQLLCYFGWTSTSRKHRCYLGTFCAFQVLLIVILFLVSGWSVAAKVHLIVPAELAIEAS 122
           I   +  FG     ++    +     + VLL ++  L    +++A        E+     
Sbjct: 68  IMIFVSIFGCFGAIKESTAMINI---YGVLLAIVFILEVAAAISAFALQGQVKEMVRRTL 124

Query: 123 HAEFVAHQAPPDPTHIWNRLQRDFHCCGSNSLHDY-------------KNSF--PRSCYD 167
           +    ++    +     + +QR   CCG +S  D+              NSF  P SC  
Sbjct: 125 NESMASYNDNANVQQSVDFMQRVLECCGVDSYEDWTFFFKNSPNATEGTNSFVVPESCCP 184

Query: 168 PVNREL----HSAGCMHVYVRSMEMNMVRVAVVAICSALIQSLGIFCVIQLTLPLRRPII 223
           P   +     +  GCM      +  +   +A  AI  + +Q LG  C   L   +RR   
Sbjct: 185 PSTLKESCIPYEYGCMDRLQWVVAQSAALIATGAITVSFVQILGSVCAFMLARTIRR--- 241

Query: 224 MLPNGDNQSIRVKRTREQLTPLSPATISRPSQHSGSSSSGSTKPP 268
                  +S+R  R R QL   S   +++P   S +    S K P
Sbjct: 242 ------TKSLRAAR-RWQLQQ-SLGIMTKPHDPSYTQMEKSEKNP 278


==> AAEL005536-RB tetraspanin 29fb
          Length = 291

 Score = 53.5 bits (127), Expect = 8e-008,   Method: Compositional matrix adjust.
 Identities = 57/285 (20%), Positives = 110/285 (38%), Gaps = 33/285 (11%)

Query: 3   LSARIKCFKYLVYTYVILISICGSAQLVIGAFLLWNHRQYSQIVKNQFWEPYAVLIGLGI 62
           L+  ++C KY+++    +  +     + +G+ +      +   + + F+ P  +++ +GI
Sbjct: 8   LNMGMRCVKYMIFVINFMFLLTAILIVTVGSAIGTIFGDFEYFIDSHFFSPAHLMVAIGI 67

Query: 63  ISQLLCYFGWTSTSRKHRCYLGTFCAFQVLLIVILFLVSGWSVAAKVHLIVPAELAIEAS 122
           I   +  FG     ++    +     + VLL ++  L    +++A        E+     
Sbjct: 68  IMIFVSIFGCFGAIKESTAMINI---YGVLLAIVFILEVAAAISAFALQGQVKEMVRRTL 124

Query: 123 HAEFVAHQAPPDPTHIWNRLQRDFHCCGSNSLHDY-------------KNSF--PRSCYD 167
           +    ++    +     + +QR   CCG +S  D+              NSF  P SC  
Sbjct: 125 NESMASYNDNANVQQSVDFMQRVLECCGVDSYEDWTFFFKNSPNATEGTNSFVVPESCCP 184

Query: 168 PVNREL----HSAGCMHVYVRSMEMNMVRVAVVAICSALIQSLGIFCVIQLTLPLRRPII 223
           P   +     +  GCM      +  +   +A  AI  + +Q LG  C   L   +RR   
Sbjct: 185 PSTLKESCIPYEYGCMDRLQWVVAQSAALIATGAITVSFVQILGSVCAFMLARTIRR--- 241

Query: 224 MLPNGDNQSIRVKRTREQLTPLSPATISRPSQHSGSSSSGSTKPP 268
                  +S+R  R R QL   S   +++P   S +    S K P
Sbjct: 242 ------TKSLRAAR-RWQLQQ-SLGIMTKPHDPSYTQMEKSEKNP 278


==> AAEL005536-RA tetraspanin 29fb
          Length = 291

 Score = 53.5 bits (127), Expect = 8e-008,   Method: Compositional matrix adjust.
 Identities = 57/285 (20%), Positives = 110/285 (38%), Gaps = 33/285 (11%)

Query: 3   LSARIKCFKYLVYTYVILISICGSAQLVIGAFLLWNHRQYSQIVKNQFWEPYAVLIGLGI 62
           L+  ++C KY+++    +  +     + +G+ +      +   + + F+ P  +++ +GI
Sbjct: 8   LNMGMRCVKYMIFVINFMFLLTAILIVTVGSAIGTIFGDFEYFIDSHFFSPAHLMVAIGI 67

Query: 63  ISQLLCYFGWTSTSRKHRCYLGTFCAFQVLLIVILFLVSGWSVAAKVHLIVPAELAIEAS 122
           I   +  FG     ++    +     + VLL ++  L    +++A        E+     
Sbjct: 68  IMIFVSIFGCFGAIKESTAMINI---YGVLLAIVFILEVAAAISAFALQGQVKEMVRRTL 124

Query: 123 HAEFVAHQAPPDPTHIWNRLQRDFHCCGSNSLHDY-------------KNSF--PRSCYD 167
           +    ++    +     + +QR   CCG +S  D+              NSF  P SC  
Sbjct: 125 NESMASYNDNANVQQSVDFMQRVLECCGVDSYEDWTFFFKNSPNATEGTNSFVVPESCCP 184

Query: 168 PVNREL----HSAGCMHVYVRSMEMNMVRVAVVAICSALIQSLGIFCVIQLTLPLRRPII 223
           P   +     +  GCM      +  +   +A  AI  + +Q LG  C   L   +RR   
Sbjct: 185 PSTLKESCIPYEYGCMDRLQWVVAQSAALIATGAITVSFVQILGSVCAFMLARTIRR--- 241

Query: 224 MLPNGDNQSIRVKRTREQLTPLSPATISRPSQHSGSSSSGSTKPP 268
                  +S+R  R R QL   S   +++P   S +    S K P
Sbjct: 242 ------TKSLRAAR-RWQLQQ-SLGIMTKPHDPSYTQMEKSEKNP 278
