# Supplementary material for: The salivary gland transcriptome of the neotropical malaria vector Anopheles darlingi reveals accelerated evolution of genes relevant to hematophagy
Source: BMC Genomics. 2009 Jan 29;10:57. doi: 10.1186/1471-2164-10-57 (PMC2644710; doi:10.1186/1471-2164-10-57)
Supplement: Additional file 2 — Annotated sialotranscriptome of An. darlingi female mosquitoes. Hyperlinked Excel spreadsheet with deducted protein sequences. See description above. [file 1471-2164-10-57-S2.zip › links/AEGY-PEP/AD-41-AEGY-PEP.txt]

>AD-41

AAEL003056-RA brain chitinase and chia                                 26   3.2  
AAEL006199-RA neurexin                                                 22      55
AAEL014733-RA nuclear pore complex protein nup214                      22      56
AAEL014491-RB sin3b                                                    22      72
AAEL014491-RA sin3b                                                    22      73
AAEL014711-RA sin3b                                                    22      77


==> AAEL003056-RA brain chitinase and chia
          Length = 501

 Score = 26.2 bits (56), Expect = 3.2,   Method: Composition-based stats.
 Identities = 10/25 (40%), Positives = 17/25 (68%)

Query: 43  FGTTTTTAATTTTSNASTANETTTT 67
           FG+T +T ATT+   ++T N++  T
Sbjct: 392 FGSTASTVATTSMQPSTTTNDSAPT 416


==> AAEL006199-RA neurexin
          Length = 1558

 Score = 21.9 bits (45), Expect =    55,   Method: Composition-based stats.
 Identities = 12/42 (28%), Positives = 18/42 (42%)

Query: 49   TAATTTTSNASTANETTTTSNATTTGATSTNTSSSSNTTTTE 90
            +   T    ASTA  + T++  T T       +  S T TT+
Sbjct: 1162 SGEVTEVFTASTAKSSETSAEVTYTTVDFDKKTDGSTTLTTQ 1203


 Score = 21.6 bits (44), Expect =    70,   Method: Composition-based stats.
 Identities = 13/47 (27%), Positives = 21/47 (44%)

Query: 46   TTTTAATTTTSNASTANETTTTSNATTTGATSTNTSSSSNTTTTEPS 92
            T    A+T  S+ ++A  T TT +       ST  ++   + T  PS
Sbjct: 1166 TEVFTASTAKSSETSAEVTYTTVDFDKKTDGSTTLTTQGRSETYAPS 1212


==> AAEL014733-RA nuclear pore complex protein nup214
          Length = 1798

 Score = 21.9 bits (45), Expect =    56,   Method: Compositional matrix adjust.
 Identities = 12/37 (32%), Positives = 17/37 (45%)

Query: 43   FGTTTTTAATTTTSNASTANETTTTSNATTTGATSTN 79
            FG T+       T+N ST N     S+  +TG   T+
Sbjct: 1601 FGGTSAFGGVGATANTSTGNIFGGASSGASTGGFGTS 1637


==> AAEL014491-RB sin3b
          Length = 1621

 Score = 21.6 bits (44), Expect =    72,   Method: Compositional matrix adjust.
 Identities = 17/46 (36%), Positives = 21/46 (45%), Gaps = 4/46 (8%)

Query: 46  TTTTAATTTTSNASTANETTTTSNATTTGATSTNTSSSSNTTTTEP 91
           T  TA    T   ST +  TT    +TTG T+ N    SN T+  P
Sbjct: 208 TGNTAVNLVTYGHSTGSVHTTLQPVSTTGPTTQN----SNVTSIPP 249


==> AAEL014491-RA sin3b
          Length = 1398

 Score = 21.6 bits (44), Expect =    73,   Method: Compositional matrix adjust.
 Identities = 17/46 (36%), Positives = 21/46 (45%), Gaps = 4/46 (8%)

Query: 46  TTTTAATTTTSNASTANETTTTSNATTTGATSTNTSSSSNTTTTEP 91
           T  TA    T   ST +  TT    +TTG T+ N    SN T+  P
Sbjct: 208 TGNTAVNLVTYGHSTGSVHTTLQPVSTTGPTTQN----SNVTSIPP 249


==> AAEL014711-RA sin3b
          Length = 1493

 Score = 21.6 bits (44), Expect =    77,   Method: Compositional matrix adjust.
 Identities = 17/46 (36%), Positives = 21/46 (45%), Gaps = 4/46 (8%)

Query: 46  TTTTAATTTTSNASTANETTTTSNATTTGATSTNTSSSSNTTTTEP 91
           T  TA    T   ST +  TT    +TTG T+ N    SN T+  P
Sbjct: 308 TGNTAVNLVTYGHSTGSVHTTLQPVSTTGPTTQN----SNVTSIPP 349
