# Supplementary material for: The salivary gland transcriptome of the neotropical malaria vector Anopheles darlingi reveals accelerated evolution of genes relevant to hematophagy
Source: BMC Genomics. 2009 Jan 29;10:57. doi: 10.1186/1471-2164-10-57 (PMC2644710; doi:10.1186/1471-2164-10-57)
Supplement: Additional file 2 — Annotated sialotranscriptome of An. darlingi female mosquitoes. Hyperlinked Excel spreadsheet with deducted protein sequences. See description above. [file 1471-2164-10-57-S2.zip › links/AEGY-PEP/AD-42-AEGY-PEP.txt]

>AD-42

AAEL003056-RA brain chitinase and chia                                 27   1.3  
AAEL006199-RA neurexin                                                 23      27
AAEL012779-RA protease m1 zinc metalloprotease                         21      95


==> AAEL003056-RA brain chitinase and chia
          Length = 501

 Score = 27.3 bits (59), Expect = 1.3,   Method: Composition-based stats.
 Identities = 11/25 (44%), Positives = 17/25 (68%)

Query: 43  FGTTTTTAATTTTSNATTANETTTT 67
           FG+T +T ATT+   +TT N++  T
Sbjct: 392 FGSTASTVATTSMQPSTTTNDSAPT 416


==> AAEL006199-RA neurexin
          Length = 1558

 Score = 23.1 bits (48), Expect =    27,   Method: Composition-based stats.
 Identities = 14/47 (29%), Positives = 21/47 (44%)

Query: 46   TTTTAATTTTSNATTANETTTTSNATTTGATSTNTSSSSNTTTTEPS 92
            T    A+T  S+ T+A  T TT +       ST  ++   + T  PS
Sbjct: 1166 TEVFTASTAKSSETSAEVTYTTVDFDKKTDGSTTLTTQGRSETYAPS 1212


==> AAEL012779-RA protease m1 zinc metalloprotease
          Length = 825

 Score = 21.2 bits (43), Expect =    95,   Method: Compositional matrix adjust.
 Identities = 11/27 (40%), Positives = 16/27 (59%)

Query: 65  TTTSNATTTGATSTNTSSSSNTTTTEP 91
           TT    T+T   ST +S + ++TT EP
Sbjct: 767 TTEEQTTSTAMPSTGSSVAYDSTTAEP 793
