# Supplementary material for: The salivary gland transcriptome of the neotropical malaria vector Anopheles darlingi reveals accelerated evolution of genes relevant to hematophagy
Source: BMC Genomics. 2009 Jan 29;10:57. doi: 10.1186/1471-2164-10-57 (PMC2644710; doi:10.1186/1471-2164-10-57)
Supplement: Additional file 2 — Annotated sialotranscriptome of An. darlingi female mosquitoes. Hyperlinked Excel spreadsheet with deducted protein sequences. See description above. [file 1471-2164-10-57-S2.zip › links/AEGY-PEP/AD-43-AEGY-PEP.txt]

>AD-43

AAEL012779-RA protease m1 zinc metalloprotease                         24      12
AAEL010267-RA serine protease                                          23      25
AAEL001236-RA conserved hypothetical protein                           22      75


==> AAEL012779-RA protease m1 zinc metalloprotease
          Length = 825

 Score = 24.3 bits (51), Expect =    12,   Method: Compositional matrix adjust.
 Identities = 12/27 (44%), Positives = 18/27 (66%)

Query: 67  TTTTTTTTTEAPATNASSSSNTTTTEP 93
           TT   TT+T  P+T +S + ++TT EP
Sbjct: 767 TTEEQTTSTAMPSTGSSVAYDSTTAEP 793


==> AAEL010267-RA serine protease
          Length = 1309

 Score = 23.1 bits (48), Expect =    25,   Method: Compositional matrix adjust.
 Identities = 13/28 (46%), Positives = 18/28 (64%)

Query: 67  TTTTTTTTTEAPATNASSSSNTTTTEPS 94
           TT++     E PAT AS  S++TT +PS
Sbjct: 961 TTSSKPQADEKPATTASKPSSSTTKKPS 988


==> AAEL001236-RA conserved hypothetical protein
          Length = 318

 Score = 21.6 bits (44), Expect =    75,   Method: Compositional matrix adjust.
 Identities = 13/44 (29%), Positives = 21/44 (47%), Gaps = 4/44 (9%)

Query: 44  GTTTTTAATTTTSNATTANETTTTTTTTTTTTEAPATNASSSSN 87
           G+      T   SNAT      T  +  +++ + PA  +SS+SN
Sbjct: 132 GSAAVNLTTVAKSNATL----PTPASNASSSVDLPAVGSSSASN 171
