# Supplementary material for: The salivary gland transcriptome of the neotropical malaria vector Anopheles darlingi reveals accelerated evolution of genes relevant to hematophagy
Source: BMC Genomics. 2009 Jan 29;10:57. doi: 10.1186/1471-2164-10-57 (PMC2644710; doi:10.1186/1471-2164-10-57)
Supplement: Additional file 2 — Annotated sialotranscriptome of An. darlingi female mosquitoes. Hyperlinked Excel spreadsheet with deducted protein sequences. See description above. [file 1471-2164-10-57-S2.zip › links/AEGY-PEP/AD-430-AEGY-PEP.txt]

>AD-430

AAEL000793-RA venom allergen                                          196   5e-051
AAEL006524-RA venom allergen                                          192   8e-050
AAEL002476-RA venom allergen                                          186   7e-048
AAEL009239-RA venom allergen                                          182   1e-046
AAEL002693-RA venom allergen                                          179   7e-046
AAEL002682-RA venom allergen                                          176   8e-045
AAEL013406-RA venom allergen                                          165   2e-041
AAEL011802-RA allergen, putative                                      162   1e-040
AAEL005531-RA venom allergen                                          160   3e-040
AAEL010269-RA venom allergen                                          159   1e-039
AAEL011795-RA allergen, putative                                      158   2e-039
AAEL011798-RA allergen, putative                                      157   5e-039
AAEL011797-RA venom allergen                                          155   1e-038
AAEL006297-RA venom allergen                                          154   3e-038
AAEL004407-RA allergen, putative                                      152   1e-037
AAEL003053-RC allergen, putative                                      140   4e-034
AAEL003057-RB allergen, putative                                      137   4e-033
AAEL003053-RB allergen, putative                                      127   4e-030
AAEL004199-RA allergen, putative                                      126   8e-030
AAEL003053-RF allergen, putative                                      125   2e-029
AAEL004407-RB allergen, putative                                      121   3e-028
AAEL003053-RD allergen, putative                                      104   4e-023
AAEL009695-RA conserved hypothetical protein                          103   5e-023
AAEL003057-RA allergen, putative                                       96   2e-020
AAEL003053-RA allergen, putative                                       79   2e-015


==> AAEL000793-RA venom allergen
          Length = 255

 Score =  196 bits (499), Expect = 5e-051,   Method: Compositional matrix adjust.
 Identities = 98/248 (39%), Positives = 141/248 (56%), Gaps = 4/248 (1%)

Query: 2   LVTIVLFCGLIAGLSGQEYCNPSYCGLTKNVGCNPPPLTGAPYCAVVKGRVIEVNATIQE 61
           ++   +   ++ G     YC+ S C    +V CN P   G+  C   + + ++++A ++ 
Sbjct: 5   VIVKFITAAILIGSCYANYCDQSLCRRGPHVACNAPTQFGSA-CGQ-EPKFVKMDARMKN 62

Query: 62  LILSEHNRLRNQLAIGNLTGYASAARMPTLAWDNILAAQAGHNARTCTFAHDTCRNTAKY 121
           L+L +HN LR ++A G   G+  AARMPTL WD+ LA  A  NAR C FAHD CRNT ++
Sbjct: 63  LLLKKHNELRAEIACGK-HGFPQAARMPTLVWDDELAHIASFNARKCIFAHDKCRNTREF 121

Query: 122 VTQGQNIASQSFYGTTKSVDTLVREMVAAWWNENQDATQVQVDKYPRGWTGNAIGHFTQM 181
              GQN+A  +F G               W+NE++D  +  VD YP   +G  IGHFTQM
Sbjct: 122 KFAGQNLAITAFAGYNFQAADRAENFTQEWFNEHKDCPKSYVDSYPMSHSGPQIGHFTQM 181

Query: 182 VSDRTSTIGCAMQYWVEQEIWDTYYLVCNYGLTNIVERAVYKKGTTASSCNTGTNPTYPG 241
           V+DR   +GC+M ++    +   YYLVCNY +TN++E  +Y +G+  S C TG NP Y G
Sbjct: 182 VNDRAWKMGCSMVHYKNGRVI-KYYLVCNYSMTNMIEEPIYTRGSAGSKCQTGQNPQYRG 240

Query: 242 LCSTNESV 249
           LCS  E V
Sbjct: 241 LCSPREKV 248


==> AAEL006524-RA venom allergen
          Length = 267

 Score =  192 bits (489), Expect = 8e-050,   Method: Compositional matrix adjust.
 Identities = 110/258 (42%), Positives = 149/258 (57%), Gaps = 12/258 (4%)

Query: 2   LVTIVLF--CGLIAGLSGQ--EYCNPSYCG-LTKNVGCNPPPLTGAPYCAVVKGRVIEVN 56
           + TI+ F    L+A  SGQ   YC+ S C   T ++ CN         C      V  +N
Sbjct: 1   MKTIISFTLVALVAVCSGQTANYCDSSLCPPKTTHIACNGLKTIDTQVCGAGAFEV-AMN 59

Query: 57  ATIQELILSEHNRLRNQLAIGNLTGYASA-----ARMPTLAWDNILAAQAGHNARTCTFA 111
           +T QELIL  HN+LR+++A G     A+A     +RM TL WD  LA+ A  NAR C + 
Sbjct: 60  STNQELILHVHNQLRSKVATGQQANRAAAKFNQASRMGTLQWDAELASIAAANARRCVYG 119

Query: 112 HDTCRNTAKYVTQGQNIASQSFYGTTKSVDTLVREMVAAWWNENQDATQVQVDKYPRGWT 171
           HD CRNTA Y   GQNIA + +YG T + + L+   +  W+NE ++AT   +  YP+ +T
Sbjct: 120 HDQCRNTAVYKMAGQNIAIKMYYGKTFTDNQLITGFINDWYNEAENATIAILAGYPKSYT 179

Query: 172 GNAIGHFTQMVSDRTSTIGCAMQYWVEQEIWDTYYLVCNYGLTNIVERAVYKKGTTASSC 231
           G AIGHFTQ+VSDRT+ +GCAM  ++       Y+ VCNYG TN+ E  VY  GT  S C
Sbjct: 180 GPAIGHFTQIVSDRTTKVGCAMVSFIRSPFTQKYF-VCNYGFTNLQESPVYVSGTACSKC 238

Query: 232 NTGTNPTYPGLCSTNESV 249
            +G N  YPGLC+  E++
Sbjct: 239 TSGCNSKYPGLCNVAENI 256


==> AAEL002476-RA venom allergen
          Length = 276

 Score =  186 bits (472), Expect = 7e-048,   Method: Compositional matrix adjust.
 Identities = 109/252 (43%), Positives = 147/252 (58%), Gaps = 13/252 (5%)

Query: 7   LFCGLIAGLSGQE---YCNPSYCGLTK-NVGCNPPPLTGAPYCAVVKGRVIEVNATIQEL 62
           +F  L+A  S QE   YC PS+C   K ++ CN     G P C   +   + +N T   L
Sbjct: 21  IFLSLVAH-SCQESINYCEPSFCPFQKPHIACNVSATFG-PKCGP-EAYFVTMNTTNVAL 77

Query: 63  ILSEHNRLRNQLAIG--NLTG---YASAARMPTLAWDNILAAQAGHNARTCTFAHDTCRN 117
           I++ HN  R+ +A G  N T    + +A+RMPTL WD+ LA  A  NAR C F HD CRN
Sbjct: 78  IVNMHNLYRSVIARGKQNYTKRDYFPTASRMPTLQWDDELAFIAEANARHCVFEHDKCRN 137

Query: 118 TAKYVTQGQNIASQSFYGTTKSVDTLVREMVAAWWNENQDATQVQVDKYPRGWTGNAIGH 177
           T +    GQN+A  S+YG  ++   L+ +M+ +W+ E   A    +  YPR + G AIGH
Sbjct: 138 TDQLKLVGQNLAWISYYGMVQTDAQLISQMINSWYGEYVYANPEIIKNYPRNYKGPAIGH 197

Query: 178 FTQMVSDRTSTIGCAMQYWVEQEIWDTYYLVCNYGLTNIVERAVYKKGTTASSCNTGTNP 237
           FT MV+DR++ IGCAM  + E   W   YLVCNY +TNI+ + VYK G TAS C TG NP
Sbjct: 198 FTAMVADRSNRIGCAMVSFQESP-WIRKYLVCNYSITNIINQPVYKAGATASKCVTGQNP 256

Query: 238 TYPGLCSTNESV 249
            + GLCS+ E +
Sbjct: 257 DFAGLCSSEEVI 268


==> AAEL009239-RA venom allergen
          Length = 258

 Score =  182 bits (462), Expect = 1e-046,   Method: Compositional matrix adjust.
 Identities = 102/248 (41%), Positives = 142/248 (57%), Gaps = 9/248 (3%)

Query: 12  IAGLSGQ-EYCNPSYCGLTK--NVGCNPPPLTGAPYCAVVKGRVIEVNATIQELILSEHN 68
           I+  SGQ +YC+P+ C   +  +V CN P   G P C   + + + ++  ++ +IL +HN
Sbjct: 14  ISECSGQSDYCDPALCTRARGAHVACNAPEEFG-PACGK-EPKYVPMDTKLKTIILDKHN 71

Query: 69  RLRNQLAIGNLTGYASAARMPTLAWDNILAAQAGHNARTCTFAHDTCRNTAKYVTQGQNI 128
            LR ++A G + G+  AARMPTL W++ LA  +  NAR CT  HD CRNT ++   GQN+
Sbjct: 72  ELRAEIARG-MHGFPQAARMPTLVWNDELAKISTFNARNCTLDHDKCRNTKEFPFSGQNL 130

Query: 129 ASQSFYGTTKSVDTLVREMVAAWWNENQDATQVQVDKYPRGWTGNAIGHFTQMVSDRTST 188
           A   + G     +  V   +  W+NE++D  +  +DKY     G  IGHFTQMV+DR S 
Sbjct: 131 AIIWYRGYNYQPEDRVTYFIQQWFNEHKDCPKSYIDKYLGKHQGPQIGHFTQMVNDRVSK 190

Query: 189 IGCAM-QYWVEQEIWDT--YYLVCNYGLTNIVERAVYKKGTTASSCNTGTNPTYPGLCST 245
           +GC++  Y   Q+   T  YY VCNY +TNIV   VY KG TAS C TG N  +  LCS 
Sbjct: 191 VGCSLVHYPTNQDNKATLNYYFVCNYSMTNIVGGHVYSKGKTASKCKTGPNLQFKDLCSA 250

Query: 246 NESVPPLP 253
            E V   P
Sbjct: 251 KEEVESKP 258


==> AAEL002693-RA venom allergen
          Length = 259

 Score =  179 bits (455), Expect = 7e-046,   Method: Compositional matrix adjust.
 Identities = 101/240 (42%), Positives = 140/240 (58%), Gaps = 9/240 (3%)

Query: 20  YCNPSYCGL-TKNVGCNPPPLTGAPYCAVVKGRVIEVNATIQELILSEHNRLRNQLAIG- 77
           YC+PS C   T ++ CN   L+            + +N   Q+LI+  HN+LR+++A+G 
Sbjct: 23  YCDPSLCARGTPHIACNG--LSTLSRTCGAGSFEVALNRADQQLIVDLHNKLRSKVAMGQ 80

Query: 78  --NLTG--YASAARMPTLAWDNILAAQAGHNARTCTFAHDTCRNTAKYVTQGQNIASQSF 133
             N  G  +  A RM TL WD  LA  A  NAR C + HD CRNTA     GQNIA + +
Sbjct: 81  QKNSAGQRFQQACRMATLQWDPELAHIAATNARRCVYGHDRCRNTASMKFAGQNIAIKYY 140

Query: 134 YGTTKSVDTLVREMVAAWWNENQDATQVQVDKYPRGWTGNAIGHFTQMVSDRTSTIGCAM 193
           YG T + + L+   + +W++E +DAT  Q+ +YP  + G AIGHFTQ+VSDRTS IGC+M
Sbjct: 141 YGMTFTNEQLLTGFINSWFSEFKDATPQQIARYPANYRGPAIGHFTQIVSDRTSRIGCSM 200

Query: 194 QYWVEQEIWDTYYLVCNYGLTNIVERAVYKKGTTASSCNTGTNPTYPGLCSTNESVPPLP 253
             + +    +  + VCNYG+TNI+ + VY  G   S C TG N  +PGLC+T E V   P
Sbjct: 201 VSYNKNGFINKLF-VCNYGVTNIINQPVYVAGNVCSGCITGCNRVFPGLCNTAERVSNNP 259


==> AAEL002682-RA venom allergen
          Length = 260

 Score =  176 bits (446), Expect = 8e-045,   Method: Compositional matrix adjust.
 Identities = 97/236 (41%), Positives = 130/236 (55%), Gaps = 17/236 (7%)

Query: 20  YCNPSYCGLT-KNVGCN----PPPLTGAPYCAVVKGRVIEVNATIQELILSEHNRLRNQL 74
           YC+PS C     ++ CN    P P  G           I++++  Q LI + HN LRN++
Sbjct: 24  YCDPSLCPSNGPHIACNGLNSPSPSCG------TGAFEIKLDSQKQALITNLHNHLRNRV 77

Query: 75  AIGNLT-----GYASAARMPTLAWDNILAAQAGHNARTCTFAHDTCRNTAKYVTQGQNIA 129
           A+G+        Y  AARM TL WD  LA  A  NAR C + HD CRNT      GQN+A
Sbjct: 78  AMGHQNYTMNLFYPPAARMATLVWDRELAYIAATNARRCLYEHDRCRNTKTMRAVGQNVA 137

Query: 130 SQSFYGTTKSVDTLVREMVAAWWNENQDATQVQVDKYPRGWTGNAIGHFTQMVSDRTSTI 189
            +   G     + L+RE + +W++E  ++    +  YP  WTG+ I HFTQ+VSDR+S I
Sbjct: 138 IKVHNGENIPDEMLIREFIDSWFSEYANSNPSHIASYPSSWTGSTIRHFTQIVSDRSSRI 197

Query: 190 GCAMQYWVEQEIWDTYYLVCNYGLTNIVERAVYKKGTTASSCNTGTNPTYPGLCST 245
           GCAM  + +   W     VCNYGLTNI+++ VY  GTT S C  G NP +P LC T
Sbjct: 198 GCAMMSYGKPP-WARKLFVCNYGLTNIIKQPVYLAGTTGSQCRLGRNPEFPALCRT 252


==> AAEL013406-RA venom allergen
          Length = 194

 Score =  165 bits (417), Expect = 2e-041,   Method: Compositional matrix adjust.
 Identities = 90/197 (45%), Positives = 116/197 (58%), Gaps = 7/197 (3%)

Query: 52  VIEVNATIQELILSEHNRLRNQLAIGNLTGYASAARMPTLAWDNILAAQAGHNARTCTFA 111
           ++ + A ++  IL  HNR R+ LA G L GY  AA+MPTL WD  L   A  NAR+C + 
Sbjct: 1   MVIMTAELRAQILDYHNRQRSLLASGKLPGYLPAAKMPTLQWDLELQYLAEANARSCEYG 60

Query: 112 HDTCRNT--AKYVTQGQNIASQSFYGTTKSVDTLVREMVAAWWNENQDATQVQVDKYPRG 169
           HD CRNT  +KYV  GQNI    F+G   +    ++  + AW+NE   A    VD YP+ 
Sbjct: 61  HDKCRNTNWSKYV--GQNIGVLRFFGLKITKQESMKYFMDAWFNEYAYA-HPYVDSYPKH 117

Query: 170 WTGNAIGHFTQMVSDRTSTIGCAMQYW--VEQEIWDTYYLVCNYGLTNIVERAVYKKGTT 227
           + G  IGHFTQ+VSDRT  IGC M  +     ++W   Y VCNY  TNI+ +  Y KG  
Sbjct: 118 YNGPQIGHFTQIVSDRTIKIGCGMVTYNTYNGDLWTNDYFVCNYSFTNIIGQPAYTKGAA 177

Query: 228 ASSCNTGTNPTYPGLCS 244
           AS C TG + TYPGLC+
Sbjct: 178 ASQCTTGPSLTYPGLCN 194


==> AAEL011802-RA allergen, putative
          Length = 265

 Score =  162 bits (409), Expect = 1e-040,   Method: Compositional matrix adjust.
 Identities = 84/236 (35%), Positives = 123/236 (52%), Gaps = 5/236 (2%)

Query: 19  EYCNPSYC-GLTKNVGC-NPPPLTGAPYCAVVKGRVIEVNATIQELILSEHNRLRNQLAI 76
           +YC+P  C G  +N+GC N   L+ +        ++IE+   +++LIL  HN  R+ LA 
Sbjct: 25  DYCDPKICFGGMQNIGCRNNGKLSKS---CPKDAKIIEMTDELKKLILDTHNNYRSTLAT 81

Query: 77  GNLTGYASAARMPTLAWDNILAAQAGHNARTCTFAHDTCRNTAKYVTQGQNIASQSFYGT 136
           G +     AA MPTL WD+ LAA A  NA  C   HD C NT +Y+  GQN+   +    
Sbjct: 82  GGVKWLPKAAAMPTLTWDDDLAATAQMNANRCERGHDKCHNTQEYLNSGQNLNYIATSAD 141

Query: 137 TKSVDTLVREMVAAWWNENQDATQVQVDKYPRGWTGNAIGHFTQMVSDRTSTIGCAMQYW 196
           T  V   V +++++WW+E  D  +  V+          + HF  + SD+ + +GC +  W
Sbjct: 142 TIDVKDQVPKLISSWWDERHDVNKNMVNTMYDPGKSVMVFHFAVLGSDKVNKVGCGIAQW 201

Query: 197 VEQEIWDTYYLVCNYGLTNIVERAVYKKGTTASSCNTGTNPTYPGLCSTNESVPPL 252
             +  W   YLVCNY   + +   +Y KG   S C TG NP Y GLC+ +E VP L
Sbjct: 202 TNENAWLQMYLVCNYSFNDFIGIPIYVKGAPCSKCTTGCNPKYAGLCNEDEPVPQL 257


==> AAEL005531-RA venom allergen
          Length = 359

 Score =  160 bits (406), Expect = 3e-040,   Method: Compositional matrix adjust.
 Identities = 83/203 (40%), Positives = 124/203 (61%), Gaps = 6/203 (2%)

Query: 50  GR-VIEVNATIQELILSEHNRLRNQLAIGNLTGYASAARMPTLAWDNILAAQAGHNARTC 108
           GR + +++  I+  ++  HN  RN+LA G+++G+ SA RMPT+ WD+ LA  A  N ++C
Sbjct: 148 GRTLFKIDPQIRMFLIHLHNEARNRLANGSVSGFESALRMPTVEWDDELAELAELNVKSC 207

Query: 109 TFAHDTCRNTAKYVTQGQNIASQSFYGTTKSVDTLVREMVAAWWNENQDATQVQVDKYPR 168
            F HD CRNT  Y   GQN+A   +Y   + +  ++ ++   W+NE +DA Q  +D+Y  
Sbjct: 208 QFKHDECRNTDLYRQAGQNLA-LGYYPVPEDIFDILEKLTNLWFNEYKDANQQVMDEY-D 265

Query: 169 GWTGNAIGHFTQMVSDRTSTIGCAMQYWVEQEIWDTYYLV---CNYGLTNIVERAVYKKG 225
                 IGHFTQMVSDRT+ IGC +  + ++    T+ +V   CNY +T+I  + VY+KG
Sbjct: 266 NLPNATIGHFTQMVSDRTTKIGCGIVIYPKKVSGFTFKVVLYACNYSITSIFGQPVYRKG 325

Query: 226 TTASSCNTGTNPTYPGLCSTNES 248
             A+SC TG NP Y  LCS  E+
Sbjct: 326 PAAASCVTGANPYYESLCSVEEN 348


==> AAEL010269-RA venom allergen
          Length = 265

 Score =  159 bits (401), Expect = 1e-039,   Method: Compositional matrix adjust.
 Identities = 90/257 (35%), Positives = 140/257 (54%), Gaps = 9/257 (3%)

Query: 2   LVTIVLFCGLIAGLSGQ-EYCNPSYCGLTK-NVGCNPPPLTGAPYCAVVKGRVIEVNATI 59
           +V ++L   ++  L+ Q +YC+ S C   + +V C      G P+C   +  ++ ++  +
Sbjct: 8   IVPVLLILAVVQRLNAQRDYCDKSLCKNNQPHVACGKGDSYG-PFCPPNR-ELVPLSEEV 65

Query: 60  QELILSEHNRLRNQLAIGNLTGYASAARMPTLAWDNILAAQAGHNARTCTFAHDTCRNTA 119
           +  IL  HN+ R+ +A G++ GY+ A+RMPTL W++ L   A +N +TC + HD CRNT 
Sbjct: 66  KRYILDLHNQFRSTVARGDVVGYSPASRMPTLVWNDELQKLAEYNVKTCIYGHDYCRNTP 125

Query: 120 KYVTQGQNIASQSFYGTTKSVDTLVREMVAAWWNENQDATQVQVDKYPRGWTG--NAIGH 177
           +Y   GQNIA+ SFYG   +    + E++ +W+ E ++     ++ YP         IGH
Sbjct: 126 EYPLVGQNIAANSFYGMEVTPLDTMTELLYSWYGEYENGNMGFINSYPLLGQDPPKDIGH 185

Query: 178 FTQMVSDRTSTIGCAMQYWVEQE---IWDTYYLVCNYGLTNIVERAVYKKGTTASSCNTG 234
           FTQ++ DR  +IGCAM  + + E    W     VCNY  +      VY  G T S C TG
Sbjct: 186 FTQIMMDRAVSIGCAMIQYTQNEQGHDWVHQNYVCNYSNSIARGHPVYISGPTCSKCETG 245

Query: 235 TNPTYPGLCSTNESVPP 251
            +  YPGLC+  E V P
Sbjct: 246 CSQVYPGLCNIGEQVEP 262
