# Supplementary material for: The salivary gland transcriptome of the neotropical malaria vector Anopheles darlingi reveals accelerated evolution of genes relevant to hematophagy
Source: BMC Genomics. 2009 Jan 29;10:57. doi: 10.1186/1471-2164-10-57 (PMC2644710; doi:10.1186/1471-2164-10-57)
Supplement: Additional file 2 — Annotated sialotranscriptome of An. darlingi female mosquitoes. Hyperlinked Excel spreadsheet with deducted protein sequences. See description above. [file 1471-2164-10-57-S2.zip › links/AEGY-PEP/AD-45-AEGY-PEP.txt]

>AD-45

AAEL010267-RA serine protease                                          23      25
AAEL003056-RA brain chitinase and chia                                 23      34
AAEL006196-RA hemomucin                                                22      52
AAEL001236-RA conserved hypothetical protein                           22      54
AAEL012291-RA conserved hypothetical protein                           22      66


==> AAEL010267-RA serine protease
          Length = 1309

 Score = 23.1 bits (48), Expect =    25,   Method: Compositional matrix adjust.
 Identities = 13/28 (46%), Positives = 18/28 (64%)

Query: 68  TTTTTTTTTEAPATNASSSSNTTTTEPS 95
           TT++     E PAT AS  S++TT +PS
Sbjct: 961 TTSSKPQADEKPATTASKPSSSTTKKPS 988


==> AAEL003056-RA brain chitinase and chia
          Length = 501

 Score = 22.7 bits (47), Expect =    34,   Method: Compositional matrix adjust.
 Identities = 11/27 (40%), Positives = 18/27 (66%)

Query: 43  FGTTTTTAATTTTSNATTANETTTTTT 69
           FG+T +T ATT+   +TT N++  T +
Sbjct: 392 FGSTASTVATTSMQPSTTTNDSAPTWS 418


==> AAEL006196-RA hemomucin
          Length = 610

 Score = 21.9 bits (45), Expect =    52,   Method: Compositional matrix adjust.
 Identities = 13/43 (30%), Positives = 13/43 (30%)

Query: 50  AATTTTSNATTANETTTTTTTTTTTTTEAPATNASSSSNTTTT 92
           A    T     A E  T  T   T   EAPA         T T
Sbjct: 526 APKPATEKPAPATEKPTPVTEKPTPAKEAPAKMKDKKEKATPT 568


==> AAEL001236-RA conserved hypothetical protein
          Length = 318

 Score = 21.9 bits (45), Expect =    54,   Method: Compositional matrix adjust.
 Identities = 9/28 (32%), Positives = 17/28 (60%)

Query: 61  ANETTTTTTTTTTTTTEAPATNASSSSN 88
           +N T  T  +  +++ + PA  +SS+SN
Sbjct: 144 SNATLPTPASNASSSVDLPAVGSSSASN 171


==> AAEL012291-RA conserved hypothetical protein
          Length = 318

 Score = 21.6 bits (44), Expect =    66,   Method: Compositional matrix adjust.
 Identities = 9/30 (30%), Positives = 18/30 (60%)

Query: 61  ANETTTTTTTTTTTTTEAPATNASSSSNTT 90
           +N T  T  +  +++ + PA  ++S+SN T
Sbjct: 144 SNATLPTPASNASSSVDLPAVGSNSASNVT 173
