# Supplementary material for: The salivary gland transcriptome of the neotropical malaria vector Anopheles darlingi reveals accelerated evolution of genes relevant to hematophagy
Source: BMC Genomics. 2009 Jan 29;10:57. doi: 10.1186/1471-2164-10-57 (PMC2644710; doi:10.1186/1471-2164-10-57)
Supplement: Additional file 2 — Annotated sialotranscriptome of An. darlingi female mosquitoes. Hyperlinked Excel spreadsheet with deducted protein sequences. See description above. [file 1471-2164-10-57-S2.zip › links/AEGY-PEP/AD-457-AEGY-PEP.txt]

>AD-457

AAEL007039-RA peptidoglycan recognition protein sc2                   319   3e-088
AAEL007037-RA peptidoglycan recognition protein sc2                   319   3e-088
AAEL009474-RA peptidoglycan recognition protein-lc isoform            161   1e-040
AAEL010171-RA peptidoglycan recognition protein sb2                   142   6e-035
AAEL013112-RA peptidoglycan recognition protein-lc isoform            139   5e-034
AAEL014640-RA peptidoglycan recognition protein-lc isoform            132   1e-031
AAEL012380-RA peptidoglycan recognition protein la                     79   9e-016
AAEL014989-RA peptidoglycan recognition protein-1, putative            75   2e-014
AAEL011608-RB peptidoglycan recognition protein-1, putative            75   2e-014
AAEL011608-RA peptidoglycan recognition protein-1, putative            74   2e-014
AAEL015250-RA AmphiWnt7b, putative                                     29   0.97 
AAEL008277-RA WNT3 precursor, putative                                 29   1.1  
AAEL007705-RA hect E3 ubiquitin ligase                                 28   2.6  
AAEL009572-RA cyclin B3                                                27   4.2  
AAEL000633-RA toll                                                     27   5.0  
AAEL000101-RA amp dependent coa ligase                                 27   5.6  
AAEL007256-RA dna helicase recq1                                       26   8.1  
AAEL007447-RA conserved hypothetical protein                           26   8.7  
AAEL002230-RA chromodomain helicase dna binding protein                26      11
AAEL000263-RA conserved hypothetical protein                           25      16
AAEL012717-RA wd-repeat protein                                        24      30
AAEL005461-RA armadillo repeat protein                                 24      30
AAEL001246-RA Thymidylate kinase, putative                             24      31
AAEL014011-RA conserved hypothetical protein                           24      33
AAEL012290-RA hypothetical protein                                     24      33


==> AAEL007039-RA peptidoglycan recognition protein sc2
          Length = 188

 Score =  319 bits (818), Expect = 3e-088,   Method: Compositional matrix adjust.
 Identities = 153/187 (81%), Positives = 166/187 (88%)

Query: 1   MNKFAALLVVASVCLAGVSAQCPRIVTRAQWGARAASTSQLPIRPAPWVVMHHTAGAHCT 60
           MNKFAA+L +    LA VSAQCPRIVTRA WGARAA+T+ LPIRPAPWVVMHHTAGAHCT
Sbjct: 1   MNKFAAVLAITLASLAAVSAQCPRIVTRAGWGARAANTAVLPIRPAPWVVMHHTAGAHCT 60

Query: 61  TDAACNQQMRNIQSFHMDGNGWADIGYNFLVGENGAAYEGRGWGRQGAHAPGYNDRSVGM 120
           TDAAC QQMRNIQ+FHM+ NGWADIGYN+ VGENGAAYEGRGWGRQGAHAPG+NDRSVGM
Sbjct: 61  TDAACAQQMRNIQNFHMNTNGWADIGYNWCVGENGAAYEGRGWGRQGAHAPGFNDRSVGM 120

Query: 121 GVMGTFTNGIPNAAARTVARNLITCGVSLGHIASNYWLIGYRQAVATACPGNAFFNEIRT 180
            VMGTFTN IPN AAR  A+ LI+CGVSLGHI+ +YWLIG+RQA ATACPGNAFF  IRT
Sbjct: 121 CVMGTFTNAIPNLAARNAAQQLISCGVSLGHISGSYWLIGHRQATATACPGNAFFEHIRT 180

Query: 181 WPRFNPN 187
           WPRFNPN
Sbjct: 181 WPRFNPN 187


==> AAEL007037-RA peptidoglycan recognition protein sc2
          Length = 188

 Score =  319 bits (818), Expect = 3e-088,   Method: Compositional matrix adjust.
 Identities = 153/187 (81%), Positives = 166/187 (88%)

Query: 1   MNKFAALLVVASVCLAGVSAQCPRIVTRAQWGARAASTSQLPIRPAPWVVMHHTAGAHCT 60
           MNKFAA+L +    LA VSAQCPRIVTRA WGARAA+T+ LPIRPAPWVVMHHTAGAHCT
Sbjct: 1   MNKFAAVLAITLASLAAVSAQCPRIVTRAGWGARAANTAVLPIRPAPWVVMHHTAGAHCT 60

Query: 61  TDAACNQQMRNIQSFHMDGNGWADIGYNFLVGENGAAYEGRGWGRQGAHAPGYNDRSVGM 120
           TDAAC QQMRNIQ+FHM+ NGWADIGYN+ VGENGAAYEGRGWGRQGAHAPG+NDRSVGM
Sbjct: 61  TDAACAQQMRNIQNFHMNTNGWADIGYNWCVGENGAAYEGRGWGRQGAHAPGFNDRSVGM 120

Query: 121 GVMGTFTNGIPNAAARTVARNLITCGVSLGHIASNYWLIGYRQAVATACPGNAFFNEIRT 180
            VMGTFTN IPN AAR  A+ LI+CGVSLGHI+ +YWLIG+RQA ATACPGNAFF  IRT
Sbjct: 121 CVMGTFTNAIPNLAARNAAQQLISCGVSLGHISGSYWLIGHRQATATACPGNAFFEHIRT 180

Query: 181 WPRFNPN 187
           WPRFNPN
Sbjct: 181 WPRFNPN 187


==> AAEL009474-RA peptidoglycan recognition protein-lc isoform
          Length = 196

 Score =  161 bits (408), Expect = 1e-040,   Method: Compositional matrix adjust.
 Identities = 84/187 (44%), Positives = 108/187 (57%), Gaps = 4/187 (2%)

Query: 5   AALLVV----ASVCLAGVSAQCPRIVTRAQWGARAASTSQLPIRPAPWVVMHHTAGAHCT 60
           A LLVV    A + LA     CP IV RA W A  +S     I+P   VV+HHTA   C 
Sbjct: 7   AVLLVVIGFQAWIALAQDPNGCPNIVKRAGWSASKSSNVTYQIKPVQHVVIHHTATQSCN 66

Query: 61  TDAACNQQMRNIQSFHMDGNGWADIGYNFLVGENGAAYEGRGWGRQGAHAPGYNDRSVGM 120
               C + +++IQ  H   N W+DIGYNFLV   G  YEG GW R GAH  GYN +S+G+
Sbjct: 67  EMPVCKEIVKSIQDQHQKQNKWSDIGYNFLVANGGNVYEGIGWHRVGAHTKGYNSKSIGI 126

Query: 121 GVMGTFTNGIPNAAARTVARNLITCGVSLGHIASNYWLIGYRQAVATACPGNAFFNEIRT 180
             +G FT  +P+A A   A  L+ CGV++G +  NY L G +Q  ATA PG A FNEI+ 
Sbjct: 127 AFIGDFTKELPSAKALRAAAKLLQCGVNMGELDENYLLYGAKQISATASPGKALFNEIKE 186

Query: 181 WPRFNPN 187
           W  ++P+
Sbjct: 187 WDHYDPS 193


==> AAEL010171-RA peptidoglycan recognition protein sb2
          Length = 202

 Score =  142 bits (359), Expect = 6e-035,   Method: Compositional matrix adjust.
 Identities = 72/169 (42%), Positives = 101/169 (59%), Gaps = 3/169 (1%)

Query: 19  SAQCPRIVTRAQWGARAASTSQLPIRPAPWVVMHHT--AGAHCTTDAACNQQMRNIQSFH 76
           ++ C   + R  W A+   + +    P P+V++HH+   GA C T + C + M ++Q FH
Sbjct: 22  ASSCLPYIPREAWDAKPPKSVEKFAGPIPYVIIHHSYQPGA-CLTGSECCEAMLSMQKFH 80

Query: 77  MDGNGWADIGYNFLVGENGAAYEGRGWGRQGAHAPGYNDRSVGMGVMGTFTNGIPNAAAR 136
               GW DIGY+F VG +G  YEGRG+   GAHAP YND+SVG+ ++G +T  +P     
Sbjct: 81  QQDRGWNDIGYSFAVGGDGRVYEGRGFNVVGAHAPRYNDKSVGICMIGDWTVDLPPENMI 140

Query: 137 TVARNLITCGVSLGHIASNYWLIGYRQAVATACPGNAFFNEIRTWPRFN 185
             A++LI  GV    IASNY LIG+RQ   T CPG   F EI+TWP ++
Sbjct: 141 AAAQSLIEYGVRNNIIASNYTLIGHRQVRPTECPGERLFKEIQTWPHYS 189


==> AAEL013112-RA peptidoglycan recognition protein-lc isoform
          Length = 563

 Score =  139 bits (351), Expect = 5e-034,   Method: Compositional matrix adjust.
 Identities = 71/174 (40%), Positives = 93/174 (53%)

Query: 9   VVASVCLAGVSAQCPRIVTRAQWGARAASTSQLPIRPAPWVVMHHTAGAHCTTDAACNQQ 68
           +  S     ++A   RI+ R  W A+ A   Q    P P+V++ HTA     T A     
Sbjct: 384 IFVSNVSKKMNANVLRIIDRRSWLAQPALEYQDMKTPVPYVIISHTATESADTQAGMVYM 443

Query: 69  MRNIQSFHMDGNGWADIGYNFLVGENGAAYEGRGWGRQGAHAPGYNDRSVGMGVMGTFTN 128
           +R IQ FH++   W DI YNFLVG +G  YEGRGW R GAH  GYN R++G+  +G F N
Sbjct: 444 VRMIQCFHIESRRWHDIAYNFLVGNDGNVYEGRGWTRVGAHTQGYNSRAIGISFVGCFMN 503

Query: 129 GIPNAAARTVARNLITCGVSLGHIASNYWLIGYRQAVATACPGNAFFNEIRTWP 182
            IP   A    R LI  G+  G+I  +Y L+ + Q  AT  PG   F  I+TWP
Sbjct: 504 EIPAQIALDACRALIGRGIEQGYIQPDYKLLAHCQCSATESPGRKLFEIIKTWP 557


==> AAEL014640-RA peptidoglycan recognition protein-lc isoform
          Length = 446

 Score =  132 bits (331), Expect = 1e-031,   Method: Compositional matrix adjust.
 Identities = 66/167 (39%), Positives = 91/167 (54%), Gaps = 3/167 (1%)

Query: 19  SAQCPRIVTRAQWGARAASTSQLPIR-PAPWVVMHHTAGAHCTTDAACNQQMRNIQSFHM 77
            A+  RIVTR +W A+    +   ++ P   V++ HTA  +C T A C    + IQ FHM
Sbjct: 267 DAKPLRIVTRNEWLAQPPKENLTKLKLPVNRVIIAHTATENCHTQAQCTFMTQRIQEFHM 326

Query: 78  --DGNGWADIGYNFLVGENGAAYEGRGWGRQGAHAPGYNDRSVGMGVMGTFTNGIPNAAA 135
             D   ++DI YNFL+G +G AY GR W +QGAH  G+N  S+G+  +GTFTN  P    
Sbjct: 327 ADDSKNYSDIAYNFLIGGDGNAYVGRDWDKQGAHTKGFNVDSIGIAFIGTFTNVEPPLVQ 386

Query: 136 RTVARNLITCGVSLGHIASNYWLIGYRQAVATACPGNAFFNEIRTWP 182
            + A  LI  G+    ++ NY L G+RQ      PG   F  I+ WP
Sbjct: 387 LSAAEQLIAMGLEEKKLSENYRLYGHRQLAPFESPGRMLFKIIQKWP 433


==> AAEL012380-RA peptidoglycan recognition protein la
          Length = 333

 Score = 79.3 bits (194), Expect = 9e-016,   Method: Compositional matrix adjust.
 Identities = 45/165 (27%), Positives = 79/165 (47%), Gaps = 7/165 (4%)

Query: 25  IVTRAQWGARAASTSQLPIR-PAPWVVMHH--TAGAHCTTDAACNQQMRNIQSFHMDGNG 81
           ++ R  WGA++ +    P++ P P+V++ H       C     C+ +MR IQ   +    
Sbjct: 132 VIDRQNWGAQSDTRGPYPLQHPTPYVLITHIGVQSTPCIDMYRCSIKMRTIQDAAVAELN 191

Query: 82  WADIGYNFLVGENGAAYEGRGWGRQGAHAPGYNDRSVGMGVMGTFTNGIPNAAARTVARN 141
             DI  NF +G +G  Y GRGW    A+A    + ++ +  MG +    PN    +   +
Sbjct: 192 LPDIPNNFYLGGDGFIYVGRGWDIANAYA----NHTLSVCFMGDYIRYEPNDKQFSALEH 247

Query: 142 LITCGVSLGHIASNYWLIGYRQAVATACPGNAFFNEIRTWPRFNP 186
           L+  GV+  ++  +Y L+ + Q   T  PG   ++ I   PR++P
Sbjct: 248 LLAHGVAKDYLTKDYQLVAHNQTRTTRSPGPYVYDRISKMPRWSP 292


==> AAEL014989-RA peptidoglycan recognition protein-1, putative
          Length = 302

 Score = 74.7 bits (182), Expect = 2e-014,   Method: Compositional matrix adjust.
 Identities = 52/162 (32%), Positives = 74/162 (45%), Gaps = 7/162 (4%)

Query: 25  IVTRAQWGARAAST---SQLPIRPAPWVVMHHTAGAHCTTDAACNQQMRNIQSFHMDGNG 81
           +V R  W  + A     S L  R    V++ HT    C   AAC Q ++ +Q+     NG
Sbjct: 134 LVERNVWWKQPAEQFELSPLEKRATQNVIILHTRSETCHDQAACIQLVQKLQNDAWSQNG 193

Query: 82  WADIGYNFLVGENGAAYEGRGWGRQG--AHAPGYNDRSVGMGVMGTFTNGIPNAAARTVA 139
              I YNFLVG +G  YEGRGW  Q    + PG ND ++ +G++GTF +  P        
Sbjct: 194 -THIPYNFLVGGDGKTYEGRGWKSQHGFPNLPGIND-TIVVGMIGTFNDQRPENVMYAET 251

Query: 140 RNLITCGVSLGHIASNYWLIGYRQAVATACPGNAFFNEIRTW 181
           + LIT  +    ++ NY L G              + EI+ W
Sbjct: 252 KALITESIRRFCLSPNYRLFGVIDDSIQNNDAAGLYAEIKEW 293


==> AAEL011608-RB peptidoglycan recognition protein-1, putative
          Length = 278

 Score = 74.7 bits (182), Expect = 2e-014,   Method: Compositional matrix adjust.
 Identities = 52/162 (32%), Positives = 74/162 (45%), Gaps = 7/162 (4%)

Query: 25  IVTRAQWGARAAST---SQLPIRPAPWVVMHHTAGAHCTTDAACNQQMRNIQSFHMDGNG 81
           +V R  W  + A     S L  R    V++ HT    C   AAC Q ++ +Q+     NG
Sbjct: 110 LVERNVWWKQPAEQFELSPLEKRATQNVIILHTRSETCHDQAACIQLVQKLQNDAWSQNG 169

Query: 82  WADIGYNFLVGENGAAYEGRGWGRQG--AHAPGYNDRSVGMGVMGTFTNGIPNAAARTVA 139
              I YNFLVG +G  YEGRGW  Q    + PG ND ++ +G++GTF +  P        
Sbjct: 170 -THIPYNFLVGGDGKTYEGRGWKSQHGFPNLPGIND-TIVVGMIGTFNDQRPENVMYAET 227

Query: 140 RNLITCGVSLGHIASNYWLIGYRQAVATACPGNAFFNEIRTW 181
           + LIT  +    ++ NY L G              + EI+ W
Sbjct: 228 KALITESIRRFCLSPNYRLFGVIDDSIQNNDAAGLYAEIKEW 269


==> AAEL011608-RA peptidoglycan recognition protein-1, putative
          Length = 271

 Score = 74.3 bits (181), Expect = 2e-014,   Method: Compositional matrix adjust.
 Identities = 52/162 (32%), Positives = 74/162 (45%), Gaps = 7/162 (4%)

Query: 25  IVTRAQWGARAAST---SQLPIRPAPWVVMHHTAGAHCTTDAACNQQMRNIQSFHMDGNG 81
           +V R  W  + A     S L  R    V++ HT    C   AAC Q ++ +Q+     NG
Sbjct: 103 LVERNVWWKQPAEQFELSPLEKRATQNVIILHTRSETCHDQAACIQLVQKLQNDAWSQNG 162

Query: 82  WADIGYNFLVGENGAAYEGRGWGRQG--AHAPGYNDRSVGMGVMGTFTNGIPNAAARTVA 139
              I YNFLVG +G  YEGRGW  Q    + PG ND ++ +G++GTF +  P        
Sbjct: 163 -THIPYNFLVGGDGKTYEGRGWKSQHGFPNLPGIND-TIVVGMIGTFNDQRPENVMYAET 220

Query: 140 RNLITCGVSLGHIASNYWLIGYRQAVATACPGNAFFNEIRTW 181
           + LIT  +    ++ NY L G              + EI+ W
Sbjct: 221 KALITESIRRFCLSPNYRLFGVIDDSIQNNDAAGLYAEIKEW 262
