# Supplementary material for: The salivary gland transcriptome of the neotropical malaria vector Anopheles darlingi reveals accelerated evolution of genes relevant to hematophagy
Source: BMC Genomics. 2009 Jan 29;10:57. doi: 10.1186/1471-2164-10-57 (PMC2644710; doi:10.1186/1471-2164-10-57)
Supplement: Additional file 2 — Annotated sialotranscriptome of An. darlingi female mosquitoes. Hyperlinked Excel spreadsheet with deducted protein sequences. See description above. [file 1471-2164-10-57-S2.zip › links/AEGY-PEP/AD-46-AEGY-PEP.txt]

>AD-46

AAEL010267-RA serine protease                                          23      32
AAEL003056-RA brain chitinase and chia                                 22      88
AAEL012779-RA protease m1 zinc metalloprotease                         22      90


==> AAEL010267-RA serine protease
          Length = 1309

 Score = 22.7 bits (47), Expect =    32,   Method: Compositional matrix adjust.
 Identities = 13/28 (46%), Positives = 18/28 (64%)

Query: 71  TTTTTTTTTEAPATNASSSSNTTTTEPS 98
           TT++     E PAT AS  S++TT +PS
Sbjct: 961 TTSSKPQADEKPATTASKPSSSTTKKPS 988


==> AAEL003056-RA brain chitinase and chia
          Length = 501

 Score = 21.6 bits (44), Expect =    88,   Method: Compositional matrix adjust.
 Identities = 16/48 (33%), Positives = 20/48 (41%), Gaps = 5/48 (10%)

Query: 35  IKQRFAERFGTTTTTAATTTTSNATSSNATTTTTTTTTTTTTTTTEAP 82
              R  E+F     T   T  S    S A+T  TT+   +TTT   AP
Sbjct: 373 FHGRCGEKF-----TLLNTLNSKLFGSTASTVATTSMQPSTTTNDSAP 415


==> AAEL012779-RA protease m1 zinc metalloprotease
          Length = 825

 Score = 21.6 bits (44), Expect =    90,   Method: Compositional matrix adjust.
 Identities = 13/51 (25%), Positives = 25/51 (49%)

Query: 29  ELRQQIIKQRFAERFGTTTTTAATTTTSNATSSNATTTTTTTTTTTTTTTT 79
           +L+  +I++R+  +   T  ++     + AT+ N    TTT T    T +T
Sbjct: 306 DLQVSLIQERYMLKIMDTKESSWIMPYNFATTKNPNFNTTTDTRWLLTNST 356
