# Supplementary material for: The salivary gland transcriptome of the neotropical malaria vector Anopheles darlingi reveals accelerated evolution of genes relevant to hematophagy
Source: BMC Genomics. 2009 Jan 29;10:57. doi: 10.1186/1471-2164-10-57 (PMC2644710; doi:10.1186/1471-2164-10-57)
Supplement: Additional file 2 — Annotated sialotranscriptome of An. darlingi female mosquitoes. Hyperlinked Excel spreadsheet with deducted protein sequences. See description above. [file 1471-2164-10-57-S2.zip › links/AEGY-PEP/AD-462-AEGY-PEP.txt]

>AD-462

AAEL002881-RA NADH:ubiquinone dehydrogenase, putative                 148   5e-037
AAEL002878-RA NADH:ubiquinone dehydrogenase, putative                  54   1e-008
AAEL006053-RA conserved hypothetical protein                           41   8e-005
AAEL011284-RA down syndrome cell adhesion molecule                     28   0.86 
AAEL013296-RA conserved hypothetical protein                           27   1.5  
AAEL007401-RA roundabout, putative                                     27   2.0  
AAEL012908-RA conserved hypothetical protein                           26   2.7  
AAEL005763-RA lysosomal alpha-mannosidase (mannosidase alpha cla...    26   3.1  
AAEL004814-RA potassium-dependent sodium-calcium exchanger, puta...    25   4.5  
AAEL006190-RA conserved hypothetical protein                           25   8.3  
AAEL003928-RA pdgf/vegf receptor                                       24   8.7  
AAEL000134-RA conserved hypothetical protein                           24   9.4  
AAEL005533-RA synaptic vesicle protein                                 24   9.6  
AAEL009262-RA hypothetical protein                                     24      13
AAEL005324-RA titin                                                    24      14
AAEL013110-RA conserved hypothetical protein                           23      14
AAEL010144-RA papilin                                                  23      15
AAEL005025-RA U1 small nuclear ribonucleoprotein, putative             23      20
AAEL003853-RA nephrin                                                  23      21
AAEL008592-RA ribonuclease iii                                         23      24
AAEL007298-RB conserved hypothetical protein                           23      24
AAEL009246-RA glycoside  hydrolases                                    23      27
AAEL014633-RA conserved hypothetical protein                           23      30
AAEL009666-RB set domain protein                                       22      32
AAEL009666-RA set domain protein                                       22      32


==> AAEL002881-RA NADH:ubiquinone dehydrogenase, putative
          Length = 83

 Score =  148 bits (373), Expect = 5e-037,   Method: Compositional matrix adjust.
 Identities = 64/83 (77%), Positives = 74/83 (89%)

Query: 1  MQGLTMASLKKNPALIPLYVCIALGGAGAVFYTLRLALRSPEVTWNRKSNPEPWEEYRNK 60
          MQG+++AS+KKNPALIPLYVC+ LG   AVFYT RLA+RSPEV+WNRK NPEPWEEYRNK
Sbjct: 1  MQGMSLASIKKNPALIPLYVCVGLGAVAAVFYTARLAIRSPEVSWNRKGNPEPWEEYRNK 60

Query: 61 QHKFYSPIRDYSSIASPAPKYTD 83
          QHKF+SP+RDYS   SPAPKYT+
Sbjct: 61 QHKFFSPVRDYSKTESPAPKYTE 83


==> AAEL002878-RA NADH:ubiquinone dehydrogenase, putative
          Length = 94

 Score = 53.9 bits (128), Expect = 1e-008,   Method: Compositional matrix adjust.
 Identities = 30/84 (35%), Positives = 45/84 (53%), Gaps = 2/84 (2%)

Query: 1  MQGLTMASLKKNPALIPLY-VCIALGGAGAVFYTLRLALRSPEVTWNRKSNPEPWEEYRN 59
          M+G       K P L PLY +CIA   +   F   R  L +P+V  + K+NPEPW+ YR 
Sbjct: 1  MRGWGFREALKYPLLWPLYGLCIA-DLSWLTFSATRTLLYNPDVVLDHKNNPEPWQAYRE 59

Query: 60 KQHKFYSPIRDYSSIASPAPKYTD 83
           +++ ++   DYS +   AP + D
Sbjct: 60 GRYRLWAGTYDYSKLKCKAPIFKD 83


==> AAEL006053-RA conserved hypothetical protein
          Length = 129

 Score = 41.2 bits (95), Expect = 8e-005,   Method: Compositional matrix adjust.
 Identities = 19/48 (39%), Positives = 28/48 (58%)

Query: 2  QGLTMASLKKNPALIPLYVCIALGGAGAVFYTLRLALRSPEVTWNRKS 49
          +G T   +KKNPA+IPL V I     G + Y    +L  P+V+ N+K+
Sbjct: 37 RGFTFTDMKKNPAVIPLVVIIGATVTGLLGYCTYASLTRPDVSLNKKT 84


==> AAEL011284-RA down syndrome cell adhesion molecule
          Length = 1776

 Score = 27.7 bits (60), Expect = 0.86,   Method: Compositional matrix adjust.
 Identities = 14/32 (43%), Positives = 17/32 (53%), Gaps = 1/32 (3%)

Query: 19  YVCIALGGAGAVFYTLRLALRSPEVTWNRKSN 50
           Y C AL  A  V YT  L ++ P  TW R+ N
Sbjct: 718 YTCFALNAAAQVNYTAELLVQVPP-TWKREPN 748


==> AAEL013296-RA conserved hypothetical protein
          Length = 732

 Score = 26.9 bits (58), Expect = 1.5,   Method: Compositional matrix adjust.
 Identities = 13/22 (59%), Positives = 14/22 (63%)

Query: 58  RNKQHKFYSPIRDYSSIASPAP 79
           RN + K  SPIRDYS I  P P
Sbjct: 242 RNLRCKSASPIRDYSKITVPQP 263


==> AAEL007401-RA roundabout, putative
          Length = 1086

 Score = 26.6 bits (57), Expect = 2.0,   Method: Compositional matrix adjust.
 Identities = 12/30 (40%), Positives = 18/30 (60%)

Query: 6   MASLKKNPALIPLYVCIALGGAGAVFYTLR 35
           M+S     AL+ L VC+  G   A+F+T+R
Sbjct: 714 MSSWMSGTALVILCVCLIGGAIFAIFWTVR 743


==> AAEL012908-RA conserved hypothetical protein
          Length = 965

 Score = 26.2 bits (56), Expect = 2.7,   Method: Composition-based stats.
 Identities = 10/30 (33%), Positives = 17/30 (56%)

Query: 41  PEVTWNRKSNPEPWEEYRNKQHKFYSPIRD 70
           P+V  NR S+ + ++EY   +     PI+D
Sbjct: 675 PDVLLNRSSSTQGYDEYMGHEEATVKPIKD 704


==> AAEL005763-RA lysosomal alpha-mannosidase (mannosidase alpha class
           2b member 1)
          Length = 997

 Score = 25.8 bits (55), Expect = 3.1,   Method: Composition-based stats.
 Identities = 9/33 (27%), Positives = 18/33 (54%)

Query: 35  RLALRSPEVTWNRKSNPEPWEEYRNKQHKFYSP 67
           RL++++PE+ W   +N E  + +    +  Y P
Sbjct: 177 RLSMKNPEMIWKSSANLEDSDMFTGVLYNVYQP 209


==> AAEL004814-RA potassium-dependent sodium-calcium exchanger,
           putative
          Length = 520

 Score = 25.4 bits (54), Expect = 4.5,   Method: Composition-based stats.
 Identities = 15/38 (39%), Positives = 21/38 (55%), Gaps = 8/38 (21%)

Query: 35  RLALRSPEVTWN------RKSNPEPWEEYRNKQHKFYS 66
           R+A+   E  WN      +KS+ EP  EY+N  H+ YS
Sbjct: 238 RIAVSLIEDRWNLCRRLEKKSSDEPQSEYKN--HRKYS 273


==> AAEL006190-RA conserved hypothetical protein
          Length = 833

 Score = 24.6 bits (52), Expect = 8.3,   Method: Compositional matrix adjust.
 Identities = 17/54 (31%), Positives = 23/54 (42%), Gaps = 1/54 (1%)

Query: 10  KKNPALIPLYVCIALGGAGAVFYTLRLALRSPEVTWNRKSNPEPWEEYRNKQHK 63
           +KN    PLY C+ +  AG  F      +  P       S PE  E Y++K  K
Sbjct: 596 RKNGPATPLYDCMLIDPAGKSFMEQYYKVIKPVFFGILSSTPED-ERYKSKMEK 648
