# Supplementary material for: The salivary gland transcriptome of the neotropical malaria vector Anopheles darlingi reveals accelerated evolution of genes relevant to hematophagy
Source: BMC Genomics. 2009 Jan 29;10:57. doi: 10.1186/1471-2164-10-57 (PMC2644710; doi:10.1186/1471-2164-10-57)
Supplement: Additional file 2 — Annotated sialotranscriptome of An. darlingi female mosquitoes. Hyperlinked Excel spreadsheet with deducted protein sequences. See description above. [file 1471-2164-10-57-S2.zip › links/AEGY-PEP/AD-47-AEGY-PEP.txt]

>AD-47

AAEL004832-RA conserved hypothetical protein                           31   0.078
AAEL007763-RA vacuole membrane protein                                 30   0.22 
AAEL002037-RA hypothetical protein                                     28   0.47 
AAEL002532-RA conserved hypothetical protein                           26   2.3  
AAEL004651-RA multiple ankyrin repeats single kh domain protein        25   4.9  
AAEL012998-RA conserved hypothetical protein                           22      34
AAEL000949-RA conserved hypothetical protein                           22      66


==> AAEL004832-RA conserved hypothetical protein
          Length = 594

 Score = 31.2 bits (69), Expect = 0.078,   Method: Composition-based stats.
 Identities = 22/64 (34%), Positives = 35/64 (54%), Gaps = 9/64 (14%)

Query: 46  RPMQQRPMKQQQHHNATTTGATSTNT------SSSSNTTTTEPSLVDQ---YRDQVRQEA 96
           R  QQR    QQHH+   +GA S  +      +SSS+  +T P+++DQ    R+Q+  E 
Sbjct: 5   RGGQQRTRPYQQHHSRKNSGAPSAVSGGGRIAASSSHHRSTVPNVIDQEKALRNQIHMEI 64

Query: 97  IQKA 100
            +K+
Sbjct: 65  EKKS 68


 Score = 22.3 bits (46), Expect =    35,   Method: Composition-based stats.
 Identities = 13/61 (21%), Positives = 29/61 (47%), Gaps = 1/61 (1%)

Query: 27  KQRFAERFGTTTTTARRLQRPMQQRPMKQQQHHNATTTGATSTNTSSSSNTTTTEPSLVD 86
           K+  +E  G     ++ ++R     P K ++H  + ++  T+T   +     ++EP LV+
Sbjct: 461 KKYESESEGEEDLQSQEIKREPLSEP-KLEKHSPSQSSSTTATAAETEDQEVSSEPPLVE 519

Query: 87  Q 87
            
Sbjct: 520 H 520


==> AAEL007763-RA vacuole membrane protein
          Length = 479

 Score = 29.6 bits (65), Expect = 0.22,   Method: Composition-based stats.
 Identities = 21/76 (27%), Positives = 35/76 (46%), Gaps = 1/76 (1%)

Query: 6   ALSVIVLSDALTIQELRQQIIKQRFAERFGTTTTTARRLQRPMQQRPMKQQQHHNATTTG 65
           AL   VL ++LT ++L+ +  ++R  +  G      +RL     QR   +QQH   T   
Sbjct: 40  ALRNDVLLESLTKEQLKAEC-RKRGRKTSGNKADLLQRLGYNKMQRLNAEQQHRTETEPN 98

Query: 66  ATSTNTSSSSNTTTTE 81
             +  T   +NT  T+
Sbjct: 99  GATFKTPPKTNTNQTK 114


==> AAEL002037-RA hypothetical protein
          Length = 2884

 Score = 28.5 bits (62), Expect = 0.47,   Method: Compositional matrix adjust.
 Identities = 27/101 (26%), Positives = 47/101 (46%), Gaps = 18/101 (17%)

Query: 12   LSDALTIQELRQQI------IKQRFAER-FGTTTTTARRLQRPMQQRPMKQQQHHNATTT 64
            +++ +TI  LR++I      I++R+ +   G  TT A       Q   + QQ+HH++   
Sbjct: 2228 VAEEVTIDLLRERIAGLEAAIERRYLKPPLGINTTEA-------QMAVIAQQEHHHSMAN 2280

Query: 65   GATSTNTSSSSNTTTTEPSLVDQYRDQVRQEAIQKALEKAL 105
             +T +N+S   N     P  +  +RD V +      L  AL
Sbjct: 2281 SSTCSNSSEDENI----PKGLVSWRDAVERSVTTAQLSMAL 2317


==> AAEL002532-RA conserved hypothetical protein
          Length = 1643

 Score = 26.2 bits (56), Expect = 2.3,   Method: Compositional matrix adjust.
 Identities = 16/46 (34%), Positives = 25/46 (54%), Gaps = 2/46 (4%)

Query: 1    MIVAVALSVIVLSDALTIQELRQQIIKQRFAERFGTTTTTARRLQR 46
            M + V L +I L  A+  Q  RQ ++  R  + FG+TT  + R+ R
Sbjct: 1415 MNILVLLFLINL--AIYTQANRQHLMTARAPDDFGSTTPESGRITR 1458


==> AAEL004651-RA multiple ankyrin repeats single kh domain protein
          Length = 850

 Score = 25.4 bits (54), Expect = 4.9,   Method: Compositional matrix adjust.
 Identities = 11/41 (26%), Positives = 22/41 (53%), Gaps = 1/41 (2%)

Query: 68  STNTSSSSNTTTTEPSLVDQYRDQVRQEAIQKALEKALARA 108
           ++N     N  +T+PS++ Q R  ++ +  +  L   L+RA
Sbjct: 616 NSNVFLDGNIASTDPSILHQMR-MIQMQGFKDGLAHGLSRA 655


==> AAEL012998-RA conserved hypothetical protein
          Length = 437

 Score = 22.3 bits (46), Expect =    34,   Method: Compositional matrix adjust.
 Identities = 16/41 (39%), Positives = 19/41 (46%), Gaps = 6/41 (14%)

Query: 55 QQQHHNAT------TTGATSTNTSSSSNTTTTEPSLVDQYR 89
          QQQH  A       TTG  ST    S  T    P+ +DQY+
Sbjct: 59 QQQHEAAALLQSTPTTGLPSTTAELSKATGAVVPTSMDQYK 99


==> AAEL000949-RA conserved hypothetical protein
          Length = 858

 Score = 21.6 bits (44), Expect =    66,   Method: Compositional matrix adjust.
 Identities = 9/27 (33%), Positives = 16/27 (59%)

Query: 59  HNATTTGATSTNTSSSSNTTTTEPSLV 85
           H AT++   S NT +  N+ TT  +++
Sbjct: 417 HAATSSSTVSNNTQNGGNSPTTGSTVI 443
