# Supplementary material for: The salivary gland transcriptome of the neotropical malaria vector Anopheles darlingi reveals accelerated evolution of genes relevant to hematophagy
Source: BMC Genomics. 2009 Jan 29;10:57. doi: 10.1186/1471-2164-10-57 (PMC2644710; doi:10.1186/1471-2164-10-57)
Supplement: Additional file 2 — Annotated sialotranscriptome of An. darlingi female mosquitoes. Hyperlinked Excel spreadsheet with deducted protein sequences. See description above. [file 1471-2164-10-57-S2.zip › links/AEGY-PEP/AD-476-AEGY-PEP.txt]

>AD-476

AAEL000655-RA conserved hypothetical protein                           98   6e-022
AAEL000657-RA hypothetical protein                                     54   9e-009
AAEL000657-RB hypothetical protein                                     54   9e-009
AAEL012222-RA conserved hypothetical protein                           27   1.8  
AAEL004082-RA lipase                                                   25   3.8  
AAEL006399-RA tektin, putative                                         25   4.7  
AAEL010936-RA gamma glutamyl transpeptidases                           25   4.7  
AAEL015561-RA gamma glutamyl transpeptidases                           25   4.7  
AAEL009420-RA cd36 antigen                                             25   5.0  
AAEL000039-RA conserved hypothetical protein                           25   6.8  
AAEL011823-RA gamma glutamyl transpeptidases                           25   7.4  
AAEL004240-RA gamma glutamyl transpeptidases                           25   7.4  
AAEL015592-RA structural maintenance of chromosomes smc1               25   7.7  
AAEL005802-RA structural maintenance of chromosomes smc1               25   7.7  
AAEL012069-RC glutathione peroxidase                                   24   9.3  
AAEL011569-RA conserved hypothetical protein                           24   9.5  
AAEL002215-RA conserved hypothetical protein                           24      11
AAEL012069-RB glutathione peroxidase                                   24      11
AAEL002343-RA neuronal pas domain protein                              23      15
AAEL014740-RA neuronal pas domain protein                              23      15
AAEL012069-RA glutathione peroxidase                                   23      16
AAEL001292-RA cytochrome P450                                          23      17
AAEL003891-RA ctl transporter                                          23      17
AAEL008413-RA serine/threonine protein kinase                          23      18
AAEL007756-RA neural stem cell-derived dendrite regulator              23      21


==> AAEL000655-RA conserved hypothetical protein
          Length = 73

 Score = 97.8 bits (242), Expect = 6e-022,   Method: Compositional matrix adjust.
 Identities = 53/73 (72%), Positives = 66/73 (90%)

Query: 1  MCKCIAGTCVCCCCQCAMSIFISLLFVGILIAVAVALGIYFGLLNVDDTAPGFSDLVHKT 60
          MCKCIAG+ VCCCCQCAMS+FISLLFVGIL+A A+A GIYFG++NVDD+AP  S+ +HKT
Sbjct: 1  MCKCIAGSVVCCCCQCAMSVFISLLFVGILLAAAIAAGIYFGVVNVDDSAPELSEYIHKT 60

Query: 61 GDSIKDSIQRKLD 73
          GDSIKD+++ KL+
Sbjct: 61 GDSIKDAVKDKLN 73


==> AAEL000657-RA hypothetical protein
          Length = 60

 Score = 54.3 bits (129), Expect = 9e-009,   Method: Compositional matrix adjust.
 Identities = 29/70 (41%), Positives = 38/70 (54%), Gaps = 17/70 (24%)

Query: 1  MCKCIAGTCVCCCCQCAMSIFISLLFVGILIAVAVALGIYFGLLNVDDTAPGFSDLVHKT 60
          MC C  GT + CC               IL A+A+A+ IY+G+ NVDD+AP   D + KT
Sbjct: 1  MCNC--GTIIVCC---------------ILFAIAIAVAIYYGVFNVDDSAPEVGDFIKKT 43

Query: 61 GDSIKDSIQR 70
          GDSIK  +  
Sbjct: 44 GDSIKHGVHE 53


==> AAEL000657-RB hypothetical protein
          Length = 60

 Score = 54.3 bits (129), Expect = 9e-009,   Method: Compositional matrix adjust.
 Identities = 29/70 (41%), Positives = 38/70 (54%), Gaps = 17/70 (24%)

Query: 1  MCKCIAGTCVCCCCQCAMSIFISLLFVGILIAVAVALGIYFGLLNVDDTAPGFSDLVHKT 60
          MC C  GT + CC               IL A+A+A+ IY+G+ NVDD+AP   D + KT
Sbjct: 1  MCNC--GTIIVCC---------------ILFAIAIAVAIYYGVFNVDDSAPEVGDFIKKT 43

Query: 61 GDSIKDSIQR 70
          GDSIK  +  
Sbjct: 44 GDSIKHGVHE 53


==> AAEL012222-RA conserved hypothetical protein
          Length = 420

 Score = 26.6 bits (57), Expect = 1.8,   Method: Composition-based stats.
 Identities = 10/26 (38%), Positives = 14/26 (53%)

Query: 12  CCCQCAMSIFISLLFVGILIAVAVAL 37
           CCCQC +   I +L + I+    V L
Sbjct: 262 CCCQCTLRAGIHILLLSIICLPIVTL 287


==> AAEL004082-RA lipase
          Length = 423

 Score = 25.4 bits (54), Expect = 3.8,   Method: Composition-based stats.
 Identities = 8/19 (42%), Positives = 14/19 (73%)

Query: 46  VDDTAPGFSDLVHKTGDSI 64
           +DDT  GF D++H  G+++
Sbjct: 235 LDDTDAGFVDVIHSNGENL 253


==> AAEL006399-RA tektin, putative
          Length = 429

 Score = 25.4 bits (54), Expect = 4.7,   Method: Composition-based stats.
 Identities = 11/22 (50%), Positives = 15/22 (68%)

Query: 44  LNVDDTAPGFSDLVHKTGDSIK 65
           L +D++  G SD VHK  D+IK
Sbjct: 333 LCIDESYHGLSDEVHKLRDTIK 354


==> AAEL010936-RA gamma glutamyl transpeptidases
          Length = 384

 Score = 25.4 bits (54), Expect = 4.7,   Method: Composition-based stats.
 Identities = 12/26 (46%), Positives = 16/26 (61%), Gaps = 4/26 (15%)

Query: 30 LIAVAVALGIYFGLLN----VDDTAP 51
          ++ VA  LG+YFGL +    V D AP
Sbjct: 20 IVVVATTLGLYFGLKDRKNEVSDEAP 45


==> AAEL015561-RA gamma glutamyl transpeptidases
          Length = 271

 Score = 25.4 bits (54), Expect = 4.7,   Method: Composition-based stats.
 Identities = 12/26 (46%), Positives = 16/26 (61%), Gaps = 4/26 (15%)

Query: 30 LIAVAVALGIYFGLLN----VDDTAP 51
          ++ VA  LG+YFGL +    V D AP
Sbjct: 20 IVVVATTLGLYFGLKDRKNEVSDEAP 45


==> AAEL009420-RA cd36 antigen
          Length = 495

 Score = 25.4 bits (54), Expect = 5.0,   Method: Composition-based stats.
 Identities = 13/56 (23%), Positives = 26/56 (46%), Gaps = 1/56 (1%)

Query: 12 CCCQCAMSIFISLLFVGILIAVAVALGIYFGLLNVDDTAPGFSDLVHKTGDSIKDS 67
          CCC C+ +      F+G+++   +A    FG   + D+     + V K G  + ++
Sbjct: 2  CCCNCSNTAKKVWSFMGVVLIFGLAAFFGFGFPAIVDSV-ARQEFVMKPGTEVYEN 56


==> AAEL000039-RA conserved hypothetical protein
          Length = 406

 Score = 24.6 bits (52), Expect = 6.8,   Method: Composition-based stats.
 Identities = 16/48 (33%), Positives = 24/48 (50%), Gaps = 6/48 (12%)

Query: 20  IFISLLFVGILIAVAVALGIYFGLLNVDDTAPGFSDLVHKTGDSIKDS 67
           +FISLLF G ++       +Y   L+   T P F   + +TG  + DS
Sbjct: 199 LFISLLFAGFMVG-----NLYGARLDEIMTIPQFEHAI-ETGQDLADS 240
