# Supplementary material for: The salivary gland transcriptome of the neotropical malaria vector Anopheles darlingi reveals accelerated evolution of genes relevant to hematophagy
Source: BMC Genomics. 2009 Jan 29;10:57. doi: 10.1186/1471-2164-10-57 (PMC2644710; doi:10.1186/1471-2164-10-57)
Supplement: Additional file 2 — Annotated sialotranscriptome of An. darlingi female mosquitoes. Hyperlinked Excel spreadsheet with deducted protein sequences. See description above. [file 1471-2164-10-57-S2.zip › links/AEGY-PEP/AD-489-AEGY-PEP.txt]

>AD-489

AAEL003363-RA phosphatidic acid phosphatase                           275   1e-074
AAEL006990-RA conserved hypothetical protein                           77   7e-015
AAEL007322-RA phosphatidate phosphatase                                71   5e-013
AAEL006987-RA conserved hypothetical protein                           56   1e-008
AAEL008674-RA conserved hypothetical protein                           38   0.005
AAEL003874-RA conserved hypothetical protein                           35   0.043
AAEL004153-RA conserved hypothetical protein                           29   2.2  
AAEL008053-RA pickpocket                                               28   2.9  
AAEL005745-RA neurokinin-3 receptor, putative                          28   4.1  
AAEL011954-RA elongase, putative                                       28   4.2  
AAEL003105-RA supervillin                                              27   6.5  
AAEL009264-RA hypothetical protein                                     27   8.7  
AAEL008792-RA hypothetical protein                                     27   9.1  
AAEL009815-RA myotubularin                                             27   9.9  
AAEL009624-RA conserved hypothetical protein                           26      18
AAEL012018-RA hypothetical protein                                     26      18
AAEL008126-RA conserved hypothetical protein                           26      19
AAEL014699-RA abc transporter                                          25      26
AAEL008714-RA hypothetical protein                                     25      29
AAEL004295-RA glucose-6-phosphatase                                    25      45
AAEL002528-RA histone deacetylase                                      24      68


==> AAEL003363-RA phosphatidic acid phosphatase
          Length = 306

 Score =  275 bits (703), Expect = 1e-074,   Method: Compositional matrix adjust.
 Identities = 125/216 (57%), Positives = 161/216 (74%), Gaps = 4/216 (1%)

Query: 1   MYRNPRTESYVPLTMLWPVVLGVPGLVFTLFYMQTRDRQDLRCTVLAFTLGLGLNGVITN 60
           +Y+NP + SYVPL +L+P V G+ GLV   +++++RD QD +C  L F+L   LNG IT+
Sbjct: 66  LYKNPISPSYVPLALLYPAVFGLVGLVIIGYFIRSRDFQDFKCAWLGFSLACTLNGAITD 125

Query: 61  TIKLAVGRPRPDFFWRCFPDGVVNEALHCTGTDLRALDDGRKSFPSGHSSFAFVGLGFLT 120
            IK++VGRPRPDFF+RCFPDG +NE + CTG D   + DGRKSFPSGHSSFAF  LG+L 
Sbjct: 126 VIKVSVGRPRPDFFYRCFPDGQMNEDMACTG-DAWTVKDGRKSFPSGHSSFAFAALGYLA 184

Query: 121 WYLIGKLHLMNERGRGRSVRVIAAGLPSFVALLIAISRTCDYHHHWQDVTVGSLIGVVLS 180
           WYL  KLH+  ERGRG++ R++A+G P F AL++AISRTCDYHHHWQDVTVGSLIG+ + 
Sbjct: 185 WYLFAKLHVFTERGRGQTWRLLASGGPLFAALMVAISRTCDYHHHWQDVTVGSLIGLTVG 244

Query: 181 YICYRQYYPAFTERNCHLPYLWQSMVAVSPQQHSPS 216
           Y+ YRQYYP    R+C+LPY   S   +SP  +  S
Sbjct: 245 YLSYRQYYPPLDSRHCYLPY---SSEVISPNSNRKS 277


==> AAEL006990-RA conserved hypothetical protein
          Length = 232

 Score = 77.4 bits (189), Expect = 7e-015,   Method: Compositional matrix adjust.
 Identities = 53/146 (36%), Positives = 69/146 (47%), Gaps = 20/146 (13%)

Query: 51  GLGLNGVITNTIKLAVGRPRPDFFWRCFPDGVVNEALH-----CTGTDLRA--LDDGRKS 103
           GL L  +I + IK   G  RP F   C PD V   + +     CT T+ R   + D  KS
Sbjct: 43  GLILKLLIVDIIKTFAGEHRPHFIETCLPDIVCEGSEYVSTYTCTNTEYRPYFIRDASKS 102

Query: 104 FPSGHSSFAFVGLGFLTWYLIGKLHLMNERGRGRSVRVIAAGLPSFVA----LLIAISRT 159
           FPSGHSS +  G  F+ WYL        ++   +   VIA  L   V     +   +SR 
Sbjct: 103 FPSGHSSMSVYGSLFMIWYL--------QKRTPKIASVIALPLCQVVVATWGIFCPLSRI 154

Query: 160 CDYHHHWQDVTVGSLIGVVLSYI-CY 184
            D  HHW DV  G+ IGVV + + CY
Sbjct: 155 IDNRHHWWDVLAGAFIGVVAAVLTCY 180


==> AAEL007322-RA phosphatidate phosphatase
          Length = 361

 Score = 70.9 bits (172), Expect = 5e-013,   Method: Compositional matrix adjust.
 Identities = 55/180 (30%), Positives = 78/180 (43%), Gaps = 19/180 (10%)

Query: 48  FTLGLGLNGVITNTIKLAVGRPRPDFFWRC---FPDGVVN----------EALHCTG--T 92
           F  G   + ++T+  K  +GR RP FF  C    PDG             E   CT   +
Sbjct: 178 FGFGAACSQLLTDVGKYTIGRLRPHFFDVCNPRLPDGTTCKDPQNHGRYIEDFICTSEKS 237

Query: 93  DLRALDDGRKSFPSGHSSFAFVGLGFLTWYLIGKLHLMNERGRGRSVRVIAAGLPSFVAL 152
             R L + R SFPSGHSSF+   L +   YL  +   MN RG  + ++     L   +A 
Sbjct: 238 SARMLKEMRLSFPSGHSSFSMYTLVYCAIYLQSR---MNWRG-SKLLKHFLQFLLILLAW 293

Query: 153 LIAISRTCDYHHHWQDVTVGSLIGVVLSYICYRQYYPAFTERNCHLPYLWQSMVAVSPQQ 212
              +SR  DY HHW DV  G+++G  ++ +        F  R      L Q+   +SP  
Sbjct: 294 YTCLSRISDYKHHWSDVLAGAVLGSTVAIVVSNYCSDLFDARAKRTNILPQTRYELSPNH 353


==> AAEL006987-RA conserved hypothetical protein
          Length = 179

 Score = 56.2 bits (134), Expect = 1e-008,   Method: Compositional matrix adjust.
 Identities = 36/99 (36%), Positives = 49/99 (49%), Gaps = 7/99 (7%)

Query: 89  CTGTDLR--ALDDGRKSFPSGHSSFAFVGLGFLTWYLIGKLHLMNERGRGRSVRVIAAGL 146
           CT  D    ++ D  KSFPSGHSS +     FL WY   ++  +         +++ A  
Sbjct: 40  CTNIDAHPSSIRDASKSFPSGHSSTSVYESIFLIWYWQKRIPKLTSVITLPLCQIVMATW 99

Query: 147 PSFVALLIAISRTCDYHHHWQDVTVGSLIGVVLS-YICY 184
             F  L    SR  D  HHW DV VG++IGVV + + CY
Sbjct: 100 GIFCPL----SRIIDNRHHWWDVLVGAIIGVVAAGWTCY 134


==> AAEL008674-RA conserved hypothetical protein
          Length = 227

 Score = 37.7 bits (86), Expect = 0.005,   Method: Compositional matrix adjust.
 Identities = 42/163 (25%), Positives = 62/163 (38%), Gaps = 35/163 (21%)

Query: 22  GVPGLVFTLFYMQTRDRQDLRCTVLAFTLGLGLNGVITNTIKLAVGRPRPDFFWRCFPDG 81
           G+  L   L +    D+ +     +   +GL  + V+   IK A  R RP          
Sbjct: 68  GIAWLAGWLAFCWMIDKPEWYQMQVNLFIGLITDIVMVAVIKAATRRRRP---------- 117

Query: 82  VVNEALHCTGTDLRALDDGRKSFPSGHSSFAFVGLGFLTWYLIGKLHLMNERGRGRSVRV 141
            VN+   C G D       + SFPSGH S A   + FLTW                   V
Sbjct: 118 AVNDDPFCIGPD-------KFSFPSGHVSRAVYIVTFLTWL----------------DPV 154

Query: 142 IAAGLPSFVALLIA--ISRTCDYHHHWQDVTVGSLIGVVLSYI 182
                P  +A  ++  +SR   Y HH  DV  G  +G+  +++
Sbjct: 155 TFVLWPPMLAWCVSMCLSRLLLYRHHILDVIAGIFLGLFNAFL 197


==> AAEL003874-RA conserved hypothetical protein
          Length = 252

 Score = 34.7 bits (78), Expect = 0.043,   Method: Compositional matrix adjust.
 Identities = 33/149 (22%), Positives = 56/149 (37%), Gaps = 25/149 (16%)

Query: 38  RQDLRCTVLAFTLGLGLNGVITNTIKLAVGRPRPDFFWRCFPDGVVNEALHCTGTDLRAL 97
           R+DL   V  F +G   N  +   +K  +  PRP                       R+ 
Sbjct: 68  RRDLHTIV--FFVGTLFNECVNMALKHWIQEPRPM---------------------TRSQ 104

Query: 98  DDGRKSFPSGHSSFAFVGLGFLTWYLIGKLHLMNERG--RGRSVRVIAAGLPSFVALLIA 155
                  PS HS F      ++  ++  +LH MN       R VR++   + S    L+ 
Sbjct: 105 IWTEYGMPSSHSQFMCFFTQYVLLFIFIRLHHMNNNNARMERLVRLLVLFVCSVATFLVC 164

Query: 156 ISRTCDYHHHWQDVTVGSLIGVVLSYICY 184
             R    +H    V VG++IG+++  + +
Sbjct: 165 YGRIYLQYHSLSQVMVGAVIGLIVGTVWF 193


==> AAEL004153-RA conserved hypothetical protein
          Length = 251

 Score = 28.9 bits (63), Expect = 2.2,   Method: Compositional matrix adjust.
 Identities = 20/65 (30%), Positives = 30/65 (46%), Gaps = 6/65 (9%)

Query: 141 VIAAGLPSFVALLIAISR--TCDYHHHWQDVTVGSLIGVVLS----YICYRQYYPAFTER 194
           V+A  +  F+A+L  + R   C        +T  +LIGV +S    +    QY PA  E 
Sbjct: 181 VVAFTVERFIAVLYPLKRQTMCTVRRAKMVITALTLIGVFISLPVIFFASPQYSPAMNET 240

Query: 195 NCHLP 199
            C +P
Sbjct: 241 ICDMP 245


==> AAEL008053-RA pickpocket
          Length = 550

 Score = 28.5 bits (62), Expect = 2.9,   Method: Compositional matrix adjust.
 Identities = 13/35 (37%), Positives = 18/35 (51%)

Query: 188 YPAFTERNCHLPYLWQSMVAVSPQQHSPSHTSPHH 222
           YP  T R  H+P   + M+AV PQ    S T  ++
Sbjct: 290 YPQMTNRYIHIPLDEEVMIAVKPQMIQNSRTLEYY 324


==> AAEL005745-RA neurokinin-3 receptor, putative
          Length = 229

 Score = 28.1 bits (61), Expect = 4.1,   Method: Compositional matrix adjust.
 Identities = 20/65 (30%), Positives = 30/65 (46%), Gaps = 6/65 (9%)

Query: 141 VIAAGLPSFVALLIAISR--TCDYHHHWQDVTVGSLIGVVLS----YICYRQYYPAFTER 194
           V+A  +  F+A+L  + R   C        +T  +LIGV +S    +    QY PA  E 
Sbjct: 86  VVAFTVERFIAVLYPLKRQTMCTVRRAKMVITALTLIGVFISLPVIFFASPQYSPAMNET 145

Query: 195 NCHLP 199
            C +P
Sbjct: 146 ICDMP 150


==> AAEL011954-RA elongase, putative
          Length = 260

 Score = 28.1 bits (61), Expect = 4.2,   Method: Compositional matrix adjust.
 Identities = 22/87 (25%), Positives = 39/87 (44%), Gaps = 6/87 (6%)

Query: 4  NPRTESYV----PLTMLWPVVLGVPGLVFTL-FYMQTRDRQDLRCTVLAFTLGLGLNGVI 58
          +PRT ++     P  ML  +V+ +  + F +  YM+ R+   ++ T L F     +   I
Sbjct: 13 DPRTHNWFLAGSPFPMLGVIVIYLSLVYFIVPKYMENREPYKMK-TFLGFYNLFQVGYCI 71

Query: 59 TNTIKLAVGRPRPDFFWRCFPDGVVNE 85
             +K       PD+F+RC+     N 
Sbjct: 72 MVVVKCLQAGWTPDYFYRCYETDYSNN 98
