# Supplementary material for: The salivary gland transcriptome of the neotropical malaria vector Anopheles darlingi reveals accelerated evolution of genes relevant to hematophagy
Source: BMC Genomics. 2009 Jan 29;10:57. doi: 10.1186/1471-2164-10-57 (PMC2644710; doi:10.1186/1471-2164-10-57)
Supplement: Additional file 2 — Annotated sialotranscriptome of An. darlingi female mosquitoes. Hyperlinked Excel spreadsheet with deducted protein sequences. See description above. [file 1471-2164-10-57-S2.zip › links/AEGY-PEP/AD-50-AEGY-PEP.txt]

>AD-50

AAEL014695-RA zinc finger protein                                      28   0.57 
AAEL008814-RA 5                                                        27   0.99 
AAEL007551-RA vacuolar protein sorting-associated protein (vps13d)     27   1.2  
AAEL001584-RA conserved hypothetical protein                           27   1.8  
AAEL011371-RA conserved hypothetical protein                           25   5.5  
AAEL001728-RA conserved hypothetical protein                           25   5.5  
AAEL009787-RA hypothetical protein                                     25   5.7  
AAEL000153-RA conserved hypothetical protein                           25   6.9  
AAEL012201-RA DnaJ homolog subfamily B member 13                       25   7.1  
AAEL003621-RA Pupal cuticle protein, putative                          25   7.2  
AAEL013516-RA Pupal cuticle protein, putative                          25   7.2  
AAEL008931-RA inwardly rectifying k+ channel,                          25   7.7  
AAEL009385-RA hypothetical protein                                     24   8.4  
AAEL013373-RA inwardly rectifying k+ channel,                          24   8.7  
AAEL000360-RA dnaJ homolog subfamily B member, putative                24      10
AAEL003819-RA conserved hypothetical protein                           24      11
AAEL012255-RA conserved hypothetical protein                           24      11
AAEL000116-RA conserved hypothetical protein                           24      12
AAEL008463-RA dead box atp-dependent rna helicase                      24      13
AAEL014718-RA shoc2                                                    24      13
AAEL002870-RA dipeptidyl peptidase iii                                 23      17
AAEL002870-RB dipeptidyl peptidase iii                                 23      17
AAEL010073-RA metalloendopeptidase                                     23      21
AAEL013409-RA down syndrome cell adhesion molecule                     23      23
AAEL014333-RA conserved hypothetical protein                           23      24


==> AAEL014695-RA zinc finger protein
          Length = 1075

 Score = 28.5 bits (62), Expect = 0.57,   Method: Composition-based stats.
 Identities = 15/54 (27%), Positives = 25/54 (46%), Gaps = 2/54 (3%)

Query: 41  NGTGNYNSNVNNTDGVPFNFSRPFLPAQPLLQFIPNISIPNFW--PFSQSNSPF 92
           +G+G  + +  NT+     +S  +    P+  +IP   IP  W   FS   +PF
Sbjct: 321 SGSGAVHQSTENTEPTFLEYSEEYDEYVPVSGYIPQEQIPLSWVQKFSPQYTPF 374


==> AAEL008814-RA 5
          Length = 1668

 Score = 27.3 bits (59), Expect = 0.99,   Method: Composition-based stats.
 Identities = 13/33 (39%), Positives = 18/33 (54%), Gaps = 2/33 (6%)

Query: 48  SNVNNTDGVPFNFS--RPFLPAQPLLQFIPNIS 78
           S++ N   +  NF   +PFLP Q LL  +P  S
Sbjct: 484 SDLQNISSLKLNFEPGKPFLPFQQLLSVLPTAS 516


==> AAEL007551-RA vacuolar protein sorting-associated protein (vps13d)
          Length = 3926

 Score = 27.3 bits (59), Expect = 1.2,   Method: Composition-based stats.
 Identities = 12/23 (52%), Positives = 15/23 (65%), Gaps = 2/23 (8%)

Query: 46   YNSNVNNTDGVPFNFSR--PFLP 66
            YNSNVN  +  P N+ R  PF+P
Sbjct: 2439 YNSNVNVVNRSPVNYRRRTPFVP 2461


==> AAEL001584-RA conserved hypothetical protein
          Length = 1188

 Score = 26.6 bits (57), Expect = 1.8,   Method: Composition-based stats.
 Identities = 14/42 (33%), Positives = 19/42 (45%), Gaps = 7/42 (16%)

Query: 57  PFNFSRPFLPAQPLL-------QFIPNISIPNFWPFSQSNSP 91
           P+NF RP  P +P L       Q +P++   N   F   N P
Sbjct: 209 PYNFERPQTPVRPFLTGVPIPEQIVPSMQQTNRPGFVSQNRP 250


==> AAEL011371-RA conserved hypothetical protein
          Length = 585

 Score = 25.0 bits (53), Expect = 5.5,   Method: Composition-based stats.
 Identities = 16/42 (38%), Positives = 23/42 (54%), Gaps = 2/42 (4%)

Query: 50  VNNTDGVPFNFSRPFLPAQPLL-QFIPNI-SIPNFWPFSQSN 89
           +N+T  + F  +RP +P  PL  Q  P I S+ +  P SQ N
Sbjct: 172 INSTPSIVFPLARPTVPQSPLTPQQGPQIPSLHSHQPLSQPN 213


==> AAEL001728-RA conserved hypothetical protein
          Length = 259

 Score = 25.0 bits (53), Expect = 5.5,   Method: Compositional matrix adjust.
 Identities = 15/34 (44%), Positives = 20/34 (58%), Gaps = 10/34 (29%)

Query: 16 IVALAVP--VPDWNVVISYPNGTVVQFNGTGNYN 47
          IVA+A+P  +PD N+ +SY        N  GNYN
Sbjct: 60 IVAIALPLGIPDRNIFLSY--------NFEGNYN 85


==> AAEL009787-RA hypothetical protein
          Length = 778

 Score = 25.0 bits (53), Expect = 5.7,   Method: Composition-based stats.
 Identities = 10/24 (41%), Positives = 13/24 (54%)

Query: 20  AVPVPDWNVVISYPNGTVVQFNGT 43
           A+P  D N V+ YP   +  FN T
Sbjct: 639 ALPFEDLNSVMRYPKKVIFLFNKT 662


==> AAEL000153-RA conserved hypothetical protein
          Length = 1304

 Score = 24.6 bits (52), Expect = 6.9,   Method: Composition-based stats.
 Identities = 21/72 (29%), Positives = 32/72 (44%), Gaps = 6/72 (8%)

Query: 21   VPVPDWNVVISYPNGTVVQFNGTGNYNSNVNNTDGVPFNFSRPFLPA-QPLLQFIPNISI 79
            +P    NVV  YP G+VV ++G    + ++ N+   P N     + +     QFI +   
Sbjct: 1118 LPPETQNVVKVYPEGSVVSYDGKAVLDVSLLNS---PSNVRHEAIKSVSKTEQFIRD--T 1172

Query: 80   PNFWPFSQSNSP 91
            P F PF     P
Sbjct: 1173 PQFGPFRGEIPP 1184


==> AAEL012201-RA DnaJ homolog subfamily B member 13
          Length = 309

 Score = 24.6 bits (52), Expect = 7.1,   Method: Composition-based stats.
 Identities = 11/27 (40%), Positives = 15/27 (55%), Gaps = 5/27 (18%)

Query: 19  LAVPVPDWNVVISYPNGTVVQFNGTGN 45
           L VP+P        P+GT ++F G GN
Sbjct: 184 LTVPIP-----AGTPSGTKIRFEGAGN 205


==> AAEL003621-RA Pupal cuticle protein, putative
          Length = 105

 Score = 24.6 bits (52), Expect = 7.2,   Method: Compositional matrix adjust.
 Identities = 18/55 (32%), Positives = 27/55 (49%), Gaps = 6/55 (10%)

Query: 3  LISALATCVICVAIVALAVPVPDWNV-VISYPNGTVVQFNGTGNYNSNVNNTDGV 56
          + SA+   V   A+ ALAVPVPD +   + + N       G   YN  V  ++G+
Sbjct: 1  MKSAIVAFVAIFAL-ALAVPVPDKDAQTLRFDN----DHKGIDGYNFEVETSNGI 50
