# Supplementary material for: The salivary gland transcriptome of the neotropical malaria vector Anopheles darlingi reveals accelerated evolution of genes relevant to hematophagy
Source: BMC Genomics. 2009 Jan 29;10:57. doi: 10.1186/1471-2164-10-57 (PMC2644710; doi:10.1186/1471-2164-10-57)
Supplement: Additional file 2 — Annotated sialotranscriptome of An. darlingi female mosquitoes. Hyperlinked Excel spreadsheet with deducted protein sequences. See description above. [file 1471-2164-10-57-S2.zip › links/AEGY-PEP/AD-519-AEGY-PEP.txt]

>AD-519

AAEL003210-RB tetraspanin 29fa                                        231   1e-061
AAEL003210-RA tetraspanin 29fa                                        231   1e-061
AAEL003210-RD tetraspanin 29fa                                        231   1e-061
AAEL003210-RC tetraspanin 29fa                                        231   1e-061
AAEL003210-RE tetraspanin 29fa                                        231   1e-061
AAEL006282-RA tetraspanin, putative                                   126   7e-030
AAEL012532-RB tetraspanin 29fb                                        125   2e-029
AAEL012532-RA tetraspanin 29fb                                        125   2e-029
AAEL012532-RC tetraspanin 29fb                                        125   2e-029
AAEL005536-RB tetraspanin 29fb                                        125   2e-029
AAEL005536-RA tetraspanin 29fb                                        125   2e-029
AAEL005137-RA tetraspanin, putative                                   123   8e-029
AAEL013875-RA tetraspanin, putative                                   117   4e-027
AAEL013875-RB tetraspanin, putative                                   117   4e-027
AAEL012528-RA tetraspanin, putative                                   102   1e-022
AAEL010967-RA tetraspanin, putative                                   100   8e-022
AAEL014311-RA tetraspanin, putative                                   100   8e-022
AAEL010102-RA tetraspanin, putative                                    99   1e-021
AAEL005142-RA platelet endothelial tetraspan antigen 3 (cd151 an...    92   2e-019
AAEL013404-RA tetraspanin, putative                                    81   5e-016
AAEL004147-RA tetraspanin, putative                                    78   3e-015
AAEL012531-RA tetraspanin, putative                                    76   1e-014
AAEL005548-RA tetraspanin, putative                                    76   1e-014
AAEL013404-RB tetraspanin, putative                                    75   3e-014
AAEL013918-RA tetraspanin, putative                                    67   5e-012


==> AAEL003210-RB tetraspanin 29fa
          Length = 178

 Score =  231 bits (590), Expect = 1e-061,   Method: Compositional matrix adjust.
 Identities = 109/159 (68%), Positives = 130/159 (81%), Gaps = 3/159 (1%)

Query: 87  SILLILIFILELAAGISGYVLRNDTRELVTNALNGSMTQYGDPNHGDITLIWDEIQVDFD 146
           SILL+ IFILELAAGISGYVLRNDT  LV+N L  SM +YG     +IT IWDEIQVDFD
Sbjct: 16  SILLVFIFILELAAGISGYVLRNDTYNLVSNTLQSSMGKYGGNTSNEITYIWDEIQVDFD 75

Query: 147 CCGVENSTDWARANPKMFNQTYIPMTCCRPQTGAVGMVSC--PDREENTLRKTGCVHSFG 204
           CCGV N++DW + N K+FN T++PM+CCR  TGA+G V C  PD +E TLR TGC++SFG
Sbjct: 76  CCGVNNASDWGKTNDKLFNDTFLPMSCCRTTTGAIGTVRCMDPDHKE-TLRTTGCLNSFG 134

Query: 205 DFVKAHAVSLGAAGIALAVIQFFGIMFACYLAKAIKLQR 243
            F+KAHAVSLGAAGIA+AVIQFFG++FACYL+K IKLQ+
Sbjct: 135 SFIKAHAVSLGAAGIAIAVIQFFGVLFACYLSKQIKLQQ 173


==> AAEL003210-RA tetraspanin 29fa
          Length = 178

 Score =  231 bits (590), Expect = 1e-061,   Method: Compositional matrix adjust.
 Identities = 109/159 (68%), Positives = 130/159 (81%), Gaps = 3/159 (1%)

Query: 87  SILLILIFILELAAGISGYVLRNDTRELVTNALNGSMTQYGDPNHGDITLIWDEIQVDFD 146
           SILL+ IFILELAAGISGYVLRNDT  LV+N L  SM +YG     +IT IWDEIQVDFD
Sbjct: 16  SILLVFIFILELAAGISGYVLRNDTYNLVSNTLQSSMGKYGGNTSNEITYIWDEIQVDFD 75

Query: 147 CCGVENSTDWARANPKMFNQTYIPMTCCRPQTGAVGMVSC--PDREENTLRKTGCVHSFG 204
           CCGV N++DW + N K+FN T++PM+CCR  TGA+G V C  PD +E TLR TGC++SFG
Sbjct: 76  CCGVNNASDWGKTNDKLFNDTFLPMSCCRTTTGAIGTVRCMDPDHKE-TLRTTGCLNSFG 134

Query: 205 DFVKAHAVSLGAAGIALAVIQFFGIMFACYLAKAIKLQR 243
            F+KAHAVSLGAAGIA+AVIQFFG++FACYL+K IKLQ+
Sbjct: 135 SFIKAHAVSLGAAGIAIAVIQFFGVLFACYLSKQIKLQQ 173


==> AAEL003210-RD tetraspanin 29fa
          Length = 178

 Score =  231 bits (590), Expect = 1e-061,   Method: Compositional matrix adjust.
 Identities = 109/159 (68%), Positives = 130/159 (81%), Gaps = 3/159 (1%)

Query: 87  SILLILIFILELAAGISGYVLRNDTRELVTNALNGSMTQYGDPNHGDITLIWDEIQVDFD 146
           SILL+ IFILELAAGISGYVLRNDT  LV+N L  SM +YG     +IT IWDEIQVDFD
Sbjct: 16  SILLVFIFILELAAGISGYVLRNDTYNLVSNTLQSSMGKYGGNTSNEITYIWDEIQVDFD 75

Query: 147 CCGVENSTDWARANPKMFNQTYIPMTCCRPQTGAVGMVSC--PDREENTLRKTGCVHSFG 204
           CCGV N++DW + N K+FN T++PM+CCR  TGA+G V C  PD +E TLR TGC++SFG
Sbjct: 76  CCGVNNASDWGKTNDKLFNDTFLPMSCCRTTTGAIGTVRCMDPDHKE-TLRTTGCLNSFG 134

Query: 205 DFVKAHAVSLGAAGIALAVIQFFGIMFACYLAKAIKLQR 243
            F+KAHAVSLGAAGIA+AVIQFFG++FACYL+K IKLQ+
Sbjct: 135 SFIKAHAVSLGAAGIAIAVIQFFGVLFACYLSKQIKLQQ 173


==> AAEL003210-RC tetraspanin 29fa
          Length = 178

 Score =  231 bits (590), Expect = 1e-061,   Method: Compositional matrix adjust.
 Identities = 109/159 (68%), Positives = 130/159 (81%), Gaps = 3/159 (1%)

Query: 87  SILLILIFILELAAGISGYVLRNDTRELVTNALNGSMTQYGDPNHGDITLIWDEIQVDFD 146
           SILL+ IFILELAAGISGYVLRNDT  LV+N L  SM +YG     +IT IWDEIQVDFD
Sbjct: 16  SILLVFIFILELAAGISGYVLRNDTYNLVSNTLQSSMGKYGGNTSNEITYIWDEIQVDFD 75

Query: 147 CCGVENSTDWARANPKMFNQTYIPMTCCRPQTGAVGMVSC--PDREENTLRKTGCVHSFG 204
           CCGV N++DW + N K+FN T++PM+CCR  TGA+G V C  PD +E TLR TGC++SFG
Sbjct: 76  CCGVNNASDWGKTNDKLFNDTFLPMSCCRTTTGAIGTVRCMDPDHKE-TLRTTGCLNSFG 134

Query: 205 DFVKAHAVSLGAAGIALAVIQFFGIMFACYLAKAIKLQR 243
            F+KAHAVSLGAAGIA+AVIQFFG++FACYL+K IKLQ+
Sbjct: 135 SFIKAHAVSLGAAGIAIAVIQFFGVLFACYLSKQIKLQQ 173


==> AAEL003210-RE tetraspanin 29fa
          Length = 178

 Score =  231 bits (590), Expect = 1e-061,   Method: Compositional matrix adjust.
 Identities = 109/159 (68%), Positives = 130/159 (81%), Gaps = 3/159 (1%)

Query: 87  SILLILIFILELAAGISGYVLRNDTRELVTNALNGSMTQYGDPNHGDITLIWDEIQVDFD 146
           SILL+ IFILELAAGISGYVLRNDT  LV+N L  SM +YG     +IT IWDEIQVDFD
Sbjct: 16  SILLVFIFILELAAGISGYVLRNDTYNLVSNTLQSSMGKYGGNTSNEITYIWDEIQVDFD 75

Query: 147 CCGVENSTDWARANPKMFNQTYIPMTCCRPQTGAVGMVSC--PDREENTLRKTGCVHSFG 204
           CCGV N++DW + N K+FN T++PM+CCR  TGA+G V C  PD +E TLR TGC++SFG
Sbjct: 76  CCGVNNASDWGKTNDKLFNDTFLPMSCCRTTTGAIGTVRCMDPDHKE-TLRTTGCLNSFG 134

Query: 205 DFVKAHAVSLGAAGIALAVIQFFGIMFACYLAKAIKLQR 243
            F+KAHAVSLGAAGIA+AVIQFFG++FACYL+K IKLQ+
Sbjct: 135 SFIKAHAVSLGAAGIAIAVIQFFGVLFACYLSKQIKLQQ 173


==> AAEL006282-RA tetraspanin, putative
          Length = 249

 Score =  126 bits (317), Expect = 7e-030,   Method: Compositional matrix adjust.
 Identities = 69/237 (29%), Positives = 128/237 (54%), Gaps = 12/237 (5%)

Query: 10  IKYLLFLFNFFFVITGVIIMSVGLTVQGAYHGFRDILDAKFFSIPTFLVVIGSFIFVIAF 69
           IKYLLF+FN  F ++G++++  G+ V    + ++  ++ K  + P  L+V+G+F+F++A 
Sbjct: 21  IKYLLFVFNLIFAVSGLVLLIAGIIVLLDVNDYQHFVEDKLMAPPVVLIVVGTFVFLVAS 80

Query: 70  FGCCGAYKENYCMTLTFSILLILIFILELAAGISGYVLRNDTRELVTNALNGSMTQYGDP 129
            GC GA KE+  +   F++ L+++ ++E+A  I+    ++D +  + + L  S+++    
Sbjct: 81  LGCYGAIKESPKLLNAFAVFLLIVLLIEVAVAIAAVAFKSDLQNALQSQLEKSISRR--- 137

Query: 130 NHGDITLIWDEIQVDFDCCGVENSTDWARANPKMFNQTYIPMTCCRPQTGAVGMVSC--- 186
           N  D+T  W+ +     CCG+E   +W   N    N+T +P +CC+P         C   
Sbjct: 138 NKADMT-AWNSVHKKMMCCGIEGPKNWYDNN----NKT-MPASCCKPDLIDPDTNDCKNA 191

Query: 187 PDREENTLRKTGCVHSFGDFVKAHAVSLGAAGIALAVIQFFGIMFACYLAKAIKLQR 243
           P    +   + GC+    +    +AV L A G  +A  Q  G++FAC+L+ AIK  +
Sbjct: 192 PPLFMDRYYQDGCLMKLKEHFDKNAVVLIAVGFVIAAFQLLGVIFACWLSAAIKRDK 248


==> AAEL012532-RB tetraspanin 29fb
          Length = 291

 Score =  125 bits (313), Expect = 2e-029,   Method: Compositional matrix adjust.
 Identities = 72/240 (30%), Positives = 122/240 (50%), Gaps = 17/240 (7%)

Query: 10  IKYLLFLFNFFFVITGVIIMSVGLTVQGAYHGFRDILDAKFFSIPTFLVVIGSFIFVIAF 69
           +KY++F+ NF F++T ++I++VG  +   +  F   +D+ FFS    +V IG  +  ++ 
Sbjct: 15  VKYMIFVINFMFLLTAILIVTVGSAIGTIFGDFEYFIDSHFFSPAHLMVAIGIIMIFVSI 74

Query: 70  FGCCGAYKENYCMTLTFSILLILIFILELAAGISGYVLRNDTRELVTNALNGSMTQYGDP 129
           FGC GA KE+  M   + +LL ++FILE+AA IS + L+   +E+V   LN SM  Y D 
Sbjct: 75  FGCFGAIKESTAMINIYGVLLAIVFILEVAAAISAFALQGQVKEMVRRTLNESMASYND- 133

Query: 130 NHGDITLIWDEIQVDFDCCGVENSTDWA---RANPKM---FNQTYIPMTCCRPQTGAVGM 183
            + ++    D +Q   +CCGV++  DW    + +P      N   +P +CC P T     
Sbjct: 134 -NANVQQSVDFMQRVLECCGVDSYEDWTFFFKNSPNATEGTNSFVVPESCCPPSTL---- 188

Query: 184 VSCPDREENTLRKTGCVHSFGDFVKAHAVSLGAAGIALAVIQFFGIMFACYLAKAIKLQR 243
                +E     + GC+      V   A  +    I ++ +Q  G + A  LA+ I+  +
Sbjct: 189 -----KESCIPYEYGCMDRLQWVVAQSAALIATGAITVSFVQILGSVCAFMLARTIRRTK 243


==> AAEL012532-RA tetraspanin 29fb
          Length = 291

 Score =  125 bits (313), Expect = 2e-029,   Method: Compositional matrix adjust.
 Identities = 72/240 (30%), Positives = 122/240 (50%), Gaps = 17/240 (7%)

Query: 10  IKYLLFLFNFFFVITGVIIMSVGLTVQGAYHGFRDILDAKFFSIPTFLVVIGSFIFVIAF 69
           +KY++F+ NF F++T ++I++VG  +   +  F   +D+ FFS    +V IG  +  ++ 
Sbjct: 15  VKYMIFVINFMFLLTAILIVTVGSAIGTIFGDFEYFIDSHFFSPAHLMVAIGIIMIFVSI 74

Query: 70  FGCCGAYKENYCMTLTFSILLILIFILELAAGISGYVLRNDTRELVTNALNGSMTQYGDP 129
           FGC GA KE+  M   + +LL ++FILE+AA IS + L+   +E+V   LN SM  Y D 
Sbjct: 75  FGCFGAIKESTAMINIYGVLLAIVFILEVAAAISAFALQGQVKEMVRRTLNESMASYND- 133

Query: 130 NHGDITLIWDEIQVDFDCCGVENSTDWA---RANPKM---FNQTYIPMTCCRPQTGAVGM 183
            + ++    D +Q   +CCGV++  DW    + +P      N   +P +CC P T     
Sbjct: 134 -NANVQQSVDFMQRVLECCGVDSYEDWTFFFKNSPNATEGTNSFVVPESCCPPSTL---- 188

Query: 184 VSCPDREENTLRKTGCVHSFGDFVKAHAVSLGAAGIALAVIQFFGIMFACYLAKAIKLQR 243
                +E     + GC+      V   A  +    I ++ +Q  G + A  LA+ I+  +
Sbjct: 189 -----KESCIPYEYGCMDRLQWVVAQSAALIATGAITVSFVQILGSVCAFMLARTIRRTK 243


==> AAEL012532-RC tetraspanin 29fb
          Length = 291

 Score =  125 bits (313), Expect = 2e-029,   Method: Compositional matrix adjust.
 Identities = 72/240 (30%), Positives = 122/240 (50%), Gaps = 17/240 (7%)

Query: 10  IKYLLFLFNFFFVITGVIIMSVGLTVQGAYHGFRDILDAKFFSIPTFLVVIGSFIFVIAF 69
           +KY++F+ NF F++T ++I++VG  +   +  F   +D+ FFS    +V IG  +  ++ 
Sbjct: 15  VKYMIFVINFMFLLTAILIVTVGSAIGTIFGDFEYFIDSHFFSPAHLMVAIGIIMIFVSI 74

Query: 70  FGCCGAYKENYCMTLTFSILLILIFILELAAGISGYVLRNDTRELVTNALNGSMTQYGDP 129
           FGC GA KE+  M   + +LL ++FILE+AA IS + L+   +E+V   LN SM  Y D 
Sbjct: 75  FGCFGAIKESTAMINIYGVLLAIVFILEVAAAISAFALQGQVKEMVRRTLNESMASYND- 133

Query: 130 NHGDITLIWDEIQVDFDCCGVENSTDWA---RANPKM---FNQTYIPMTCCRPQTGAVGM 183
            + ++    D +Q   +CCGV++  DW    + +P      N   +P +CC P T     
Sbjct: 134 -NANVQQSVDFMQRVLECCGVDSYEDWTFFFKNSPNATEGTNSFVVPESCCPPSTL---- 188

Query: 184 VSCPDREENTLRKTGCVHSFGDFVKAHAVSLGAAGIALAVIQFFGIMFACYLAKAIKLQR 243
                +E     + GC+      V   A  +    I ++ +Q  G + A  LA+ I+  +
Sbjct: 189 -----KESCIPYEYGCMDRLQWVVAQSAALIATGAITVSFVQILGSVCAFMLARTIRRTK 243


==> AAEL005536-RB tetraspanin 29fb
          Length = 291

 Score =  125 bits (313), Expect = 2e-029,   Method: Compositional matrix adjust.
 Identities = 72/240 (30%), Positives = 122/240 (50%), Gaps = 17/240 (7%)

Query: 10  IKYLLFLFNFFFVITGVIIMSVGLTVQGAYHGFRDILDAKFFSIPTFLVVIGSFIFVIAF 69
           +KY++F+ NF F++T ++I++VG  +   +  F   +D+ FFS    +V IG  +  ++ 
Sbjct: 15  VKYMIFVINFMFLLTAILIVTVGSAIGTIFGDFEYFIDSHFFSPAHLMVAIGIIMIFVSI 74

Query: 70  FGCCGAYKENYCMTLTFSILLILIFILELAAGISGYVLRNDTRELVTNALNGSMTQYGDP 129
           FGC GA KE+  M   + +LL ++FILE+AA IS + L+   +E+V   LN SM  Y D 
Sbjct: 75  FGCFGAIKESTAMINIYGVLLAIVFILEVAAAISAFALQGQVKEMVRRTLNESMASYND- 133

Query: 130 NHGDITLIWDEIQVDFDCCGVENSTDWA---RANPKM---FNQTYIPMTCCRPQTGAVGM 183
            + ++    D +Q   +CCGV++  DW    + +P      N   +P +CC P T     
Sbjct: 134 -NANVQQSVDFMQRVLECCGVDSYEDWTFFFKNSPNATEGTNSFVVPESCCPPSTL---- 188

Query: 184 VSCPDREENTLRKTGCVHSFGDFVKAHAVSLGAAGIALAVIQFFGIMFACYLAKAIKLQR 243
                +E     + GC+      V   A  +    I ++ +Q  G + A  LA+ I+  +
Sbjct: 189 -----KESCIPYEYGCMDRLQWVVAQSAALIATGAITVSFVQILGSVCAFMLARTIRRTK 243
