# Supplementary material for: The salivary gland transcriptome of the neotropical malaria vector Anopheles darlingi reveals accelerated evolution of genes relevant to hematophagy
Source: BMC Genomics. 2009 Jan 29;10:57. doi: 10.1186/1471-2164-10-57 (PMC2644710; doi:10.1186/1471-2164-10-57)
Supplement: Additional file 2 — Annotated sialotranscriptome of An. darlingi female mosquitoes. Hyperlinked Excel spreadsheet with deducted protein sequences. See description above. [file 1471-2164-10-57-S2.zip › links/AEGY-PEP/AD-527-AEGY-PEP.txt]

>AD-527

AAEL005965-RA presenilin enhancer, putative                           174   4e-045
AAEL015227-RA conserved hypothetical protein                           27   1.2  
AAEL014115-RA conserved hypothetical protein                           27   1.2  
AAEL002555-RA sodium/solute symporter                                  26   2.2  
AAEL001343-RA conserved hypothetical protein                           26   3.1  
AAEL015092-RA hypothetical protein                                     26   3.3  
AAEL011512-RA conserved hypothetical protein                           25   3.7  
AAEL002380-RA Gustatory receptor 21a, putative                         25   7.7  
AAEL000066-RA conserved hypothetical protein                           25   8.1  
AAEL009678-RA golgi-specific brefeldin a-resistance factor             23      17
AAEL005561-RA plasma membrane calcium-transporting atpase 3 (pmc...    23      18
AAEL011482-RA Odorant-binding protein 50d, putative                    23      22
AAEL005527-RA conserved hypothetical protein                           23      24
AAEL011738-RA conserved hypothetical protein                           23      25
AAEL011427-RA conserved hypothetical protein                           23      27
AAEL009246-RA glycoside  hydrolases                                    23      31
AAEL015573-RA glycoside  hydrolases                                    22      36
AAEL002059-RA hypothetical protein                                     22      39
AAEL008252-RA n-acetylgalactosaminyltransferase                        22      39
AAEL008449-RA conserved hypothetical protein                           22      41
AAEL001308-RA CRAL/TRIO domain-containing protein                      22      48
AAEL001938-RA ATP-binding cassette sub-family A member 3, putative     22      49
AAEL009155-RA conserved hypothetical protein                           22      52
AAEL003201-RA carboxylesterase                                         22      55
AAEL002840-RA conserved hypothetical protein                           22      57


==> AAEL005965-RA presenilin enhancer, putative
          Length = 101

 Score =  174 bits (442), Expect = 4e-045,   Method: Compositional matrix adjust.
 Identities = 75/101 (74%), Positives = 95/101 (94%)

Query: 1   MDITRVPNERKLYPCKWYFKAGFALLPFLWSINTIWFFNEAFRKPAYDEQKEIKKYVVFS 60
           MD+ RVPNERKLY CKWYFK GFALLPF+W+INT+WFF+EAFRKPAYDEQKEI+KYV+FS
Sbjct: 1   MDLNRVPNERKLYLCKWYFKVGFALLPFVWAINTVWFFSEAFRKPAYDEQKEIRKYVIFS 60

Query: 61  LVGTLVWLVVIISWVVTFQMKRTDWGEFADNISFLVPLGRA 101
            +G+L+W  +I++WV+TFQ+KRT+WG+FAD+ISF++PLGRA
Sbjct: 61  AIGSLIWFTLILTWVMTFQLKRTEWGDFADSISFIIPLGRA 101


==> AAEL015227-RA conserved hypothetical protein
          Length = 666

 Score = 27.3 bits (59), Expect = 1.2,   Method: Composition-based stats.
 Identities = 12/43 (27%), Positives = 22/43 (51%), Gaps = 1/43 (2%)

Query: 29  LWSINTIWFFNEAFRKPAYDEQKEIKKYVVFSLVGTLVWLVVI 71
           +W +NT+  F E F K   ++  E + + V  L G  +W  ++
Sbjct: 89  IWIVNTMQSFEEGF-KGVMEKNVEFRGHFVLVLRGDFIWQAIL 130


==> AAEL014115-RA conserved hypothetical protein
          Length = 666

 Score = 27.3 bits (59), Expect = 1.2,   Method: Composition-based stats.
 Identities = 12/43 (27%), Positives = 22/43 (51%), Gaps = 1/43 (2%)

Query: 29  LWSINTIWFFNEAFRKPAYDEQKEIKKYVVFSLVGTLVWLVVI 71
           +W +NT+  F E F K   ++  E + + V  L G  +W  ++
Sbjct: 89  IWIVNTMQSFEEGF-KGVMEKNVEFRGHFVLVLRGDFIWQAIL 130


==> AAEL002555-RA sodium/solute symporter
          Length = 753

 Score = 26.2 bits (56), Expect = 2.2,   Method: Compositional matrix adjust.
 Identities = 14/42 (33%), Positives = 23/42 (54%), Gaps = 2/42 (4%)

Query: 43  RKPAYDEQKEIKKYVVFSLVGTLVWLVVIISWVVTFQMKRTD 84
           R P + E      Y+ +SL+GT  +L VII  +V++  +  D
Sbjct: 519 RTPQFPETLYSISYMYYSLIGT--FLTVIIGTLVSYLTRHRD 558


==> AAEL001343-RA conserved hypothetical protein
          Length = 492

 Score = 25.8 bits (55), Expect = 3.1,   Method: Composition-based stats.
 Identities = 13/47 (27%), Positives = 24/47 (51%), Gaps = 8/47 (17%)

Query: 43 RKPAYDEQKE--------IKKYVVFSLVGTLVWLVVIISWVVTFQMK 81
          R+  Y EQ +        I++++V   +  +VWLV + S+ +  Q K
Sbjct: 33 RQTLYYEQNQQVLQEYNFIRRHLVGRWIAAVVWLVALASYFLAMQWK 79


==> AAEL015092-RA hypothetical protein
          Length = 222

 Score = 25.8 bits (55), Expect = 3.3,   Method: Compositional matrix adjust.
 Identities = 16/45 (35%), Positives = 24/45 (53%), Gaps = 3/45 (6%)

Query: 44 KPAYDEQKEIKKYVVFSLVGTLVWLVVIISWVVTFQMKRTDWGEF 88
          KP+ DE    K   +F  V  +  LVVII +V ++ +   DW E+
Sbjct: 43 KPSGDEFINRK---MFKAVKIIALLVVIICYVPSYLIYDIDWKEY 84


==> AAEL011512-RA conserved hypothetical protein
          Length = 575

 Score = 25.4 bits (54), Expect = 3.7,   Method: Compositional matrix adjust.
 Identities = 16/45 (35%), Positives = 24/45 (53%), Gaps = 3/45 (6%)

Query: 44  KPAYDEQKEIKKYVVFSLVGTLVWLVVIISWVVTFQMKRTDWGEF 88
           KP+ DE    K   +F  V  +  LVVII +V ++ +   DW E+
Sbjct: 396 KPSGDEFINRK---MFKAVKIIALLVVIICYVPSYLIYDIDWKEY 437


==> AAEL002380-RA Gustatory receptor 21a, putative
          Length = 460

 Score = 24.6 bits (52), Expect = 7.7,   Method: Composition-based stats.
 Identities = 8/24 (33%), Positives = 16/24 (66%)

Query: 55  KYVVFSLVGTLVWLVVIISWVVTF 78
           K +VF  +  + W++ ++SW V+F
Sbjct: 192 KPIVFPKLYPITWVLCVVSWAVSF 215


==> AAEL000066-RA conserved hypothetical protein
          Length = 626

 Score = 24.6 bits (52), Expect = 8.1,   Method: Composition-based stats.
 Identities = 11/30 (36%), Positives = 15/30 (50%)

Query: 22  GFALLPFLWSINTIWFFNEAFRKPAYDEQK 51
           G A + FL   + IWF    +RK A   +K
Sbjct: 595 GMATMSFLLETSRIWFRQSMYRKKANYAEK 624


==> AAEL009678-RA golgi-specific brefeldin a-resistance factor
          Length = 1905

 Score = 23.5 bits (49), Expect =    17,   Method: Composition-based stats.
 Identities = 8/16 (50%), Positives = 14/16 (87%)

Query: 39   NEAFRKPAYDEQKEIK 54
            N++ R+P+Y+EQ+ IK
Sbjct: 1045 NDSQRQPSYEEQEIIK 1060
