# Supplementary material for: The salivary gland transcriptome of the neotropical malaria vector Anopheles darlingi reveals accelerated evolution of genes relevant to hematophagy
Source: BMC Genomics. 2009 Jan 29;10:57. doi: 10.1186/1471-2164-10-57 (PMC2644710; doi:10.1186/1471-2164-10-57)
Supplement: Additional file 2 — Annotated sialotranscriptome of An. darlingi female mosquitoes. Hyperlinked Excel spreadsheet with deducted protein sequences. See description above. [file 1471-2164-10-57-S2.zip › links/AEGY-PEP/AD-53-AEGY-PEP.txt]

>AD-53

AAEL000153-RA conserved hypothetical protein                           30   0.21 
AAEL009385-RA hypothetical protein                                     30   0.23 
AAEL001802-RA macroglobulin/complement                                 26   2.9  
AAEL009787-RA hypothetical protein                                     25   5.1  
AAEL001728-RA conserved hypothetical protein                           25   5.2  
AAEL012201-RA DnaJ homolog subfamily B member 13                       25   6.0  
AAEL003621-RA Pupal cuticle protein, putative                          25   7.4  
AAEL013516-RA Pupal cuticle protein, putative                          25   7.4  
AAEL008931-RA inwardly rectifying k+ channel,                          25   7.7  
AAEL000360-RA dnaJ homolog subfamily B member, putative                25   8.0  
AAEL013373-RA inwardly rectifying k+ channel,                          24   8.7  
AAEL007551-RA vacuolar protein sorting-associated protein (vps13d)     24   8.8  
AAEL012418-RA deoxyribonuclease ii                                     24   9.1  
AAEL003152-RA werner syndrome helicase                                 24      12
AAEL014718-RA shoc2                                                    24      12
AAEL004031-RA conserved hypothetical protein                           24      13
AAEL008463-RA dead box atp-dependent rna helicase                      24      13
AAEL000446-RA tight junction protein                                   24      13
AAEL002870-RA dipeptidyl peptidase iii                                 23      17
AAEL002870-RB dipeptidyl peptidase iii                                 23      17
AAEL010073-RA metalloendopeptidase                                     23      20
AAEL015398-RA conserved hypothetical protein                           23      22
AAEL013899-RA protease m1 zinc metalloprotease                         23      23
AAEL003212-RA protease m1 zinc metalloprotease                         23      23
AAEL004255-RA zinc finger protein                                      23      23


==> AAEL000153-RA conserved hypothetical protein
          Length = 1304

 Score = 29.6 bits (65), Expect = 0.21,   Method: Composition-based stats.
 Identities = 21/72 (29%), Positives = 32/72 (44%), Gaps = 5/72 (6%)

Query: 21   VPVPDWNVVISYPNGTVVQFNGTGNYNSNVNNTDGVPFNFSRPFLHAAQPLLQFIPNISI 80
            +P    NVV  YP G+VV ++G    + ++ N+   P N     + +     QFI +   
Sbjct: 1118 LPPETQNVVKVYPEGSVVSYDGKAVLDVSLLNS---PSNVRHEAIKSVSKTEQFIRD--T 1172

Query: 81   PNFWPFSQSNSP 92
            P F PF     P
Sbjct: 1173 PQFGPFRGEIPP 1184


==> AAEL009385-RA hypothetical protein
          Length = 984

 Score = 29.6 bits (65), Expect = 0.23,   Method: Composition-based stats.
 Identities = 21/72 (29%), Positives = 32/72 (44%), Gaps = 5/72 (6%)

Query: 21  VPVPDWNVVISYPNGTVVQFNGTGNYNSNVNNTDGVPFNFSRPFLHAAQPLLQFIPNISI 80
           +P    NVV  YP G+VV ++G    + ++ N+   P N     + +     QFI +   
Sbjct: 798 LPPETQNVVKVYPEGSVVSYDGKAVLDVSLLNS---PSNVRHEAIKSVSKTEQFIRD--T 852

Query: 81  PNFWPFSQSNSP 92
           P F PF     P
Sbjct: 853 PQFGPFRGEIPP 864


==> AAEL001802-RA macroglobulin/complement
          Length = 1250

 Score = 25.8 bits (55), Expect = 2.9,   Method: Composition-based stats.
 Identities = 11/34 (32%), Positives = 20/34 (58%), Gaps = 3/34 (8%)

Query: 50  VNNTDGVPFNFSRPFLHAAQPLLQFIPNISIPNF 83
           ++N DG+     +PF    Q +L F+PNI + ++
Sbjct: 747 ISNLDGL---IRKPFGCGEQNMLHFVPNIVVLDY 777


==> AAEL009787-RA hypothetical protein
          Length = 778

 Score = 25.0 bits (53), Expect = 5.1,   Method: Composition-based stats.
 Identities = 10/24 (41%), Positives = 13/24 (54%)

Query: 20  AVPVPDWNVVISYPNGTVVQFNGT 43
           A+P  D N V+ YP   +  FN T
Sbjct: 639 ALPFEDLNSVMRYPKKVIFLFNKT 662


==> AAEL001728-RA conserved hypothetical protein
          Length = 259

 Score = 25.0 bits (53), Expect = 5.2,   Method: Compositional matrix adjust.
 Identities = 15/34 (44%), Positives = 20/34 (58%), Gaps = 10/34 (29%)

Query: 16 IVALAVP--VPDWNVVISYPNGTVVQFNGTGNYN 47
          IVA+A+P  +PD N+ +SY        N  GNYN
Sbjct: 60 IVAIALPLGIPDRNIFLSY--------NFEGNYN 85


==> AAEL012201-RA DnaJ homolog subfamily B member 13
          Length = 309

 Score = 25.0 bits (53), Expect = 6.0,   Method: Composition-based stats.
 Identities = 11/27 (40%), Positives = 15/27 (55%), Gaps = 5/27 (18%)

Query: 19  LAVPVPDWNVVISYPNGTVVQFNGTGN 45
           L VP+P        P+GT ++F G GN
Sbjct: 184 LTVPIP-----AGTPSGTKIRFEGAGN 205


==> AAEL003621-RA Pupal cuticle protein, putative
          Length = 105

 Score = 24.6 bits (52), Expect = 7.4,   Method: Compositional matrix adjust.
 Identities = 18/55 (32%), Positives = 27/55 (49%), Gaps = 6/55 (10%)

Query: 3  LISALATCVICVAIVALAVPVPDWNV-VISYPNGTVVQFNGTGNYNSNVNNTDGV 56
          + SA+   V   A+ ALAVPVPD +   + + N       G   YN  V  ++G+
Sbjct: 1  MKSAIVAFVAIFAL-ALAVPVPDKDAQTLRFDN----DHKGIDGYNFEVETSNGI 50


==> AAEL013516-RA Pupal cuticle protein, putative
          Length = 105

 Score = 24.6 bits (52), Expect = 7.4,   Method: Compositional matrix adjust.
 Identities = 18/55 (32%), Positives = 27/55 (49%), Gaps = 6/55 (10%)

Query: 3  LISALATCVICVAIVALAVPVPDWNV-VISYPNGTVVQFNGTGNYNSNVNNTDGV 56
          + SA+   V   A+ ALAVPVPD +   + + N       G   YN  V  ++G+
Sbjct: 1  MKSAIVAFVAIFAL-ALAVPVPDKDAQTLRFDN----DHKGIDGYNFEVETSNGI 50


==> AAEL008931-RA inwardly rectifying k+ channel,
          Length = 489

 Score = 24.6 bits (52), Expect = 7.7,   Method: Composition-based stats.
 Identities = 12/31 (38%), Positives = 15/31 (48%)

Query: 30  ISYPNGTVVQFNGTGNYNSNVNNTDGVPFNF 60
           +  PN +  +F    NYNSN N  D   F F
Sbjct: 399 VETPNCSAKEFAEGLNYNSNENLLDKPTFEF 429


==> AAEL000360-RA dnaJ homolog subfamily B member, putative
          Length = 331

 Score = 24.6 bits (52), Expect = 8.0,   Method: Composition-based stats.
 Identities = 11/27 (40%), Positives = 15/27 (55%), Gaps = 5/27 (18%)

Query: 19  LAVPVPDWNVVISYPNGTVVQFNGTGN 45
           L VP+P        P+GT ++F G GN
Sbjct: 184 LTVPIP-----AGTPSGTKIRFEGAGN 205
