# Supplementary material for: The salivary gland transcriptome of the neotropical malaria vector Anopheles darlingi reveals accelerated evolution of genes relevant to hematophagy
Source: BMC Genomics. 2009 Jan 29;10:57. doi: 10.1186/1471-2164-10-57 (PMC2644710; doi:10.1186/1471-2164-10-57)
Supplement: Additional file 2 — Annotated sialotranscriptome of An. darlingi female mosquitoes. Hyperlinked Excel spreadsheet with deducted protein sequences. See description above. [file 1471-2164-10-57-S2.zip › links/AEGY-PEP/AD-534-AEGY-PEP.txt]

>AD-534

AAEL006011-RA conserved hypothetical protein                           75   4e-015
AAEL006007-RA conserved hypothetical protein                           69   3e-013
AAEL014520-RA follistatin                                              44   1e-005
AAEL011506-RA hypothetical protein                                     37   0.002
AAEL012043-RA secreted modular calcium-binding protein                 34   0.012
AAEL010921-RA organic anion transporter                                32   0.034
AAEL010917-RA organic anion transporter                                32   0.052
AAEL001613-RA organic anion transporter                                31   0.094
AAEL005107-RA hypothetical protein                                     30   0.12 
AAEL013605-RA hypothetical protein                                     30   0.14 
AAEL006397-RA serine protease inhibitor                                29   0.44 
AAEL003305-RA conserved hypothetical protein                           26   3.3  
AAEL004193-RA rhophilin                                                25   7.6  
AAEL005207-RA neprilysin                                               25   8.1  
AAEL013701-RA meiotic recombination protein spo11                      24      11
AAEL001808-RA organic anion transporter                                24      13
AAEL009167-RA bone morphogenetic protein 5/7, bmp5/7                   23      17
AAEL001910-RA zinc finger protein                                      23      18
AAEL007974-RA hypothetical protein                                     23      18
AAEL006609-RA zinc finger protein                                      23      20
AAEL004216-RA hypothetical protein                                     23      22
AAEL008024-RA hypothetical protein                                     23      23
AAEL002382-RA conserved hypothetical protein                           23      27
AAEL000030-RA clip-domain serine protease, putative                    23      27
AAEL006581-RA Juvenile hormone-inducible protein, putative             22      37


==> AAEL006011-RA conserved hypothetical protein
          Length = 84

 Score = 75.5 bits (184), Expect = 4e-015,   Method: Compositional matrix adjust.
 Identities = 38/84 (45%), Positives = 50/84 (59%), Gaps = 2/84 (2%)

Query: 1  MRSFVVALLLVAVVVV--LCPDTEASSLARNGICPCPRIYRPVCGTDEKTYSNQCLLKCQ 58
          MRS  V  ++VAV +V  L  +T+A   +    C CP  Y+PVCG+D  TYSN C+L C 
Sbjct: 1  MRSVSVLAMIVAVALVGLLSVETQADIYSEMASCACPLSYQPVCGSDNVTYSNDCVLNCA 60

Query: 59 AASPRGRSIRLRILHEGSCSEPRV 82
           A+P G  I L+ LHEGSC    +
Sbjct: 61 MATPTGSRIALKKLHEGSCDNTEL 84


==> AAEL006007-RA conserved hypothetical protein
          Length = 91

 Score = 68.9 bits (167), Expect = 3e-013,   Method: Compositional matrix adjust.
 Identities = 32/70 (45%), Positives = 44/70 (62%)

Query: 22 EASSLARNGICPCPRIYRPVCGTDEKTYSNQCLLKCQAASPRGRSIRLRILHEGSCSEPR 81
          EA S A  G+C CPRIY PVCG++ KTY+N CLL+C+  S  GR+  LR + + +C    
Sbjct: 21 EARSDAERGVCACPRIYMPVCGSNLKTYNNDCLLRCEINSDLGRANNLRKIADQACDNLT 80

Query: 82 VQIPEQIPLE 91
            + + IP E
Sbjct: 81 DNVNDFIPQE 90


==> AAEL014520-RA follistatin
          Length = 551

 Score = 43.9 bits (102), Expect = 1e-005,   Method: Compositional matrix adjust.
 Identities = 22/47 (46%), Positives = 28/47 (59%), Gaps = 4/47 (8%)

Query: 34  CPRIYRPVCGTDEKTYSNQCLLKCQAASPRGRSIRLRILHEGSCSEP 80
           CP+ + PVCGTD KTYSN C L  +    R RS+  +  H+G C  P
Sbjct: 500 CPQEFEPVCGTDGKTYSNDCFLSIENC--RSRSVHNK--HDGPCGRP 542


 Score = 33.5 bits (75), Expect = 0.015,   Method: Compositional matrix adjust.
 Identities = 21/58 (36%), Positives = 32/58 (55%), Gaps = 3/58 (5%)

Query: 34  CPRIYRPVCGTDEKTYSNQCLLKCQAASPRGRSIRLRILHEGSCSEPRVQIPEQIPLE 91
           CP     VCGTD +TY N+C+L+ QA   R  +  + + H G C+   + I E  P++
Sbjct: 106 CPTEKDLVCGTDGRTYLNRCMLRVQAC--RVGTAAVSLAHVGPCANGSI-IRESCPVD 160


 Score = 29.6 bits (65), Expect = 0.26,   Method: Compositional matrix adjust.
 Identities = 15/44 (34%), Positives = 28/44 (63%), Gaps = 5/44 (11%)

Query: 41  VCGTDEKTYSNQCLLKCQAASPRGRSIRLRILHEGSCSEPRVQI 84
           +CGTD +TY+N+C L  +A   RG    +++ H G+C++ + + 
Sbjct: 351 LCGTDSRTYNNECELA-RATCLRG----VQLAHIGACTQLKTKT 389


 Score = 27.3 bits (59), Expect = 1.0,   Method: Compositional matrix adjust.
 Identities = 9/23 (39%), Positives = 16/23 (69%)

Query: 34  CPRIYRPVCGTDEKTYSNQCLLK 56
           C R+ RP CG+D + Y++ C ++
Sbjct: 217 CWRVARPTCGSDGRLYASACKMR 239


 Score = 25.4 bits (54), Expect = 4.5,   Method: Compositional matrix adjust.
 Identities = 9/17 (52%), Positives = 13/17 (76%)

Query: 40  PVCGTDEKTYSNQCLLK 56
           P+CG+D  TY ++C LK
Sbjct: 406 PICGSDGNTYRSRCELK 422


 Score = 25.4 bits (54), Expect = 4.9,   Method: Compositional matrix adjust.
 Identities = 19/65 (29%), Positives = 28/65 (43%), Gaps = 9/65 (13%)

Query: 1   MRSFVVALLLVAVVVVLCPDTE----ASSLARNGICPCP-----RIYRPVCGTDEKTYSN 51
           MRS      +  V +  C   E    +S+ A N I  CP        + +CG+D   Y++
Sbjct: 238 MRSSNCGKHVFEVPISFCMSQERAGGSSAAATNKIEDCPTDCAREAQQMICGSDGNVYTS 297

Query: 52  QCLLK 56
            C LK
Sbjct: 298 MCELK 302


 Score = 24.6 bits (52), Expect = 6.7,   Method: Compositional matrix adjust.
 Identities = 7/16 (43%), Positives = 12/16 (75%)

Query: 41  VCGTDEKTYSNQCLLK 56
           +CG+D K Y N+C ++
Sbjct: 456 ICGSDNKLYPNECFMR 471


 Score = 24.3 bits (51), Expect = 8.8,   Method: Compositional matrix adjust.
 Identities = 10/17 (58%), Positives = 12/17 (70%)

Query: 40 PVCGTDEKTYSNQCLLK 56
          PVCGTD   Y+N C +K
Sbjct: 59 PVCGTDGLIYANICEMK 75


==> AAEL011506-RA hypothetical protein
          Length = 599

 Score = 36.6 bits (83), Expect = 0.002,   Method: Compositional matrix adjust.
 Identities = 19/41 (46%), Positives = 24/41 (58%), Gaps = 2/41 (4%)

Query: 37  IYRPVCGTDEKTYSNQCLLKCQAASPRGRSIRLRILHEGSC 77
            Y PVCGTD KTY  +C LK +A   R  S  L + ++G C
Sbjct: 383 FYNPVCGTDGKTYKTECQLKKRAC--RQESTTLVMAYKGHC 421


 Score = 26.2 bits (56), Expect = 2.3,   Method: Compositional matrix adjust.
 Identities = 12/19 (63%), Positives = 13/19 (68%)

Query: 41  VCGTDEKTYSNQCLLKCQA 59
           VCGTD  TY N C LK +A
Sbjct: 466 VCGTDGNTYRNVCELKRKA 484


 Score = 21.2 bits (43), Expect =    84,   Method: Compositional matrix adjust.
 Identities = 16/57 (28%), Positives = 24/57 (42%), Gaps = 5/57 (8%)

Query: 34  CPRIYRPV--CGTDEKTYSNQCLLKCQAASPRGRSIRLRILHEGSCSEPRVQIPEQI 88
           CPR    V  CGT+  TY + C +   + +       + + + G CS  R   P  I
Sbjct: 534 CPRQQPNVKLCGTNNHTYHSWCHMLRDSCNT---GFYIDVQYNGVCSFDRSVAPSSI 587


==> AAEL012043-RA secreted modular calcium-binding protein
          Length = 598

 Score = 33.9 bits (76), Expect = 0.012,   Method: Composition-based stats.
 Identities = 17/42 (40%), Positives = 26/42 (61%), Gaps = 6/42 (14%)

Query: 39 RPVCGTDEKTYSNQC-LLKCQAASPRGRSIRLRILHEGSCSE 79
          RPVCGTD +TY  +C L++ Q +   G  + L+  H G+C +
Sbjct: 19 RPVCGTDNQTYPTRCHLIRAQCS---GHQVSLK--HRGTCKD 55


==> AAEL010921-RA organic anion transporter
          Length = 757

 Score = 32.3 bits (72), Expect = 0.034,   Method: Composition-based stats.
 Identities = 18/54 (33%), Positives = 24/54 (44%), Gaps = 4/54 (7%)

Query: 29  NGICPCPRI-YRPVCGTDEKTYSNQCLLKCQAASPRGRSIRLRILHEGSCSEPR 81
           N  C C  + Y P+CG D  TY + C   C+     G    L+I  + SC   R
Sbjct: 515 NSNCQCDYVKYSPICGEDGNTYISACHAGCKQQYQSG---DLKIYDDCSCISGR 565


==> AAEL010917-RA organic anion transporter
          Length = 708

 Score = 32.0 bits (71), Expect = 0.052,   Method: Composition-based stats.
 Identities = 21/64 (32%), Positives = 28/64 (43%), Gaps = 8/64 (12%)

Query: 3   SFVVALLLVAVVVVLCPDTEASSLARNGI-------CPCPRI-YRPVCGTDEKTYSNQCL 54
           S   A L+V   V  C +   SS+  N         C C  I Y P+CG+D  TY + C 
Sbjct: 420 SICSAGLIVMYAVFGCNEINNSSIVSNSQDVSCNVGCNCDFIKYAPICGSDGNTYLSPCH 479

Query: 55  LKCQ 58
             C+
Sbjct: 480 AGCK 483


==> AAEL001613-RA organic anion transporter
          Length = 664

 Score = 30.8 bits (68), Expect = 0.094,   Method: Composition-based stats.
 Identities = 18/54 (33%), Positives = 23/54 (42%), Gaps = 4/54 (7%)

Query: 29  NGICPCPRI-YRPVCGTDEKTYSNQCLLKCQAASPRGRSIRLRILHEGSCSEPR 81
           N  C C  + Y P+CG D  TY + C   C+     G    L+I    SC   R
Sbjct: 422 NSNCQCDYVKYSPICGEDGNTYISACHAGCKQQYQSG---DLKIYEGCSCISGR 472


==> AAEL005107-RA hypothetical protein
          Length = 140

 Score = 30.4 bits (67), Expect = 0.12,   Method: Compositional matrix adjust.
 Identities = 15/29 (51%), Positives = 16/29 (55%), Gaps = 3/29 (10%)

Query: 38  YRPVCGTDEKTYSNQCLLKCQ---AASPR 63
           Y PVCGTD  TY N   L+C     A PR
Sbjct: 103 YNPVCGTDHTTYHNVYKLECSNRCGARPR 131


==> AAEL013605-RA hypothetical protein
          Length = 146

 Score = 30.4 bits (67), Expect = 0.14,   Method: Compositional matrix adjust.
 Identities = 15/29 (51%), Positives = 16/29 (55%), Gaps = 3/29 (10%)

Query: 38  YRPVCGTDEKTYSNQCLLKCQ---AASPR 63
           Y PVCGTD  TY N   L+C     A PR
Sbjct: 109 YNPVCGTDHTTYHNVYKLECSNRCGARPR 137
