# Supplementary material for: The salivary gland transcriptome of the neotropical malaria vector Anopheles darlingi reveals accelerated evolution of genes relevant to hematophagy
Source: BMC Genomics. 2009 Jan 29;10:57. doi: 10.1186/1471-2164-10-57 (PMC2644710; doi:10.1186/1471-2164-10-57)
Supplement: Additional file 2 — Annotated sialotranscriptome of An. darlingi female mosquitoes. Hyperlinked Excel spreadsheet with deducted protein sequences. See description above. [file 1471-2164-10-57-S2.zip › links/AEGY-PEP/AD-54-AEGY-PEP.txt]

>AD-54

AAEL014695-RA zinc finger protein                                      28   0.79 
AAEL000116-RA conserved hypothetical protein                           27   1.1  
AAEL007551-RA vacuolar protein sorting-associated protein (vps13d)     27   1.3  
AAEL008814-RA 5                                                        27   1.7  
AAEL002823-RA conserved hypothetical protein                           25   4.7  
AAEL001728-RA conserved hypothetical protein                           25   6.1  
AAEL009787-RA hypothetical protein                                     25   6.7  
AAEL011371-RA conserved hypothetical protein                           25   6.9  
AAEL008931-RA inwardly rectifying k+ channel,                          24   8.3  
AAEL006152-RA hypothetical protein                                     24   8.3  
AAEL012201-RA DnaJ homolog subfamily B member 13                       24   8.6  
AAEL003621-RA Pupal cuticle protein, putative                          24   8.9  
AAEL013516-RA Pupal cuticle protein, putative                          24   8.9  
AAEL013373-RA inwardly rectifying k+ channel,                          24   9.0  
AAEL006320-RA protein tyrosine phosphatase 69d, drome                  24   9.5  
AAEL001584-RA conserved hypothetical protein                           24      12
AAEL000360-RA dnaJ homolog subfamily B member, putative                24      12
AAEL008463-RA dead box atp-dependent rna helicase                      24      13
AAEL014718-RA shoc2                                                    24      13
AAEL000153-RA conserved hypothetical protein                           23      15
AAEL002870-RA dipeptidyl peptidase iii                                 23      17
AAEL002870-RB dipeptidyl peptidase iii                                 23      17
AAEL012076-RA conserved hypothetical protein                           23      17
AAEL009385-RA hypothetical protein                                     23      18
AAEL000152-RA conserved hypothetical protein                           23      18


==> AAEL014695-RA zinc finger protein
          Length = 1075

 Score = 27.7 bits (60), Expect = 0.79,   Method: Composition-based stats.
 Identities = 15/54 (27%), Positives = 25/54 (46%), Gaps = 2/54 (3%)

Query: 41  NGTGNYNSNVNNTDGVPFNFSRPFLPPQPLLQFIPNISIPNFW--PFSQSNSPF 92
           +G+G  + +  NT+     +S  +    P+  +IP   IP  W   FS   +PF
Sbjct: 321 SGSGAVHQSTENTEPTFLEYSEEYDEYVPVSGYIPQEQIPLSWVQKFSPQYTPF 374


==> AAEL000116-RA conserved hypothetical protein
          Length = 765

 Score = 27.3 bits (59), Expect = 1.1,   Method: Composition-based stats.
 Identities = 21/65 (32%), Positives = 25/65 (38%), Gaps = 21/65 (32%)

Query: 28  VVISYPNGTVVQFNGTGN---YNSNV------------------NNTDGVPFNFSRPFLP 66
           + I+Y NGTV+  N       YN NV                  N+T G   N    FLP
Sbjct: 80  MAIAYSNGTVILINIENKEEIYNFNVKSDITCMNWTENSKEVSVNDTSGDAINNYTTFLP 139

Query: 67  PQPLL 71
           P P L
Sbjct: 140 PLPSL 144


==> AAEL007551-RA vacuolar protein sorting-associated protein (vps13d)
          Length = 3926

 Score = 27.3 bits (59), Expect = 1.3,   Method: Composition-based stats.
 Identities = 12/23 (52%), Positives = 15/23 (65%), Gaps = 2/23 (8%)

Query: 46   YNSNVNNTDGVPFNFSR--PFLP 66
            YNSNVN  +  P N+ R  PF+P
Sbjct: 2439 YNSNVNVVNRSPVNYRRRTPFVP 2461


==> AAEL008814-RA 5
          Length = 1668

 Score = 26.6 bits (57), Expect = 1.7,   Method: Composition-based stats.
 Identities = 13/33 (39%), Positives = 18/33 (54%), Gaps = 2/33 (6%)

Query: 48  SNVNNTDGVPFNFS--RPFLPPQPLLQFIPNIS 78
           S++ N   +  NF   +PFLP Q LL  +P  S
Sbjct: 484 SDLQNISSLKLNFEPGKPFLPFQQLLSVLPTAS 516


==> AAEL002823-RA conserved hypothetical protein
          Length = 655

 Score = 25.4 bits (54), Expect = 4.7,   Method: Composition-based stats.
 Identities = 15/52 (28%), Positives = 23/52 (44%), Gaps = 4/52 (7%)

Query: 40  FNGTGNYNSNVNNTDGVPFNFSRPFLPPQPLLQFIPNISIPNFWPFSQSNSP 91
           + G  N+N+ V      P   + P  PPQP    +    I  + P SQ+ +P
Sbjct: 556 YTGYQNFNTVVPQ----PVTPAVPLTPPQPAAAAVYPSGITYYAPQSQTQTP 603


==> AAEL001728-RA conserved hypothetical protein
          Length = 259

 Score = 25.0 bits (53), Expect = 6.1,   Method: Compositional matrix adjust.
 Identities = 15/34 (44%), Positives = 20/34 (58%), Gaps = 10/34 (29%)

Query: 16 IVALAVP--VPDWNVVISYPNGTVVQFNGTGNYN 47
          IVA+A+P  +PD N+ +SY        N  GNYN
Sbjct: 60 IVAIALPLGIPDRNIFLSY--------NFEGNYN 85


==> AAEL009787-RA hypothetical protein
          Length = 778

 Score = 24.6 bits (52), Expect = 6.7,   Method: Composition-based stats.
 Identities = 10/24 (41%), Positives = 13/24 (54%)

Query: 20  AVPVPDWNVVISYPNGTVVQFNGT 43
           A+P  D N V+ YP   +  FN T
Sbjct: 639 ALPFEDLNSVMRYPKKVIFLFNKT 662


==> AAEL011371-RA conserved hypothetical protein
          Length = 585

 Score = 24.6 bits (52), Expect = 6.9,   Method: Composition-based stats.
 Identities = 16/42 (38%), Positives = 23/42 (54%), Gaps = 2/42 (4%)

Query: 50  VNNTDGVPFNFSRPFLPPQPLL-QFIPNI-SIPNFWPFSQSN 89
           +N+T  + F  +RP +P  PL  Q  P I S+ +  P SQ N
Sbjct: 172 INSTPSIVFPLARPTVPQSPLTPQQGPQIPSLHSHQPLSQPN 213


==> AAEL008931-RA inwardly rectifying k+ channel,
          Length = 489

 Score = 24.3 bits (51), Expect = 8.3,   Method: Composition-based stats.
 Identities = 12/31 (38%), Positives = 15/31 (48%)

Query: 30  ISYPNGTVVQFNGTGNYNSNVNNTDGVPFNF 60
           +  PN +  +F    NYNSN N  D   F F
Sbjct: 399 VETPNCSAKEFAEGLNYNSNENLLDKPTFEF 429


==> AAEL006152-RA hypothetical protein
          Length = 886

 Score = 24.3 bits (51), Expect = 8.3,   Method: Composition-based stats.
 Identities = 16/49 (32%), Positives = 25/49 (51%), Gaps = 1/49 (2%)

Query: 34  NGTVVQFNGTGNYNSNVNNTDGVPFNFSRPFLPPQPLLQFIPNISI-PN 81
           NGT+ + +      S +  ++  P   S+P + PQP+   IP  SI PN
Sbjct: 180 NGTLSRISAFTTSISPIIESNASPAEASQPAVAPQPVANPIPLSSILPN 228
