# Supplementary material for: The salivary gland transcriptome of the neotropical malaria vector Anopheles darlingi reveals accelerated evolution of genes relevant to hematophagy
Source: BMC Genomics. 2009 Jan 29;10:57. doi: 10.1186/1471-2164-10-57 (PMC2644710; doi:10.1186/1471-2164-10-57)
Supplement: Additional file 2 — Annotated sialotranscriptome of An. darlingi female mosquitoes. Hyperlinked Excel spreadsheet with deducted protein sequences. See description above. [file 1471-2164-10-57-S2.zip › links/AEGY-PEP/AD-560-AEGY-PEP.txt]

>AD-560

AAEL007603-RA Odorant-binding protein 56a, putative                   164   9e-042
AAEL007604-RA Odorant-binding protein 56a, putative                   102   6e-023
AAEL002587-RA Odorant-binding protein 56e, putative                    75   6e-015
AAEL002605-RA Odorant-binding protein 56e, putative                    68   1e-012
AAEL015554-RA Odorant-binding protein 56e, putative                    68   1e-012
AAEL002591-RA Odorant-binding protein 56e, putative                    66   4e-012
AAEL002606-RA Odorant-binding protein 56e, putative                    64   2e-011
AAEL002596-RA Odorant-binding protein 56e, putative                    63   3e-011
AAEL002617-RA Odorant-binding protein 56e, putative                    60   3e-010
AAEL006176-RA Odorant-binding protein 56e, putative                    56   5e-009
AAEL015499-RA Odorant-binding protein 56a, putative                    53   4e-008
AAEL002626-RA Odorant-binding protein 56e, putative                    52   6e-008
AAEL001836-RA Odorant-binding protein 56a, putative                    50   2e-007
AAEL009449-RA odorant binding protein                                  48   1e-006
AAEL001826-RA Odorant-binding protein 56a, putative                    46   5e-006
AAEL005772-RA Odorant-binding protein 99c, putative                    45   6e-006
AAEL013018-RA odorant binding protein                                  40   2e-004
AAEL008013-RA odorant binding protein                                  40   4e-004
AAEL006103-RB conserved hypothetical protein                           32   0.11 
AAEL015313-RA conserved hypothetical protein                           30   0.23 
AAEL006103-RA conserved hypothetical protein                           30   0.28 
AAEL006108-RA conserved hypothetical protein                           30   0.28 
AAEL000073-RA Odorant-binding protein 56e, putative                    30   0.39 
AAEL005778-RA conserved hypothetical protein                           30   0.39 
AAEL011416-RA conserved hypothetical protein                           30   0.42 


==> AAEL007603-RA Odorant-binding protein 56a, putative
          Length = 140

 Score =  164 bits (415), Expect = 9e-042,   Method: Compositional matrix adjust.
 Identities = 78/140 (55%), Positives = 103/140 (73%), Gaps = 2/140 (1%)

Query: 1   MMSARV--LIIFVAIAITEFPSVLGQKEIAELPEVKGYKLHCIESSGITETSAKKLSDGE 58
           M S R+  L +F+ +       V    +++++PE+KGY+LHCIE+SGITE+SAKKL +G+
Sbjct: 1   MTSFRLANLTVFLVLLFCFMRGVHSADDLSKIPEIKGYELHCIEASGITESSAKKLRNGD 60

Query: 59  QIKEPDQSTKCFVQCFFQKLRLMDEKGAVLKDKLEVFLTRLMDADKAKEYVKQCDHRRTN 118
            I  PDQS KC+VQCFF KLRLM+EKG V KDK+   L +LM+ DKAK+  ++CD RRTN
Sbjct: 61  DIASPDQSIKCYVQCFFSKLRLMNEKGVVQKDKVLSLLGKLMEEDKAKKLAEKCDLRRTN 120

Query: 119 PCDTAWAIYDCYLGKKAKLF 138
           PCDTA+A+YDCY   KAKL 
Sbjct: 121 PCDTAYAMYDCYRQNKAKLL 140


==> AAEL007604-RA Odorant-binding protein 56a, putative
          Length = 134

 Score =  102 bits (253), Expect = 6e-023,   Method: Compositional matrix adjust.
 Identities = 46/103 (44%), Positives = 68/103 (66%)

Query: 32  EVKGYKLHCIESSGITETSAKKLSDGEQIKEPDQSTKCFVQCFFQKLRLMDEKGAVLKDK 91
           ++  Y+  C+E S ++  SA K+  G+ I+ PD STK +VQCFFQK++ MDE G +LKD 
Sbjct: 31  QIDDYRKQCVELSDVSVDSAIKVHSGQVIENPDWSTKRYVQCFFQKMQFMDENGVMLKDA 90

Query: 92  LEVFLTRLMDADKAKEYVKQCDHRRTNPCDTAWAIYDCYLGKK 134
           +  F +R+ D  +AK  V+ CD ++ NP DTA+A+  CY G K
Sbjct: 91  VVEFFSRIQDESRAKAMVENCDIQKENPLDTAYAVLVCYQGNK 133


==> AAEL002587-RA Odorant-binding protein 56e, putative
          Length = 137

 Score = 75.5 bits (184), Expect = 6e-015,   Method: Compositional matrix adjust.
 Identities = 44/138 (31%), Positives = 72/138 (52%), Gaps = 6/138 (4%)

Query: 5   RVLIIFVAIAIT----EFPSVLGQKEIAELPEVKGYKLHCIESSGITETSAKKLSDGEQI 60
           R+LI  V+ A+       P     ++I ++   + Y L C+ +SG+  +S K L  G+  
Sbjct: 2   RLLISIVSFALVGAALSVPQQANLEDIGKIRNGETYALECLLASGLDVSSLKSLQTGD-F 60

Query: 61  KEPDQSTKCFVQCFFQKLRLMDEKGAVLKDKLEVFLTRLMDADKAKEYVKQCDHRRTNPC 120
              D+  KC V+CFF+K   MD +G + ++ +   L++ M  D+ +  VK C    T+ C
Sbjct: 61  SNGDR-VKCLVKCFFEKTGFMDAEGNLNEEAIVTQLSQFMPKDQVETLVKNCKIEGTDAC 119

Query: 121 DTAWAIYDCYLGKKAKLF 138
           DTA+   +CY   KA LF
Sbjct: 120 DTAYQATECYFKNKAGLF 137


==> AAEL002605-RA Odorant-binding protein 56e, putative
          Length = 132

 Score = 68.2 bits (165), Expect = 1e-012,   Method: Compositional matrix adjust.
 Identities = 39/132 (29%), Positives = 73/132 (55%), Gaps = 12/132 (9%)

Query: 14  AITEFPSVLGQKEIAELPEVKGYKL--HCIESSGITETSAKKLSDGEQIKEPDQSTKCFV 71
           AI  F  ++G   + E  +    +L   C++ +G +E S ++L +G+     D +TKCFV
Sbjct: 6   AIASFALIVGCMAVTEEQKEAARQLAGKCMQQTGTSEESVQRLRNGD-TSGADDNTKCFV 64

Query: 72  QCFFQKLRLMDEKGAVLKDKLEVFLTRLMDAD----KAKEYVKQC-DHRRTNPCDTAWAI 126
           QCFFQ   ++D +G    +  E F+T  + ++    KA+E V++C ++   N C+ ++++
Sbjct: 65  QCFFQGAGVVDGEG----NMQEAFVTEKLASEYGQAKAEEVVQRCRNNSGANACERSFSL 120

Query: 127 YDCYLGKKAKLF 138
             CY+  +A L 
Sbjct: 121 LQCYIANRASLM 132


==> AAEL015554-RA Odorant-binding protein 56e, putative
          Length = 132

 Score = 67.8 bits (164), Expect = 1e-012,   Method: Compositional matrix adjust.
 Identities = 39/132 (29%), Positives = 73/132 (55%), Gaps = 12/132 (9%)

Query: 14  AITEFPSVLGQKEIAELPEVKGYKL--HCIESSGITETSAKKLSDGEQIKEPDQSTKCFV 71
           AI  F  ++G   + E  +    +L   C++ +G +E S ++L +G+     D +TKCFV
Sbjct: 6   AIVSFALIVGCMAVTEEQKEAARQLAGKCMQQTGTSEESVQRLRNGD-TSGADDNTKCFV 64

Query: 72  QCFFQKLRLMDEKGAVLKDKLEVFLTRLMDAD----KAKEYVKQC-DHRRTNPCDTAWAI 126
           QCFFQ   ++D +G    +  E F+T  + ++    KA+E V++C ++   N C+ ++++
Sbjct: 65  QCFFQGAGVVDGEG----NMQEAFVTEKLASEYGQAKAEEVVQRCRNNSGANACERSFSL 120

Query: 127 YDCYLGKKAKLF 138
             CY+  +A L 
Sbjct: 121 LQCYIANRASLM 132


==> AAEL002591-RA Odorant-binding protein 56e, putative
          Length = 132

 Score = 66.2 bits (160), Expect = 4e-012,   Method: Compositional matrix adjust.
 Identities = 39/132 (29%), Positives = 72/132 (54%), Gaps = 12/132 (9%)

Query: 14  AITEFPSVLGQKEIAELPEVKGYKL--HCIESSGITETSAKKLSDGEQIKEPDQSTKCFV 71
           AI  F  + G   + E  +    +L   C++ +G +E S ++L +G+     D +TKCFV
Sbjct: 6   AIVSFALIAGCMAVTEDQKEAARQLAGKCMQQTGTSEESVQRLRNGD-TSGADDNTKCFV 64

Query: 72  QCFFQKLRLMDEKGAVLKDKLEVFLTRLMDAD----KAKEYVKQC-DHRRTNPCDTAWAI 126
           QCFFQ   ++D +G    +  E F+T  + ++    KA+E V++C ++   N C+ ++++
Sbjct: 65  QCFFQGAGVVDGEG----NMQEAFVTEKLASEYGQAKAEEVVQRCRNNSGANACERSFSL 120

Query: 127 YDCYLGKKAKLF 138
             CY+  +A L 
Sbjct: 121 LQCYIANRASLM 132


==> AAEL002606-RA Odorant-binding protein 56e, putative
          Length = 131

 Score = 63.5 bits (153), Expect = 2e-011,   Method: Compositional matrix adjust.
 Identities = 40/117 (34%), Positives = 61/117 (52%), Gaps = 13/117 (11%)

Query: 27  IAELPEVKGYKLHCIESSGITETSAKKLSDGEQIKEPDQSTKCFVQCFFQKLRLMDEKGA 86
           I +  + + Y   C++S+G+   +  KL  GE     D  TKCF +C  +K   M+EKG 
Sbjct: 21  IDQQKKAEAYAAECVKSTGVAPDTPVKLKKGE-FAGADDKTKCFSKCVLEKAGFMNEKGE 79

Query: 87  VLK----DKLEVFLTRLMDADKAK--EYVKQCDHRRTNPCDTAWAIYDCYLGKKAKL 137
           + +    DKL V      D DKAK    +K+C+ +  N CDTA+ + +C+   KA L
Sbjct: 80  IQEKTVIDKLSV------DHDKAKVEATLKKCNQKGANACDTAFKMTECFYNTKAGL 130


==> AAEL002596-RA Odorant-binding protein 56e, putative
          Length = 132

 Score = 63.2 bits (152), Expect = 3e-011,   Method: Compositional matrix adjust.
 Identities = 36/138 (26%), Positives = 69/138 (50%), Gaps = 7/138 (5%)

Query: 1   MMSARVLIIFVAIAITEFPS-VLGQKEIAELPEVKGYKLHCIESSGITETSAKKLSDGEQ 59
           M+   V ++ V IA+ +  +  L Q++  ++     Y + CI  +G+   S   L  G+ 
Sbjct: 1   MLKLVVALLSVTIALNQIKAFTLQQRQQGDI-----YAIECIAETGVNPASVALLRVGD- 54

Query: 60  IKEPDQSTKCFVQCFFQKLRLMDEKGAVLKDKLEVFLTRLMDADKAKEYVKQCDHRRTNP 119
               D+ +KCF++CFF+K   MD KG +  +K+   L    + +K +  +  C  +    
Sbjct: 55  FSSNDKRSKCFIRCFFEKEGFMDSKGNLHTEKIADALAGDFNREKVETVLANCLTKEKTA 114

Query: 120 CDTAWAIYDCYLGKKAKL 137
           C+TA+ +Y+C+   +  L
Sbjct: 115 CETAFRMYECFYNHREGL 132


==> AAEL002617-RA Odorant-binding protein 56e, putative
          Length = 132

 Score = 59.7 bits (143), Expect = 3e-010,   Method: Compositional matrix adjust.
 Identities = 38/138 (27%), Positives = 71/138 (51%), Gaps = 7/138 (5%)

Query: 2   MSARVLIIFVAIAITEFPSVLGQKEIAELPEVKGYKLHCIE-SSGITETSAKKLSDGEQI 60
           M + V ++ VA  I    + L ++++ +  E   +   C+E S+G+++ +  KL  G+  
Sbjct: 1   MKSFVCVVLVAALIG--VNALTEEQLKKADE---FASECLEKSNGLSKETVGKLRSGD-F 54

Query: 61  KEPDQSTKCFVQCFFQKLRLMDEKGAVLKDKLEVFLTRLMDADKAKEYVKQCDHRRTNPC 120
              DQ +KCFV+CF ++   M   G ++ D     L+   +  K +  V +C  +  +PC
Sbjct: 55  ANVDQDSKCFVKCFLERAGFMSTDGNLVADYAIERLSLDREKSKVEALVMKCSMQMDDPC 114

Query: 121 DTAWAIYDCYLGKKAKLF 138
           +TA+  ++CY   KA L 
Sbjct: 115 ETAFRAFECYYNGKASLL 132


==> AAEL006176-RA Odorant-binding protein 56e, putative
          Length = 158

 Score = 55.8 bits (133), Expect = 5e-009,   Method: Compositional matrix adjust.
 Identities = 42/141 (29%), Positives = 67/141 (47%), Gaps = 14/141 (9%)

Query: 1   MMSARVLIIFVAIAITEFPSVLGQKEIAELPEVKGYK-----LH--CIESSGITETSAKK 53
           +M A +L +F+ + + +       K+  ELPE   YK     LH  C+  SG  E+  K+
Sbjct: 5   LMLAVLLAVFLGL-VADVTMAAQIKDNLELPEY--YKRPAKILHNICLAESGAMESKLKQ 61

Query: 54  LSDGEQIKEPDQSTKCFVQCFFQKLRLMDE-KGAVLKDKLEVFLTRLMDADKAKEYVKQC 112
             DG  +   D+  KC++ C F K+ ++DE  G +L D+L          D      K+C
Sbjct: 62  CMDG--VLHDDREVKCYIHCLFDKVDVIDEATGQILLDRLAPLAPDNDVKDVFNHLTKEC 119

Query: 113 DH-RRTNPCDTAWAIYDCYLG 132
            H +  + CDTA+ +  CY  
Sbjct: 120 GHIKLQDSCDTAYEVAKCYFA 140
