# Supplementary material for: The salivary gland transcriptome of the neotropical malaria vector Anopheles darlingi reveals accelerated evolution of genes relevant to hematophagy
Source: BMC Genomics. 2009 Jan 29;10:57. doi: 10.1186/1471-2164-10-57 (PMC2644710; doi:10.1186/1471-2164-10-57)
Supplement: Additional file 2 — Annotated sialotranscriptome of An. darlingi female mosquitoes. Hyperlinked Excel spreadsheet with deducted protein sequences. See description above. [file 1471-2164-10-57-S2.zip › links/AEGY-PEP/AD-573-AEGY-PEP.txt]

>AD-573

AAEL015354-RA oxidase/peroxidase                                      537   e-153
AAEL006014-RA oxidase/peroxidase                                      536   e-152
AAEL003933-RA oxidase/peroxidase                                      312   2e-085
AAEL004388-RA peroxinectin                                            301   4e-082
AAEL002354-RA oxidase/peroxidase                                      301   5e-082
AAEL004386-RA peroxinectin                                            296   2e-080
AAEL005416-RA oxidase/peroxidase                                      287   9e-078
AAEL004401-RA peroxinectin                                            279   2e-075
AAEL011941-RA oxidase/peroxidase                                      278   3e-075
AAEL012481-RA oxidase/peroxidase                                      275   3e-074
AAEL000342-RA peroxidasin                                             273   2e-073
AAEL000376-RA peroxidasin                                             272   2e-073
AAEL013171-RA oxidase/peroxidase                                      241   8e-064
AAEL004390-RA peroxinectin                                            182   5e-046
AAEL007563-RA dual oxidase 1                                          160   1e-039
AAEL000507-RA conserved hypothetical protein                          100   2e-021
AAEL000496-RA conserved hypothetical protein                           99   4e-021
AAEL000496-RB conserved hypothetical protein                           91   1e-018
AAEL003612-RA peroxinectin                                             84   2e-016
AAEL004400-RA hypothetical protein                                     82   8e-016
AAEL008320-RA conserved hypothetical protein                           30   2.4  
AAEL014614-RA cytochrome P450                                          30   2.6  
AAEL008320-RB conserved hypothetical protein                           30   2.8  
AAEL003837-RA ryanodine receptor 3, brain                              30   3.6  
AAEL003564-RA threonine dehydratase/deaminase                          30   3.9  


==> AAEL015354-RA oxidase/peroxidase
          Length = 719

 Score =  537 bits (1383), Expect = e-153,   Method: Compositional matrix adjust.
 Identities = 281/585 (48%), Positives = 368/585 (62%), Gaps = 24/585 (4%)

Query: 23  CNTTSPYRTLDGSCNNLQNPSWGAANTVYERLIAADYGDGVKSPRKATNGADLPSARTIS 82
           CN  S YRTLDGSCNNLQNP+WG  N  Y RL+   YGDGV +P  +  G +LP++R IS
Sbjct: 124 CNK-SRYRTLDGSCNNLQNPTWGTPNRPYGRLLTPKYGDGVSTPTTSVTGQELPNSRLIS 182

Query: 83  MKLFGDENVLEPAFTLLSMQFGQLVAHDMGFIRGGAD----ILPCCSG-GKLV--SNPVP 135
           + +FGDE+V +P FTL +MQ+GQ++ HDM    GG         CC+  GKL+  S    
Sbjct: 183 LVVFGDEDVPDPQFTLANMQWGQIMTHDMSLQAGGTQSKKHATRCCTDDGKLIGKSTAPA 242

Query: 136 RCYPIPVASDDPVMGSAGVQCLDFLRTITDCDTDPSSCSNNKKAEQLNVVTSFLDLSVVY 195
            CYPI V  +DP     G +C++F+RT+T  +   +    ++ AEQL  VTS+LDLS+VY
Sbjct: 243 TCYPIIVPENDPAHSQTGTECINFVRTLTTREDACTPTHPSEPAEQLTTVTSWLDLSMVY 302

Query: 196 GNSVEENTPLRQFTGGLMKVETRDGTDWPPQNPNANTVCVQRNPDDACYLTGDARANLSP 255
           GNS ++N  +R FTGG M    R G +WPP NPNA T C   + D+ CYL GDAR N +P
Sbjct: 303 GNSDQQNAGIRAFTGGRMSTVERGGYEWPPNNPNATTECDLVSRDEVCYLAGDARVNQNP 362

Query: 256 HLAILHILFLREHNRIATRLAALHPDWNDEKLFQEARRINIAQYQQIVFYEWLPNFLPLP 315
            L I+ I+ LREHNRIA  L   +P W+DE LFQEARRINIAQY  I +YEWLP FL   
Sbjct: 363 GLTIMQIMLLREHNRIADNLQKHNPHWDDELLFQEARRINIAQYNYINYYEWLPIFL--- 419

Query: 316 ENGDKRSLVSVLVHQHR-GDV--------NPTTLNSNAHAAFRYFHSAIISQLHLDHENR 366
             G +  L + L++  + GD         +P+ LNS+A AAFRYFHS I  +L L  E R
Sbjct: 420 --GKENMLKNRLIYNAKAGDYINDYDPAQDPSVLNSHATAAFRYFHSQIEGRLDLVSEIR 477

Query: 367 SKAGEVSFTDHTLNPAILEAPCKYARLSRGLATQPMARIDLNIEHEIKHNFLKLDAPFGN 426
              G +  +D    P+I+EA   Y  L+RG+ATQP    D+N + EIKH   +   PFG+
Sbjct: 478 KPTGSLRLSDWFNRPSIIEAGDNYDFLARGMATQPEELTDVNFDAEIKHFLFRRGRPFGS 537

Query: 427 DLRTIDIQRARDHGLPSYNRFREWCGLPKAASFDELASLLHSSQDAARLAAVYASVDDVE 486
           DLR  DIQR RDHGL  YN +RE+CG  +A S+++   L+ S QD A+L ++YAS+DDV+
Sbjct: 538 DLRAFDIQRNRDHGLAGYNDYREFCGFKRAHSWEDFMDLI-SPQDVAKLQSLYASIDDVD 596

Query: 487 LTVAGLFEKHVPGTQVGATFRCILLEQFHRTRVGDRFFFETSDPIVGFSKEQFKQLKKAN 546
           LTV G  E HV G   G TF CIL EQF+RTRV DR FFE  D    F++EQ  +++KA+
Sbjct: 597 LTVGGSLESHVNGALAGPTFLCILTEQFYRTRVADRHFFERGDKENAFTREQLAEIRKAS 656

Query: 547 IARLLCDNTPKLEGMQSKAFATIDAGSNKVSPCSSLPVVNLDSWK 591
           +AR+ CDN   +  MQ KAF    +  N+V  C+ +P V+L  WK
Sbjct: 657 MARIFCDNGNHVTSMQPKAFWR-PSTHNQVVSCAEIPEVDLSMWK 700


==> AAEL006014-RA oxidase/peroxidase
          Length = 683

 Score =  536 bits (1380), Expect = e-152,   Method: Compositional matrix adjust.
 Identities = 281/585 (48%), Positives = 368/585 (62%), Gaps = 24/585 (4%)

Query: 23  CNTTSPYRTLDGSCNNLQNPSWGAANTVYERLIAADYGDGVKSPRKATNGADLPSARTIS 82
           CN  S YRTLDGSCNNLQNP+WG  N  Y RL+   YGDGV +P  +  G +LP++R IS
Sbjct: 88  CNK-SRYRTLDGSCNNLQNPTWGTPNRPYGRLLTPKYGDGVSTPTTSVTGQELPNSRLIS 146

Query: 83  MKLFGDENVLEPAFTLLSMQFGQLVAHDMGFIRGGAD----ILPCCSG-GKLV--SNPVP 135
           + +FGDE+V +P FTL +MQ+GQ++ HDM    GG         CC+  GKL+  S    
Sbjct: 147 LVVFGDEDVPDPQFTLANMQWGQIMTHDMSLQAGGTQSKKHATRCCTDDGKLIGKSTAPA 206

Query: 136 RCYPIPVASDDPVMGSAGVQCLDFLRTITDCDTDPSSCSNNKKAEQLNVVTSFLDLSVVY 195
            CYPI V  +DP     G +C++F+RT+T  +   +    ++ AEQL  VTS+LDLS+VY
Sbjct: 207 TCYPIIVPENDPAHSQTGTECINFVRTLTTREDACTPTHPSEPAEQLTTVTSWLDLSMVY 266

Query: 196 GNSVEENTPLRQFTGGLMKVETRDGTDWPPQNPNANTVCVQRNPDDACYLTGDARANLSP 255
           GNS ++N  +R FTGG M    R G +WPP NPNA T C   + D+ CYL GDAR N +P
Sbjct: 267 GNSDQQNAGIRAFTGGRMATVERGGYEWPPNNPNATTECDLVSRDEVCYLAGDARVNQNP 326

Query: 256 HLAILHILFLREHNRIATRLAALHPDWNDEKLFQEARRINIAQYQQIVFYEWLPNFLPLP 315
            L I+ I+ LREHNRIA  L   +P W+DE LFQEARRINIAQY  I +YEWLP FL   
Sbjct: 327 GLTIMQIMLLREHNRIADNLQKHNPHWDDELLFQEARRINIAQYNYINYYEWLPIFL--- 383

Query: 316 ENGDKRSLVSVLVHQHR-GDV--------NPTTLNSNAHAAFRYFHSAIISQLHLDHENR 366
             G +  L + L++  + GD         +P+ LNS+A AAFRYFHS I  +L L  E R
Sbjct: 384 --GKENMLKNRLIYNAKAGDYINDYDPAQDPSVLNSHATAAFRYFHSQIEGRLDLVSEIR 441

Query: 367 SKAGEVSFTDHTLNPAILEAPCKYARLSRGLATQPMARIDLNIEHEIKHNFLKLDAPFGN 426
              G +  +D    P+I+EA   Y  L+RG+ATQP    D+N + EIKH   +   PFG+
Sbjct: 442 KPTGSLRLSDWFNRPSIIEAGDNYDFLARGMATQPEELTDVNFDAEIKHFLFRRGRPFGS 501

Query: 427 DLRTIDIQRARDHGLPSYNRFREWCGLPKAASFDELASLLHSSQDAARLAAVYASVDDVE 486
           DLR  DIQR RDHGL  YN +RE+CG  +A S+++   L+ S QD A+L ++YAS+DDV+
Sbjct: 502 DLRAFDIQRNRDHGLAGYNDYREFCGFKRAHSWEDFMDLI-SPQDVAKLQSLYASIDDVD 560

Query: 487 LTVAGLFEKHVPGTQVGATFRCILLEQFHRTRVGDRFFFETSDPIVGFSKEQFKQLKKAN 546
           LTV G  E HV G   G TF CIL EQF+RTRV DR FFE  D    F++EQ  +++KA+
Sbjct: 561 LTVGGSLESHVNGALAGPTFLCILTEQFYRTRVADRHFFERGDKENAFTREQLAEIRKAS 620

Query: 547 IARLLCDNTPKLEGMQSKAFATIDAGSNKVSPCSSLPVVNLDSWK 591
           +AR+ CDN   +  MQ KAF    +  N+V  C+ +P V+L  WK
Sbjct: 621 MARIFCDNGNHVTSMQPKAFWR-PSTHNQVVSCAEIPEVDLSMWK 664


==> AAEL003933-RA oxidase/peroxidase
          Length = 1395

 Score =  312 bits (800), Expect = 2e-085,   Method: Compositional matrix adjust.
 Identities = 200/593 (33%), Positives = 304/593 (51%), Gaps = 43/593 (7%)

Query: 23   CNTTSPYRTLDGSCNNLQNPSWGAANTVYERLIAADYGDGVKSPRK-ATNGADLPSARTI 81
            C+T +P+RTL G CNNL++P+ G + T + RL+ A Y DG+  PR  + +G  LP+ RTI
Sbjct: 701  CDTATPFRTLTGHCNNLRSPNLGQSLTTFARLLPAVYDDGISQPRSISISGNPLPNPRTI 760

Query: 82   SMKLFGDENVLEPAFTLLSMQFGQLVAHDMGFI---RGGADILPCCSGGKLVSNPVPRCY 138
            S  +  D + L   ++L+ MQ+ Q + HD+      +G  + +P C          P C+
Sbjct: 761  SSLIHPDISNLHTRYSLMVMQYAQFLDHDLTMTPIHKGFHESIPSCRSCDSPRTVHPECH 820

Query: 139  PIPVASDDPVMGSAGVQ-----CLDFLRTITDCDTDPSSCSNNKKAEQLNVVTSFLDLSV 193
            P PV   D       V      C  F+R++    T           EQ+N  T+FLD S 
Sbjct: 821  PFPVPPRDHYYPELNVTSGERLCFPFMRSLPGQQT-------LGPREQINQNTAFLDASQ 873

Query: 194  VYGNSVEENTPLRQFTGGL-MKVETRDGTDWPPQNPNANTVCVQRNPDDACYLTGDARAN 252
            +YG +      LR F+G L   +    G +  PQ P  +  C  ++P   C+  GDARA+
Sbjct: 874  IYGENGCVGKGLRGFSGRLNSTIHPIRGKELLPQTP-IHPEC--KSPSGYCFAAGDARAS 930

Query: 253  LSPHLAILHILFLREHNRIATRLAALHPDWNDEKLFQEARRINIAQYQQIVFYEWLPNFL 312
              P L ++H +F+REHNRI   L  ++P WN ++L++ ARRI IAQ Q I + E+LP  L
Sbjct: 931  EQPGLTVIHTIFMREHNRIVEGLRGVNPHWNGDQLYEHARRIVIAQNQHITYNEFLPRIL 990

Query: 313  PLPENGDKRSLVSVLVHQHRGDVNPT----TLNSNAHAAFRYFHSAI---ISQLHLDHEN 365
                N      + +L   +  D NPT     +   A AAFR  HS +   I +L   H+ 
Sbjct: 991  SW--NAVNLYGLKLLPQGYYKDYNPTCNPAIVTEFASAAFRIGHSLLRPHIPRLSPQHQP 1048

Query: 366  RS-----KAGEVSFTDHTLNPAILEAPCKYARLSRGLATQPMARIDLNIEHEI-KHNFLK 419
                   + G       T  P +++       ++RGL   PM  +D  I  E+  H F  
Sbjct: 1049 IDPPILLRDGFFKMDIFTQQPGLID------EIARGLVATPMETLDQFITGEVTNHLFED 1102

Query: 420  LDAPF-GNDLRTIDIQRARDHGLPSYNRFREWCGLPKAASFDELASLLHSSQDAARLAAV 478
               PF G DL  ++IQRARDHG+PSYN +R  C L +A ++++L   +   +  +RL  +
Sbjct: 1103 RRIPFSGVDLVALNIQRARDHGIPSYNNYRALCNLKRAQTWEDLGREI-PPEVISRLKRI 1161

Query: 479  YASVDDVELTVAGLFEKHVPGTQVGATFRCILLEQFHRTRVGDRFFFETSDPIVGFSKEQ 538
            Y SVDD++L   G+ E+ + G  VG TF CI+  QF + R  DR+++E  DP V F++ Q
Sbjct: 1162 YNSVDDIDLFPGGMSERPLQGGLVGPTFACIIAIQFRQARKCDRYWYENDDPTVKFTEAQ 1221

Query: 539  FKQLKKANIARLLCDNTPKLEGMQSKAFATIDAGSNKVSPCSSLPVVNLDSWK 591
              +L+K  ++R++C+N      MQ  A        N   PCSS+  ++L +W+
Sbjct: 1222 LAELRKTTLSRIICENLDIQGDMQRAALDLPSNFLNPRVPCSSMQQIDLSAWR 1274


 Score =  173 bits (439), Expect = 2e-043,   Method: Compositional matrix adjust.
 Identities = 148/579 (25%), Positives = 237/579 (40%), Gaps = 97/579 (16%)

Query: 27  SPYRTLDGSCNNLQNPSWGAANTVYERLIAADYGDGVKSPRKATNGADLPSARTISMKLF 86
           S +R+  G CNN  +  WGA    + RL+  DY D    PR +     LP+   I  +L 
Sbjct: 53  SKFRSASGECNNFNHRYWGARGDPFMRLLEPDYADDRLKPRTSVGSHALPAPDAIISQLQ 112

Query: 87  GDENV--LEPAFTLLSMQFGQLVAHDMGFIRGGADILPCC--SGGKLVSNPVPRCYPIPV 142
               V  + P  T +   +GQL+++D+  I        CC        ++ + +CY    
Sbjct: 113 RSIPVGAVHPHVTAMLPAWGQLLSYDLVQILSPHSSFRCCRNDSATAATDEIIQCY---- 168

Query: 143 ASDDPVMGSAGVQCLDFLRTITDCDTDPSSCSNNKKAEQLNVVTSFLDLSVVYGNSVEEN 202
                    +G  C ++ R I    T+P +C    + +Q+N  + FLD S +YG + +E 
Sbjct: 169 -------VRSGEGCKEYKRPIP--STEPGACKFEYR-DQMNAASGFLDGSGLYGTTEKEI 218

Query: 203 TPLRQFTGGLMKVETRDGTDWPPQNPNANTVCVQRNPDDACYLTGDARANLSPHLAILHI 262
             LR FT G + ++                         AC      R N    +  LH 
Sbjct: 219 LALRTFTNGKVDIK-------------------------ACL-----RCNEPGAIGALHT 248

Query: 263 LFLREHNRIATRLAALHPDWNDEKLFQEARRINIAQYQQIVFYEWLPNFL--PLPENGDK 320
           + L+EHNRIA  ++ L+ +W+D  LF E RR  IAQ Q I + E+LP  L   +  + D 
Sbjct: 249 ILLKEHNRIADEMSKLNKEWSDTTLFYETRRAIIAQIQHITYNEFLPIVLGSQIANSPDL 308

Query: 321 RSLVSVLVHQHRGDVNPTTLNSNAHAAFRYFHSAIISQLHLDHENRSKAGEVSFTDHTLN 380
           R         +         N  A  A      A ++ L  D  N S + E+        
Sbjct: 309 RIENGKHYTGYSSSNRAGVFNEVAVGAI----PAFLTMLPPDMYNESASAEI-------- 356

Query: 381 PAILEAPCKYARLSRGLATQPMARIDLNIEHEIKHNFLKLDAPFGNDLRTI--DIQRARD 438
             ++  P                         ++  F+   A F ++   I   +QR RD
Sbjct: 357 --LISTP------------------------SMQQTFIPDHATFNDEWTPIALALQRGRD 390

Query: 439 HGLPSYNRFREWC----GLPKAA--SFDELASLLHSSQDAARLAAVYASVDDVELTVAGL 492
           HG+PSY++    C    G+P  +  +FD++     S +    L  +Y   +D++L V GL
Sbjct: 391 HGVPSYHKALNLCEKRFGIPYGSKLTFDDMEYFGLSPEKRKTLENIYQDAEDIDLLVGGL 450

Query: 493 FEKHVPGTQVGATFRCILLEQFHRTRVGDRFFFETSDPIVGFSKEQFKQLKKANIARLLC 552
            E    GT  G T  C+L  QF   R  DRF++E   P    +  Q + +++  ++ LLC
Sbjct: 451 SETATLGTVFGPTLTCLLAIQFANLRNSDRFWYENDLPPSSLNLPQLQAIRRVTLSGLLC 510

Query: 553 DNTPKLEGMQSKAFATIDAGSNKVSPCSSLPVVNLDSWK 591
           +    +   Q KAF   D   N    C  +  +++  W+
Sbjct: 511 E-AKGVSKAQPKAFIREDPYLNARLNCEQISGLDVTPWR 548


==> AAEL004388-RA peroxinectin
          Length = 765

 Score =  301 bits (771), Expect = 4e-082,   Method: Compositional matrix adjust.
 Identities = 201/594 (33%), Positives = 294/594 (49%), Gaps = 49/594 (8%)

Query: 23  CNTTSPYRTLDGSCNNL--QNPSWGAANTVYERLIAADYGDGVKSPRK-ATNGADLPSAR 79
           C+  S YRT DG+CNN   +  SWG A   +E+L+A  Y DGV +PR  +  G  LPSAR
Sbjct: 195 CDPNSRYRTYDGTCNNPMPERASWGCAEYPFEKLLAPAYEDGVWAPRSHSITGNLLPSAR 254

Query: 80  TISMKLFGDENVLEPAFTLLSMQFGQLVAHDMGFIRG----GADILPCC--------SGG 127
            +S  LF D +  +P    L MQ GQ++ HD+   +G     A  + CC        SG 
Sbjct: 255 VVSAILFPDVDRQDPHLNYLFMQMGQVITHDIAQSQGVTLDNAKEIDCCTKDRSRALSGE 314

Query: 128 KLVSNPVPRCYPIPVASDDPVMGSAGVQCLDFLRTITDCDTDPSSCSNNKKAEQLNVVTS 187
           KL       C PI ++ +DP     GV C++F+R    C T   +C       Q N VT 
Sbjct: 315 KLHFG----CLPIEISPNDPFYSQFGVSCMNFVRIKLSCGT---ACLG--YGTQANSVTH 365

Query: 188 FLDLSVVYGNSVEENTPLRQFTGGLMKVETRDGTDWPPQNPNANTVCVQRNPDDACYLTG 247
           F+D S+VYGNS      LR F  G ++     G +  P +  A T CV       C+ TG
Sbjct: 366 FIDASLVYGNSEAVAASLRTFQQGKLRSSHSAGIELLPLSRKA-TDCVPWA--RVCFETG 422

Query: 248 DARANLSPHLAILHILFLREHNRIATRLAALHPDWNDEKLFQEARRINIAQYQQIVFYEW 307
           D R N    +     +FLREHNR+A  L+ ++  W+DE+LFQEARR+ IA  Q IVF E+
Sbjct: 423 DFRVNQLLAVTQFQTMFLREHNRLAVGLSHINLHWDDERLFQEARRVLIAVLQNIVFNEY 482

Query: 308 LPNFLPLPENGDKRSLVSVLV-------HQHRGDVNPTTLNSNAHAAFRYFHSAIISQLH 360
           LP  L     G ++++   L        + +  DV P TL  +A AAFR+ HS +     
Sbjct: 483 LPILL-----GSEKAMQFGLTDPLEGYGYSYSPDVPPITLAESAVAAFRFGHSTVDGFFR 537

Query: 361 LDHENRSKAGEVSFTDHTLNPAILEAPCKYARLSRGLATQPMARIDLNIEHEIKHNFLKL 420
           L     + A  V   D   +P+ ++ P  +  +      Q     D ++   + H+  + 
Sbjct: 538 LLRHG-TAAEAVPIKDLYFDPSKIQEPHSFDSMMYSFGQQSQQLADNSMSAGLTHHLFQR 596

Query: 421 DAPFGNDLRTIDIQRARDHGLPSYNRFREWCGLPKAASFDELASLLHSSQDAARLAAVYA 480
           + PFG DL  ++IQR RD GL  YN +RE  GLP+   F EL  +       + LA VY 
Sbjct: 597 ENPFGLDLAALNIQRGRDFGLRPYNDYRELAGLPRITDFYELGEM------GSLLAQVYE 650

Query: 481 SVDDVELTVAGLFEKHVPGTQVGATFRCILLEQFHRTRVGDRFFFETSDPI--VGFSKEQ 538
           S +D++L V GL E    G  VG TF  +L E F+R ++GDR++F     +    F+  Q
Sbjct: 651 SPEDIDLWVGGLHEMPSYGAVVGPTFAHLLAEMFYRLKLGDRYYFANGPEVNPGAFTLRQ 710

Query: 539 FKQLKKANIARLLCDNTPKLEGMQSKAFATIDAG-SNKVSPCSSLPVVNLDSWK 591
            ++++   +A L+C N            A   A   N+  PC +  +++L++W+
Sbjct: 711 LREIRATTLAGLICANVDNRYDFYQTPNAFFKASWENEPMPCVNYRLLDLEAWR 764


==> AAEL002354-RA oxidase/peroxidase
          Length = 766

 Score =  301 bits (771), Expect = 5e-082,   Method: Compositional matrix adjust.
 Identities = 190/581 (32%), Positives = 292/581 (50%), Gaps = 29/581 (4%)

Query: 29  YRTLDGSCNNLQNPSWGAANTVYERLIAADYGDGVKSPRKATNGADLPSARTISMKLFGD 88
           YR +DG CNNL++P+WGAA T ++RLI   Y DG+ +PR +  G +LP +R +S  +  D
Sbjct: 169 YRRVDGLCNNLKHPTWGAAMTPFQRLIGPLYADGINAPRISVTGHELPLSRVVSRTIHPD 228

Query: 89  ENVLEPAFTLLSMQFGQLVAHDMGFIRGGADILP--------CCSGGKLVSNPVPRCYPI 140
           E   + A T+  + +GQ + HD  F   G  + P        CC     + +P   C  I
Sbjct: 229 EGYHDHAGTVFVIAWGQFMDHD--FTLTGTPLDPINRNDPEECCKRPPHLKHPY--CNEI 284

Query: 141 PVASDDPVMGSAGVQCLDFLRTITDCDTDPSSCSNNKKAEQLNVVTSFLDLSVVYGNSVE 200
            +  DD       V+C+DF+R        P +       +Q N +TS +D + +YG + +
Sbjct: 285 RIPDDDYFYRLFNVKCIDFVRGFPS----PRAGCRLGSRQQFNTLTSVIDGNTIYGVNEK 340

Query: 201 ENTPLRQFTGGLMKV-----ETRDGTDWPPQNPNANTVCVQRNPDDACYLTGDARANLSP 255
               LR    GL+++     E       P +    +  C + N    C+  G+ R N   
Sbjct: 341 FTRKLRTGYNGLLRMNPVFAEYGLKDLLPLKLDIPDEGCTRPNKSMFCFEAGEIRVNEQL 400

Query: 256 HLAILHILFLREHNRIATRLAALHPDWNDEKLFQEARRINIAQYQQIVFYEWLPNFLPLP 315
            L  +H L  REHNRIAT L  ++P W+DE LFQE+RRINI   Q I + E+LP  L   
Sbjct: 401 VLTCMHTLLAREHNRIATELGRINPHWDDETLFQESRRINIGIIQHITYNEFLPILLG-K 459

Query: 316 ENGDKRSLVSVLVHQHRG---DVNPTTLNSNAHAAFRYFHSAIISQLHLDHENRSKAGEV 372
           E  +K  L+ +      G   ++NP  +++ + AAFR+ HS + + +    +        
Sbjct: 460 EVMEKFGLLPLKEGYWDGYDENINPAIIDAFSAAAFRFGHSLLPTAIERWSKAHKFIASK 519

Query: 373 SFTDHTLNPAILEAPCKYARLSRGLATQPMARIDLNIEHEI-KHNFLKLDAPFGNDLRTI 431
             +D    P  L     Y     GL  Q    +D +I  E+  H F K  A FG DL + 
Sbjct: 520 RLSDLIRRPYDLYRAGVYDEYLMGLMNQVAQAMDDSITQEVTNHLFKKEGARFGMDLVSF 579

Query: 432 DIQRARDHGLPSYNRFREWCGLPKAASFDELASLLHSSQDAARLAAVYASVDDVELTVAG 491
           ++QR R+ G+P Y  FR++CGLP A +F EL   +  ++   R  +++    DV+L   G
Sbjct: 580 NMQRGREFGVPGYMEFRKFCGLPTADTFQELFGSM-PNETVRRYESIFEHPSDVDLWSGG 638

Query: 492 LFEKHVPGTQVGATFRCILLEQFHRTRVGDRFFFETSDPIVGFSKEQFKQLKKANIARLL 551
           + E+ +PG+ +G TF CI+  QF   R GDRF++E  +    F+ EQ ++++KA +ARL+
Sbjct: 639 VSERSLPGSMLGPTFACIIATQFSYVRRGDRFWYELPNQPSSFTPEQLQEIRKAKLARLI 698

Query: 552 CDNTPKLEGMQSKAFATIDAGSNKVSPCSS--LPVVNLDSW 590
           CDNT  ++ +Q       D   N   PC S  LP ++L  W
Sbjct: 699 CDNTDLIDTVQIYPMVLPDHEINPRVPCKSGILPSIDLTKW 739


==> AAEL004386-RA peroxinectin
          Length = 790

 Score =  296 bits (758), Expect = 2e-080,   Method: Compositional matrix adjust.
 Identities = 199/597 (33%), Positives = 291/597 (48%), Gaps = 42/597 (7%)

Query: 17  CAPATNCNTTSPYRTLDGSCNNL--QNPSWGAANTVYERLIAADYGDGVKSPR-KATNGA 73
           C P   CN  S YRT+DGSCNN      SWG     ++R++   Y DGV +PR  +  G 
Sbjct: 210 CLPPVPCNPHSRYRTIDGSCNNPLPDRTSWGMEGYPFDRVLEPAYEDGVWAPRIHSVTGN 269

Query: 74  DLPSARTISMKLFGDENVLEPAFTLLSMQFGQLVAHDM----GFIRGGADILPCCSGGKL 129
            LPSAR IS+ LF DE   +P   +L MQ GQ ++HD     GF       + CC+    
Sbjct: 270 LLPSARVISVALFPDEYRPDPRLNILFMQMGQFISHDFTLSRGFTTKHGQAIECCTPNCT 329

Query: 130 VSNPVPR----CYPIPVASDDPVMGSAGVQCLDFLRTITDCDTDPSSCSNNKKAEQLNVV 185
                P     C+PI V  +DP     GV+CL+ +R           C     A+Q ++V
Sbjct: 330 APLFGPHRHFACFPIEVPPNDPFYSRFGVRCLNLVRIRL---AQGPECQLGY-AKQADLV 385

Query: 186 TSFLDLSVVYGNSVEENTPLRQFTGGLMKVETRDGTDWPPQNPNANTVCVQRNPDDACYL 245
           T FLD S VYG++ +    LR F  G +K    +G +  P   N  T CV       CY 
Sbjct: 386 THFLDASTVYGSTNDVAAELRAFQQGRLKDSFPNGIELLPFARN-RTACVPWA--RVCYE 442

Query: 246 TGDARANLSPHLAILHILFLREHNRIATRLAALHPDWNDEKLFQEARRINIAQYQQIVFY 305
            GD R N    L ++H LF+REHNR+A  L+ ++P W+DE+L+QEARRI IA+YQ +V+ 
Sbjct: 443 GGDIRTNQLLGLTMVHTLFMREHNRLAVGLSKINPHWDDERLYQEARRILIAEYQNVVYN 502

Query: 306 EWLPNFLPLPENGDKR-------SLVSVLVHQHRGDVNPTTLNSNAHAAFRYFHSAIISQ 358
           E+LP  L     G +R              + +  ++ P TL     AA RY HS ++  
Sbjct: 503 EFLPILL-----GHERVQQLGLADPFDTYTNYYDPNLRPMTLAEVGAAAHRYGHS-LVEG 556

Query: 359 LHLDHENRSKAGEVSFTDHTLNPAILEAPCKYARLSRGLATQPMARIDLNIEHEIKHNFL 418
                   S   +V   D   +P+    P  +  +      QPM ++D  + + +     
Sbjct: 557 FFRFLTRESPPEDVFIKDIFNDPSKTLEPNSFDVMMFSFNQQPMEQMDRFLTYGLTRFLF 616

Query: 419 KLDAPFGNDLRTIDIQRARDHGLPSYNRFREWCGLPKAASFDELASLLHSSQDAARLAAV 478
           K   PFG+DL +++IQR RD  +  YN +REW GL +   F++L  +       A LA V
Sbjct: 617 KERKPFGSDLASLNIQRGRDFAVRPYNDYREWAGLGRITDFNQLGEV------GALLAQV 670

Query: 479 YASVDDVELTVAGLFEKHVPGTQVGATFRCILLEQFHRTRVGDRFFFETSDPIV---GFS 535
           Y S DDV+L   G+ E    G  VG+TF  +L   + R +  DR++F T+ P V    F+
Sbjct: 671 YESPDDVDLWPGGVLEPPAEGAVVGSTFVALLSAGYTRYKRADRYYF-TNGPEVNPGAFT 729

Query: 536 KEQFKQLKKANIARLLCDNTPKLEGMQSKAFATIDAGSNKVS-PCSSLPVVNLDSWK 591
            +Q  ++++  +A ++C N    E       A   + ++ V  PC+    VNL  W+
Sbjct: 730 LQQLGEIRRTTLAGIICANADHKEDFYQAQEALRQSSADNVPVPCTRYDTVNLGLWR 786


==> AAEL005416-RA oxidase/peroxidase
          Length = 1653

 Score =  287 bits (734), Expect = 9e-078,   Method: Compositional matrix adjust.
 Identities = 203/586 (34%), Positives = 296/586 (50%), Gaps = 38/586 (6%)

Query: 17  CAPATNCNTTSPYRTLDGSCNNLQNPSWGAANTVYERLIAADYGDGVKSPRKATNGADLP 76
           C PA+       YRT DG+CNN + P WG+A   + R +A +Y DGV+  R++     LP
Sbjct: 45  CVPASRR-----YRTHDGTCNNRKRPRWGSAQMPFHRFLAPEYTDGVEGIRRSIANGPLP 99

Query: 77  SARTISMKLFGDENVLEPAFTLLSMQFGQLVAHDMGFI---RGGADILP-CCSGGKLVSN 132
           SAR IS+ + G      P   +L++ +GQL+ HD+      R      P CC  G+    
Sbjct: 100 SARFISLVVHGSRQEEAPVTMMLAL-WGQLLDHDLTATAQPRSLNGSTPRCC--GRNDEG 156

Query: 133 PVPRCYPIPVASDDPVMGSAGVQCLDFLRTITDCDTDPSSCSNNKKAEQLNVVTSFLDLS 192
             P C PI V  DDP +   GV+CL+FLR+      D   C  + + EQ N VTS++D S
Sbjct: 157 LHPSCLPIKVPLDDPWLSPLGVRCLEFLRSAPAQRRD---CLLSWR-EQTNQVTSYIDAS 212

Query: 193 VVYGNSVEENTPLRQFTGGLMKVETRDGTDWPPQNPNANTVCVQRNPDDACYLTGDARAN 252
            +Y ++   +   R F  GL+            + P +  VC +    + C   GDAR+ 
Sbjct: 213 PIYSSNPRTSDNARIFRNGLLLFG---------RGPPSEDVCFRAALANQCIRPGDARSG 263

Query: 253 LSPHLAILHILFLREHNRIATRLAALHPDWNDEKLFQEARRINIAQYQQIVFYEWLPNFL 312
             P L +LH++++ EHN+IAT+L+ ++P W+DEKL+QEARRI  A +Q I + E+LP  L
Sbjct: 264 EQPGLLMLHMVWVNEHNQIATQLSDINPHWSDEKLYQEARRIVGAMFQHITYREFLPIVL 323

Query: 313 --PLPENGDKRSLVSVLVHQHRGDVNPTTLNSNAHAAFRYFHSAII-SQLHLDHENRSKA 369
              +    D     S     +   VNPT  N  + AAFR+ HS I  S +  D  +R   
Sbjct: 324 GKEVCHLFDLELETSGFYTGYDPSVNPTVANEFSSAAFRFGHSLIQGSYMRADRHHRFIP 383

Query: 370 GEVSFTDHTLNPAILEAPCKYARLSRGLATQPMARIDLNIEHEI-KHNFLKLDAPFGNDL 428
             V+  + +     L  P    RL RG+  Q   + D  I  E+  H F     PFG DL
Sbjct: 384 NNVTLHEESAE-GDLGGPGSLHRLVRGMVNQRALKRDEFISAELTNHLFQTRSFPFGLDL 442

Query: 429 RTIDIQRARDHGLPSYNRFREWCGLPKAASFDELASLLHSSQDAARLAAVYASVDDVELT 488
             I+IQR RDHG+  Y  +R  CGL     + +L  ++  +  A RL   Y SVDD++L 
Sbjct: 443 AAINIQRGRDHGIQPYMNWRIPCGLTPIKDWSDLDRVMGPAS-ALRLRKAYRSVDDIDLF 501

Query: 489 VAGLFEKHVPGTQVGATFRCILLEQFHRTRVGDRFFFETSDPIVGFSKEQFKQLKKANIA 548
           V GL E+ V G  VG TF CI+ +QF   R GDRF++E       F+  Q + +++   +
Sbjct: 502 VGGLAERPVVGGIVGPTFSCIIAQQFGNLRKGDRFWYENPGFESSFTPAQLESIRQVAFS 561

Query: 549 RLLCDNTPKLEG--MQSKAFATIDAGSNKVSPCSS--LPVVNLDSW 590
           ++LC     L G  +Q   F   DA  N+   C S  +  ++L+ W
Sbjct: 562 QVLCR---ALGGGTLQPHVFLPADAVQNERLSCDSKLMSPIDLEPW 604


==> AAEL004401-RA peroxinectin
          Length = 777

 Score =  279 bits (714), Expect = 2e-075,   Method: Compositional matrix adjust.
 Identities = 190/584 (32%), Positives = 290/584 (49%), Gaps = 46/584 (7%)

Query: 29  YRTLDGSCNNLQ--NPSWGAANTVYERLIAADYGDGVKSPRKATN-GADLPSARTISMKL 85
           YR  +G CNN+      WG+A    ERL+   Y +GV S R  +N G  LPS+R +S  +
Sbjct: 218 YRRFNGRCNNIHPGRSLWGSAGYPMERLLPPAYNNGVSSSRMLSNDGRYLPSSRVVSENM 277

Query: 86  FGDENVLEPAFTLLSMQFGQLVAHDMGFIRGGADILPCCSGGKLVSNPVPR--CYPIPVA 143
           F D ++      +L MQ GQ + HD+   +       CC       NP P   C PI V+
Sbjct: 278 FSDLHIPHRRHNVLMMQLGQFLVHDISRNKATPINSKCCLPDNSHRNPHPHPACSPIRVS 337

Query: 144 SDDPVMGSAGVQCLDFLRTITDCDTDPSSCSNNKKAEQLNVVTSFLDLSVVYGNSVEENT 203
           S D       V+CL+F+RT+      P +  +     Q++ VT F+D S++YG+S +E  
Sbjct: 338 SKDSFYSQFNVKCLNFVRTVMA----PLNQCHVGHGRQISEVTHFIDGSMIYGSSKQEAD 393

Query: 204 PLRQFTGGLMK-VETRDG-TDWPPQNPNANTVCVQRNPDDACYLTGDARANLSPHLAILH 261
            LR   GG +K ++ R    + PP +  A  VC   +   AC+  GD R N    L   H
Sbjct: 394 ELRAHQGGRLKSLQHRQSLNELPPLD--APYVCT--SAAKACFKAGDTRVNQVLTLVGFH 449

Query: 262 ILFLREHNRIATRLAALHPDWNDEKLFQEARRINIAQYQQIVFYEWLPNFLPLPENGDKR 321
            LFLREHNRIA +L  ++P W+D+ LF E RRI  A++Q I++ E+LP  +      D  
Sbjct: 450 TLFLREHNRIARKLEKINPHWSDDILFHETRRIVAAEFQHIIYNEYLPKVV----GPDFM 505

Query: 322 SLVSVLVHQ-----HRGDVNPTTLNSNAHAAFRYFHSAIISQLHLDHENRSKAGEVSFTD 376
            +  +   Q     +  + NP   +    AAFR+ HS +  Q  L H      G ++  +
Sbjct: 506 EMYDLHTSQGYSNFYNPEKNPALTSEFTTAAFRFGHSTVPGQFELPH------GVINTHE 559

Query: 377 HTLNPAILEAPCKYARLSRGLATQPMARIDLNIEHEIKHNFLKLD--APFGNDLRTIDIQ 434
              NP+ +  P  +  L  G+  QPM ++D    H +   FL  +   P+G DL  I+IQ
Sbjct: 560 TFFNPSAITEPKFFDELFHGIMQQPMQKVDDMFTHSLT-RFLNPEEGKPYGLDLAAINIQ 618

Query: 435 RARDHGLPSYNRFREWCGLPKAASFDELASLLHSSQDAARLAAVYASVDDVELTVAGLFE 494
           R +DH +  YN + +  G     SF +   +        +LA++Y++ DDV+L V G+ E
Sbjct: 619 RGKDHAIRPYNYYLQLSGREVMRSFADFGPV-----HGPKLASLYSAPDDVDLYVGGILE 673

Query: 495 KHVPGTQVGATFRCILLEQFHRTRVGDRFFFET---SDPIVGFSKEQFKQLKKANIARLL 551
           + V G  VG TF  I+ +QF R + GDR+F+     S+P   F+K Q ++L+K  +A ++
Sbjct: 674 QPVSGGVVGQTFAEIISDQFARLKQGDRYFYSNGRLSNP-GHFTKPQLQELQKTTMAGII 732

Query: 552 CDNTPKLEGMQS--KAFATIDAGSNKVSPCSS--LPVVNLDSWK 591
           C N       +   +A     A  N +  C S  +P +NL  W+
Sbjct: 733 CANVNDKNSFEVALEALNLPHANKNPLVSCRSAEIPHLNLKWWR 776


==> AAEL011941-RA oxidase/peroxidase
          Length = 840

 Score =  278 bits (712), Expect = 3e-075,   Method: Compositional matrix adjust.
 Identities = 174/588 (29%), Positives = 295/588 (50%), Gaps = 31/588 (5%)

Query: 23  CNTTSPYRTLDGSCNNLQNP-SWGAANTVYERLIAADYGDGVKSPRKATNGADLPSARTI 81
           C+  + YRT +G+CNN +NP ++G A   + R +  DYGDGV SPR++  G +LPSAR +
Sbjct: 206 CDFNARYRTNNGTCNNKKNPHTYGVALIPFRRQLTPDYGDGVSSPRESIEGKELPSARQV 265

Query: 82  SMKLFGDENVLEPAFTLLSMQFGQLVAHDM---GFIRG-GADILPCCSGGKLVSNPVPRC 137
           S+++       +P F+++   +GQ + HD+      +G G   + CC  G+      P C
Sbjct: 266 SLQIHRPSYHNDPNFSVMLAVWGQFLDHDITSTALNQGVGGKAIECCDPGQPRH---PEC 322

Query: 138 YPIPVASDDPVMGSAGVQCLDFLRTITDCDTDPSSCSNNKKAEQLNVVTSFLDLSVVYGN 197
           +P+P+   DP      + C++F+R+I      P+   +    +QLN  T+++D SVVYG+
Sbjct: 323 FPVPLGPGDPYFHDYNLTCMNFVRSI------PAPTGHFGPRQQLNQATAYIDGSVVYGS 376

Query: 198 SVEENTPLRQFTGGLMKVE-TRDGTDWPPQNPNANTVCVQRNPDDA---CYLTGDARANL 253
              +   LR    G +++  T D  +  P + + N  C +   +     C+ +GD RAN 
Sbjct: 377 DDAKVKRLRSGKDGKLRMYVTPDNRELLPISTDPNDGCNEEAMNAVGKYCFESGDERANE 436

Query: 254 SPHLAILHILFLREHNRIATRLAALHPDWNDEKLFQEARRINIAQYQQIVFYEWLPNFLP 313
           + HL  +H+++ R HN +   L  ++PDW+DE+LFQEARRI  AQ Q I + E++P  + 
Sbjct: 437 NLHLTSMHLIWARHHNNLTGELKKVNPDWDDERLFQEARRILAAQMQHITYGEFVP--VI 494

Query: 314 LPENGDKRSLVSVLVHQHRG----DVNPTTLNSNAHAAFRYFHSAIISQLHLDHENRSKA 369
           + E+  +R  +S      R      V+P+  N  A +AFR+ H+ +   +   H+  S  
Sbjct: 495 IGEDTAERMEISPNPESDRDTYNVTVDPSVANVFAASAFRFAHTLLPGLMKRTHDPTSSP 554

Query: 370 GEVSFTDHTLNPAILEAPCKYARLSRGLATQPMARIDLNIEHEI-KHNFLKL-----DAP 423
             +       NP  L           G  + P+ + D     E+ +H F K      D P
Sbjct: 555 SGIELHKMLFNPYSLYGKTGLDDAIGGAMSTPLGKYDQYFTTELTEHLFEKAQDLLHDRP 614

Query: 424 FGNDLRTIDIQRARDHGLPSYNRFREWCGLPKAASFDELASLLHSSQDAARLAAVYASVD 483
            G DL +++IQR RDHGLPSY  +R  C LP   ++++L  ++       ++  +Y   D
Sbjct: 615 CGLDLVSLNIQRGRDHGLPSYPHWRRHCRLPPVDTWEQLEKVVDPGS-YEQMRKIYGEPD 673

Query: 484 DVELTVAGLFEKHVPGTQVGATFRCILLEQFHRTRVGDRFFFETSDPIVGFSKEQFKQLK 543
           +V++    L E  V G  VG    C+L +QF R + GD F++E       F+++Q +Q+ 
Sbjct: 674 NVDVYSGALSEPPVEGGVVGPLITCLLADQFLRLKQGDSFWYERRRGPQRFTRDQLRQIY 733

Query: 544 KANIARLLCDNTPKLEGMQSKAFATIDAGSNKVSPCSSLPVVNLDSWK 591
              ++ ++C N+  +          ++   N   PCS L   +   ++
Sbjct: 734 NTRLSSIICRNSDAITQSPVYLMRKVNREDNPELPCSELDTFDFSVFR 781


==> AAEL012481-RA oxidase/peroxidase
          Length = 842

 Score =  275 bits (704), Expect = 3e-074,   Method: Compositional matrix adjust.
 Identities = 173/588 (29%), Positives = 294/588 (50%), Gaps = 31/588 (5%)

Query: 23  CNTTSPYRTLDGSCNNLQNP-SWGAANTVYERLIAADYGDGVKSPRKATNGADLPSARTI 81
           C+  + YRT +G+CNN +NP ++G A   + R +  DYGDGV SPR++  G +LPSAR +
Sbjct: 206 CDFNARYRTNNGTCNNKKNPHTYGVALIPFRRQLTPDYGDGVSSPRESIEGKELPSARQV 265

Query: 82  SMKLFGDENVLEPAFTLLSMQFGQLVAHDM---GFIRG-GADILPCCSGGKLVSNPVPRC 137
           S+++       +P F+++   +GQ + HD+      +G G   + CC  G+      P C
Sbjct: 266 SLQIHRPSYHNDPNFSVMLAVWGQFLDHDITSTALNQGVGGKAIECCDPGQPRH---PEC 322

Query: 138 YPIPVASDDPVMGSAGVQCLDFLRTITDCDTDPSSCSNNKKAEQLNVVTSFLDLSVVYGN 197
           +P+P+   DP      + C++F+R+I      P+   +    +QLN  T+++D SVVYG+
Sbjct: 323 FPVPLGPGDPYFHDYNLTCMNFVRSI------PAPTGHFGPRQQLNQATAYIDGSVVYGS 376

Query: 198 SVEENTPLRQFTGGLMKVE-TRDGTDWPPQNPNANTVCVQRNPDDA---CYLTGDARANL 253
              +   LR    G +++  T D  +  P + + N  C +   +     C+ +GD RAN 
Sbjct: 377 DDAKVKRLRSGKDGKLRMYVTPDNRELLPISTDPNDGCNEEAMNAVGKYCFESGDERANE 436

Query: 254 SPHLAILHILFLREHNRIATRLAALHPDWNDEKLFQEARRINIAQYQQIVFYEWLPNFLP 313
           + HL  +H+++ R HN +   L  ++PDW+DE+LFQEARRI  AQ Q I + E++P  + 
Sbjct: 437 NLHLTSMHLIWARHHNNLTGELKKVNPDWDDERLFQEARRILAAQMQHITYGEFVP--VI 494

Query: 314 LPENGDKRSLVSVLVHQHRG----DVNPTTLNSNAHAAFRYFHSAIISQLHLDHENRSKA 369
           + E+  +R  +S      R      V+P+  N  A +AFR+ H+ +   +   H+  S  
Sbjct: 495 IGEDTAERMEISPNPESDRDTYNVTVDPSVANVFAASAFRFAHTLLPGLMKRTHDPTSSP 554

Query: 370 GEVSFTDHTLNPAILEAPCKYARLSRGLATQPMARIDLNIEHEI-KHNFLKL-----DAP 423
             +       NP  L           G  + P+ + D     E+ +H F K      D P
Sbjct: 555 SGIELHKMLFNPYSLYGKTGLDDAIGGAMSTPLGKYDQYFTTELTEHLFEKAQDLLHDRP 614

Query: 424 FGNDLRTIDIQRARDHGLPSYNRFREWCGLPKAASFDELASLLHSSQDAARLAAVYASVD 483
            G DL +++IQR RDHGLPSY  +R  C LP   ++++L  ++       ++  +Y   D
Sbjct: 615 CGLDLVSLNIQRGRDHGLPSYPHWRRHCRLPPVDTWEQLEKVVDPGS-YEQMRKIYGEPD 673

Query: 484 DVELTVAGLFEKHVPGTQVGATFRCILLEQFHRTRVGDRFFFETSDPIVGFSKEQFKQLK 543
           +V++    L E  V G  VG    C+L +QF R + GD F++E       F+++Q +Q+ 
Sbjct: 674 NVDVYSGALSEPPVEGGVVGPLITCLLADQFLRLKQGDSFWYERRRGPQRFTRDQLRQIY 733

Query: 544 KANIARLLCDNTPKLEGMQSKAFATIDAGSNKVSPCSSLPVVNLDSWK 591
              ++ ++C N+  +          ++   N    CS L   +   ++
Sbjct: 734 NTRLSSIICRNSDAITQSPVYLMRKVNREDNPELTCSELDTFDFSVFR 781
