# Supplementary material for: The salivary gland transcriptome of the neotropical malaria vector Anopheles darlingi reveals accelerated evolution of genes relevant to hematophagy
Source: BMC Genomics. 2009 Jan 29;10:57. doi: 10.1186/1471-2164-10-57 (PMC2644710; doi:10.1186/1471-2164-10-57)
Supplement: Additional file 2 — Annotated sialotranscriptome of An. darlingi female mosquitoes. Hyperlinked Excel spreadsheet with deducted protein sequences. See description above. [file 1471-2164-10-57-S2.zip › links/AEGY-PEP/AD-584-AEGY-PEP.txt]

>AD-584

AAEL002158-RB secreted ferritin G subunit precursor, putative         204   2e-053
AAEL002158-RA secreted ferritin G subunit precursor, putative         204   2e-053
AAEL007383-RD secreted ferritin G subunit precursor, putative         175   2e-044
AAEL007383-RA secreted ferritin G subunit precursor, putative         175   2e-044
AAEL007383-RB secreted ferritin G subunit precursor, putative         175   2e-044
AAEL004335-RA secreted ferritin G subunit precursor, putative         160   6e-040
AAEL007383-RC secreted ferritin G subunit precursor, putative         147   3e-036
AAEL010396-RB secreted ferritin G subunit precursor, putative         139   8e-034
AAEL010396-RA secreted ferritin G subunit precursor, putative         139   8e-034
AAEL010393-RA ferritin subunit, putative                               32   0.30 
AAEL010630-RA xanthine dehydrogenase                                   29   1.8  
AAEL002683-RA aldehyde oxidase                                         29   1.9  
AAEL007385-RB ferritin subunit 1,                                      28   2.2  
AAEL007385-RA ferritin subunit 1,                                      28   2.2  
AAEL012153-RA conserved hypothetical protein                           28   2.9  
AAEL013211-RA conserved hypothetical protein                           28   4.2  
AAEL003574-RA hypothetical protein                                     27   7.1  
AAEL007225-RA dynein heavy chain                                       27   9.2  
AAEL003349-RA nadph cytochrome P450                                    27   9.3  
AAEL015391-RA gamma glutamyl transpeptidases                           27   9.3  
AAEL006355-RA conserved hypothetical protein                           27   9.9  
AAEL002705-RA nucleolar protein c7b                                    26      11
AAEL015365-RA hypothetical protein                                     26      15
AAEL003359-RA dual specificity mitogen-activated protein kinase ...    26      15
AAEL006507-RA conserved hypothetical protein                           26      15


==> AAEL002158-RB secreted ferritin G subunit precursor, putative
          Length = 216

 Score =  204 bits (520), Expect = 2e-053,   Method: Compositional matrix adjust.
 Identities = 112/223 (50%), Positives = 140/223 (62%), Gaps = 26/223 (11%)

Query: 21  AASDSGACEADVEECNPNYSSFLNHGGKTVENDLRKYTSQLVDKSYRFLVLSSVFNKYSL 80
           AAS  G C  D   C   +S F +     ++ D+ KYT Q++DKS+ FL+LS+VF+ YSL
Sbjct: 20  AASGLGTCSVDEGTCTSRFSGFPH-----LQPDMNKYTKQMLDKSFDFLLLSAVFDVYSL 74

Query: 81  DRPGFEKLYRKFSDKAWADAIDLIKYQSRRGSFGYLVNPKSSEQVSNEQAKILSRPGNYS 140
           DRPGFEKLYRK SDKAW D I+LIKYQSRRG++  L    S+  V              S
Sbjct: 75  DRPGFEKLYRKTSDKAWEDTIELIKYQSRRGAYVQLGAGSSAHDV--------------S 120

Query: 141 TVLDVNELSSLQFALEYEKALAQEAHAIHRKVSHAAHKAGGGDYYHYDPDAAHYLDXXII 200
           ++L  NE SSLQ ALEYEK LA EAH +H+K+SHA          HYDPD AHYLD  +I
Sbjct: 121 SLLQSNETSSLQLALEYEKLLANEAHRMHKKISHADSTK------HYDPDVAHYLDEKLI 174

Query: 201 EYQSGTVRDLAGYIXHLKHFXQNSQGASDLGVHLFDEFPGQAE 243
           EYQSG +R LAGYI +L    + +    +LGV LFDE+  +AE
Sbjct: 175 EYQSGQIRKLAGYITNLNDIVREAN-TKELGVQLFDEYLDKAE 216


==> AAEL002158-RA secreted ferritin G subunit precursor, putative
          Length = 216

 Score =  204 bits (520), Expect = 2e-053,   Method: Compositional matrix adjust.
 Identities = 112/223 (50%), Positives = 140/223 (62%), Gaps = 26/223 (11%)

Query: 21  AASDSGACEADVEECNPNYSSFLNHGGKTVENDLRKYTSQLVDKSYRFLVLSSVFNKYSL 80
           AAS  G C  D   C   +S F +     ++ D+ KYT Q++DKS+ FL+LS+VF+ YSL
Sbjct: 20  AASGLGTCSVDEGTCTSRFSGFPH-----LQPDMNKYTKQMLDKSFDFLLLSAVFDVYSL 74

Query: 81  DRPGFEKLYRKFSDKAWADAIDLIKYQSRRGSFGYLVNPKSSEQVSNEQAKILSRPGNYS 140
           DRPGFEKLYRK SDKAW D I+LIKYQSRRG++  L    S+  V              S
Sbjct: 75  DRPGFEKLYRKTSDKAWEDTIELIKYQSRRGAYVQLGAGSSAHDV--------------S 120

Query: 141 TVLDVNELSSLQFALEYEKALAQEAHAIHRKVSHAAHKAGGGDYYHYDPDAAHYLDXXII 200
           ++L  NE SSLQ ALEYEK LA EAH +H+K+SHA          HYDPD AHYLD  +I
Sbjct: 121 SLLQSNETSSLQLALEYEKLLANEAHRMHKKISHADSTK------HYDPDVAHYLDEKLI 174

Query: 201 EYQSGTVRDLAGYIXHLKHFXQNSQGASDLGVHLFDEFPGQAE 243
           EYQSG +R LAGYI +L    + +    +LGV LFDE+  +AE
Sbjct: 175 EYQSGQIRKLAGYITNLNDIVREAN-TKELGVQLFDEYLDKAE 216


==> AAEL007383-RD secreted ferritin G subunit precursor, putative
          Length = 221

 Score =  175 bits (443), Expect = 2e-044,   Method: Compositional matrix adjust.
 Identities = 103/233 (44%), Positives = 138/233 (59%), Gaps = 19/233 (8%)

Query: 16  FASAFAASDSGAC--EADVEECNPNYS---SFLNHGGKTVENDLRKYTSQLVDKSYRFLV 70
           F     A  +G C   AD      N++   S + H G    NDL+ +TSQ ++KS+ FL+
Sbjct: 3   FILGTVALLAGLCMVRADNNNSTVNFTAQFSSIAHIG----NDLQTFTSQQLEKSFDFLL 58

Query: 71  LSSVFNKYSLDRPGFEKLYRKFSDKAWADAIDLIKYQSRRGSFGYLVNPKSSEQVSNEQA 130
           L+  F++Y +DRPGFEKLYRK SDKAW D   LIKYQS+RG    L + K          
Sbjct: 59  LAFNFDQYMIDRPGFEKLYRKISDKAWEDTEKLIKYQSKRGLTVELKDLKGGVIGQLNDG 118

Query: 131 KILSRPGNYSTVLDVNELSSLQFALEYEKALAQEAHAIHRKVSHAAHKAGGGDYYHYDPD 190
           K+    G   ++LD +E+SSL+ AL YEK LA+E+H IH+K+SHA           YDPD
Sbjct: 119 KV----GGSISLLDSDEISSLKVALGYEKILAEESHHIHKKISHAHDNKAT-----YDPD 169

Query: 191 AAHYLDXXIIEYQSGTVRDLAGYIXHLKHFXQNSQGASDLGVHLFDEFPGQAE 243
            AH+LD  IIEYQSGT+R L GYI +L    +  +   DLG+H+FDE+  + E
Sbjct: 170 VAHFLDEEIIEYQSGTIRKLTGYIYNLDSIIKEDK-TKDLGIHMFDEYLDKVE 221


==> AAEL007383-RA secreted ferritin G subunit precursor, putative
          Length = 221

 Score =  175 bits (443), Expect = 2e-044,   Method: Compositional matrix adjust.
 Identities = 103/233 (44%), Positives = 138/233 (59%), Gaps = 19/233 (8%)

Query: 16  FASAFAASDSGAC--EADVEECNPNYS---SFLNHGGKTVENDLRKYTSQLVDKSYRFLV 70
           F     A  +G C   AD      N++   S + H G    NDL+ +TSQ ++KS+ FL+
Sbjct: 3   FILGTVALLAGLCMVRADNNNSTVNFTAQFSSIAHIG----NDLQTFTSQQLEKSFDFLL 58

Query: 71  LSSVFNKYSLDRPGFEKLYRKFSDKAWADAIDLIKYQSRRGSFGYLVNPKSSEQVSNEQA 130
           L+  F++Y +DRPGFEKLYRK SDKAW D   LIKYQS+RG    L + K          
Sbjct: 59  LAFNFDQYMIDRPGFEKLYRKISDKAWEDTEKLIKYQSKRGLTVELKDLKGGVIGQLNDG 118

Query: 131 KILSRPGNYSTVLDVNELSSLQFALEYEKALAQEAHAIHRKVSHAAHKAGGGDYYHYDPD 190
           K+    G   ++LD +E+SSL+ AL YEK LA+E+H IH+K+SHA           YDPD
Sbjct: 119 KV----GGSISLLDSDEISSLKVALGYEKILAEESHHIHKKISHAHDNKAT-----YDPD 169

Query: 191 AAHYLDXXIIEYQSGTVRDLAGYIXHLKHFXQNSQGASDLGVHLFDEFPGQAE 243
            AH+LD  IIEYQSGT+R L GYI +L    +  +   DLG+H+FDE+  + E
Sbjct: 170 VAHFLDEEIIEYQSGTIRKLTGYIYNLDSIIKEDK-TKDLGIHMFDEYLDKVE 221


==> AAEL007383-RB secreted ferritin G subunit precursor, putative
          Length = 221

 Score =  175 bits (443), Expect = 2e-044,   Method: Compositional matrix adjust.
 Identities = 103/233 (44%), Positives = 138/233 (59%), Gaps = 19/233 (8%)

Query: 16  FASAFAASDSGAC--EADVEECNPNYS---SFLNHGGKTVENDLRKYTSQLVDKSYRFLV 70
           F     A  +G C   AD      N++   S + H G    NDL+ +TSQ ++KS+ FL+
Sbjct: 3   FILGTVALLAGLCMVRADNNNSTVNFTAQFSSIAHIG----NDLQTFTSQQLEKSFDFLL 58

Query: 71  LSSVFNKYSLDRPGFEKLYRKFSDKAWADAIDLIKYQSRRGSFGYLVNPKSSEQVSNEQA 130
           L+  F++Y +DRPGFEKLYRK SDKAW D   LIKYQS+RG    L + K          
Sbjct: 59  LAFNFDQYMIDRPGFEKLYRKISDKAWEDTEKLIKYQSKRGLTVELKDLKGGVIGQLNDG 118

Query: 131 KILSRPGNYSTVLDVNELSSLQFALEYEKALAQEAHAIHRKVSHAAHKAGGGDYYHYDPD 190
           K+    G   ++LD +E+SSL+ AL YEK LA+E+H IH+K+SHA           YDPD
Sbjct: 119 KV----GGSISLLDSDEISSLKVALGYEKILAEESHHIHKKISHAHDNKAT-----YDPD 169

Query: 191 AAHYLDXXIIEYQSGTVRDLAGYIXHLKHFXQNSQGASDLGVHLFDEFPGQAE 243
            AH+LD  IIEYQSGT+R L GYI +L    +  +   DLG+H+FDE+  + E
Sbjct: 170 VAHFLDEEIIEYQSGTIRKLTGYIYNLDSIIKEDK-TKDLGIHMFDEYLDKVE 221


==> AAEL004335-RA secreted ferritin G subunit precursor, putative
          Length = 223

 Score =  160 bits (404), Expect = 6e-040,   Method: Compositional matrix adjust.
 Identities = 95/243 (39%), Positives = 140/243 (57%), Gaps = 20/243 (8%)

Query: 1   MAKFNNAIVFGIVLIFASAFAASDSGACEADVEECNPNYSSFLNHGGKTVENDLRKYTSQ 60
           MA F    +F +V + A   A +D  +C  ++++C   +S     G   V  D+   T+Q
Sbjct: 1   MALFVKVTIFVLVTVAAVNAAVTDQ-SCLTNMKKCTARFS-----GYAYVTTDIADLTTQ 54

Query: 61  LVDKSYRFLVLSSVFNKYSLDRPGFEKLYRKFSDKAWADAIDLIKYQSRRGSFGYLVNPK 120
           L+D+SY FL LS+ FN+++ DRPGFEKLYR  +DKAWADAI L+KYQS+RG    L    
Sbjct: 55  LLDQSYDFLFLSTAFNQHNKDRPGFEKLYRNIADKAWADAIALMKYQSKRGHRAKL---N 111

Query: 121 SSEQVSNEQAKILSRPGNYSTVLDVNELSSLQFALEYEKALAQEAHAIHRKVSHAAHKAG 180
           +  + +N + + L+ P          E  SL+ A+EYEK +A+  HAIHRK S  AH++ 
Sbjct: 112 AGYKYANHELRSLADPTL------AEEHKSLKLAMEYEKLVAETTHAIHRK-SSVAHQSP 164

Query: 181 GGDYYHYDPDAAHYLDXXIIEYQSGTVRDLAGYIXHLKHFXQNSQGASDLGVHLFDEFPG 240
                 YDPD AH+ D  I++ ++ +VR L GYI  L+      +   D+G+HLFD++  
Sbjct: 165 P----QYDPDVAHFFDEKIVQGRADSVRKLTGYIHQLEDILNVDKNTRDMGLHLFDQYLK 220

Query: 241 QAE 243
             E
Sbjct: 221 TVE 223


==> AAEL007383-RC secreted ferritin G subunit precursor, putative
          Length = 155

 Score =  147 bits (372), Expect = 3e-036,   Method: Compositional matrix adjust.
 Identities = 80/164 (48%), Positives = 102/164 (62%), Gaps = 10/164 (6%)

Query: 80  LDRPGFEKLYRKFSDKAWADAIDLIKYQSRRGSFGYLVNPKSSEQVSNEQAKILSRPGNY 139
           +DRPGFEKLYRK SDKAW D   LIKYQS+RG    L + K          K+    G  
Sbjct: 2   IDRPGFEKLYRKISDKAWEDTEKLIKYQSKRGLTVELKDLKGGVIGQLNDGKV----GGS 57

Query: 140 STVLDVNELSSLQFALEYEKALAQEAHAIHRKVSHAAHKAGGGDYYHYDPDAAHYLDXXI 199
            ++LD +E+SSL+ AL YEK LA+E+H IH+K+SHA           YDPD AH+LD  I
Sbjct: 58  ISLLDSDEISSLKVALGYEKILAEESHHIHKKISHAHDNKAT-----YDPDVAHFLDEEI 112

Query: 200 IEYQSGTVRDLAGYIXHLKHFXQNSQGASDLGVHLFDEFPGQAE 243
           IEYQSGT+R L GYI +L    +  +   DLG+H+FDE+  + E
Sbjct: 113 IEYQSGTIRKLTGYIYNLDSIIKEDK-TKDLGIHMFDEYLDKVE 155


==> AAEL010396-RB secreted ferritin G subunit precursor, putative
          Length = 219

 Score =  139 bits (351), Expect = 8e-034,   Method: Compositional matrix adjust.
 Identities = 80/194 (41%), Positives = 115/194 (59%), Gaps = 13/194 (6%)

Query: 50  VENDLRKYTSQLVDKSYRFLVLSSVFNKYSLDRPGFEKLYRKFSDKAWADAIDLIKYQSR 109
           V++DL+ +T+Q +DKS+ FLVLS+   + +  RPGF+KLYRK SD+AW D   LIKYQS+
Sbjct: 39  VQDDLQAFTNQQLDKSFDFLVLSAKLGRAT--RPGFQKLYRKISDQAWKDTAKLIKYQSK 96

Query: 110 RGSFGYLVNPKSSEQVSNEQAKILSRPGNYSTVLDVNELSSLQFALEYEKALAQEAHAIH 169
           RG    +  PK     +    K  ++P     V D  E  SL+ A++Y++ LA+E+H IH
Sbjct: 97  RGLSVQINAPKDKVLNTMNNGKYKNQP-----VFDFRE-ESLELAVDYDQFLAEESHRIH 150

Query: 170 RKVSHAAHKAGGGDYYHYDPDAAHYLDXXIIEYQSGTVRDLAGYIXHLKHFXQNSQGASD 229
           RK+S A    G      YDPD AH+LD   I+ QS T+R LAGY   L+    ++     
Sbjct: 151 RKISQAQDSEGS----RYDPDVAHFLDEQFIQPQSDTIRKLAGYFYKLRRITDDTL-IKR 205

Query: 230 LGVHLFDEFPGQAE 243
           L +H FD++  + E
Sbjct: 206 LVIHSFDDYLKKVE 219


==> AAEL010396-RA secreted ferritin G subunit precursor, putative
          Length = 219

 Score =  139 bits (351), Expect = 8e-034,   Method: Compositional matrix adjust.
 Identities = 80/194 (41%), Positives = 115/194 (59%), Gaps = 13/194 (6%)

Query: 50  VENDLRKYTSQLVDKSYRFLVLSSVFNKYSLDRPGFEKLYRKFSDKAWADAIDLIKYQSR 109
           V++DL+ +T+Q +DKS+ FLVLS+   + +  RPGF+KLYRK SD+AW D   LIKYQS+
Sbjct: 39  VQDDLQAFTNQQLDKSFDFLVLSAKLGRAT--RPGFQKLYRKISDQAWKDTAKLIKYQSK 96

Query: 110 RGSFGYLVNPKSSEQVSNEQAKILSRPGNYSTVLDVNELSSLQFALEYEKALAQEAHAIH 169
           RG    +  PK     +    K  ++P     V D  E  SL+ A++Y++ LA+E+H IH
Sbjct: 97  RGLSVQINAPKDKVLNTMNNGKYKNQP-----VFDFRE-ESLELAVDYDQFLAEESHRIH 150

Query: 170 RKVSHAAHKAGGGDYYHYDPDAAHYLDXXIIEYQSGTVRDLAGYIXHLKHFXQNSQGASD 229
           RK+S A    G      YDPD AH+LD   I+ QS T+R LAGY   L+    ++     
Sbjct: 151 RKISQAQDSEGS----RYDPDVAHFLDEQFIQPQSDTIRKLAGYFYKLRRITDDTL-IKR 205

Query: 230 LGVHLFDEFPGQAE 243
           L +H FD++  + E
Sbjct: 206 LVIHSFDDYLKKVE 219


==> AAEL010393-RA ferritin subunit, putative
          Length = 202

 Score = 31.6 bits (70), Expect = 0.30,   Method: Compositional matrix adjust.
 Identities = 16/48 (33%), Positives = 26/48 (54%)

Query: 63  DKSYRFLVLSSVFNKYSLDRPGFEKLYRKFSDKAWADAIDLIKYQSRR 110
           D S  +L  ++ F + ++D PGFEK +   +D+     I LI+Y   R
Sbjct: 52  DSSILYLKFAAYFAQETIDLPGFEKFFFHAADEEREKGIQLIEYALLR 99
