# Supplementary material for: The salivary gland transcriptome of the neotropical malaria vector Anopheles darlingi reveals accelerated evolution of genes relevant to hematophagy
Source: BMC Genomics. 2009 Jan 29;10:57. doi: 10.1186/1471-2164-10-57 (PMC2644710; doi:10.1186/1471-2164-10-57)
Supplement: Additional file 2 — Annotated sialotranscriptome of An. darlingi female mosquitoes. Hyperlinked Excel spreadsheet with deducted protein sequences. See description above. [file 1471-2164-10-57-S2.zip › links/AEGY-PEP/AD-59-AEGY-PEP.txt]

>AD-59

AAEL004223-RA antibacterial peptide, putative                          52   5e-008
AAEL000627-RA antibacterial peptide, putative                          44   9e-006
AAEL000598-RA antibacterial peptide, putative                          37   0.002
AAEL000621-RA antibacterial peptide, putative                          35   0.005
AAEL000611-RA antibacterial peptide, putative                          33   0.015
AAEL000625-RA antibacterial peptide, putative                          33   0.027
AAEL015515-RA antibacterial peptide, putative                          28   0.50 
AAEL000777-RA antibacterial peptide, putative                          28   0.65 
AAEL000775-RA antibacterial peptide, putative                          28   0.80 
AAEL003923-RA conserved hypothetical protein                           28   0.92 
AAEL012402-RA elongase, putative                                       24      12
AAEL014190-RA elongase, putative                                       24      12
AAEL010940-RA hypothetical protein                                     23      16
AAEL006315-RA 26S proteasome regulatory subunit rpn1                   23      20
AAEL007259-RB conserved hypothetical protein                           23      27
AAEL007259-RA conserved hypothetical protein                           23      27
AAEL013713-RA trypsin                                                  23      29
AAEL000843-RA carbonic anhydrase II, putative                          22      34
AAEL001965-RA imaginal disc growth factor                              22      35
AAEL000240-RA conserved hypothetical protein                           22      38
AAEL009157-RA RHO GTPase activator, putative                           22      41
AAEL004110-RA cdk10/11                                                 22      55
AAEL010202-RA trypsin                                                  22      57
AAEL002603-RA triacylglycerol lipase, putative                         22      61
AAEL011528-RA triacylglycerol lipase, putative                         22      61


==> AAEL004223-RA antibacterial peptide, putative
          Length = 59

 Score = 52.0 bits (123), Expect = 5e-008,   Method: Compositional matrix adjust.
 Identities = 25/39 (64%), Positives = 32/39 (82%)

Query: 20 GETEARRFRKFLKKVEGAGRRITNAAQKGLPVVAGVKGI 58
          G+TEA R +K  KK+E AG+R+ NAAQKGLPV AG+KG+
Sbjct: 19 GQTEAGRLKKLGKKIERAGKRVFNAAQKGLPVAAGIKGL 57


==> AAEL000627-RA antibacterial peptide, putative
          Length = 59

 Score = 44.3 bits (103), Expect = 9e-006,   Method: Compositional matrix adjust.
 Identities = 27/55 (49%), Positives = 40/55 (72%), Gaps = 2/55 (3%)

Query: 4  KVILLVALVLMAALFGGETEARRFRKFLKKVEGAGRRITNAAQKGLPVVAGVKGI 58
          K+ LL+A+ ++  L  G++EA   +K  KK+EGAG+R+ NAA+K LPVVAG K +
Sbjct: 5  KLFLLIAMAVL--LLTGQSEAGGLKKLGKKLEGAGKRVFNAAEKALPVVAGAKAL 57


==> AAEL000598-RA antibacterial peptide, putative
          Length = 61

 Score = 36.6 bits (83), Expect = 0.002,   Method: Compositional matrix adjust.
 Identities = 21/39 (53%), Positives = 29/39 (74%)

Query: 20 GETEARRFRKFLKKVEGAGRRITNAAQKGLPVVAGVKGI 58
          G+TEA   +K  KK+EGAG+R+  A++K LPVV G+K I
Sbjct: 21 GQTEAGGLKKLGKKLEGAGKRVFKASEKALPVVVGIKAI 59


==> AAEL000621-RA antibacterial peptide, putative
          Length = 62

 Score = 35.0 bits (79), Expect = 0.005,   Method: Compositional matrix adjust.
 Identities = 19/36 (52%), Positives = 24/36 (66%)

Query: 23 EARRFRKFLKKVEGAGRRITNAAQKGLPVVAGVKGI 58
          EA    KF KK+E  G+ + NAA+K LPVVAG K +
Sbjct: 26 EAAPRWKFGKKLEKVGKNVFNAAKKALPVVAGYKAL 61


==> AAEL000611-RA antibacterial peptide, putative
          Length = 60

 Score = 33.5 bits (75), Expect = 0.015,   Method: Compositional matrix adjust.
 Identities = 20/39 (51%), Positives = 26/39 (66%)

Query: 20 GETEARRFRKFLKKVEGAGRRITNAAQKGLPVVAGVKGI 58
          G TEA   +K  KK+EG G+R+  A++K LPVV G K I
Sbjct: 20 GHTEAGGLKKLGKKLEGVGKRVFKASEKALPVVTGYKAI 58


==> AAEL000625-RA antibacterial peptide, putative
          Length = 59

 Score = 32.7 bits (73), Expect = 0.027,   Method: Compositional matrix adjust.
 Identities = 18/39 (46%), Positives = 27/39 (69%)

Query: 20 GETEARRFRKFLKKVEGAGRRITNAAQKGLPVVAGVKGI 58
          G+TEA   +K  KK+EG G+R+  A++K LPV+ G K +
Sbjct: 19 GQTEAGGLKKLGKKLEGVGKRVFKASEKALPVITGYKAV 57


==> AAEL015515-RA antibacterial peptide, putative
          Length = 59

 Score = 28.5 bits (62), Expect = 0.50,   Method: Compositional matrix adjust.
 Identities = 12/19 (63%), Positives = 15/19 (78%)

Query: 40 RITNAAQKGLPVVAGVKGI 58
          R+ NAA+K LPVVAG K +
Sbjct: 39 RVFNAAEKALPVVAGAKAL 57


==> AAEL000777-RA antibacterial peptide, putative
          Length = 67

 Score = 28.1 bits (61), Expect = 0.65,   Method: Compositional matrix adjust.
 Identities = 17/52 (32%), Positives = 30/52 (57%)

Query: 7  LLVALVLMAALFGGETEARRFRKFLKKVEGAGRRITNAAQKGLPVVAGVKGI 58
          L V ++    +   +TEA + +K  KK+E AG+ + +A  K +P V G++ I
Sbjct: 6  LFVFVIFAVLVLTAQTEAGKLKKLGKKIEKAGKHVVHAVDKVIPTVLGLQKI 57


==> AAEL000775-RA antibacterial peptide, putative
          Length = 67

 Score = 27.7 bits (60), Expect = 0.80,   Method: Compositional matrix adjust.
 Identities = 17/52 (32%), Positives = 30/52 (57%)

Query: 7  LLVALVLMAALFGGETEARRFRKFLKKVEGAGRRITNAAQKGLPVVAGVKGI 58
          L V ++    +   +TEA + +K  KK+E AG+ + +A  K +P V G++ I
Sbjct: 6  LFVFVIFAVLVLTAQTEAGKLKKLGKKIEKAGKNVVHAVDKVIPTVLGLQQI 57


==> AAEL003923-RA conserved hypothetical protein
          Length = 1649

 Score = 27.7 bits (60), Expect = 0.92,   Method: Composition-based stats.
 Identities = 15/59 (25%), Positives = 33/59 (55%), Gaps = 4/59 (6%)

Query: 1   MQLKVILLVALVLMAALFGGETEARRFRKFLKKVEGAGRRITNAAQKGLPVVAGVKGII 59
           ++L+ +LL  L  ++++  G+   R+    L+ + GAG  +++    G P+V G+ G +
Sbjct: 799 LKLQTLLLGPLSELSSVPHGDVRQRQLECVLQVLNGAGETLSH----GWPLVLGIIGAV 853
