# Supplementary material for: The salivary gland transcriptome of the neotropical malaria vector Anopheles darlingi reveals accelerated evolution of genes relevant to hematophagy
Source: BMC Genomics. 2009 Jan 29;10:57. doi: 10.1186/1471-2164-10-57 (PMC2644710; doi:10.1186/1471-2164-10-57)
Supplement: Additional file 2 — Annotated sialotranscriptome of An. darlingi female mosquitoes. Hyperlinked Excel spreadsheet with deducted protein sequences. See description above. [file 1471-2164-10-57-S2.zip › links/AEGY-PEP/AD-592-AEGY-PEP.txt]

>AD-592

AAEL013771-RB mitochondrial ribosomal protein, L54, putative          183   1e-047
AAEL013771-RA mitochondrial ribosomal protein, L54, putative          183   1e-047
AAEL004136-RA hypothetical protein                                     32   0.063
AAEL011792-RA potassium/chloride symporter, putative                   28   1.2  
AAEL000676-RA hypothetical protein                                     27   2.7  
AAEL014172-RA protein kinase                                           26   4.0  
AAEL006957-RA hypothetical protein                                     26   4.3  
AAEL009833-RA mitochondrial ribosomal protein, L46, putative           25   7.2  
AAEL007025-RA conserved hypothetical protein                           25      10
AAEL011570-RA acidic fibroblast growth factor intracellular bind...    25      11
AAEL010061-RA conserved hypothetical protein                           25      11
AAEL002195-RA conserved hypothetical protein                           25      11
AAEL005323-RA kinesin motor protein, putative                          25      13
AAEL000154-RA conserved hypothetical protein                           24      13
AAEL007078-RA eukaryotic translation initiation factor 3, theta ...    24      16
AAEL001986-RA kinesin-like protein KIF1B                               24      16
AAEL006136-RA serine protease, putative                                24      18
AAEL001752-RB chloride channel protein 3                               24      19
AAEL014012-RA membrane-associated guanylate kinase (maguk)             24      19
AAEL003582-RA ribosomal protein S15p/S13e                              24      19
AAEL005324-RA titin                                                    24      20
AAEL005518-RA hypothetical protein                                     24      22
AAEL015065-RA spectrin                                                 23      25
AAEL006806-RA atrial natriuretic peptide receptor                      23      26
AAEL004849-RA hypothetical protein                                     23      27


==> AAEL013771-RB mitochondrial ribosomal protein, L54, putative
          Length = 134

 Score =  183 bits (465), Expect = 1e-047,   Method: Compositional matrix adjust.
 Identities = 95/133 (71%), Positives = 107/133 (80%), Gaps = 1/133 (0%)

Query: 2   SFFLASTFPLLRRTVAAQTLVVRNYATPKAGGALGGSKKKKLGKLGPVVEKKVIPVETDA 61
           S  + +   L RR    QT +VR+YATPK GGALG  KKK      PVVEKK IPVETDA
Sbjct: 3   SLVMNNVSALFRRCCTIQTGIVRHYATPKPGGALGSKKKKLGKLG-PVVEKKEIPVETDA 61

Query: 62  IRLVNYVCGSNILKQGEDIKLKPDSEYPAWLWTMHVGPPLTLEEMDPDTKAYWRKLRRMA 121
            +LVN+VCGSN+LK GEDIKLKPDSEYP WLW++HVG PLTL+EMDP++KAYWRKLRRMA
Sbjct: 62  NKLVNFVCGSNVLKTGEDIKLKPDSEYPEWLWSLHVGKPLTLDEMDPESKAYWRKLRRMA 121

Query: 122 LQRNNKLAKLKKF 134
           LQRNNKLAKLKKF
Sbjct: 122 LQRNNKLAKLKKF 134


==> AAEL013771-RA mitochondrial ribosomal protein, L54, putative
          Length = 134

 Score =  183 bits (465), Expect = 1e-047,   Method: Compositional matrix adjust.
 Identities = 95/133 (71%), Positives = 107/133 (80%), Gaps = 1/133 (0%)

Query: 2   SFFLASTFPLLRRTVAAQTLVVRNYATPKAGGALGGSKKKKLGKLGPVVEKKVIPVETDA 61
           S  + +   L RR    QT +VR+YATPK GGALG  KKK      PVVEKK IPVETDA
Sbjct: 3   SLVMNNVSALFRRCCTIQTGIVRHYATPKPGGALGSKKKKLGKLG-PVVEKKEIPVETDA 61

Query: 62  IRLVNYVCGSNILKQGEDIKLKPDSEYPAWLWTMHVGPPLTLEEMDPDTKAYWRKLRRMA 121
            +LVN+VCGSN+LK GEDIKLKPDSEYP WLW++HVG PLTL+EMDP++KAYWRKLRRMA
Sbjct: 62  NKLVNFVCGSNVLKTGEDIKLKPDSEYPEWLWSLHVGKPLTLDEMDPESKAYWRKLRRMA 121

Query: 122 LQRNNKLAKLKKF 134
           LQRNNKLAKLKKF
Sbjct: 122 LQRNNKLAKLKKF 134


==> AAEL004136-RA hypothetical protein
          Length = 762

 Score = 32.3 bits (72), Expect = 0.063,   Method: Compositional matrix adjust.
 Identities = 16/40 (40%), Positives = 26/40 (65%), Gaps = 5/40 (12%)

Query: 50  VEKKVIPVETDAIRLVNYVCGSNILKQGEDIKLKPDSEYP 89
           VE +VIP+E+D   +++     ++++ GEDIK  PD E P
Sbjct: 692 VESEVIPIESDNEEVLH-----SVVEVGEDIKPLPDEEAP 726


==> AAEL011792-RA potassium/chloride symporter, putative
          Length = 1043

 Score = 28.1 bits (61), Expect = 1.2,   Method: Compositional matrix adjust.
 Identities = 17/60 (28%), Positives = 29/60 (48%), Gaps = 1/60 (1%)

Query: 74  LKQGEDIKLKPDSEYPAWLWTMHVGPPL-TLEEMDPDTKAYWRKLRRMALQRNNKLAKLK 132
           + Q ED  ++   +   +L+ + +   +  +E MD D  AY  +   M  QRN  L KL+
Sbjct: 819 VAQMEDNSIQIKKDLKMFLYHLRIEAEVEVVEMMDSDISAYTYERTLMMEQRNQMLRKLR 878


==> AAEL000676-RA hypothetical protein
          Length = 81

 Score = 26.6 bits (57), Expect = 2.7,   Method: Compositional matrix adjust.
 Identities = 18/54 (33%), Positives = 25/54 (46%), Gaps = 1/54 (1%)

Query: 25 NYATPKAGGALGGSKKKKLGKLGPVVEKKVIPVETDAIRLVNYVCGSNI-LKQG 77
          N  T K       ++KK+   LG V  KK  P +T        VCG N+ L++G
Sbjct: 15 NVGTKKLTRNRKSAQKKECRHLGVVERKKTTPRKTKEQEARKVVCGDNLPLREG 68


==> AAEL014172-RA protein kinase
          Length = 270

 Score = 26.2 bits (56), Expect = 4.0,   Method: Compositional matrix adjust.
 Identities = 13/31 (41%), Positives = 20/31 (64%)

Query: 95  MHVGPPLTLEEMDPDTKAYWRKLRRMALQRN 125
           ++  P L LEEM  +TK   +K +R+A QR+
Sbjct: 120 LNCDPSLELEEMIIETKPLHKKKKRLAKQRS 150


==> AAEL006957-RA hypothetical protein
          Length = 985

 Score = 26.2 bits (56), Expect = 4.3,   Method: Composition-based stats.
 Identities = 10/24 (41%), Positives = 16/24 (66%)

Query: 111 KAYWRKLRRMALQRNNKLAKLKKF 134
           + ++RK +R+A QRN  L K + F
Sbjct: 867 RKFFRKQKRLARQRNFDLGKTESF 890


==> AAEL009833-RA mitochondrial ribosomal protein, L46, putative
          Length = 267

 Score = 25.4 bits (54), Expect = 7.2,   Method: Compositional matrix adjust.
 Identities = 20/79 (25%), Positives = 41/79 (51%), Gaps = 9/79 (11%)

Query: 11 LLRRTV--AAQTLVVRNYATPKAGGALGGSKKK------KLGKLGPVVEKKVIPVETDAI 62
          L+R+T+    + +V+R +A+ K   A   +K+K       L +  PV+ K + P+E +  
Sbjct: 4  LVRKTILSTGRAIVLR-HASTKTTAASKSAKEKWDIYAGVLVERLPVITKTLSPIEANFK 62

Query: 63 RLVNYVCGSNILKQGEDIK 81
           +++ +   N LK   +I+
Sbjct: 63 SMLDQIEFENSLKSNHEIR 81


==> AAEL007025-RA conserved hypothetical protein
          Length = 427

 Score = 24.6 bits (52), Expect =    10,   Method: Composition-based stats.
 Identities = 27/96 (28%), Positives = 40/96 (41%), Gaps = 8/96 (8%)

Query: 40  KKKLGKLGPVVEKKVIPVETDAIRLVNYVCGSNILKQGEDIKL--KPDSEYPAWLWTMHV 97
           K   G +     + V+   +D  R + Y  G  I     +I+L   P+S +   L  M+ 
Sbjct: 32  KTSKGTVSIPAHRLVLATMSDYFRTMLY--GQFIEANKSEIRLFGVPNSTFQHCLRFMYF 89

Query: 98  GPPLTLEEMDPDTKAYWRKLRRMALQRNNKLAKLKK 133
           G   TLE M  D    +  L RM L      +KLK+
Sbjct: 90  GWDTTLENMSLDEGMEFYSLARMLLME----SKLKE 121


==> AAEL011570-RA acidic fibroblast growth factor intracellular binding
           protein
          Length = 359

 Score = 24.6 bits (52), Expect =    11,   Method: Compositional matrix adjust.
 Identities = 14/45 (31%), Positives = 25/45 (55%), Gaps = 5/45 (11%)

Query: 92  LWTMHVGPPL---TLEEMDPDTKAYWRKLRRMA--LQRNNKLAKL 131
           L T+ + P +   T +EMD   ++YWR +  +A  L R  ++ +L
Sbjct: 249 LVTIRLKPTMLDRTYQEMDTSFRSYWRSIITIATSLHRTREMRQL 293
