# Supplementary material for: The salivary gland transcriptome of the neotropical malaria vector Anopheles darlingi reveals accelerated evolution of genes relevant to hematophagy
Source: BMC Genomics. 2009 Jan 29;10:57. doi: 10.1186/1471-2164-10-57 (PMC2644710; doi:10.1186/1471-2164-10-57)
Supplement: Additional file 2 — Annotated sialotranscriptome of An. darlingi female mosquitoes. Hyperlinked Excel spreadsheet with deducted protein sequences. See description above. [file 1471-2164-10-57-S2.zip › links/AEGY-PEP/AD-63-AEGY-PEP.txt]

>AD-63

AAEL013319-RA conserved hypothetical protein                           28   0.68 
AAEL013351-RA lethal(2)essential for life protein, l2efl               27   1.3  
AAEL012827-RA endoplasmin                                              27   1.3  
AAEL012047-RA conserved hypothetical protein                           27   1.3  
AAEL003377-RA signal recognition particle                              27   1.4  
AAEL010133-RA conserved hypothetical protein                           27   1.4  
AAEL003441-RA conserved hypothetical protein                           26   3.3  
AAEL012910-RA hypothetical protein                                     26   3.6  
AAEL008714-RA hypothetical protein                                     25   6.2  
AAEL005147-RA conserved hypothetical protein                           24   8.5  
AAEL009629-RA endoU protein, putative                                  24      12
AAEL004274-RA hypothetical protein                                     24      13
AAEL008958-RA forkhead box protein (AaegFOXK1)                         23      16
AAEL006308-RA px serine/threonine kinase (pxk)                         23      22
AAEL010971-RA hypothetical protein                                     23      23
AAEL009666-RB set domain protein                                       22      35
AAEL009666-RA set domain protein                                       22      35
AAEL015100-RA calnexin                                                 21      73
AAEL009428-RA conserved hypothetical protein                           21      99


==> AAEL013319-RA conserved hypothetical protein
          Length = 522

 Score = 28.1 bits (61), Expect = 0.68,   Method: Composition-based stats.
 Identities = 18/59 (30%), Positives = 29/59 (49%), Gaps = 3/59 (5%)

Query: 30 ETTTVAASTTTAAADSATTDTAKGDKPGIGSPPSFLKNIIDKA--MNSL-PPNIKERIQ 85
          E     + T+ A A+     ++   + GIGS  +   N+ DK+  +N L PPNI   +Q
Sbjct: 20 EVVVAISQTSAANAEQVGKTSSTTIEQGIGSTAATPSNMADKSKPVNRLIPPNIHTTLQ 78


==> AAEL013351-RA lethal(2)essential for life protein, l2efl
          Length = 200

 Score = 27.3 bits (59), Expect = 1.3,   Method: Compositional matrix adjust.
 Identities = 12/45 (26%), Positives = 24/45 (53%)

Query: 13  LAYAGVEGVPVPEEGKEETTTVAASTTTAAADSATTDTAKGDKPG 57
           L    V+ +P+ + G+ +   +AA + T+A  S  ++  + DKP 
Sbjct: 154 LPKEDVKAIPIVQTGEPQKERIAAKSETSAEKSEKSEKPEADKPS 198


==> AAEL012827-RA endoplasmin
          Length = 795

 Score = 26.9 bits (58), Expect = 1.3,   Method: Composition-based stats.
 Identities = 15/49 (30%), Positives = 26/49 (53%), Gaps = 1/49 (2%)

Query: 1  MKYLAVLLLLGLLAYAGVEGVPVPEEGKEETTTVAASTTTAAADSATTD 49
          MKYL +LL++G+  +AG+  V   ++   E   V      A+ + + TD
Sbjct: 1  MKYL-LLLIVGVFLFAGISSVRAEDDADIEDLPVVEMNLGASKEGSRTD 48


==> AAEL012047-RA conserved hypothetical protein
          Length = 712

 Score = 26.9 bits (58), Expect = 1.3,   Method: Composition-based stats.
 Identities = 22/66 (33%), Positives = 32/66 (48%), Gaps = 4/66 (6%)

Query: 12  LLAYAGVEGVPVPEEGKEETT---TVAASTTTAAADSATTDTAKGDKPGIGSPPSFLKNI 68
           LL +A  + +   +E K E T   +V A T +  ++SA    AK     I  P  F KN+
Sbjct: 88  LLHHANSQQLIPEDEIKVEITASESVFAETLSPESESALL-VAKKHSRSIAPPGRFQKNL 146

Query: 69  IDKAMN 74
           I + MN
Sbjct: 147 ISRHMN 152


==> AAEL003377-RA signal recognition particle
          Length = 661

 Score = 26.9 bits (58), Expect = 1.4,   Method: Compositional matrix adjust.
 Identities = 11/25 (44%), Positives = 16/25 (64%)

Query: 58  IGSPPSFLKNIIDKAMNSLPPNIKE 82
           +  P + LK I +  + SLPPN+KE
Sbjct: 88  LNQPEAALKTIQNSGIKSLPPNLKE 112


==> AAEL010133-RA conserved hypothetical protein
          Length = 1243

 Score = 26.9 bits (58), Expect = 1.4,   Method: Composition-based stats.
 Identities = 17/55 (30%), Positives = 27/55 (49%), Gaps = 3/55 (5%)

Query: 28   KEETTTVAASTTTAAADSATTDTAKGDKPGIGSPPSFLKNIIDK--AMNSLPPNI 80
            ++ +TT        A+ +A T T     PG+G P S  K  +++  A NS PP +
Sbjct: 1155 RKSSTTTPMRCIPGASMNANTATPSDFSPGVGQPVSLQKRKLEQLAAYNS-PPKL 1208


==> AAEL003441-RA conserved hypothetical protein
          Length = 1236

 Score = 25.8 bits (55), Expect = 3.3,   Method: Composition-based stats.
 Identities = 12/26 (46%), Positives = 16/26 (61%)

Query: 54  DKPGIGSPPSFLKNIIDKAMNSLPPN 79
           DKPG+  P    K IID+ + S+ PN
Sbjct: 509 DKPGLIYPVEPHKGIIDEILRSVDPN 534


==> AAEL012910-RA hypothetical protein
          Length = 5644

 Score = 25.8 bits (55), Expect = 3.6,   Method: Composition-based stats.
 Identities = 12/25 (48%), Positives = 17/25 (68%)

Query: 24   PEEGKEETTTVAASTTTAAADSATT 48
            PE   + TTTV AST+ A+ +S T+
Sbjct: 1509 PEGVTQRTTTVIASTSNASEESTTS 1533


 Score = 22.3 bits (46), Expect =    38,   Method: Composition-based stats.
 Identities = 17/41 (41%), Positives = 17/41 (41%), Gaps = 3/41 (7%)

Query: 15  YAGVEGVPVPEEGKEETTTVAASTTT---AAADSATTDTAK 52
           Y   E VPV      ETTT  AST        D  TTD  K
Sbjct: 581 YGSSERVPVSTVTPFETTTHIASTQKDYRVIPDGTTTDIEK 621


 Score = 21.2 bits (43), Expect =    78,   Method: Composition-based stats.
 Identities = 13/36 (36%), Positives = 14/36 (38%)

Query: 31  TTTVAASTTTAAADSATTDTAKGDKPGIGSPPSFLK 66
           T T    TT A  D  TT     DK      P+ LK
Sbjct: 788 TVTTIEDTTQAIFDGKTTIPTDTDKETASKQPTTLK 823


==> AAEL008714-RA hypothetical protein
          Length = 1126

 Score = 25.0 bits (53), Expect = 6.2,   Method: Composition-based stats.
 Identities = 20/70 (28%), Positives = 30/70 (42%), Gaps = 8/70 (11%)

Query: 21  VPVPEEGKEETTTVAASTTTAAADSATTDTAKGDKPGIGSPPS--------FLKNIIDKA 72
           V + E  KE+   V AS+    A S+TT T    +P   S  S         L+ + D  
Sbjct: 746 VAMAEASKEKDAPVTASSFLNEASSSTTKTNTEKRPETSSRRSDEAADDNNALEGLTDSD 805

Query: 73  MNSLPPNIKE 82
           + +L  N K+
Sbjct: 806 LQTLLQNFKD 815


==> AAEL005147-RA conserved hypothetical protein
          Length = 576

 Score = 24.3 bits (51), Expect = 8.5,   Method: Composition-based stats.
 Identities = 16/32 (50%), Positives = 18/32 (56%), Gaps = 2/32 (6%)

Query: 30  ETTTVAASTTTAAADS--ATTDTAKGDKPGIG 59
           E+T VA ST T  A S  ATT T+   KP  G
Sbjct: 453 ESTGVAGSTPTGGASSGAATTTTSPSGKPRQG 484
