# Supplementary material for: The salivary gland transcriptome of the neotropical malaria vector Anopheles darlingi reveals accelerated evolution of genes relevant to hematophagy
Source: BMC Genomics. 2009 Jan 29;10:57. doi: 10.1186/1471-2164-10-57 (PMC2644710; doi:10.1186/1471-2164-10-57)
Supplement: Additional file 2 — Annotated sialotranscriptome of An. darlingi female mosquitoes. Hyperlinked Excel spreadsheet with deducted protein sequences. See description above. [file 1471-2164-10-57-S2.zip › links/AEGY-PEP/AD-64-AEGY-PEP.txt]

>AD-64

AAEL010433-RA groucho protein (enhancer of split)                      28   0.63 
AAEL011573-RA conserved hypothetical protein                           27   1.9  
AAEL001495-RA conserved hypothetical protein                           25   4.2  
AAEL004098-RA neuromusculin                                            25   4.5  
AAEL005622-RA conserved hypothetical protein                           25   5.3  
AAEL012547-RA lkb1 interacting protein                                 25   5.4  
AAEL014965-RA nova                                                     25   6.4  
AAEL001495-RB conserved hypothetical protein                           25   7.0  
AAEL000474-RA conserved hypothetical protein                           24      10
AAEL009607-RB lingerer                                                 24      14
AAEL009607-RE lingerer                                                 24      14
AAEL009607-RD lingerer                                                 24      14
AAEL009607-RC lingerer                                                 24      14
AAEL009607-RA lingerer                                                 23      14
AAEL001469-RA kek1                                                     23      16
AAEL010807-RA hypothetical protein                                     23      17
AAEL011265-RA abc transporter                                          23      17
AAEL010804-RA calcium/calmodulin-dependent protein kinase kinase       23      20
AAEL004216-RA hypothetical protein                                     23      20
AAEL010443-RA membrane associated guanylate kinase inverted 1, m...    23      23
AAEL003366-RA DNA-J, putative                                          23      27
AAEL000345-RA membrane associated guanylate kinase inverted 1, m...    23      27
AAEL004419-RA atp-dependent rna helicase                               23      30
AAEL000246-RA cadherin                                                 23      31
AAEL009702-RA conserved hypothetical protein                           23      31


==> AAEL010433-RA groucho protein (enhancer of split)
          Length = 590

 Score = 28.1 bits (61), Expect = 0.63,   Method: Composition-based stats.
 Identities = 20/72 (27%), Positives = 35/72 (48%), Gaps = 1/72 (1%)

Query: 1   MKLVLFLAAALCLAIAFALPANSGCFCSCTNSNGSGYANVNGTIYHFNKTHPLNSSLIPP 60
           +K  L  AA  C A+A + P +  CF  C++ N + +   N T+    + H   +S I  
Sbjct: 386 IKAELTSAAPACYALAIS-PDSKVCFSCCSDGNIAVWDLHNQTLVRQFQGHTDGASCIDI 444

Query: 61  TPDFNKIFGNGF 72
           +PD  +++  G 
Sbjct: 445 SPDGVRLWTGGL 456


==> AAEL011573-RA conserved hypothetical protein
          Length = 1835

 Score = 26.6 bits (57), Expect = 1.9,   Method: Composition-based stats.
 Identities = 16/46 (34%), Positives = 22/46 (47%), Gaps = 2/46 (4%)

Query: 30   TNSNGSGYANV-NGTIYHFNKTHPLNSSLIPPTPDFNKIFGNGFPF 74
            TN+ GS YAN+    +Y F  + P  S  + P      +  NGFP 
Sbjct: 1235 TNA-GSMYANMREDMMYAFEDSPPTGSEEVDPNGVTMDLLNNGFPL 1279


==> AAEL001495-RA conserved hypothetical protein
          Length = 573

 Score = 25.4 bits (54), Expect = 4.2,   Method: Composition-based stats.
 Identities = 15/52 (28%), Positives = 24/52 (46%), Gaps = 11/52 (21%)

Query: 10  ALCLAIAFALPANSGCFCSCTNSNGSGYANVNGTIYHFNKTHPLNSSLIPPT 61
           +L L IA ALP+ +    +    NG G   V            +++SL+PP+
Sbjct: 243 SLKLGIAIALPSGAAVAVAILAENGGGLVGV-----------AISASLLPPS 283


==> AAEL004098-RA neuromusculin
          Length = 1460

 Score = 25.4 bits (54), Expect = 4.5,   Method: Composition-based stats.
 Identities = 13/34 (38%), Positives = 17/34 (50%)

Query: 28  SCTNSNGSGYANVNGTIYHFNKTHPLNSSLIPPT 61
           SC +SN S    V  T Y   +  P N+SL  P+
Sbjct: 871 SCVSSNNSAGPGVRSTTYFGVEYPPENTSLSSPS 904


==> AAEL005622-RA conserved hypothetical protein
          Length = 166

 Score = 25.0 bits (53), Expect = 5.3,   Method: Compositional matrix adjust.
 Identities = 11/29 (37%), Positives = 16/29 (55%)

Query: 42 GTIYHFNKTHPLNSSLIPPTPDFNKIFGN 70
          G++YH ++ H    S   P  DF+KI G 
Sbjct: 25 GSLYHQDELHAPYKSAKEPKQDFSKIPGE 53


==> AAEL012547-RA lkb1 interacting protein
          Length = 1134

 Score = 25.0 bits (53), Expect = 5.4,   Method: Composition-based stats.
 Identities = 10/31 (32%), Positives = 16/31 (51%)

Query: 27  CSCTNSNGSGYANVNGTIYHFNKTHPLNSSL 57
           C   NSNG  +  +    + +N  H ++SSL
Sbjct: 150 CGGDNSNGFTWNELKAANFSYNMMHQIDSSL 180


==> AAEL014965-RA nova
          Length = 479

 Score = 25.0 bits (53), Expect = 6.4,   Method: Composition-based stats.
 Identities = 17/51 (33%), Positives = 23/51 (45%), Gaps = 8/51 (15%)

Query: 28  SCTNSNGSGYANVNGTIYHFNKT-HPLNSSLIP----PTPDFNKIFGNGFP 73
           SC N +   YA++NG + +FN T  P  +S  P     T   N   G   P
Sbjct: 136 SCLNVS---YADINGPVANFNPTGSPFAASQNPTFSSSTASLNSALGGALP 183


==> AAEL001495-RB conserved hypothetical protein
          Length = 504

 Score = 24.6 bits (52), Expect = 7.0,   Method: Composition-based stats.
 Identities = 15/52 (28%), Positives = 24/52 (46%), Gaps = 11/52 (21%)

Query: 10  ALCLAIAFALPANSGCFCSCTNSNGSGYANVNGTIYHFNKTHPLNSSLIPPT 61
           +L L IA ALP+ +    +    NG G   V            +++SL+PP+
Sbjct: 174 SLKLGIAIALPSGAAVAVAILAENGGGLVGV-----------AISASLLPPS 214


==> AAEL000474-RA conserved hypothetical protein
          Length = 727

 Score = 24.3 bits (51), Expect =    10,   Method: Compositional matrix adjust.
 Identities = 13/33 (39%), Positives = 16/33 (48%)

Query: 34  GSGYANVNGTIYHFNKTHPLNSSLIPPTPDFNK 66
           G  YAN      H +   PL SS++  TPD  K
Sbjct: 239 GVSYANNFNEKLHKDWVSPLFSSIVYRTPDIQK 271


==> AAEL009607-RB lingerer
          Length = 1201

 Score = 23.9 bits (50), Expect =    14,   Method: Composition-based stats.
 Identities = 12/30 (40%), Positives = 15/30 (50%)

Query: 30  TNSNGSGYANVNGTIYHFNKTHPLNSSLIP 59
           TN+   GY NV+ +    NKT    SS  P
Sbjct: 702 TNAGSGGYQNVSYSTSQANKTSSYPSSAAP 731
