# Supplementary material for: The salivary gland transcriptome of the neotropical malaria vector Anopheles darlingi reveals accelerated evolution of genes relevant to hematophagy
Source: BMC Genomics. 2009 Jan 29;10:57. doi: 10.1186/1471-2164-10-57 (PMC2644710; doi:10.1186/1471-2164-10-57)
Supplement: Additional file 2 — Annotated sialotranscriptome of An. darlingi female mosquitoes. Hyperlinked Excel spreadsheet with deducted protein sequences. See description above. [file 1471-2164-10-57-S2.zip › links/AEGY-PEP/AD-640-AEGY-PEP.txt]

>AD-640

AAEL010558-RA conserved hypothetical protein                          194   5e-051
AAEL010564-RA conserved hypothetical protein                          135   3e-033
AAEL010956-RA conserved hypothetical protein                           39   6e-004
AAEL002578-RA conserved hypothetical protein                           34   0.015
AAEL008061-RA phosphatidylinositolglycan class N, putative             27   2.9  
AAEL006372-RA sulfate transporter                                      26   4.4  
AAEL000474-RA conserved hypothetical protein                           26   4.8  
AAEL015249-RA sulfate transporter                                      25   5.4  
AAEL000902-RA sugar transporter                                        25   6.0  
AAEL008107-RA f14p3.9 protein (auxin transport protein)                25   7.0  
AAEL012041-RA sulfate transporter                                      25   7.9  
AAEL014345-RA conserved hypothetical protein                           25      11
AAEL001503-RA sodium/hydrogen exchanger 3 (nhe3)                       24      12
AAEL004256-RA sodium/phosphate cotransporter, putative                 24      12
AAEL002328-RA conserved hypothetical protein                           24      13
AAEL013655-RA conserved hypothetical protein                           24      14
AAEL002350-RA conserved hypothetical protein                           24      18
AAEL011134-RA esophageal cancer associated protein                     23      20
AAEL004561-RA conserved hypothetical protein                           23      26
AAEL014699-RA abc transporter                                          23      26
AAEL001407-RA cdk4/6                                                   23      29
AAEL002378-RA carboxylesterase                                         23      30
AAEL010069-RA esr1 protein                                             23      34
AAEL000007-RA conserved hypothetical protein                           23      35
AAEL001190-RA conserved hypothetical protein                           23      36


==> AAEL010558-RA conserved hypothetical protein
          Length = 126

 Score =  194 bits (494), Expect = 5e-051,   Method: Compositional matrix adjust.
 Identities = 90/126 (71%), Positives = 112/126 (88%)

Query: 1   MAVSRLSIVKFLELALAITCVVLHYKSLGERDDTTELLTAGTFVGYSVILIALFAGYLLG 60
           MAVSRLS++KFLELAL I+CVVLHYKSLGE D+ T LL AGTFVGYS+ILI LFAG+LLG
Sbjct: 1   MAVSRLSMLKFLELALTISCVVLHYKSLGETDEMTVLLVAGTFVGYSIILIGLFAGHLLG 60

Query: 61  NPLNKKLDLFFSLIGCAMFIASGVLILKEWENAWSTDTKKIAITKSSLAVTNGVLFFFDA 120
           NP+NKK+DLFFSL+GCAMFIASGVL+L+ WE+ + T+ +++AI+K +LA+ NG +FF D+
Sbjct: 61  NPINKKIDLFFSLLGCAMFIASGVLVLQAWESGFKTERRRLAISKGALAIINGAVFFIDS 120

Query: 121 IFTFRD 126
           IFTFRD
Sbjct: 121 IFTFRD 126


==> AAEL010564-RA conserved hypothetical protein
          Length = 131

 Score =  135 bits (341), Expect = 3e-033,   Method: Compositional matrix adjust.
 Identities = 62/121 (51%), Positives = 88/121 (72%)

Query: 6   LSIVKFLELALAITCVVLHYKSLGERDDTTELLTAGTFVGYSVILIALFAGYLLGNPLNK 65
           LSI+KFLEL LA+ C VLHY S  + D  T  L  GTF GY VIL  +  GYL+   +++
Sbjct: 9   LSIIKFLELCLAVACTVLHYYSFDDGDLVTGFLATGTFCGYIVILTTVMVGYLMKAHIHR 68

Query: 66  KLDLFFSLIGCAMFIASGVLILKEWENAWSTDTKKIAITKSSLAVTNGVLFFFDAIFTFR 125
           +L+LF+SL+GCA+F+ +G+ I++ WE+A+ T T+ +AITK S+A+ NGV+F  D IFTFR
Sbjct: 69  RLNLFYSLLGCALFLTAGIFIIEAWEHAFRTRTRDLAITKGSIAIINGVIFLMDTIFTFR 128

Query: 126 D 126
           +
Sbjct: 129 E 129


==> AAEL010956-RA conserved hypothetical protein
          Length = 172

 Score = 38.5 bits (88), Expect = 6e-004,   Method: Compositional matrix adjust.
 Identities = 33/136 (24%), Positives = 60/136 (44%), Gaps = 21/136 (15%)

Query: 7   SIVKFLELALAITCVVLHYKSLGERDDTTEL----------LTAGTFVGYSVILIALFAG 56
            + K LELA+AI C+ L    + +  + + L          L   TFV + +  +    G
Sbjct: 33  PVFKLLELAVAIICIGL----IDDPANNSRLRPFATTRTIALAYSTFVPFLMFSVIYLFG 88

Query: 57  YLLGNPLNKKLDLFFSLIGCAMFIASGVLILKEW-----ENAWSTDTKKIA--ITKSSLA 109
            ++   +  KL    +L    +++A+ + IL +W      N W  +T+++       S+A
Sbjct: 89  KVIRENIPWKLQSLLNLTAFILYLATAICILHDWSETKNRNYWPPNTQRMDFLCGAGSVA 148

Query: 110 VTNGVLFFFDAIFTFR 125
           V   +L+  D I T R
Sbjct: 149 VVGALLYLLDLIVTTR 164


==> AAEL002578-RA conserved hypothetical protein
          Length = 146

 Score = 33.9 bits (76), Expect = 0.015,   Method: Compositional matrix adjust.
 Identities = 29/107 (27%), Positives = 46/107 (42%), Gaps = 15/107 (14%)

Query: 30  ERDDTTELLTAGTFVGY----SVILIALFAGYLLGNPLNKKL-DLFFSLIGCAMFIASGV 84
           E+    E++ +G FVGY    SV LI    G      L ++L D   +++G  M++A G 
Sbjct: 32  EKSPDAEIVASGVFVGYFIYTSVQLITFCFGT---TKLKRELSDTIMNVVGTFMWVAVGG 88

Query: 85  LILKEWENAWS-------TDTKKIAITKSSLAVTNGVLFFFDAIFTF 124
             L  W    +       T  +   +   SL V  G L+  D++  F
Sbjct: 89  TALHYWHGYLAEHDFQHITSERTAGLALGSLCVVTGALYLADSVLAF 135


==> AAEL008061-RA phosphatidylinositolglycan class N, putative
          Length = 905

 Score = 26.6 bits (57), Expect = 2.9,   Method: Compositional matrix adjust.
 Identities = 13/25 (52%), Positives = 16/25 (64%), Gaps = 1/25 (4%)

Query: 79  FIASGVLILKEWENAWSTDTKKIAI 103
           F+A G  I + W+NAW  DT K AI
Sbjct: 278 FVAWGAGI-RHWKNAWIEDTAKNAI 301


==> AAEL006372-RA sulfate transporter
          Length = 657

 Score = 25.8 bits (55), Expect = 4.4,   Method: Composition-based stats.
 Identities = 19/52 (36%), Positives = 25/52 (48%), Gaps = 2/52 (3%)

Query: 32  DDTTELLTAGTFVGYSVILIALFAGYLLGNPLNKKLDLFFSLIGCAMFIASG 83
           DD    L AG  VG +VI  AL    + G P      L+ S +GC ++I  G
Sbjct: 101 DDAIGDLVAGFTVGLTVIPQALAYSSIAGLP--AAYGLYGSFLGCFIYILLG 150


==> AAEL000474-RA conserved hypothetical protein
          Length = 727

 Score = 25.8 bits (55), Expect = 4.8,   Method: Composition-based stats.
 Identities = 11/28 (39%), Positives = 16/28 (57%)

Query: 39  TAGTFVGYSVILIALFAGYLLGNPLNKK 66
           T  TF GY +I I + AG++  N   K+
Sbjct: 610 TTATFRGYGIICILVLAGFIFINFYRKE 637


==> AAEL015249-RA sulfate transporter
          Length = 591

 Score = 25.4 bits (54), Expect = 5.4,   Method: Composition-based stats.
 Identities = 19/52 (36%), Positives = 25/52 (48%), Gaps = 2/52 (3%)

Query: 32 DDTTELLTAGTFVGYSVILIALFAGYLLGNPLNKKLDLFFSLIGCAMFIASG 83
          DD    L AG  VG +VI  AL    + G P      L+ S +GC ++I  G
Sbjct: 40 DDAIGDLVAGFTVGLTVIPQALAYSSIAGLP--AAYGLYGSFLGCFIYILLG 89


==> AAEL000902-RA sugar transporter
          Length = 552

 Score = 25.4 bits (54), Expect = 6.0,   Method: Compositional matrix adjust.
 Identities = 17/46 (36%), Positives = 23/46 (50%), Gaps = 5/46 (10%)

Query: 3   VSRLSIVKFLELALAITCVVLHYKSLGERDDTT-----ELLTAGTF 43
           + R SI   L LA  I C+V  Y + G  + TT     +L  AG+F
Sbjct: 388 LGRRSITSTLMLAGGICCIVATYLTKGSIESTTVVMFGKLFIAGSF 433


==> AAEL008107-RA f14p3.9 protein (auxin transport protein)
          Length = 5248

 Score = 25.0 bits (53), Expect = 7.0,   Method: Composition-based stats.
 Identities = 11/29 (37%), Positives = 16/29 (55%)

Query: 32   DDTTELLTAGTFVGYSVILIALFAGYLLG 60
            DD  ++L  G  + YS +L  LF  Y+ G
Sbjct: 2158 DDNGQILAGGVSIYYSHVLQMLFFSYVAG 2186
