# Supplementary material for: The salivary gland transcriptome of the neotropical malaria vector Anopheles darlingi reveals accelerated evolution of genes relevant to hematophagy
Source: BMC Genomics. 2009 Jan 29;10:57. doi: 10.1186/1471-2164-10-57 (PMC2644710; doi:10.1186/1471-2164-10-57)
Supplement: Additional file 2 — Annotated sialotranscriptome of An. darlingi female mosquitoes. Hyperlinked Excel spreadsheet with deducted protein sequences. See description above. [file 1471-2164-10-57-S2.zip › links/AEGY-PEP/AD-66-AEGY-PEP.txt]

>AD-66

AAEL000392-RA alpha-amylase                                           330   4e-091
AAEL000392-RB alpha-amylase                                           329   6e-091
AAEL009524-RA alpha-amylase                                           328   1e-090
AAEL000667-RB alpha-amylase                                           295   1e-080
AAEL000667-RA alpha-amylase                                           292   1e-079
AAEL010536-RA alpha-amylase                                           214   4e-056
AAEL000642-RA alpha-amylase                                           211   4e-055
AAEL010532-RA alpha-amylase                                           202   1e-052
AAEL000651-RA alpha-amylase                                           190   5e-049
AAEL003434-RA alpha-amylase                                           186   6e-048
AAEL000678-RA alpha-amylase                                           181   4e-046
AAEL000647-RA predicted protein                                       180   7e-046
AAEL010540-RA alpha-amylase                                           179   2e-045
AAEL014710-RA alpha-amylase                                           170   5e-043
AAEL010537-RA alpha-amylase                                           145   3e-035
AAEL008502-RA hypothetical protein                                     32   0.29 
AAEL014557-RA homeobox protein cdx                                     29   2.2  
AAEL012688-RA conserved hypothetical protein                           28   3.1  
AAEL009377-RA rap1 and                                                 28   4.3  
AAEL007527-RA conserved hypothetical protein                           28   5.3  
AAEL014842-RA multiple inositol polyphosphate phosphatase              28   5.9  
AAEL000862-RA carboxylesterase                                         27   6.7  
AAEL011692-RA DNA-directed RNA polymerase II largest subunit           27   7.3  
AAEL010617-RA DNA-directed RNA polymerase II largest subunit           27   7.4  
AAEL012611-RA hypothetical protein                                     27      11


==> AAEL000392-RA alpha-amylase
          Length = 519

 Score =  330 bits (846), Expect = 4e-091,   Method: Compositional matrix adjust.
 Identities = 165/291 (56%), Positives = 205/291 (70%), Gaps = 2/291 (0%)

Query: 4   AYTSLANTTRFYGTRAAPGAQIPFNFQLISYLTKQSTGQDFAELVESWLNAMPRGSIANW 63
            YTSL     F+G   A GAQIPFNF++IS + K STG DFA  V+ WL+A P    +NW
Sbjct: 231 GYTSLPKIIEFFGNATANGAQIPFNFEVISNVKKNSTGADFATYVKRWLDAKPANRRSNW 290

Query: 64  VLGNHDNSRIASRLGVARADLYNIALQTLPGIAVTYYGEEIAMVDQWISWADTIDPAACN 123
           VLGNHDN+R+ SRLG  + DLYNIALQTLP IAVTYYGEEI M+DQWI W +T+DPAAC 
Sbjct: 291 VLGNHDNNRLGSRLGENKIDLYNIALQTLPDIAVTYYGEEIGMLDQWIPWNETVDPAACR 350

Query: 124 TDEATYTLYSRDPVRTPFQWNNGTDAGFSNATKTWLPVADGYKELNVEQQLLAPRSHLKT 183
           +DEA+Y+ YSRDP RTP QW++G +AGFS A KTWLPVAD YK LNV+ Q  A +SHLK 
Sbjct: 351 SDEASYSAYSRDPARTPMQWDSGKNAGFSKAAKTWLPVADNYKTLNVKIQDRARKSHLKI 410

Query: 184 FIQLTHYRKRRLLAEGDFELHVVDRELVLYRRKVAGVGEAVIALNFGDQPVQGSPLRKVF 243
           F +LT YRKR++L EGD ++ V    L++Y+RKV  VG  V+ALNFG +PV    L  +F
Sbjct: 411 FKKLTKYRKRQILTEGDIDIKVSGENLLVYKRKVDKVGYVVVALNFGTEPV-ALGLSSLF 469

Query: 244 SGARRGRMEVVASSLQVPVTAGATVDPEQFALPANSGIVLQHIVGPNLIVA 294
             A + RM+VV SS +V       VD + + L   SGIVLQ++ G N IV+
Sbjct: 470 DRADQ-RMQVVVSSNRVSTPDNVWVDVDNYVLIGESGIVLQYLWGKNPIVS 519


==> AAEL000392-RB alpha-amylase
          Length = 579

 Score =  329 bits (844), Expect = 6e-091,   Method: Compositional matrix adjust.
 Identities = 165/291 (56%), Positives = 205/291 (70%), Gaps = 2/291 (0%)

Query: 4   AYTSLANTTRFYGTRAAPGAQIPFNFQLISYLTKQSTGQDFAELVESWLNAMPRGSIANW 63
            YTSL     F+G   A GAQIPFNF++IS + K STG DFA  V+ WL+A P    +NW
Sbjct: 291 GYTSLPKIIEFFGNATANGAQIPFNFEVISNVKKNSTGADFATYVKRWLDAKPANRRSNW 350

Query: 64  VLGNHDNSRIASRLGVARADLYNIALQTLPGIAVTYYGEEIAMVDQWISWADTIDPAACN 123
           VLGNHDN+R+ SRLG  + DLYNIALQTLP IAVTYYGEEI M+DQWI W +T+DPAAC 
Sbjct: 351 VLGNHDNNRLGSRLGENKIDLYNIALQTLPDIAVTYYGEEIGMLDQWIPWNETVDPAACR 410

Query: 124 TDEATYTLYSRDPVRTPFQWNNGTDAGFSNATKTWLPVADGYKELNVEQQLLAPRSHLKT 183
           +DEA+Y+ YSRDP RTP QW++G +AGFS A KTWLPVAD YK LNV+ Q  A +SHLK 
Sbjct: 411 SDEASYSAYSRDPARTPMQWDSGKNAGFSKAAKTWLPVADNYKTLNVKIQDRARKSHLKI 470

Query: 184 FIQLTHYRKRRLLAEGDFELHVVDRELVLYRRKVAGVGEAVIALNFGDQPVQGSPLRKVF 243
           F +LT YRKR++L EGD ++ V    L++Y+RKV  VG  V+ALNFG +PV    L  +F
Sbjct: 471 FKKLTKYRKRQILTEGDIDIKVSGENLLVYKRKVDKVGYVVVALNFGTEPV-ALGLSSLF 529

Query: 244 SGARRGRMEVVASSLQVPVTAGATVDPEQFALPANSGIVLQHIVGPNLIVA 294
             A + RM+VV SS +V       VD + + L   SGIVLQ++ G N IV+
Sbjct: 530 DRADQ-RMQVVVSSNRVSTPDNVWVDVDNYVLIGESGIVLQYLWGKNPIVS 579


==> AAEL009524-RA alpha-amylase
          Length = 579

 Score =  328 bits (841), Expect = 1e-090,   Method: Compositional matrix adjust.
 Identities = 165/291 (56%), Positives = 204/291 (70%), Gaps = 2/291 (0%)

Query: 4   AYTSLANTTRFYGTRAAPGAQIPFNFQLISYLTKQSTGQDFAELVESWLNAMPRGSIANW 63
            YTSL     F+G   A GAQIPFNF++IS + K STG DFA  V+ WL+A P    +NW
Sbjct: 291 GYTSLPKIIEFFGNATANGAQIPFNFEVISNVKKNSTGADFATYVKRWLDAKPANRRSNW 350

Query: 64  VLGNHDNSRIASRLGVARADLYNIALQTLPGIAVTYYGEEIAMVDQWISWADTIDPAACN 123
           VLGNHDN+R+ SRLG  + DLYNIALQTLP IAVTYYGEEI M+DQWI W +T+DPAAC 
Sbjct: 351 VLGNHDNNRLGSRLGENKIDLYNIALQTLPDIAVTYYGEEIGMLDQWIPWNETVDPAACR 410

Query: 124 TDEATYTLYSRDPVRTPFQWNNGTDAGFSNATKTWLPVADGYKELNVEQQLLAPRSHLKT 183
           +DEA+YT YSRDP RTP QW++G +AGFS A KTWLPVAD YK LNV+ Q  A +SHLK 
Sbjct: 411 SDEASYTAYSRDPARTPMQWDSGKNAGFSKAAKTWLPVADNYKTLNVKVQDRARKSHLKI 470

Query: 184 FIQLTHYRKRRLLAEGDFELHVVDRELVLYRRKVAGVGEAVIALNFGDQPVQGSPLRKVF 243
           F +LT YRKR++L EGD ++ V    L++Y+RKV  VG  V+ALNFG + V    L  +F
Sbjct: 471 FKKLTKYRKRQILTEGDIDIKVSGENLLVYKRKVDKVGYVVVALNFGTEAV-ALGLSSLF 529

Query: 244 SGARRGRMEVVASSLQVPVTAGATVDPEQFALPANSGIVLQHIVGPNLIVA 294
             A + RM+VV SS +V       VD + + L   SGIVLQ++ G N IV+
Sbjct: 530 DQADQ-RMQVVVSSNRVSTPDNVWVDVDNYVLIGESGIVLQYLWGKNPIVS 579


==> AAEL000667-RB alpha-amylase
          Length = 583

 Score =  295 bits (755), Expect = 1e-080,   Method: Compositional matrix adjust.
 Identities = 148/281 (52%), Positives = 189/281 (67%), Gaps = 2/281 (0%)

Query: 4   AYTSLANTTRFYGTRAAPGAQIPFNFQLISYLTKQSTGQDFAELVESWLNAMPRGSIANW 63
           AYT L N  R YG     GAQIPFNF+++S + K ST +DF   V  +  A+P+G  ANW
Sbjct: 298 AYTPLENIIRLYGKGDRKGAQIPFNFEVLSNIYKDSTAKDFYTYVMRFYEALPQGQFANW 357

Query: 64  VLGNHDNSRIASRLGVARADLYNIALQTLPGIAVTYYGEEIAMVDQWISWADTIDPAACN 123
           VLGNHDN R+ASRLGVARADLYNIAL TLPGIAVTY G+E+AM D +ISW DT+DPAACN
Sbjct: 358 VLGNHDNKRVASRLGVARADLYNIALNTLPGIAVTYNGDELAMEDVYISWEDTVDPAACN 417

Query: 124 TDEATYTLYSRDPVRTPFQWNNGTDAGFSNATKTWLPVADGYKELNVEQQLLAPRSHLKT 183
           ++   +  YSRDPVR PFQW++   AGFS+  KTWLPV+  YK+ N + Q  APRSH+K 
Sbjct: 418 SNPRDFMQYSRDPVRAPFQWDDSVSAGFSSNPKTWLPVSPYYKQNNYKLQKSAPRSHVKI 477

Query: 184 FIQLTHYRKRRLLAEGDFELHVVDRELVLYRRKVAGVGEAVIALNFGDQPVQGSPLRKVF 243
           F  L   RK+R L EG FE+ +VD  L++Y+R++A V   V+ LNF  +  +   L + F
Sbjct: 478 FKSLVRLRKQRTLREGTFEIKLVDENLLVYKRELADVSTIVVILNFH-KSARTVNLSEAF 536

Query: 244 SGARRGRMEVVASSLQVPVTAGATVDPEQFALPANSGIVLQ 284
            G      E++ SSLQ     G  VD +Q  LPA++ IVL+
Sbjct: 537 GGLPL-EFEIITSSLQTNYIDGTVVDRDQIVLPADAAIVLE 576


==> AAEL000667-RA alpha-amylase
          Length = 583

 Score =  292 bits (747), Expect = 1e-079,   Method: Compositional matrix adjust.
 Identities = 147/281 (52%), Positives = 188/281 (66%), Gaps = 2/281 (0%)

Query: 4   AYTSLANTTRFYGTRAAPGAQIPFNFQLISYLTKQSTGQDFAELVESWLNAMPRGSIANW 63
           AYT L N  R YG     GAQIPFNF+++S + K ST +DF   V  +  A+P+G  ANW
Sbjct: 298 AYTPLENIIRLYGKGDRKGAQIPFNFEVLSNIYKDSTAKDFYTYVMRFYEALPQGQFANW 357

Query: 64  VLGNHDNSRIASRLGVARADLYNIALQTLPGIAVTYYGEEIAMVDQWISWADTIDPAACN 123
            LGNHDN R+ASRLGVARADLYNIAL TLPGIAVTY G+E+AM D +ISW DT+DPAACN
Sbjct: 358 GLGNHDNKRVASRLGVARADLYNIALNTLPGIAVTYNGDELAMEDVYISWEDTVDPAACN 417

Query: 124 TDEATYTLYSRDPVRTPFQWNNGTDAGFSNATKTWLPVADGYKELNVEQQLLAPRSHLKT 183
           ++   +  YSRDPVR PFQW++   AGFS+  KTWLPV+  YK+ N + Q  APRSH+K 
Sbjct: 418 SNPRDFMQYSRDPVRAPFQWDDSVSAGFSSNPKTWLPVSPYYKQNNYKLQKSAPRSHVKI 477

Query: 184 FIQLTHYRKRRLLAEGDFELHVVDRELVLYRRKVAGVGEAVIALNFGDQPVQGSPLRKVF 243
           F  L   RK+R L EG FE+ +VD  L++Y+R++A V   V+ LNF  +  +   L + F
Sbjct: 478 FKSLVRLRKQRTLREGTFEIKLVDENLLVYKRELADVSTIVVILNFH-KSARTVNLSEAF 536

Query: 244 SGARRGRMEVVASSLQVPVTAGATVDPEQFALPANSGIVLQ 284
            G      E++ SSLQ     G  VD +Q  LPA++ IVL+
Sbjct: 537 GGLPL-EFEIITSSLQTNYIDGTVVDRDQIVLPADAAIVLE 576


==> AAEL010536-RA alpha-amylase
          Length = 589

 Score =  214 bits (544), Expect = 4e-056,   Method: Compositional matrix adjust.
 Identities = 122/288 (42%), Positives = 166/288 (57%), Gaps = 14/288 (4%)

Query: 4   AYTSLANTTRFY----GTRAAPGAQIPFNFQLISYLTKQSTGQDFAELVESWLNAMPRGS 59
           AY +++ T ++Y    G RA  G+ +PFNF LI+ L + S+  DF   +  WL  MPR  
Sbjct: 307 AYANISFTMKYYRSADGIRA--GSHMPFNFLLITDLNQASSAPDFVFTINKWLTYMPRDQ 364

Query: 60  IANWVLGNHDNSRIASRLGVARADLYNIALQTLPGIAVTYYGEEIAMVD-QWISWADTID 118
            ANWV+GNHD  R+ SR G  R DL ++ L TLPGIAVTYYGEEI MVD + I W DT D
Sbjct: 365 NANWVVGNHDQHRVGSRFGKERIDLISVLLMTLPGIAVTYYGEEIGMVDYKDIPWEDTKD 424

Query: 119 PAACNTDEATYTLYSRDPVRTPFQWNNGTDAGFSNATKTWLPVADGYKELNVEQQLLAPR 178
           P A NT+   Y  +SRDP RTPFQW++ T+AGFS A KTWLP+   Y +LN++ Q  A +
Sbjct: 425 PTARNTNNQVYMDFSRDPERTPFQWDDSTNAGFSTAVKTWLPINPNYLQLNLKNQKQAEK 484

Query: 179 SHLKTFIQLTHYRKRRLLAEGDFELHVVDRELVLYRRKVAGVGEAVIALNFG--DQPVQG 236
           SH KT+ QL   R+   L  G  +L   + E+V + R++       I LN    +QPV  
Sbjct: 485 SHYKTYQQLVKLRQHETLQRGTIQLIPYNEEVVTFVRELPDRDSFAIVLNLSPREQPVDL 544

Query: 237 SPLRKVFSGARRGRMEVVASSLQVPVTAGATVDPEQFALPANSGIVLQ 284
           S    +F+     ++ VV +S     T G  V  ++  +     +VLQ
Sbjct: 545 S----IFAHLSE-QLTVVVASSSSSFTTGDLVRRDELLIGPYDALVLQ 587


==> AAEL000642-RA alpha-amylase
          Length = 612

 Score =  211 bits (536), Expect = 4e-055,   Method: Compositional matrix adjust.
 Identities = 101/246 (41%), Positives = 146/246 (59%), Gaps = 13/246 (5%)

Query: 4   AYTSLANTTRFYGTRAAPGAQIPFNFQLISYLTKQSTGQDFAELVESWLNAMP--RGSIA 61
           +Y+ +    ++YG    PG+ IPFNF+ I+ L K S+ QD    ++ W++ MP  +G +A
Sbjct: 317 SYSRIDIVMKYYGNETVPGSHIPFNFRFITDLGKDSSAQDIENTIKYWISNMPTTKGLVA 376

Query: 62  NWVLGNHDNSRIASRLGVARADLYNIALQTLPGIAVTYYGEEIAMVDQWISWADTIDPAA 121
           NWV+GNHD  R+ASR G  + D+ N+ L +LPG+ ++Y GEEI M D WIS+ DT+DPAA
Sbjct: 377 NWVMGNHDQHRVASRFGENKIDIMNMILLSLPGVGISYNGEEIGMTDVWISYNDTVDPAA 436

Query: 122 CNTDEATYTLYSRDPVRTPFQWNNGTDAGFSNATKTWLPVADGYKELNVEQQLLAPRSHL 181
           CN     Y   +RDP RTPFQW++  DAGFS A KTWLP++  YKE+NV+ +L A  SH 
Sbjct: 437 CNAGPDKYQYTTRDPERTPFQWDDSKDAGFSTANKTWLPMSPTYKEVNVKVELAANNSHQ 496

Query: 182 KTFIQLTHYRKRRLLAEGDFELHVVDRELVLYRR-----------KVAGVGEAVIALNFG 230
           K + +L   R+   + +G  +  V    LV++R             V G  + V     G
Sbjct: 497 KVYRKLAALRRSWTMQKGSLKTAVDGNVLVIFRELKNFDTIVTLANVGGSQQTVDVSRMG 556

Query: 231 DQPVQG 236
             P++G
Sbjct: 557 YMPLKG 562


==> AAEL010532-RA alpha-amylase
          Length = 601

 Score =  202 bits (514), Expect = 1e-052,   Method: Compositional matrix adjust.
 Identities = 107/235 (45%), Positives = 134/235 (57%), Gaps = 3/235 (1%)

Query: 4   AYTSLANTTRFYGTRAAPGAQIPFNFQLISYLTKQSTGQDFAELVESWLNAMPRGSIANW 63
           AY ++  T R+YG     G+  PFNF +I+ +   S   DF E+++ WL+ MP G  ANW
Sbjct: 297 AYANMEQTMRWYGDGKRNGSHFPFNFAMINRIESSSNAADFKEVIDEWLDNMPEGGNANW 356

Query: 64  VLGNHDNSRIASRLGVARADLYNIALQTLPGIAVTYYGEEIAMVD-QWISWADTIDPAAC 122
           VLGNHD  RIASR G  RA  + I   TLPGIAV YYGEEI M D + IS+ DT DP A 
Sbjct: 357 VLGNHDRPRIASRFGRDRAASFAIMEMTLPGIAVVYYGEEIGMEDYRDISFEDTQDPQAA 416

Query: 123 NTDEATYTLYSRDPVRTPFQWNNGTDAGF--SNATKTWLPVADGYKELNVEQQLLAPRSH 180
           NT++  Y LY+RDPVRTPFQW+N T AGF  S A KTWLPV   YKELN+  Q   P+S 
Sbjct: 417 NTNKEIYQLYTRDPVRTPFQWDNTTYAGFTGSAAEKTWLPVHPNYKELNLAAQKEDPKSL 476

Query: 181 LKTFIQLTHYRKRRLLAEGDFELHVVDRELVLYRRKVAGVGEAVIALNFGDQPVQ 235
              +  L   RK      G FE   +   +  + RK+       + +N      Q
Sbjct: 477 FTLYKNLIQLRKDHTFKYGSFESKALVNNVFGFTRKLDDHKSYAVVVNMNSMEAQ 531


==> AAEL000651-RA alpha-amylase
          Length = 601

 Score =  190 bits (483), Expect = 5e-049,   Method: Compositional matrix adjust.
 Identities = 106/273 (38%), Positives = 149/273 (54%), Gaps = 6/273 (2%)

Query: 14  FYGTRAAPGAQIPFNFQLISYLTKQSTGQDFAELVESWLNAMPRGSIANWVLGNHDNSRI 73
           F   +   GAQ+PFNF++I+ L   ST  DF  +++SW+  +     ANWVLGNHD SR+
Sbjct: 314 FSDIKGREGAQMPFNFRMITELNSTSTAYDFKNVIDSWMAIVDDDHTANWVLGNHDRSRV 373

Query: 74  ASRLGVARADLYNIALQTLPGIAVTYYGEEIAMVDQWISWADTIDPAACNTDEATYTLYS 133
           A+R+G  R D   +   TLPG++VTY G+EI M D  ISW +T+DPA CN  +  Y   S
Sbjct: 374 ATRMGEQRIDGLTMIQLTLPGVSVTYQGDEIGMTDVDISWEETVDPAGCNEGKDNYVSKS 433

Query: 134 RDPVRTPFQWNNGTDAGFSNATKTWLPVADGYKELNVEQQLLAPRSHLKTFIQLTHYRKR 193
           RDPVRTPFQW++   AGF+N T+TWLPV   Y+ +NV  Q     SHL  F  L   R++
Sbjct: 434 RDPVRTPFQWDDTNLAGFTNGTRTWLPVGPNYRTVNVRVQSSDTMSHLSIFKALMSLREK 493

Query: 194 RLLAEGDFELHVVDRELVLYRRKVAGVGEAVIALNFGD--QPVQGSPLRKVFSGARRGRM 251
                GD+    ++ ++    R +      +  +NFG   Q + GS L  + S  +    
Sbjct: 494 DTFLYGDWRTVALNDQVFAVIRDLKMSDSYMTLVNFGSSVQTIDGSSL--LSSIPKTLYY 551

Query: 252 EVVASSLQVPVTAGATVDPEQFALPANSGIVLQ 284
            +V+ S      AG TV  +   L A    VL+
Sbjct: 552 AIVSGS--SSHKAGDTVPTKTIVLEAYESFVLE 582


==> AAEL003434-RA alpha-amylase
          Length = 600

 Score =  186 bits (473), Expect = 6e-048,   Method: Compositional matrix adjust.
 Identities = 101/286 (35%), Positives = 150/286 (52%), Gaps = 6/286 (2%)

Query: 4   AYTSLANTTRFYGTRAAP-GAQIPFNFQLISYLTKQSTGQDFAELVESWLNAMPRGSIAN 62
            YTSL    ++Y +     G+ +PFNF +I+ L   S  +DF  +V+SW++ +P    AN
Sbjct: 301 GYTSLEELRKYYVSAGGRLGSHMPFNFGMINDLKIGSKAEDFVNVVQSWMDIVPARHAAN 360

Query: 63  WVLGNHDNSRIASRLGVARADLYNIALQTLPGIAVTYYGEEIAMVDQWISWADTIDPAAC 122
           WV+GNHD  R+ +R G  R D  N+ + +LPG  VTY GEEI M D  ISW +T DPAAC
Sbjct: 361 WVMGNHDRPRVGTRFGKERIDAMNMIILSLPGATVTYQGEEIGMTDVHISWEETKDPAAC 420

Query: 123 NTDEATYTLYSRDPVRTPFQWNNGTDAGFSNATKTWLPVADGYKELNVEQQLLAPRSHLK 182
           N  E  Y   SRDP RTPFQW++ T AGF+N + TWLPV   Y+ +NV+ +    +SHLK
Sbjct: 421 NAGEGLYAEKSRDPCRTPFQWDDSTLAGFTNGSTTWLPVGPDYRSVNVKIENGLEKSHLK 480

Query: 183 TFIQLTHYRKRRLLAEGDFELHVVDRELVLYRRKVAGVGEAVIALNFGD--QPVQGSPLR 240
            +  +   R+ +    G  +   V   +    R++      +  +N G   + + G  L 
Sbjct: 481 VYKAMMRLRESKTFQHGSVKARAVKDNVFAIVRELQNYNTYITLVNLGSSIEVIDGIALA 540

Query: 241 KVFSGARRGRMEVVASSLQVPVTAGATVDPEQFALPANSGIVLQHI 286
                  + R EVV  +    +  GA    +   LP  S +++  +
Sbjct: 541 SHLPS--KLRFEVVGVNSH-HIRGGAVATNDILLLPHESFVLVARV 583
