# Supplementary material for: The salivary gland transcriptome of the neotropical malaria vector Anopheles darlingi reveals accelerated evolution of genes relevant to hematophagy
Source: BMC Genomics. 2009 Jan 29;10:57. doi: 10.1186/1471-2164-10-57 (PMC2644710; doi:10.1186/1471-2164-10-57)
Supplement: Additional file 2 — Annotated sialotranscriptome of An. darlingi female mosquitoes. Hyperlinked Excel spreadsheet with deducted protein sequences. See description above. [file 1471-2164-10-57-S2.zip › links/AEGY-PEP/AD-67-AEGY-PEP.txt]

>AD-67

AAEL000392-RA alpha-amylase                                           278   2e-075
AAEL000392-RB alpha-amylase                                           277   2e-075
AAEL009524-RA alpha-amylase                                           276   5e-075
AAEL000667-RB alpha-amylase                                           250   3e-067
AAEL000667-RA alpha-amylase                                           247   2e-066
AAEL010536-RA alpha-amylase                                           178   1e-045
AAEL000642-RA alpha-amylase                                           166   9e-042
AAEL010532-RA alpha-amylase                                           162   1e-040
AAEL000651-RA alpha-amylase                                           156   6e-039
AAEL003434-RA alpha-amylase                                           153   5e-038
AAEL000678-RA alpha-amylase                                           146   8e-036
AAEL010540-RA alpha-amylase                                           144   3e-035
AAEL000647-RA predicted protein                                       144   4e-035
AAEL014710-RA alpha-amylase                                           140   6e-034
AAEL010537-RA alpha-amylase                                           110   5e-025
AAEL008502-RA hypothetical protein                                     32   0.18 
AAEL014557-RA homeobox protein cdx                                     28   2.8  
AAEL000862-RA carboxylesterase                                         28   4.3  
AAEL007527-RA conserved hypothetical protein                           27   7.0  
AAEL012688-RA conserved hypothetical protein                           27   7.5  
AAEL012611-RA hypothetical protein                                     27   9.8  
AAEL009966-RA hypothetical protein                                     26      10
AAEL007024-RA cytochrome P450                                          26      12
AAEL007010-RA cytochrome P450                                          26      13
AAEL000044-RA ornithine decarboxylase                                  25      21


==> AAEL000392-RA alpha-amylase
          Length = 519

 Score =  278 bits (710), Expect = 2e-075,   Method: Compositional matrix adjust.
 Identities = 137/239 (57%), Positives = 172/239 (71%), Gaps = 2/239 (0%)

Query: 1   PRGSIANWVLGNHDNSRIASRLGVARADLYNIALQTLPGIAVTYYGEEIAMVDQWISWPD 60
           P    +NWVLGNHDN+R+ SRLG  + DLYNIALQTLP IAVTYYGEEI M+DQWI W +
Sbjct: 283 PANRRSNWVLGNHDNNRLGSRLGENKIDLYNIALQTLPDIAVTYYGEEIGMLDQWIPWNE 342

Query: 61  TIDPAACNTDEATYTLYSRDPVRTPFQWNNGTNAGFSNATKTWLPVADGYKELNVEQQLL 120
           T+DPAAC +DEA+Y+ YSRDP RTP QW++G NAGFS A KTWLPVAD YK LNV+ Q  
Sbjct: 343 TVDPAACRSDEASYSAYSRDPARTPMQWDSGKNAGFSKAAKTWLPVADNYKTLNVKIQDR 402

Query: 121 APRSHLKTFIQLTHYRKRRLLAEGDFELHVVDRELVLYRRKVARVGEAVIALNFGDQPVQ 180
           A +SHLK F +LT YRKR++L EGD ++ V    L++Y+RKV +VG  V+ALNFG +PV 
Sbjct: 403 ARKSHLKIFKKLTKYRKRQILTEGDIDIKVSGENLLVYKRKVDKVGYVVVALNFGTEPV- 461

Query: 181 GLPLRKVFSGVRRGKMEVVASSLQVPVTAGATIDPEQFALPANSGIVLQRIVGPNPIVA 239
            L L  +F    + +M+VV SS +V       +D + + L   SGIVLQ + G NPIV+
Sbjct: 462 ALGLSSLFDRADQ-RMQVVVSSNRVSTPDNVWVDVDNYVLIGESGIVLQYLWGKNPIVS 519


==> AAEL000392-RB alpha-amylase
          Length = 579

 Score =  277 bits (709), Expect = 2e-075,   Method: Compositional matrix adjust.
 Identities = 137/239 (57%), Positives = 172/239 (71%), Gaps = 2/239 (0%)

Query: 1   PRGSIANWVLGNHDNSRIASRLGVARADLYNIALQTLPGIAVTYYGEEIAMVDQWISWPD 60
           P    +NWVLGNHDN+R+ SRLG  + DLYNIALQTLP IAVTYYGEEI M+DQWI W +
Sbjct: 343 PANRRSNWVLGNHDNNRLGSRLGENKIDLYNIALQTLPDIAVTYYGEEIGMLDQWIPWNE 402

Query: 61  TIDPAACNTDEATYTLYSRDPVRTPFQWNNGTNAGFSNATKTWLPVADGYKELNVEQQLL 120
           T+DPAAC +DEA+Y+ YSRDP RTP QW++G NAGFS A KTWLPVAD YK LNV+ Q  
Sbjct: 403 TVDPAACRSDEASYSAYSRDPARTPMQWDSGKNAGFSKAAKTWLPVADNYKTLNVKIQDR 462

Query: 121 APRSHLKTFIQLTHYRKRRLLAEGDFELHVVDRELVLYRRKVARVGEAVIALNFGDQPVQ 180
           A +SHLK F +LT YRKR++L EGD ++ V    L++Y+RKV +VG  V+ALNFG +PV 
Sbjct: 463 ARKSHLKIFKKLTKYRKRQILTEGDIDIKVSGENLLVYKRKVDKVGYVVVALNFGTEPV- 521

Query: 181 GLPLRKVFSGVRRGKMEVVASSLQVPVTAGATIDPEQFALPANSGIVLQRIVGPNPIVA 239
            L L  +F    + +M+VV SS +V       +D + + L   SGIVLQ + G NPIV+
Sbjct: 522 ALGLSSLFDRADQ-RMQVVVSSNRVSTPDNVWVDVDNYVLIGESGIVLQYLWGKNPIVS 579


==> AAEL009524-RA alpha-amylase
          Length = 579

 Score =  276 bits (706), Expect = 5e-075,   Method: Compositional matrix adjust.
 Identities = 137/239 (57%), Positives = 171/239 (71%), Gaps = 2/239 (0%)

Query: 1   PRGSIANWVLGNHDNSRIASRLGVARADLYNIALQTLPGIAVTYYGEEIAMVDQWISWPD 60
           P    +NWVLGNHDN+R+ SRLG  + DLYNIALQTLP IAVTYYGEEI M+DQWI W +
Sbjct: 343 PANRRSNWVLGNHDNNRLGSRLGENKIDLYNIALQTLPDIAVTYYGEEIGMLDQWIPWNE 402

Query: 61  TIDPAACNTDEATYTLYSRDPVRTPFQWNNGTNAGFSNATKTWLPVADGYKELNVEQQLL 120
           T+DPAAC +DEA+YT YSRDP RTP QW++G NAGFS A KTWLPVAD YK LNV+ Q  
Sbjct: 403 TVDPAACRSDEASYTAYSRDPARTPMQWDSGKNAGFSKAAKTWLPVADNYKTLNVKVQDR 462

Query: 121 APRSHLKTFIQLTHYRKRRLLAEGDFELHVVDRELVLYRRKVARVGEAVIALNFGDQPVQ 180
           A +SHLK F +LT YRKR++L EGD ++ V    L++Y+RKV +VG  V+ALNFG + V 
Sbjct: 463 ARKSHLKIFKKLTKYRKRQILTEGDIDIKVSGENLLVYKRKVDKVGYVVVALNFGTEAV- 521

Query: 181 GLPLRKVFSGVRRGKMEVVASSLQVPVTAGATIDPEQFALPANSGIVLQRIVGPNPIVA 239
            L L  +F    + +M+VV SS +V       +D + + L   SGIVLQ + G NPIV+
Sbjct: 522 ALGLSSLFDQADQ-RMQVVVSSNRVSTPDNVWVDVDNYVLIGESGIVLQYLWGKNPIVS 579


==> AAEL000667-RB alpha-amylase
          Length = 583

 Score =  250 bits (638), Expect = 3e-067,   Method: Compositional matrix adjust.
 Identities = 123/229 (53%), Positives = 162/229 (70%), Gaps = 2/229 (0%)

Query: 1   PRGSIANWVLGNHDNSRIASRLGVARADLYNIALQTLPGIAVTYYGEEIAMVDQWISWPD 60
           P+G  ANWVLGNHDN R+ASRLGVARADLYNIAL TLPGIAVTY G+E+AM D +ISW D
Sbjct: 350 PQGQFANWVLGNHDNKRVASRLGVARADLYNIALNTLPGIAVTYNGDELAMEDVYISWED 409

Query: 61  TIDPAACNTDEATYTLYSRDPVRTPFQWNNGTNAGFSNATKTWLPVADGYKELNVEQQLL 120
           T+DPAACN++   +  YSRDPVR PFQW++  +AGFS+  KTWLPV+  YK+ N + Q  
Sbjct: 410 TVDPAACNSNPRDFMQYSRDPVRAPFQWDDSVSAGFSSNPKTWLPVSPYYKQNNYKLQKS 469

Query: 121 APRSHLKTFIQLTHYRKRRLLAEGDFELHVVDRELVLYRRKVARVGEAVIALNFGDQPVQ 180
           APRSH+K F  L   RK+R L EG FE+ +VD  L++Y+R++A V   V+ LNF  +  +
Sbjct: 470 APRSHVKIFKSLVRLRKQRTLREGTFEIKLVDENLLVYKRELADVSTIVVILNFH-KSAR 528

Query: 181 GLPLRKVFSGVRRGKMEVVASSLQVPVTAGATIDPEQFALPANSGIVLQ 229
            + L + F G+   + E++ SSLQ     G  +D +Q  LPA++ IVL+
Sbjct: 529 TVNLSEAFGGLPL-EFEIITSSLQTNYIDGTVVDRDQIVLPADAAIVLE 576


==> AAEL000667-RA alpha-amylase
          Length = 583

 Score =  247 bits (631), Expect = 2e-066,   Method: Compositional matrix adjust.
 Identities = 122/229 (53%), Positives = 161/229 (70%), Gaps = 2/229 (0%)

Query: 1   PRGSIANWVLGNHDNSRIASRLGVARADLYNIALQTLPGIAVTYYGEEIAMVDQWISWPD 60
           P+G  ANW LGNHDN R+ASRLGVARADLYNIAL TLPGIAVTY G+E+AM D +ISW D
Sbjct: 350 PQGQFANWGLGNHDNKRVASRLGVARADLYNIALNTLPGIAVTYNGDELAMEDVYISWED 409

Query: 61  TIDPAACNTDEATYTLYSRDPVRTPFQWNNGTNAGFSNATKTWLPVADGYKELNVEQQLL 120
           T+DPAACN++   +  YSRDPVR PFQW++  +AGFS+  KTWLPV+  YK+ N + Q  
Sbjct: 410 TVDPAACNSNPRDFMQYSRDPVRAPFQWDDSVSAGFSSNPKTWLPVSPYYKQNNYKLQKS 469

Query: 121 APRSHLKTFIQLTHYRKRRLLAEGDFELHVVDRELVLYRRKVARVGEAVIALNFGDQPVQ 180
           APRSH+K F  L   RK+R L EG FE+ +VD  L++Y+R++A V   V+ LNF  +  +
Sbjct: 470 APRSHVKIFKSLVRLRKQRTLREGTFEIKLVDENLLVYKRELADVSTIVVILNFH-KSAR 528

Query: 181 GLPLRKVFSGVRRGKMEVVASSLQVPVTAGATIDPEQFALPANSGIVLQ 229
            + L + F G+   + E++ SSLQ     G  +D +Q  LPA++ IVL+
Sbjct: 529 TVNLSEAFGGLPL-EFEIITSSLQTNYIDGTVVDRDQIVLPADAAIVLE 576


==> AAEL010536-RA alpha-amylase
          Length = 589

 Score =  178 bits (452), Expect = 1e-045,   Method: Compositional matrix adjust.
 Identities = 100/233 (42%), Positives = 134/233 (57%), Gaps = 8/233 (3%)

Query: 1   PRGSIANWVLGNHDNSRIASRLGVARADLYNIALQTLPGIAVTYYGEEIAMVD-QWISWP 59
           PR   ANWV+GNHD  R+ SR G  R DL ++ L TLPGIAVTYYGEEI MVD + I W 
Sbjct: 361 PRDQNANWVVGNHDQHRVGSRFGKERIDLISVLLMTLPGIAVTYYGEEIGMVDYKDIPWE 420

Query: 60  DTIDPAACNTDEATYTLYSRDPVRTPFQWNNGTNAGFSNATKTWLPVADGYKELNVEQQL 119
           DT DP A NT+   Y  +SRDP RTPFQW++ TNAGFS A KTWLP+   Y +LN++ Q 
Sbjct: 421 DTKDPTARNTNNQVYMDFSRDPERTPFQWDDSTNAGFSTAVKTWLPINPNYLQLNLKNQK 480

Query: 120 LAPRSHLKTFIQLTHYRKRRLLAEGDFELHVVDRELVLYRRKVARVGEAVIALNFG--DQ 177
            A +SH KT+ QL   R+   L  G  +L   + E+V + R++       I LN    +Q
Sbjct: 481 QAEKSHYKTYQQLVKLRQHETLQRGTIQLIPYNEEVVTFVRELPDRDSFAIVLNLSPREQ 540

Query: 178 PVQGLPLRKVFSGVRRGKMEVVASSLQVPVTAGATIDPEQFALPANSGIVLQR 230
           PV       +F+ +   ++ VV +S     T G  +  ++  +     +VLQ 
Sbjct: 541 PVD----LSIFAHLSE-QLTVVVASSSSSFTTGDLVRRDELLIGPYDALVLQE 588


==> AAEL000642-RA alpha-amylase
          Length = 612

 Score =  166 bits (419), Expect = 9e-042,   Method: Compositional matrix adjust.
 Identities = 86/207 (41%), Positives = 122/207 (58%), Gaps = 12/207 (5%)

Query: 2   RGSIANWVLGNHDNSRIASRLGVARADLYNIALQTLPGIAVTYYGEEIAMVDQWISWPDT 61
           +G +ANWV+GNHD  R+ASR G  + D+ N+ L +LPG+ ++Y GEEI M D WIS+ DT
Sbjct: 372 KGLVANWVMGNHDQHRVASRFGENKIDIMNMILLSLPGVGISYNGEEIGMTDVWISYNDT 431

Query: 62  IDPAACNTDEATYTLYSRDPVRTPFQWNNGTNAGFSNATKTWLPVADGYKELNVEQQLLA 121
           +DPAACN     Y   +RDP RTPFQW++  +AGFS A KTWLP++  YKE+NV+ +L A
Sbjct: 432 VDPAACNAGPDKYQYTTRDPERTPFQWDDSKDAGFSTANKTWLPMSPTYKEVNVKVELAA 491

Query: 122 PRSHLKTFIQLTHYRKRRLLAEGDFELHVVDRELVLYRR--------KVARVG---EAVI 170
             SH K + +L   R+   + +G  +  V    LV++R          +A VG   + V 
Sbjct: 492 NNSHQKVYRKLAALRRSWTMQKGSLKTAVDGNVLVIFRELKNFDTIVTLANVGGSQQTVD 551

Query: 171 ALNFGDQPVQGLPLRKVFSGVRRGKME 197
               G  P++G    ++ S V  G  E
Sbjct: 552 VSRMGYMPLKGFGQYRIVS-VNSGHHE 577


==> AAEL010532-RA alpha-amylase
          Length = 601

 Score =  162 bits (410), Expect = 1e-040,   Method: Compositional matrix adjust.
 Identities = 95/205 (46%), Positives = 117/205 (57%), Gaps = 6/205 (2%)

Query: 1   PRGSIANWVLGNHDNSRIASRLGVARADLYNIALQTLPGIAVTYYGEEIAMVD-QWISWP 59
           P G  ANWVLGNHD  RIASR G  RA  + I   TLPGIAV YYGEEI M D + IS+ 
Sbjct: 349 PEGGNANWVLGNHDRPRIASRFGRDRAASFAIMEMTLPGIAVVYYGEEIGMEDYRDISFE 408

Query: 60  DTIDPAACNTDEATYTLYSRDPVRTPFQWNNGTNAGF--SNATKTWLPVADGYKELNVEQ 117
           DT DP A NT++  Y LY+RDPVRTPFQW+N T AGF  S A KTWLPV   YKELN+  
Sbjct: 409 DTQDPQAANTNKEIYQLYTRDPVRTPFQWDNTTYAGFTGSAAEKTWLPVHPNYKELNLAA 468

Query: 118 QLLAPRSHLKTFIQLTHYRKRRLLAEGDFELHVVDRELVLYRRKVARVGEAVIALNFGDQ 177
           Q   P+S    +  L   RK      G FE   +   +  + RK+       + +N    
Sbjct: 469 QKEDPKSLFTLYKNLIQLRKDHTFKYGSFESKALVNNVFGFTRKLDDHKSYAVVVNMNSM 528

Query: 178 PVQGLPLRKVFSGVRRGKMEVVASS 202
             Q L L+ +  G+   K++VV S+
Sbjct: 529 EAQ-LNLKHLDEGIE--KLKVVLSA 550


==> AAEL000651-RA alpha-amylase
          Length = 601

 Score =  156 bits (395), Expect = 6e-039,   Method: Compositional matrix adjust.
 Identities = 86/224 (38%), Positives = 120/224 (53%), Gaps = 2/224 (0%)

Query: 6   ANWVLGNHDNSRIASRLGVARADLYNIALQTLPGIAVTYYGEEIAMVDQWISWPDTIDPA 65
           ANWVLGNHD SR+A+R+G  R D   +   TLPG++VTY G+EI M D  ISW +T+DPA
Sbjct: 361 ANWVLGNHDRSRVATRMGEQRIDGLTMIQLTLPGVSVTYQGDEIGMTDVDISWEETVDPA 420

Query: 66  ACNTDEATYTLYSRDPVRTPFQWNNGTNAGFSNATKTWLPVADGYKELNVEQQLLAPRSH 125
            CN  +  Y   SRDPVRTPFQW++   AGF+N T+TWLPV   Y+ +NV  Q     SH
Sbjct: 421 GCNEGKDNYVSKSRDPVRTPFQWDDTNLAGFTNGTRTWLPVGPNYRTVNVRVQSSDTMSH 480

Query: 126 LKTFIQLTHYRKRRLLAEGDFELHVVDRELVLYRRKVARVGEAVIALNFGDQPVQGLPLR 185
           L  F  L   R++     GD+    ++ ++    R +      +  +NFG   VQ +   
Sbjct: 481 LSIFKALMSLREKDTFLYGDWRTVALNDQVFAVIRDLKMSDSYMTLVNFG-SSVQTIDGS 539

Query: 186 KVFSGVRRGKMEVVASSLQVPVTAGATIDPEQFALPANSGIVLQ 229
            + S + +     + S       AG T+  +   L A    VL+
Sbjct: 540 SLLSSIPKTLYYAIVSG-SSSHKAGDTVPTKTIVLEAYESFVLE 582


==> AAEL003434-RA alpha-amylase
          Length = 600

 Score =  153 bits (387), Expect = 5e-038,   Method: Compositional matrix adjust.
 Identities = 84/233 (36%), Positives = 120/233 (51%), Gaps = 5/233 (2%)

Query: 1   PRGSIANWVLGNHDNSRIASRLGVARADLYNIALQTLPGIAVTYYGEEIAMVDQWISWPD 60
           P    ANWV+GNHD  R+ +R G  R D  N+ + +LPG  VTY GEEI M D  ISW +
Sbjct: 354 PARHAANWVMGNHDRPRVGTRFGKERIDAMNMIILSLPGATVTYQGEEIGMTDVHISWEE 413

Query: 61  TIDPAACNTDEATYTLYSRDPVRTPFQWNNGTNAGFSNATKTWLPVADGYKELNVEQQLL 120
           T DPAACN  E  Y   SRDP RTPFQW++ T AGF+N + TWLPV   Y+ +NV+ +  
Sbjct: 414 TKDPAACNAGEGLYAEKSRDPCRTPFQWDDSTLAGFTNGSTTWLPVGPDYRSVNVKIENG 473

Query: 121 APRSHLKTFIQLTHYRKRRLLAEGDFELHVVDRELVLYRRKVARVGEAVIALNFGD--QP 178
             +SHLK +  +   R+ +    G  +   V   +    R++      +  +N G   + 
Sbjct: 474 LEKSHLKVYKAMMRLRESKTFQHGSVKARAVKDNVFAIVRELQNYNTYITLVNLGSSIEV 533

Query: 179 VQGLPLRKVFSGVRRGKMEVVASSLQVPVTAGATIDPEQFALPANSGIVLQRI 231
           + G+ L        R   EVV  +    +  GA    +   LP  S +++ R+
Sbjct: 534 IDGIALASHLPSKLR--FEVVGVNSH-HIRGGAVATNDILLLPHESFVLVARV 583
