# Supplementary material for: The salivary gland transcriptome of the neotropical malaria vector Anopheles darlingi reveals accelerated evolution of genes relevant to hematophagy
Source: BMC Genomics. 2009 Jan 29;10:57. doi: 10.1186/1471-2164-10-57 (PMC2644710; doi:10.1186/1471-2164-10-57)
Supplement: Additional file 2 — Annotated sialotranscriptome of An. darlingi female mosquitoes. Hyperlinked Excel spreadsheet with deducted protein sequences. See description above. [file 1471-2164-10-57-S2.zip › links/AEGY-PEP/AD-68-AEGY-PEP.txt]

>AD-68

AAEL000392-RA alpha-amylase                                           199   7e-052
AAEL000392-RB alpha-amylase                                           199   8e-052
AAEL009524-RA alpha-amylase                                           197   2e-051
AAEL000667-RA alpha-amylase                                           160   3e-040
AAEL000667-RB alpha-amylase                                           160   3e-040
AAEL010536-RA alpha-amylase                                           108   1e-024
AAEL010532-RA alpha-amylase                                           105   1e-023
AAEL000651-RA alpha-amylase                                           104   2e-023
AAEL000642-RA alpha-amylase                                           102   1e-022
AAEL003434-RA alpha-amylase                                            99   1e-021
AAEL000647-RA predicted protein                                        91   2e-019
AAEL000678-RA alpha-amylase                                            91   3e-019
AAEL010540-RA alpha-amylase                                            82   1e-016
AAEL014710-RA alpha-amylase                                            77   3e-015
AAEL010537-RA alpha-amylase                                            65   1e-011
AAEL014557-RA homeobox protein cdx                                     28   2.1  
AAEL000862-RA carboxylesterase                                         27   3.5  
AAEL007527-RA conserved hypothetical protein                           27   5.2  
AAEL012688-RA conserved hypothetical protein                           27   5.3  
AAEL007010-RA cytochrome P450                                          27   5.9  
AAEL007024-RA cytochrome P450                                          27   6.0  
AAEL009966-RA hypothetical protein                                     26   7.0  
AAEL012611-RA hypothetical protein                                     26   7.0  
AAEL013267-RA conserved hypothetical protein                           26   7.1  
AAEL003739-RA M-type 9 protein, putative                               25      13


==> AAEL000392-RA alpha-amylase
          Length = 519

 Score =  199 bits (505), Expect = 7e-052,   Method: Compositional matrix adjust.
 Identities = 100/188 (53%), Positives = 130/188 (69%), Gaps = 2/188 (1%)

Query: 1   VDQWISWPDTIDPAACNTDEATYTLYSRDPVRTPFQWNNGTNAGFSNATKTWLPVADGYK 60
           +DQWI W +T+DPAAC +DEA+Y+ YSRDP RTP QW++G NAGFS A KTWLPVAD YK
Sbjct: 334 LDQWIPWNETVDPAACRSDEASYSAYSRDPARTPMQWDSGKNAGFSKAAKTWLPVADNYK 393

Query: 61  ELNVEQQLLDPRSHLKTFIQLTHYRKRRLLAEGDFELHVVDRELVLYRRKVARVGEAVIA 120
            LNV+ Q    +SHLK F +LT YRKR++L EGD ++ V    L++Y+RKV +VG  V+A
Sbjct: 394 TLNVKIQDRARKSHLKIFKKLTKYRKRQILTEGDIDIKVSGENLLVYKRKVDKVGYVVVA 453

Query: 121 LNFGDQPVQGLPLRKVFSGVRRGKMEVVASSLQVPVTAGATVDPEQFALPANSGIVLQRI 180
           LNFG +PV  L L  +F    + +M+VV SS +V       VD + + L   SGIVLQ +
Sbjct: 454 LNFGTEPV-ALGLSSLFDRADQ-RMQVVVSSNRVSTPDNVWVDVDNYVLIGESGIVLQYL 511

Query: 181 VGPNPIVA 188
            G NPIV+
Sbjct: 512 WGKNPIVS 519


==> AAEL000392-RB alpha-amylase
          Length = 579

 Score =  199 bits (505), Expect = 8e-052,   Method: Compositional matrix adjust.
 Identities = 100/188 (53%), Positives = 130/188 (69%), Gaps = 2/188 (1%)

Query: 1   VDQWISWPDTIDPAACNTDEATYTLYSRDPVRTPFQWNNGTNAGFSNATKTWLPVADGYK 60
           +DQWI W +T+DPAAC +DEA+Y+ YSRDP RTP QW++G NAGFS A KTWLPVAD YK
Sbjct: 394 LDQWIPWNETVDPAACRSDEASYSAYSRDPARTPMQWDSGKNAGFSKAAKTWLPVADNYK 453

Query: 61  ELNVEQQLLDPRSHLKTFIQLTHYRKRRLLAEGDFELHVVDRELVLYRRKVARVGEAVIA 120
            LNV+ Q    +SHLK F +LT YRKR++L EGD ++ V    L++Y+RKV +VG  V+A
Sbjct: 454 TLNVKIQDRARKSHLKIFKKLTKYRKRQILTEGDIDIKVSGENLLVYKRKVDKVGYVVVA 513

Query: 121 LNFGDQPVQGLPLRKVFSGVRRGKMEVVASSLQVPVTAGATVDPEQFALPANSGIVLQRI 180
           LNFG +PV  L L  +F    + +M+VV SS +V       VD + + L   SGIVLQ +
Sbjct: 514 LNFGTEPV-ALGLSSLFDRADQ-RMQVVVSSNRVSTPDNVWVDVDNYVLIGESGIVLQYL 571

Query: 181 VGPNPIVA 188
            G NPIV+
Sbjct: 572 WGKNPIVS 579


==> AAEL009524-RA alpha-amylase
          Length = 579

 Score =  197 bits (501), Expect = 2e-051,   Method: Compositional matrix adjust.
 Identities = 100/188 (53%), Positives = 129/188 (68%), Gaps = 2/188 (1%)

Query: 1   VDQWISWPDTIDPAACNTDEATYTLYSRDPVRTPFQWNNGTNAGFSNATKTWLPVADGYK 60
           +DQWI W +T+DPAAC +DEA+YT YSRDP RTP QW++G NAGFS A KTWLPVAD YK
Sbjct: 394 LDQWIPWNETVDPAACRSDEASYTAYSRDPARTPMQWDSGKNAGFSKAAKTWLPVADNYK 453

Query: 61  ELNVEQQLLDPRSHLKTFIQLTHYRKRRLLAEGDFELHVVDRELVLYRRKVARVGEAVIA 120
            LNV+ Q    +SHLK F +LT YRKR++L EGD ++ V    L++Y+RKV +VG  V+A
Sbjct: 454 TLNVKVQDRARKSHLKIFKKLTKYRKRQILTEGDIDIKVSGENLLVYKRKVDKVGYVVVA 513

Query: 121 LNFGDQPVQGLPLRKVFSGVRRGKMEVVASSLQVPVTAGATVDPEQFALPANSGIVLQRI 180
           LNFG + V  L L  +F    + +M+VV SS +V       VD + + L   SGIVLQ +
Sbjct: 514 LNFGTEAV-ALGLSSLFDQADQ-RMQVVVSSNRVSTPDNVWVDVDNYVLIGESGIVLQYL 571

Query: 181 VGPNPIVA 188
            G NPIV+
Sbjct: 572 WGKNPIVS 579


==> AAEL000667-RA alpha-amylase
          Length = 583

 Score =  160 bits (405), Expect = 3e-040,   Method: Compositional matrix adjust.
 Identities = 81/177 (45%), Positives = 115/177 (64%), Gaps = 2/177 (1%)

Query: 2   DQWISWPDTIDPAACNTDEATYTLYSRDPVRTPFQWNNGTNAGFSNATKTWLPVADGYKE 61
           D +ISW DT+DPAACN++   +  YSRDPVR PFQW++  +AGFS+  KTWLPV+  YK+
Sbjct: 402 DVYISWEDTVDPAACNSNPRDFMQYSRDPVRAPFQWDDSVSAGFSSNPKTWLPVSPYYKQ 461

Query: 62  LNVEQQLLDPRSHLKTFIQLTHYRKRRLLAEGDFELHVVDRELVLYRRKVARVGEAVIAL 121
            N + Q   PRSH+K F  L   RK+R L EG FE+ +VD  L++Y+R++A V   V+ L
Sbjct: 462 NNYKLQKSAPRSHVKIFKSLVRLRKQRTLREGTFEIKLVDENLLVYKRELADVSTIVVIL 521

Query: 122 NFGDQPVQGLPLRKVFSGVRRGKMEVVASSLQVPVTAGATVDPEQFALPANSGIVLQ 178
           NF  +  + + L + F G+   + E++ SSLQ     G  VD +Q  LPA++ IVL+
Sbjct: 522 NF-HKSARTVNLSEAFGGLPL-EFEIITSSLQTNYIDGTVVDRDQIVLPADAAIVLE 576


==> AAEL000667-RB alpha-amylase
          Length = 583

 Score =  160 bits (405), Expect = 3e-040,   Method: Compositional matrix adjust.
 Identities = 81/177 (45%), Positives = 115/177 (64%), Gaps = 2/177 (1%)

Query: 2   DQWISWPDTIDPAACNTDEATYTLYSRDPVRTPFQWNNGTNAGFSNATKTWLPVADGYKE 61
           D +ISW DT+DPAACN++   +  YSRDPVR PFQW++  +AGFS+  KTWLPV+  YK+
Sbjct: 402 DVYISWEDTVDPAACNSNPRDFMQYSRDPVRAPFQWDDSVSAGFSSNPKTWLPVSPYYKQ 461

Query: 62  LNVEQQLLDPRSHLKTFIQLTHYRKRRLLAEGDFELHVVDRELVLYRRKVARVGEAVIAL 121
            N + Q   PRSH+K F  L   RK+R L EG FE+ +VD  L++Y+R++A V   V+ L
Sbjct: 462 NNYKLQKSAPRSHVKIFKSLVRLRKQRTLREGTFEIKLVDENLLVYKRELADVSTIVVIL 521

Query: 122 NFGDQPVQGLPLRKVFSGVRRGKMEVVASSLQVPVTAGATVDPEQFALPANSGIVLQ 178
           NF  +  + + L + F G+   + E++ SSLQ     G  VD +Q  LPA++ IVL+
Sbjct: 522 NF-HKSARTVNLSEAFGGLPL-EFEIITSSLQTNYIDGTVVDRDQIVLPADAAIVLE 576


==> AAEL010536-RA alpha-amylase
          Length = 589

 Score =  108 bits (271), Expect = 1e-024,   Method: Compositional matrix adjust.
 Identities = 65/177 (36%), Positives = 93/177 (52%), Gaps = 7/177 (3%)

Query: 5   ISWPDTIDPAACNTDEATYTLYSRDPVRTPFQWNNGTNAGFSNATKTWLPVADGYKELNV 64
           I W DT DP A NT+   Y  +SRDP RTPFQW++ TNAGFS A KTWLP+   Y +LN+
Sbjct: 417 IPWEDTKDPTARNTNNQVYMDFSRDPERTPFQWDDSTNAGFSTAVKTWLPINPNYLQLNL 476

Query: 65  EQQLLDPRSHLKTFIQLTHYRKRRLLAEGDFELHVVDRELVLYRRKVARVGEAVIALNFG 124
           + Q    +SH KT+ QL   R+   L  G  +L   + E+V + R++       I LN  
Sbjct: 477 KNQKQAEKSHYKTYQQLVKLRQHETLQRGTIQLIPYNEEVVTFVRELPDRDSFAIVLNLS 536

Query: 125 --DQPVQGLPLRKVFSGVRRGKMEVVASSLQVPVTAGATVDPEQFALPANSGIVLQR 179
             +QPV       +F+ +   ++ VV +S     T G  V  ++  +     +VLQ 
Sbjct: 537 PREQPVD----LSIFAHLSE-QLTVVVASSSSSFTTGDLVRRDELLIGPYDALVLQE 588


==> AAEL010532-RA alpha-amylase
          Length = 601

 Score =  105 bits (261), Expect = 1e-023,   Method: Composition-based stats.
 Identities = 61/149 (40%), Positives = 81/149 (54%), Gaps = 5/149 (3%)

Query: 5   ISWPDTIDPAACNTDEATYTLYSRDPVRTPFQWNNGTNAGF--SNATKTWLPVADGYKEL 62
           IS+ DT DP A NT++  Y LY+RDPVRTPFQW+N T AGF  S A KTWLPV   YKEL
Sbjct: 405 ISFEDTQDPQAANTNKEIYQLYTRDPVRTPFQWDNTTYAGFTGSAAEKTWLPVHPNYKEL 464

Query: 63  NVEQQLLDPRSHLKTFIQLTHYRKRRLLAEGDFELHVVDRELVLYRRKVARVGEAVIALN 122
           N+  Q  DP+S    +  L   RK      G FE   +   +  + RK+       + +N
Sbjct: 465 NLAAQKEDPKSLFTLYKNLIQLRKDHTFKYGSFESKALVNNVFGFTRKLDDHKSYAVVVN 524

Query: 123 FGDQPVQGLPLRKVFSGVRRGKMEVVASS 151
                 Q L L+ +  G+   K++VV S+
Sbjct: 525 MNSMEAQ-LNLKHLDEGIE--KLKVVLSA 550


==> AAEL000651-RA alpha-amylase
          Length = 601

 Score =  104 bits (259), Expect = 2e-023,   Method: Compositional matrix adjust.
 Identities = 60/174 (34%), Positives = 86/174 (49%), Gaps = 2/174 (1%)

Query: 5   ISWPDTIDPAACNTDEATYTLYSRDPVRTPFQWNNGTNAGFSNATKTWLPVADGYKELNV 64
           ISW +T+DPA CN  +  Y   SRDPVRTPFQW++   AGF+N T+TWLPV   Y+ +NV
Sbjct: 411 ISWEETVDPAGCNEGKDNYVSKSRDPVRTPFQWDDTNLAGFTNGTRTWLPVGPNYRTVNV 470

Query: 65  EQQLLDPRSHLKTFIQLTHYRKRRLLAEGDFELHVVDRELVLYRRKVARVGEAVIALNFG 124
             Q  D  SHL  F  L   R++     GD+    ++ ++    R +      +  +NFG
Sbjct: 471 RVQSSDTMSHLSIFKALMSLREKDTFLYGDWRTVALNDQVFAVIRDLKMSDSYMTLVNFG 530

Query: 125 DQPVQGLPLRKVFSGVRRGKMEVVASSLQVPVTAGATVDPEQFALPANSGIVLQ 178
              VQ +    + S + +     + S       AG TV  +   L A    VL+
Sbjct: 531 -SSVQTIDGSSLLSSIPKTLYYAIVSG-SSSHKAGDTVPTKTIVLEAYESFVLE 582


==> AAEL000642-RA alpha-amylase
          Length = 612

 Score =  102 bits (254), Expect = 1e-022,   Method: Compositional matrix adjust.
 Identities = 59/157 (37%), Positives = 84/157 (53%), Gaps = 12/157 (7%)

Query: 1   VDQWISWPDTIDPAACNTDEATYTLYSRDPVRTPFQWNNGTNAGFSNATKTWLPVADGYK 60
            D WIS+ DT+DPAACN     Y   +RDP RTPFQW++  +AGFS A KTWLP++  YK
Sbjct: 422 TDVWISYNDTVDPAACNAGPDKYQYTTRDPERTPFQWDDSKDAGFSTANKTWLPMSPTYK 481

Query: 61  ELNVEQQLLDPRSHLKTFIQLTHYRKRRLLAEGDFELHVVDRELVLYRR--------KVA 112
           E+NV+ +L    SH K + +L   R+   + +G  +  V    LV++R          +A
Sbjct: 482 EVNVKVELAANNSHQKVYRKLAALRRSWTMQKGSLKTAVDGNVLVIFRELKNFDTIVTLA 541

Query: 113 RVG---EAVIALNFGDQPVQGLPLRKVFSGVRRGKME 146
            VG   + V     G  P++G    ++ S V  G  E
Sbjct: 542 NVGGSQQTVDVSRMGYMPLKGFGQYRIVS-VNSGHHE 577


==> AAEL003434-RA alpha-amylase
          Length = 600

 Score = 99.0 bits (245), Expect = 1e-021,   Method: Compositional matrix adjust.
 Identities = 58/181 (32%), Positives = 88/181 (48%), Gaps = 5/181 (2%)

Query: 2   DQWISWPDTIDPAACNTDEATYTLYSRDPVRTPFQWNNGTNAGFSNATKTWLPVADGYKE 61
           D  ISW +T DPAACN  E  Y   SRDP RTPFQW++ T AGF+N + TWLPV   Y+ 
Sbjct: 406 DVHISWEETKDPAACNAGEGLYAEKSRDPCRTPFQWDDSTLAGFTNGSTTWLPVGPDYRS 465

Query: 62  LNVEQQLLDPRSHLKTFIQLTHYRKRRLLAEGDFELHVVDRELVLYRRKVARVGEAVIAL 121
           +NV+ +    +SHLK +  +   R+ +    G  +   V   +    R++      +  +
Sbjct: 466 VNVKIENGLEKSHLKVYKAMMRLRESKTFQHGSVKARAVKDNVFAIVRELQNYNTYITLV 525

Query: 122 NFGD--QPVQGLPLRKVFSGVRRGKMEVVASSLQVPVTAGATVDPEQFALPANSGIVLQR 179
           N G   + + G+ L        R   EVV  +    +  GA    +   LP  S +++ R
Sbjct: 526 NLGSSIEVIDGIALASHLPSKLR--FEVVGVNSH-HIRGGAVATNDILLLPHESFVLVAR 582

Query: 180 I 180
           +
Sbjct: 583 V 583
