# Supplementary material for: The salivary gland transcriptome of the neotropical malaria vector Anopheles darlingi reveals accelerated evolution of genes relevant to hematophagy
Source: BMC Genomics. 2009 Jan 29;10:57. doi: 10.1186/1471-2164-10-57 (PMC2644710; doi:10.1186/1471-2164-10-57)
Supplement: Additional file 2 — Annotated sialotranscriptome of An. darlingi female mosquitoes. Hyperlinked Excel spreadsheet with deducted protein sequences. See description above. [file 1471-2164-10-57-S2.zip › links/AEGY-PEP/AD-680-AEGY-PEP.txt]

>AD-680

AAEL008195-RB conserved hypothetical protein                          295   7e-081
AAEL008195-RA conserved hypothetical protein                          213   5e-056
AAEL004497-RA conserved hypothetical protein                           28   2.2  
AAEL003463-RA hypothetical protein                                     27   6.0  
AAEL003911-RA conserved hypothetical protein                           27   6.6  
AAEL006378-RA trypsin, putative                                        26   8.7  
AAEL007924-RA neuropeptide f receptor 76f                              26      11
AAEL013505-RA neuropeptide f receptor 76f                              26      12
AAEL001606-RA g protein-coupled receptor                               25      13
AAEL001906-RA pnuts protein                                            25      15
AAEL002885-RA protein kinase c zeta and iota isoform                   25      19
AAEL003471-RA hypothetical protein                                     25      20
AAEL007721-RA conserved hypothetical protein                           25      24
AAEL010006-RA conserved hypothetical protein                           25      26
AAEL001292-RA cytochrome P450                                          24      28
AAEL000567-RA sugar transporter                                        24      28
AAEL006874-RA prophenoloxidase                                         24      34
AAEL007395-RA conserved hypothetical protein                           24      35
AAEL001373-RA lim homeobox protein                                     24      36
AAEL010972-RA hypothetical protein                                     24      39
AAEL000129-RA hypothetical protein                                     24      45
AAEL013131-RA hypothetical protein                                     24      45
AAEL007355-RA mitochondrial ribosomal protein, S18A, putative          24      46
AAEL009391-RA Misexpression suppressor of ras, putative                23      50
AAEL007840-RA transcription factor BTD, putative (buttonhead pro...    23      50


==> AAEL008195-RB conserved hypothetical protein
          Length = 193

 Score =  295 bits (755), Expect = 7e-081,   Method: Compositional matrix adjust.
 Identities = 157/189 (83%), Positives = 168/189 (88%), Gaps = 2/189 (1%)

Query: 7   LGSVLLLVLLHLATTQGQSYEDKRCKCICPSIKTVDNTTLEGTDRMLIIDNVPPNKCNCD 66
           L  ++L+V L   ++Q QSYEDKRCKCICPSIK+V+N T + +DRMLIIDNVPPNKCNCD
Sbjct: 6   LLGIVLMVFLQFVSSQAQSYEDKRCKCICPSIKSVNNNTEDDSDRMLIIDNVPPNKCNCD 65

Query: 67  GVILPRIAGKIKEGKGQEICPRCDCKYENRNTTIIKVVVIIVIWIISLLVIYMLFLMCLD 126
           GVILPRIA KIK GK QE CPRCDCKYENRNTTIIKVVVIIVIWIISLLVIYMLFLMCLD
Sbjct: 66  GVILPRIADKIK-GKEQEFCPRCDCKYENRNTTIIKVVVIIVIWIISLLVIYMLFLMCLD 124

Query: 127 PLLNKRVKANYQEHMNEDDDTAVTVGN-GQDMHVRDSNVLNRVGHQQDKWKRQVREQRRN 185
           PLLNKRVKANYQEH NED+DT+V VGN  QDM VRD NVLNRVGH QDKWKRQVREQRRN
Sbjct: 125 PLLNKRVKANYQEHTNEDEDTSVAVGNHSQDMQVRDGNVLNRVGHSQDKWKRQVREQRRN 184

Query: 186 IYDRHTMLN 194
           IYDRHTMLN
Sbjct: 185 IYDRHTMLN 193


==> AAEL008195-RA conserved hypothetical protein
          Length = 210

 Score =  213 bits (541), Expect = 5e-056,   Method: Compositional matrix adjust.
 Identities = 114/138 (82%), Positives = 123/138 (89%), Gaps = 1/138 (0%)

Query: 7   LGSVLLLVLLHLATTQGQSYEDKRCKCICPSIKTVDNTTLEGTDRMLIIDNVPPNKCNCD 66
           L  ++L+V L   ++Q QSYEDKRCKCICPSIK+V+N T + +DRMLIIDNVPPNKCNCD
Sbjct: 6   LLGIVLMVFLQFVSSQAQSYEDKRCKCICPSIKSVNNNTEDDSDRMLIIDNVPPNKCNCD 65

Query: 67  GVILPRIAGKIKEGKGQEICPRCDCKYENRNTTIIKVVVIIVIWIISLLVIYMLFLMCLD 126
           GVILPRIA KIK GK QE CPRCDCKYENRNTTIIKVVVIIVIWIISLLVIYMLFLMCLD
Sbjct: 66  GVILPRIADKIK-GKEQEFCPRCDCKYENRNTTIIKVVVIIVIWIISLLVIYMLFLMCLD 124

Query: 127 PLLNKRVKANYQEHMNED 144
           PLLNKRVKANYQEH NED
Sbjct: 125 PLLNKRVKANYQEHTNED 142


==> AAEL004497-RA conserved hypothetical protein
          Length = 417

 Score = 28.1 bits (61), Expect = 2.2,   Method: Compositional matrix adjust.
 Identities = 11/24 (45%), Positives = 16/24 (66%)

Query: 92  KYENRNTTIIKVVVIIVIWIISLL 115
           K+ NRN  +  V+V I++W I LL
Sbjct: 170 KFSNRNVPLTVVIVSIIMWAIGLL 193


==> AAEL003463-RA hypothetical protein
          Length = 822

 Score = 26.6 bits (57), Expect = 6.0,   Method: Composition-based stats.
 Identities = 16/56 (28%), Positives = 24/56 (42%), Gaps = 7/56 (12%)

Query: 41  VDNTTLEGTDRMLIIDNVPPNKCNCDGVILPRIAGKIKEGKGQEICPRCDCKYENR 96
           +D +    TD++  I ++ P + N      P      K  K +  CP CD  Y NR
Sbjct: 606 LDESYQPSTDKL--IQSIDPMQSNS-----PLATSSKKSAKTEPRCPHCDKTYSNR 654


==> AAEL003911-RA conserved hypothetical protein
          Length = 912

 Score = 26.6 bits (57), Expect = 6.6,   Method: Composition-based stats.
 Identities = 21/61 (34%), Positives = 34/61 (55%), Gaps = 11/61 (18%)

Query: 74  AGKIKEGKGQEICPRCDCKY---ENRNTTIIKVVVIIVIWIISLL--VIYMLFLMCLDPL 128
           AGK    +GQ+  PR + KY   +    T ++ +V  V W+ SL+  V+Y+ F +C D L
Sbjct: 521 AGK----RGQK--PRKNQKYVMIQKILNTWLEFMVFAVTWLWSLVSDVVYLSFRLCWDYL 574

Query: 129 L 129
           +
Sbjct: 575 V 575


==> AAEL006378-RA trypsin, putative
          Length = 277

 Score = 26.2 bits (56), Expect = 8.7,   Method: Compositional matrix adjust.
 Identities = 16/62 (25%), Positives = 24/62 (38%)

Query: 9  SVLLLVLLHLATTQGQSYEDKRCKCICPSIKTVDNTTLEGTDRMLIIDNVPPNKCNCDGV 68
          S + ++LL  +   G    D+      P I    N  L     ++ +    PN   C GV
Sbjct: 3  STIAILLLVFSLANGYQLTDEEYDPFEPFISGGTNAVLGQFPSVVAVGVPTPNNAFCGGV 62

Query: 69 IL 70
          IL
Sbjct: 63 IL 64


==> AAEL007924-RA neuropeptide f receptor 76f
          Length = 529

 Score = 25.8 bits (55), Expect =    11,   Method: Compositional matrix adjust.
 Identities = 18/79 (22%), Positives = 33/79 (41%), Gaps = 24/79 (30%)

Query: 103 VVVIIVIWIISLLVIYMLFLMCLDPLLNKRVKANYQEHMNEDDDTAVTVGNGQDMHVRDS 162
           + +I++IWI S+L                 V   Y  +M+  DDT  T+ N       ++
Sbjct: 180 ITIIVLIWIFSML-----------------VTLPYGLYMSHHDDTNGTLAN-------ET 215

Query: 163 NVLNRVGHQQDKWKRQVRE 181
              NR  + ++ W   +R+
Sbjct: 216 LPENRTFYCEELWPEDMRK 234


==> AAEL013505-RA neuropeptide f receptor 76f
          Length = 529

 Score = 25.8 bits (55), Expect =    12,   Method: Compositional matrix adjust.
 Identities = 18/79 (22%), Positives = 33/79 (41%), Gaps = 24/79 (30%)

Query: 103 VVVIIVIWIISLLVIYMLFLMCLDPLLNKRVKANYQEHMNEDDDTAVTVGNGQDMHVRDS 162
           + +I++IWI S+L                 V   Y  +M+  DDT  T+ N       ++
Sbjct: 180 ITIIVLIWIFSML-----------------VTLPYGLYMSHHDDTNGTLAN-------ET 215

Query: 163 NVLNRVGHQQDKWKRQVRE 181
              NR  + ++ W   +R+
Sbjct: 216 LPENRTFYCEELWPEDMRK 234


==> AAEL001606-RA g protein-coupled receptor
          Length = 323

 Score = 25.4 bits (54), Expect =    13,   Method: Compositional matrix adjust.
 Identities = 17/51 (33%), Positives = 25/51 (49%), Gaps = 14/51 (27%)

Query: 112 ISLLVIYMLFLMCLDPLLNKRVKANYQEHMNEDDDTAVTVGNGQDMHVRDS 162
           ++LL IY+ FL+C  PL+   V          DDD     G+  ++HV  S
Sbjct: 231 LTLLTIYVCFLVCFLPLMLANVI---------DDD-----GSYANLHVFAS 267


==> AAEL001906-RA pnuts protein
          Length = 1190

 Score = 25.4 bits (54), Expect =    15,   Method: Composition-based stats.
 Identities = 16/43 (37%), Positives = 24/43 (55%), Gaps = 5/43 (11%)

Query: 28  DKRCKCICPSIKTVDNTTLEGTD--RMLIIDNVPPNKCNCDGV 68
           D+R K +      VD+  +E T    +++IDNVPP+    DGV
Sbjct: 872 DERNKYMLARKVNVDDMMMERTPWLPLIVIDNVPPHP---DGV 911
