# Supplementary material for: The salivary gland transcriptome of the neotropical malaria vector Anopheles darlingi reveals accelerated evolution of genes relevant to hematophagy
Source: BMC Genomics. 2009 Jan 29;10:57. doi: 10.1186/1471-2164-10-57 (PMC2644710; doi:10.1186/1471-2164-10-57)
Supplement: Additional file 2 — Annotated sialotranscriptome of An. darlingi female mosquitoes. Hyperlinked Excel spreadsheet with deducted protein sequences. See description above. [file 1471-2164-10-57-S2.zip › links/AEGY-PEP/AD-69-AEGY-PEP.txt]

>AD-69

AAEL000392-RA alpha-amylase                                           204   2e-053
AAEL000392-RB alpha-amylase                                           204   2e-053
AAEL009524-RA alpha-amylase                                           203   4e-053
AAEL000667-RB alpha-amylase                                           166   6e-042
AAEL000667-RA alpha-amylase                                           166   6e-042
AAEL010536-RA alpha-amylase                                           114   2e-026
AAEL000642-RA alpha-amylase                                           111   2e-025
AAEL010532-RA alpha-amylase                                           108   2e-024
AAEL000651-RA alpha-amylase                                           108   2e-024
AAEL003434-RA alpha-amylase                                           103   4e-023
AAEL000647-RA predicted protein                                       100   3e-022
AAEL000678-RA alpha-amylase                                            99   1e-021
AAEL010540-RA alpha-amylase                                            86   1e-017
AAEL014710-RA alpha-amylase                                            82   1e-016
AAEL010537-RA alpha-amylase                                            66   9e-012
AAEL014557-RA homeobox protein cdx                                     30   0.40 
AAEL000044-RB ornithine decarboxylase                                  28   2.2  
AAEL000044-RA ornithine decarboxylase                                  28   2.3  
AAEL010312-RA conserved hypothetical protein                           28   2.9  
AAEL000862-RA carboxylesterase                                         28   3.0  
AAEL012688-RA conserved hypothetical protein                           27   5.5  
AAEL009966-RA hypothetical protein                                     27   6.6  
AAEL013267-RA conserved hypothetical protein                           27   7.0  
AAEL012611-RA hypothetical protein                                     26   7.4  
AAEL007010-RA cytochrome P450                                          26   8.2  


==> AAEL000392-RA alpha-amylase
          Length = 519

 Score =  204 bits (519), Expect = 2e-053,   Method: Compositional matrix adjust.
 Identities = 102/193 (52%), Positives = 134/193 (69%), Gaps = 2/193 (1%)

Query: 1   EEIAMVDQWISWSDTIDPAACNTDGATYTLYSRDPVRTPFQWNNGTNAGFSNATKTWLPV 60
           EEI M+DQWI W++T+DPAAC +D A+Y+ YSRDP RTP QW++G NAGFS A KTWLPV
Sbjct: 329 EEIGMLDQWIPWNETVDPAACRSDEASYSAYSRDPARTPMQWDSGKNAGFSKAAKTWLPV 388

Query: 61  ADGYKELNVEQQLLDPRSHLKTFIQLTHYRKRRLLAEGDFELHVVDRELVLYRRKVARVG 120
           AD YK LNV+ Q    +SHLK F +LT YRKR++L EGD ++ V    L++Y+RKV +VG
Sbjct: 389 ADNYKTLNVKIQDRARKSHLKIFKKLTKYRKRQILTEGDIDIKVSGENLLVYKRKVDKVG 448

Query: 121 EAVIALNFGDQPVQGLPLRKVFSGVRRGKMEVVASSLQVPVTAGATIDPEQFSLPANSGI 180
             V+ALNFG +PV  L L  +F    + +M+VV SS +V       +D + + L   SGI
Sbjct: 449 YVVVALNFGTEPV-ALGLSSLFDRADQ-RMQVVVSSNRVSTPDNVWVDVDNYVLIGESGI 506

Query: 181 VLQRIVGPNPIVA 193
           VLQ + G NPIV+
Sbjct: 507 VLQYLWGKNPIVS 519


==> AAEL000392-RB alpha-amylase
          Length = 579

 Score =  204 bits (519), Expect = 2e-053,   Method: Compositional matrix adjust.
 Identities = 102/193 (52%), Positives = 134/193 (69%), Gaps = 2/193 (1%)

Query: 1   EEIAMVDQWISWSDTIDPAACNTDGATYTLYSRDPVRTPFQWNNGTNAGFSNATKTWLPV 60
           EEI M+DQWI W++T+DPAAC +D A+Y+ YSRDP RTP QW++G NAGFS A KTWLPV
Sbjct: 389 EEIGMLDQWIPWNETVDPAACRSDEASYSAYSRDPARTPMQWDSGKNAGFSKAAKTWLPV 448

Query: 61  ADGYKELNVEQQLLDPRSHLKTFIQLTHYRKRRLLAEGDFELHVVDRELVLYRRKVARVG 120
           AD YK LNV+ Q    +SHLK F +LT YRKR++L EGD ++ V    L++Y+RKV +VG
Sbjct: 449 ADNYKTLNVKIQDRARKSHLKIFKKLTKYRKRQILTEGDIDIKVSGENLLVYKRKVDKVG 508

Query: 121 EAVIALNFGDQPVQGLPLRKVFSGVRRGKMEVVASSLQVPVTAGATIDPEQFSLPANSGI 180
             V+ALNFG +PV  L L  +F    + +M+VV SS +V       +D + + L   SGI
Sbjct: 509 YVVVALNFGTEPV-ALGLSSLFDRADQ-RMQVVVSSNRVSTPDNVWVDVDNYVLIGESGI 566

Query: 181 VLQRIVGPNPIVA 193
           VLQ + G NPIV+
Sbjct: 567 VLQYLWGKNPIVS 579


==> AAEL009524-RA alpha-amylase
          Length = 579

 Score =  203 bits (516), Expect = 4e-053,   Method: Compositional matrix adjust.
 Identities = 102/193 (52%), Positives = 133/193 (68%), Gaps = 2/193 (1%)

Query: 1   EEIAMVDQWISWSDTIDPAACNTDGATYTLYSRDPVRTPFQWNNGTNAGFSNATKTWLPV 60
           EEI M+DQWI W++T+DPAAC +D A+YT YSRDP RTP QW++G NAGFS A KTWLPV
Sbjct: 389 EEIGMLDQWIPWNETVDPAACRSDEASYTAYSRDPARTPMQWDSGKNAGFSKAAKTWLPV 448

Query: 61  ADGYKELNVEQQLLDPRSHLKTFIQLTHYRKRRLLAEGDFELHVVDRELVLYRRKVARVG 120
           AD YK LNV+ Q    +SHLK F +LT YRKR++L EGD ++ V    L++Y+RKV +VG
Sbjct: 449 ADNYKTLNVKVQDRARKSHLKIFKKLTKYRKRQILTEGDIDIKVSGENLLVYKRKVDKVG 508

Query: 121 EAVIALNFGDQPVQGLPLRKVFSGVRRGKMEVVASSLQVPVTAGATIDPEQFSLPANSGI 180
             V+ALNFG + V  L L  +F    + +M+VV SS +V       +D + + L   SGI
Sbjct: 509 YVVVALNFGTEAV-ALGLSSLFDQADQ-RMQVVVSSNRVSTPDNVWVDVDNYVLIGESGI 566

Query: 181 VLQRIVGPNPIVA 193
           VLQ + G NPIV+
Sbjct: 567 VLQYLWGKNPIVS 579


==> AAEL000667-RB alpha-amylase
          Length = 583

 Score =  166 bits (420), Expect = 6e-042,   Method: Compositional matrix adjust.
 Identities = 83/183 (45%), Positives = 120/183 (65%), Gaps = 2/183 (1%)

Query: 1   EEIAMVDQWISWSDTIDPAACNTDGATYTLYSRDPVRTPFQWNNGTNAGFSNATKTWLPV 60
           +E+AM D +ISW DT+DPAACN++   +  YSRDPVR PFQW++  +AGFS+  KTWLPV
Sbjct: 396 DELAMEDVYISWEDTVDPAACNSNPRDFMQYSRDPVRAPFQWDDSVSAGFSSNPKTWLPV 455

Query: 61  ADGYKELNVEQQLLDPRSHLKTFIQLTHYRKRRLLAEGDFELHVVDRELVLYRRKVARVG 120
           +  YK+ N + Q   PRSH+K F  L   RK+R L EG FE+ +VD  L++Y+R++A V 
Sbjct: 456 SPYYKQNNYKLQKSAPRSHVKIFKSLVRLRKQRTLREGTFEIKLVDENLLVYKRELADVS 515

Query: 121 EAVIALNFGDQPVQGLPLRKVFSGVRRGKMEVVASSLQVPVTAGATIDPEQFSLPANSGI 180
             V+ LNF  +  + + L + F G+   + E++ SSLQ     G  +D +Q  LPA++ I
Sbjct: 516 TIVVILNF-HKSARTVNLSEAFGGLPL-EFEIITSSLQTNYIDGTVVDRDQIVLPADAAI 573

Query: 181 VLQ 183
           VL+
Sbjct: 574 VLE 576


==> AAEL000667-RA alpha-amylase
          Length = 583

 Score =  166 bits (420), Expect = 6e-042,   Method: Compositional matrix adjust.
 Identities = 83/183 (45%), Positives = 120/183 (65%), Gaps = 2/183 (1%)

Query: 1   EEIAMVDQWISWSDTIDPAACNTDGATYTLYSRDPVRTPFQWNNGTNAGFSNATKTWLPV 60
           +E+AM D +ISW DT+DPAACN++   +  YSRDPVR PFQW++  +AGFS+  KTWLPV
Sbjct: 396 DELAMEDVYISWEDTVDPAACNSNPRDFMQYSRDPVRAPFQWDDSVSAGFSSNPKTWLPV 455

Query: 61  ADGYKELNVEQQLLDPRSHLKTFIQLTHYRKRRLLAEGDFELHVVDRELVLYRRKVARVG 120
           +  YK+ N + Q   PRSH+K F  L   RK+R L EG FE+ +VD  L++Y+R++A V 
Sbjct: 456 SPYYKQNNYKLQKSAPRSHVKIFKSLVRLRKQRTLREGTFEIKLVDENLLVYKRELADVS 515

Query: 121 EAVIALNFGDQPVQGLPLRKVFSGVRRGKMEVVASSLQVPVTAGATIDPEQFSLPANSGI 180
             V+ LNF  +  + + L + F G+   + E++ SSLQ     G  +D +Q  LPA++ I
Sbjct: 516 TIVVILNF-HKSARTVNLSEAFGGLPL-EFEIITSSLQTNYIDGTVVDRDQIVLPADAAI 573

Query: 181 VLQ 183
           VL+
Sbjct: 574 VLE 576


==> AAEL010536-RA alpha-amylase
          Length = 589

 Score =  114 bits (285), Expect = 2e-026,   Method: Compositional matrix adjust.
 Identities = 70/187 (37%), Positives = 100/187 (53%), Gaps = 8/187 (4%)

Query: 1   EEIAMVD-QWISWSDTIDPAACNTDGATYTLYSRDPVRTPFQWNNGTNAGFSNATKTWLP 59
           EEI MVD + I W DT DP A NT+   Y  +SRDP RTPFQW++ TNAGFS A KTWLP
Sbjct: 407 EEIGMVDYKDIPWEDTKDPTARNTNNQVYMDFSRDPERTPFQWDDSTNAGFSTAVKTWLP 466

Query: 60  VADGYKELNVEQQLLDPRSHLKTFIQLTHYRKRRLLAEGDFELHVVDRELVLYRRKVARV 119
           +   Y +LN++ Q    +SH KT+ QL   R+   L  G  +L   + E+V + R++   
Sbjct: 467 INPNYLQLNLKNQKQAEKSHYKTYQQLVKLRQHETLQRGTIQLIPYNEEVVTFVRELPDR 526

Query: 120 GEAVIALNFG--DQPVQGLPLRKVFSGVRRGKMEVVASSLQVPVTAGATIDPEQFSLPAN 177
               I LN    +QPV       +F+ +   ++ VV +S     T G  +  ++  +   
Sbjct: 527 DSFAIVLNLSPREQPVD----LSIFAHLSE-QLTVVVASSSSSFTTGDLVRRDELLIGPY 581

Query: 178 SGIVLQR 184
             +VLQ 
Sbjct: 582 DALVLQE 588


==> AAEL000642-RA alpha-amylase
          Length = 612

 Score =  111 bits (277), Expect = 2e-025,   Method: Compositional matrix adjust.
 Identities = 63/162 (38%), Positives = 89/162 (54%), Gaps = 12/162 (7%)

Query: 1   EEIAMVDQWISWSDTIDPAACNTDGATYTLYSRDPVRTPFQWNNGTNAGFSNATKTWLPV 60
           EEI M D WIS++DT+DPAACN     Y   +RDP RTPFQW++  +AGFS A KTWLP+
Sbjct: 417 EEIGMTDVWISYNDTVDPAACNAGPDKYQYTTRDPERTPFQWDDSKDAGFSTANKTWLPM 476

Query: 61  ADGYKELNVEQQLLDPRSHLKTFIQLTHYRKRRLLAEGDFELHVVDRELVLYRR------ 114
           +  YKE+NV+ +L    SH K + +L   R+   + +G  +  V    LV++R       
Sbjct: 477 SPTYKEVNVKVELAANNSHQKVYRKLAALRRSWTMQKGSLKTAVDGNVLVIFRELKNFDT 536

Query: 115 --KVARVG---EAVIALNFGDQPVQGLPLRKVFSGVRRGKME 151
              +A VG   + V     G  P++G    ++ S V  G  E
Sbjct: 537 IVTLANVGGSQQTVDVSRMGYMPLKGFGQYRIVS-VNSGHHE 577


==> AAEL010532-RA alpha-amylase
          Length = 601

 Score =  108 bits (269), Expect = 2e-024,   Method: Composition-based stats.
 Identities = 66/159 (41%), Positives = 86/159 (54%), Gaps = 6/159 (3%)

Query: 1   EEIAMVD-QWISWSDTIDPAACNTDGATYTLYSRDPVRTPFQWNNGTNAGF--SNATKTW 57
           EEI M D + IS+ DT DP A NT+   Y LY+RDPVRTPFQW+N T AGF  S A KTW
Sbjct: 395 EEIGMEDYRDISFEDTQDPQAANTNKEIYQLYTRDPVRTPFQWDNTTYAGFTGSAAEKTW 454

Query: 58  LPVADGYKELNVEQQLLDPRSHLKTFIQLTHYRKRRLLAEGDFELHVVDRELVLYRRKVA 117
           LPV   YKELN+  Q  DP+S    +  L   RK      G FE   +   +  + RK+ 
Sbjct: 455 LPVHPNYKELNLAAQKEDPKSLFTLYKNLIQLRKDHTFKYGSFESKALVNNVFGFTRKLD 514

Query: 118 RVGEAVIALNFGDQPVQGLPLRKVFSGVRRGKMEVVASS 156
                 + +N      Q L L+ +  G+   K++VV S+
Sbjct: 515 DHKSYAVVVNMNSMEAQ-LNLKHLDEGIE--KLKVVLSA 550


==> AAEL000651-RA alpha-amylase
          Length = 601

 Score =  108 bits (269), Expect = 2e-024,   Method: Compositional matrix adjust.
 Identities = 63/183 (34%), Positives = 90/183 (49%), Gaps = 2/183 (1%)

Query: 1   EEIAMVDQWISWSDTIDPAACNTDGATYTLYSRDPVRTPFQWNNGTNAGFSNATKTWLPV 60
           +EI M D  ISW +T+DPA CN     Y   SRDPVRTPFQW++   AGF+N T+TWLPV
Sbjct: 402 DEIGMTDVDISWEETVDPAGCNEGKDNYVSKSRDPVRTPFQWDDTNLAGFTNGTRTWLPV 461

Query: 61  ADGYKELNVEQQLLDPRSHLKTFIQLTHYRKRRLLAEGDFELHVVDRELVLYRRKVARVG 120
              Y+ +NV  Q  D  SHL  F  L   R++     GD+    ++ ++    R +    
Sbjct: 462 GPNYRTVNVRVQSSDTMSHLSIFKALMSLREKDTFLYGDWRTVALNDQVFAVIRDLKMSD 521

Query: 121 EAVIALNFGDQPVQGLPLRKVFSGVRRGKMEVVASSLQVPVTAGATIDPEQFSLPANSGI 180
             +  +NFG   VQ +    + S + +     + S       AG T+  +   L A    
Sbjct: 522 SYMTLVNFG-SSVQTIDGSSLLSSIPKTLYYAIVSG-SSSHKAGDTVPTKTIVLEAYESF 579

Query: 181 VLQ 183
           VL+
Sbjct: 580 VLE 582


==> AAEL003434-RA alpha-amylase
          Length = 600

 Score =  103 bits (257), Expect = 4e-023,   Method: Compositional matrix adjust.
 Identities = 61/187 (32%), Positives = 91/187 (48%), Gaps = 5/187 (2%)

Query: 1   EEIAMVDQWISWSDTIDPAACNTDGATYTLYSRDPVRTPFQWNNGTNAGFSNATKTWLPV 60
           EEI M D  ISW +T DPAACN     Y   SRDP RTPFQW++ T AGF+N + TWLPV
Sbjct: 400 EEIGMTDVHISWEETKDPAACNAGEGLYAEKSRDPCRTPFQWDDSTLAGFTNGSTTWLPV 459

Query: 61  ADGYKELNVEQQLLDPRSHLKTFIQLTHYRKRRLLAEGDFELHVVDRELVLYRRKVARVG 120
              Y+ +NV+ +    +SHLK +  +   R+ +    G  +   V   +    R++    
Sbjct: 460 GPDYRSVNVKIENGLEKSHLKVYKAMMRLRESKTFQHGSVKARAVKDNVFAIVRELQNYN 519

Query: 121 EAVIALNFGD--QPVQGLPLRKVFSGVRRGKMEVVASSLQVPVTAGATIDPEQFSLPANS 178
             +  +N G   + + G+ L        R   EVV  +    +  GA    +   LP  S
Sbjct: 520 TYITLVNLGSSIEVIDGIALASHLPSKLR--FEVVGVNSH-HIRGGAVATNDILLLPHES 576

Query: 179 GIVLQRI 185
            +++ R+
Sbjct: 577 FVLVARV 583
