# Supplementary material for: The salivary gland transcriptome of the neotropical malaria vector Anopheles darlingi reveals accelerated evolution of genes relevant to hematophagy
Source: BMC Genomics. 2009 Jan 29;10:57. doi: 10.1186/1471-2164-10-57 (PMC2644710; doi:10.1186/1471-2164-10-57)
Supplement: Additional file 2 — Annotated sialotranscriptome of An. darlingi female mosquitoes. Hyperlinked Excel spreadsheet with deducted protein sequences. See description above. [file 1471-2164-10-57-S2.zip › links/AEGY-PEP/AD-698-AEGY-PEP.txt]

>AD-698

AAEL002124-RA serine protease                                         283   2e-077
AAEL002128-RA serine protease                                         165   8e-042
AAEL005906-RA serine protease                                         137   2e-033
AAEL014567-RA oviductin                                               130   2e-031
AAEL007514-RA oviductin                                               129   5e-031
AAEL004979-RA oviductin                                               128   1e-030
AAEL000238-RA serine protease                                         126   4e-030
AAEL006568-RA serine protease                                         122   6e-029
AAEL006568-RB serine protease                                         122   8e-029
AAEL014570-RA oviductin                                               121   1e-028
AAEL000099-RA serine protease                                         120   3e-028
AAEL003610-RA serine protease                                         119   8e-028
AAEL002595-RA serine protease                                         118   9e-028
AAEL000037-RA serine protease                                         117   2e-027
AAEL000225-RA oviductin                                               117   2e-027
AAEL010267-RA serine protease                                         116   5e-027
AAEL007511-RA serine protease                                         115   6e-027
AAEL006586-RA serine protease                                         115   7e-027
AAEL004885-RA oviductin                                               115   1e-026
AAEL012797-RA serine protease                                         114   2e-026
AAEL002301-RA serine protease                                         113   4e-026
AAEL001675-RA serine protease                                         113   4e-026
AAEL003642-RA serine protease                                         112   6e-026
AAEL010196-RA trypsin                                                 112   9e-026
AAEL010195-RA trypsin                                                 111   1e-025


==> AAEL002124-RA serine protease
          Length = 493

 Score =  283 bits (724), Expect = 2e-077,   Method: Compositional matrix adjust.
 Identities = 126/176 (71%), Positives = 152/176 (86%)

Query: 1   QYETHPSYDKKDGHTDVAVLFMDREVQFSDAIKPICLPLNEPIRSKDFTNFNPFVAGWGR 60
           + E HPSYDKKDGH+D+A+L++  +V F+DA++PIC+P+++PIRS++F  + PFVAGWGR
Sbjct: 318 KMEMHPSYDKKDGHSDLALLYLGEDVAFNDAVRPICMPISDPIRSRNFEGYTPFVAGWGR 377

Query: 61  TQEGGKSANVLQELQIPIITNDERRTLYTKIGKVFSPKQFDSAVLCAGKIEGGQDSCQGD 120
           TQEGGKSANVLQELQIPII N E R LY KI K FS KQFD +V CAG +EGG+DSCQGD
Sbjct: 378 TQEGGKSANVLQELQIPIIANGECRNLYAKINKAFSDKQFDESVTCAGVLEGGKDSCQGD 437

Query: 121 SGGPLMLPQRSGTVFYYYQVGIVSYGIGCARAEVPGVYTRVATFVDWIQQKVAEPL 176
           SGGPLMLPQR G  FYYYQ+G+VSYGIGCARAEVPGVYTRVA FVDW+++KV EP+
Sbjct: 438 SGGPLMLPQRDGVDFYYYQIGVVSYGIGCARAEVPGVYTRVAKFVDWVKEKVNEPV 493


==> AAEL002128-RA serine protease
          Length = 351

 Score =  165 bits (418), Expect = 8e-042,   Method: Compositional matrix adjust.
 Identities = 82/172 (47%), Positives = 115/172 (66%), Gaps = 7/172 (4%)

Query: 4   THPSYDKKDGHTDVAVLFMDREVQFSDAIKPICLPLNEPIRSKDFTNFNPFVAGWGRTQE 63
            H  Y+++    DVA++ +      SDAIKPICLP+ EP+ S+D T ++PF+AGWG T  
Sbjct: 182 VHEQYNERTIQNDVALIRLQSNAPLSDAIKPICLPVEEPMHSRDVTYYSPFIAGWGTTSF 241

Query: 64  GGKSANVLQELQIPIITNDERRTLYTKIGKVFSPKQ-FDSAVLCAGKIEGGQDSCQGDSG 122
            G +A+ LQE+Q+ ++  D+    Y    K++ P Q FD  VLCAG  +GG+DSCQGDSG
Sbjct: 242 RGPTASRLQEVQVIVLPIDQCAFNY----KLYFPDQVFDDKVLCAGFPQGGKDSCQGDSG 297

Query: 123 GPLMLPQRS--GTVFYYYQVGIVSYGIGCARAEVPGVYTRVATFVDWIQQKV 172
           GPLMLPQ S  G  +Y+  +GIVSYG  CA+A  PGVY +V+ ++ WI+ K+
Sbjct: 298 GPLMLPQLSNNGQYYYFNLIGIVSYGYECAKAGFPGVYAKVSAYIPWIESKL 349


==> AAEL005906-RA serine protease
          Length = 251

 Score =  137 bits (346), Expect = 2e-033,   Method: Compositional matrix adjust.
 Identities = 72/170 (42%), Positives = 103/170 (60%), Gaps = 12/170 (7%)

Query: 4   THPSYDKKDGHTDVAVLFMDREVQFSDAIKPICLPLNEPIRSKDFTNFNPFVAGWGRTQE 63
            HP Y+      D+A++ +++ + F+  I PICLP  + +        N  V GWGR  E
Sbjct: 92  VHPKYNFFTYEFDLALVKLEQPLVFAPHISPICLPATDDL----LIGENATVTGWGRLSE 147

Query: 64  GGKSANVLQELQIPIITNDERRTLYTKIGK-VFSPKQFDSAVLCAGKIEGGQDSCQGDSG 122
           GG   +VLQE+ +PI++ND  ++++ + G+  F P  F    LCAG   GGQDSCQGDSG
Sbjct: 148 GGTLPSVLQEVSVPIVSNDRCKSMFLRAGRHEFIPDIF----LCAGHETGGQDSCQGDSG 203

Query: 123 GPLMLPQRSGTVFYYYQVGIVSYGIGCARAEVPGVYTRVATFVDWIQQKV 172
           GPL +  + G   +Y+  GI+S+GIGCA A +PGV TR++ FV WI   V
Sbjct: 204 GPLQVKGKDG---HYFLAGIISWGIGCAEANLPGVCTRISKFVPWILDTV 250


==> AAEL014567-RA oviductin
          Length = 345

 Score =  130 bits (328), Expect = 2e-031,   Method: Compositional matrix adjust.
 Identities = 65/171 (38%), Positives = 99/171 (57%), Gaps = 11/171 (6%)

Query: 5   HPSYDKKDGHTDVAVLFMDREVQFSDAIKPICLPLNEPIRSKDFTNFNPFVAGWGRTQEG 64
           HP Y   +   D+AVL +D  +Q +D ++P+C    +P   + FT ++  V GWG T  G
Sbjct: 179 HPKYSPLNYDNDIAVLRLDTVLQMTDKLRPVC----QPTSGELFTGYDGIVTGWGTTSSG 234

Query: 65  GKSANVLQELQIPIITNDERRTLYTKIGKVFSPKQFDSAVLCAGKIEGGQDSCQGDSGGP 124
           G  +  LQE+ +PI++ND+ R         +S  Q    ++CAG  EG +DSCQGDSGGP
Sbjct: 235 GSVSPTLQEVSVPIMSNDDCR------NTSYSADQITDNMMCAGYPEGMKDSCQGDSGGP 288

Query: 125 LMLPQRSGTVFYYYQV-GIVSYGIGCARAEVPGVYTRVATFVDWIQQKVAE 174
           L +  +       +Q+ G+VS+G GCA+ + PGVY+RV  + DWI+    +
Sbjct: 289 LHVISKEMESENIHQIAGVVSWGQGCAKPDYPGVYSRVNRYEDWIKNNTID 339


==> AAEL007514-RA oviductin
          Length = 247

 Score =  129 bits (325), Expect = 5e-031,   Method: Compositional matrix adjust.
 Identities = 71/168 (42%), Positives = 101/168 (60%), Gaps = 16/168 (9%)

Query: 5   HPSYDKKDGHTDVAVLFMDREVQFSDAIKPICLPLNEPIRSKDFTNFNPFVAGWGRTQEG 64
           H S+D+   + D+A+L + + V FS  IKP+CLP +      +       V GWGRT EG
Sbjct: 88  HRSFDQNSYNHDIALLKLRKPVDFSKTIKPVCLPKDR----SEPAGLTGTVVGWGRTSEG 143

Query: 65  GKSANVLQELQIPIITNDERRTLYTKIGKVFSPKQFDSAVLCAGKIEGGQDSCQGDSGGP 124
           G    ++Q + +PI+T D+ R++       +   +  S +LCAGK  G QDSCQGDSGGP
Sbjct: 144 GTLPGIVQHVDVPILTLDQCRSMK------YRASRITSNMLCAGK--GKQDSCQGDSGGP 195

Query: 125 LMLPQRSGTVFYYYQVGIVSYGIGCARAEVPGVYTRVATFVDWIQQKV 172
           L++  R G    +  VGIVS+G+GC RA  PGVYTRVA ++ WI+  +
Sbjct: 196 LLV--RHGD--KHEIVGIVSWGVGCGRAGYPGVYTRVARYLPWIRANM 239


==> AAEL004979-RA oviductin
          Length = 516

 Score =  128 bits (321), Expect = 1e-030,   Method: Compositional matrix adjust.
 Identities = 70/170 (41%), Positives = 98/170 (57%), Gaps = 15/170 (8%)

Query: 5   HPSYDKKDGHTDVAVLFMDREVQFSDAIKPICLPLNEPIRSKDFTNFNPFVAGWGRTQEG 64
           H  +D +  + DVAVL MD+ VQFS +++PICLP        D       V GWG  QE 
Sbjct: 361 HRGFDSRTLYNDVAVLTMDQPVQFSKSVRPICLPTG----GADSRGATATVIGWGSLQEN 416

Query: 65  GKSANVLQELQIPIITNDERRTLYTKIGKVFSPKQFDSAVLCAGKIEGGQDSCQGDSGGP 124
           G   ++LQE+ +PI +N +    Y       +P     ++LCAG  +  +DSC GDSGGP
Sbjct: 417 GPQPSILQEVNLPIWSNSDCSRKY----GAAAPGGIIESMLCAG--QAAKDSCSGDSGGP 470

Query: 125 LMLPQRSGTVFYYYQVGIVSYGIGCARAEVPGVYTRVATFVDWIQQKVAE 174
           LM+   SG    + QVGIVS+GIGC + + PGVY+RV +F+ WI +   +
Sbjct: 471 LMV--NSG---RWTQVGIVSWGIGCGKGQYPGVYSRVTSFMPWITKNTQD 515


==> AAEL000238-RA serine protease
          Length = 570

 Score =  126 bits (317), Expect = 4e-030,   Method: Compositional matrix adjust.
 Identities = 70/173 (40%), Positives = 99/173 (57%), Gaps = 12/173 (6%)

Query: 3   ETHPSYDKKDGHTDVAVLFMDREVQFSDAIKPICLPLNEPIRSKDFTNFNPFVAGWGRTQ 62
           E HPSY   D   D+A++ +DR+V F   I P+CLP   P ++K        VAGWGRT+
Sbjct: 406 EVHPSYSPSDFRNDIALVKLDRKVVFRQHILPVCLP---PKQTK-LVGKMATVAGWGRTR 461

Query: 63  EGGKSA-NVLQELQIPIITNDERRTLYTKIGKVFSPKQFDSAVLCAGKIEGGQDSCQGDS 121
            G  +  +VLQE+ + +I N+  +  +   G+    +      LCAG  EGG+DSCQGDS
Sbjct: 462 HGQSTVPSVLQEVDVEVIPNERCQRWFRAAGRR---EVIHDVFLCAGYKEGGRDSCQGDS 518

Query: 122 GGPLMLPQRSGTVFYYYQVGIVSYGIGCARAEVPGVYTRVATFVDWIQQKVAE 174
           GGPL L            +G+VS+GIGC R  +PGVYT +  FV WI++ + +
Sbjct: 519 GGPLTLSLEGRKTL----IGLVSWGIGCGREHLPGVYTNIQKFVPWIEKVMGK 567


==> AAEL006568-RA serine protease
          Length = 300

 Score =  122 bits (307), Expect = 6e-029,   Method: Compositional matrix adjust.
 Identities = 69/177 (38%), Positives = 101/177 (57%), Gaps = 18/177 (10%)

Query: 1   QYETHPSYDKKDGHTDVAVLFMDREVQFSDAIKPICLPLNEPIRSKDFTNFNPFVAGWGR 60
            Y  H  YD K+ H DVA++ + + V F++ I P+CLPL E +R++        V GWG 
Sbjct: 136 SYVVHEDYDSKNLHNDVALIKLAKVVSFTEYISPVCLPLAENLRNQSERGKIFTVIGWGT 195

Query: 61  TQEGGKSANVLQ-----ELQIPIITNDERRTLYTKIGKVFSPKQFDSAVLCAGKIEGGQD 115
           T+ G ++  V       E+++P +     R  Y        P+  DS  +CAG  E G+D
Sbjct: 196 TERGQEAPGVYGSRYKLEVEVPGVDLGTCRESY--------PQLLDSE-MCAGG-ETGKD 245

Query: 116 SCQGDSGGPLMLPQRSGTVFYYYQVGIVSYGIGCARAEVPGVYTRVATFVDWIQQKV 172
           SCQGDSGG L+ P+  G   Y+YQ G+VS+G GC    +PGVY RV +F+DWI++ +
Sbjct: 246 SCQGDSGGCLVAPETDG---YWYQYGVVSWGYGCGSEGLPGVYARVISFMDWIEENM 299


==> AAEL006568-RB serine protease
          Length = 291

 Score =  122 bits (306), Expect = 8e-029,   Method: Compositional matrix adjust.
 Identities = 69/177 (38%), Positives = 101/177 (57%), Gaps = 18/177 (10%)

Query: 1   QYETHPSYDKKDGHTDVAVLFMDREVQFSDAIKPICLPLNEPIRSKDFTNFNPFVAGWGR 60
            Y  H  YD K+ H DVA++ + + V F++ I P+CLPL E +R++        V GWG 
Sbjct: 127 SYVVHEDYDSKNLHNDVALIKLAKVVSFTEYISPVCLPLAENLRNQSERGKIFTVIGWGT 186

Query: 61  TQEGGKSANVLQ-----ELQIPIITNDERRTLYTKIGKVFSPKQFDSAVLCAGKIEGGQD 115
           T+ G ++  V       E+++P +     R  Y        P+  DS  +CAG  E G+D
Sbjct: 187 TERGQEAPGVYGSRYKLEVEVPGVDLGTCRESY--------PQLLDSE-MCAGG-ETGKD 236

Query: 116 SCQGDSGGPLMLPQRSGTVFYYYQVGIVSYGIGCARAEVPGVYTRVATFVDWIQQKV 172
           SCQGDSGG L+ P+  G   Y+YQ G+VS+G GC    +PGVY RV +F+DWI++ +
Sbjct: 237 SCQGDSGGCLVAPETDG---YWYQYGVVSWGYGCGSEGLPGVYARVISFMDWIEENM 290


==> AAEL014570-RA oviductin
          Length = 328

 Score =  121 bits (304), Expect = 1e-028,   Method: Compositional matrix adjust.
 Identities = 67/161 (41%), Positives = 95/161 (59%), Gaps = 13/161 (8%)

Query: 16  DVAVLFMDREVQFSDAIKPICLPLNEPIRSKDFTNFNPFVAGWGRTQEGGKSANVLQELQ 75
           D+AVL +D+ ++FSD I+P+CLP  +    K FT +   V GWG T E G+ +  LQE+ 
Sbjct: 173 DIAVLKLDQRIKFSDKIRPVCLPSAK----KSFTGYEGIVTGWGATSENGQISVNLQEVA 228

Query: 76  IPIITN-DERRTLYTKIGKVFSPKQFDSAVLCAGKIEGGQDSCQGDSGGPLMLPQRSGTV 134
           +PI++N D ++T Y +        +    +LCAG  EG +DSCQGDSGGPL +       
Sbjct: 229 VPIMSNTDCKKTGYGQ-------SRITDNMLCAGYPEGKKDSCQGDSGGPLHVIDTEMKS 281

Query: 135 FYYYQV-GIVSYGIGCARAEVPGVYTRVATFVDWIQQKVAE 174
              +Q+ GIVS+G GCA+   PGVY RV  F  W+    A+
Sbjct: 282 ENVHQLAGIVSWGEGCAKPNYPGVYARVNRFRTWLMTNTAD 322
