# Supplementary material for: The salivary gland transcriptome of the neotropical malaria vector Anopheles darlingi reveals accelerated evolution of genes relevant to hematophagy
Source: BMC Genomics. 2009 Jan 29;10:57. doi: 10.1186/1471-2164-10-57 (PMC2644710; doi:10.1186/1471-2164-10-57)
Supplement: Additional file 2 — Annotated sialotranscriptome of An. darlingi female mosquitoes. Hyperlinked Excel spreadsheet with deducted protein sequences. See description above. [file 1471-2164-10-57-S2.zip › links/AEGY-PEP/AD-7-AEGY-PEP.txt]

>AD-7

AAEL009795-RA papilin                                                  26   7.0  
AAEL009219-RA predicted protein                                        25      21
AAEL012910-RA hypothetical protein                                     24      36
AAEL006196-RA hemomucin                                                24      39
AAEL013812-RA hypothetical protein                                     23      65
AAEL015037-RA g-protein-linked acetylcholine receptor gar-2a           23      76


==> AAEL009795-RA papilin
          Length = 2632

 Score = 26.2 bits (56), Expect = 7.0,   Method: Compositional matrix adjust.
 Identities = 20/50 (40%), Positives = 33/50 (66%), Gaps = 3/50 (6%)

Query: 129  TDSASTAAEATTTEAA-ATTTEESTTTT--EAATTTEEATTTEEATTTEA 175
            TD++S   + ++TE++ ATT  E T +T    +T TEE  +T+E++ TEA
Sbjct: 1001 TDASSATVQGSSTESSDATTIMEETQSTGPTESTVTEETVSTQESSRTEA 1050


==> AAEL009219-RA predicted protein
          Length = 1345

 Score = 24.6 bits (52), Expect =    21,   Method: Compositional matrix adjust.
 Identities = 30/76 (39%), Positives = 44/76 (57%), Gaps = 6/76 (7%)

Query: 110 PRPTTTTAATTTAADGTTVTDS--ASTAAEATTTEAAATTTEESTTTTEAATTTE---EA 164
           P PT+     +T  D TT   S  +ST  E T++E   +TT +S TT E+++T E   E+
Sbjct: 759 PEPTSPEQPESTVVDSTTPDSSTESSTDPEPTSSEQPESTTVDS-TTQESSSTPESSIES 817

Query: 165 TTTEEATTTEASESTT 180
           +T  E T++E  ESTT
Sbjct: 818 STDPEPTSSEQPESTT 833


==> AAEL012910-RA hypothetical protein
          Length = 5644

 Score = 23.9 bits (50), Expect =    36,   Method: Compositional matrix adjust.
 Identities = 24/69 (34%), Positives = 37/69 (53%), Gaps = 6/69 (8%)

Query: 112 PTTTTAATTTAADGTTV----TDSASTAAEATTTEAAATTTEESTTTTEAATTTEEATTT 167
           P   T  +T  +DGTT     T+  +TA++ TT +   +++E  T T   ATT   +T  
Sbjct: 230 PFAATTNSTVVSDGTTTDISSTERETTASQETTLQDIYSSSERVTVTPFEATT--HSTVV 287

Query: 168 EEATTTEAS 176
            ++TTTE S
Sbjct: 288 FDSTTTEVS 296


 Score = 22.7 bits (47), Expect =    76,   Method: Compositional matrix adjust.
 Identities = 24/57 (42%), Positives = 31/57 (54%), Gaps = 2/57 (3%)

Query: 120 TTAADGTTVTDSASTAAEATTTEAAATT--TEESTTTTEAATTTEEATTTEEATTTE 174
           TTA+  TT  D  S++   TTT  AATT  T  S  TT   ++TE  TT  + TT +
Sbjct: 208 TTASQETTSQDFYSSSERVTTTPFAATTNSTVVSDGTTTDISSTERETTASQETTLQ 264


==> AAEL006196-RA hemomucin
          Length = 610

 Score = 23.9 bits (50), Expect =    39,   Method: Composition-based stats.
 Identities = 14/44 (31%), Positives = 20/44 (45%)

Query: 136 AEATTTEAAATTTEESTTTTEAATTTEEATTTEEATTTEASEST 179
           A    TE  A  TE+ T  TE  T  +EA    +    +A+ +T
Sbjct: 526 APKPATEKPAPATEKPTPVTEKPTPAKEAPAKMKDKKEKATPTT 569


==> AAEL013812-RA hypothetical protein
          Length = 748

 Score = 23.1 bits (48), Expect =    65,   Method: Compositional matrix adjust.
 Identities = 33/80 (41%), Positives = 45/80 (56%), Gaps = 15/80 (18%)

Query: 115 TTAATTTAADGTTVTDSASTAAEATTTEAAATTTEE--STT--------TTEAATTTEEA 164
           TT +TT +A+ T+  D   T++E TT   + T TE+  STT        TTE   TTEE 
Sbjct: 354 TTLSTTISAETTSTADI--TSSEETTHSVSVTDTEQEQSTTANTMSTEVTTEIIVTTEEP 411

Query: 165 TTTEEATTTEAS--ESTTTG 182
              +E T+TE++  ESTT G
Sbjct: 412 -VVKETTSTESNVEESTTDG 430


==> AAEL015037-RA g-protein-linked acetylcholine receptor gar-2a
          Length = 984

 Score = 22.7 bits (47), Expect =    76,   Method: Composition-based stats.
 Identities = 21/66 (31%), Positives = 31/66 (46%)

Query: 107 PFRPRPTTTTAATTTAADGTTVTDSASTAAEATTTEAAATTTEESTTTTEAATTTEEATT 166
           P  P+P+ + A    +A  T+ T S+STAA A T+    T    STTT +   ++     
Sbjct: 790 PSNPKPSMSLAVVDQSAAATSTTTSSSTAAPAVTSPPPQTNALPSTTTVQTQVSSSTTNN 849

Query: 167 TEEATT 172
           T    T
Sbjct: 850 TPSGAT 855
