# Supplementary material for: The salivary gland transcriptome of the neotropical malaria vector Anopheles darlingi reveals accelerated evolution of genes relevant to hematophagy
Source: BMC Genomics. 2009 Jan 29;10:57. doi: 10.1186/1471-2164-10-57 (PMC2644710; doi:10.1186/1471-2164-10-57)
Supplement: Additional file 2 — Annotated sialotranscriptome of An. darlingi female mosquitoes. Hyperlinked Excel spreadsheet with deducted protein sequences. See description above. [file 1471-2164-10-57-S2.zip › links/AEGY-PEP/AD-70-AEGY-PEP.txt]

>AD-70

AAEL000392-RB alpha-amylase                                           724   0.0  
AAEL009524-RA alpha-amylase                                           723   0.0  
AAEL000392-RA alpha-amylase                                           679   0.0  
AAEL000667-RB alpha-amylase                                           658   0.0  
AAEL000667-RA alpha-amylase                                           655   0.0  
AAEL000642-RA alpha-amylase                                           559   e-160
AAEL003434-RA alpha-amylase                                           553   e-158
AAEL000647-RA predicted protein                                       532   e-151
AAEL000678-RA alpha-amylase                                           531   e-151
AAEL010536-RA alpha-amylase                                           528   e-150
AAEL000651-RA alpha-amylase                                           523   e-149
AAEL010540-RA alpha-amylase                                           485   e-137
AAEL010532-RA alpha-amylase                                           484   e-137
AAEL014710-RA alpha-amylase                                           476   e-134
AAEL010537-RA alpha-amylase                                           457   e-129
AAEL002527-RA conserved hypothetical protein                           70   3e-012
AAEL008502-RA hypothetical protein                                     69   5e-012
AAEL007673-RA alpha-amylase                                            45   9e-005
AAEL007675-RA alpha-amylase                                            42   8e-004
AAEL010602-RA starch branching enzyme ii                               41   0.001
AAEL011686-RA starch branching enzyme ii                               41   0.001
AAEL008456-RA alpha-amylase                                            39   0.006
AAEL013421-RA alpha-amylase                                            35   0.060
AAEL008451-RA alpha-amylase                                            35   0.065
AAEL006719-RA alpha-amylase                                            33   0.29 


==> AAEL000392-RB alpha-amylase
          Length = 579

 Score =  724 bits (1870), Expect = 0.0,   Method: Compositional matrix adjust.
 Identities = 353/564 (62%), Positives = 438/564 (77%), Gaps = 3/564 (0%)

Query: 31  FDWWERGNFYQIYPRSFKDSDGDGIGDLKGITDTIDYLKTIGIDGVWLSPIFKSPMNDFG 90
            DWWE GNFYQ+YPRSFKDSDGDGIGDL G+T+ + YLK IG+DGVWLSPIF SPM DFG
Sbjct: 19  LDWWEHGNFYQVYPRSFKDSDGDGIGDLDGVTEKLKYLKDIGMDGVWLSPIFSSPMADFG 78

Query: 91  YDISDFYSIQAEYGTMEDFEELAAKCRSIGLKLILDFVPNHSSDEHEFFQQSEAGVEPYK 150
           YDIS+F  IQ EYG ++ F+ L+ KC+ +GL LILDFVPNH+SD+HE+F++S    E YK
Sbjct: 79  YDISNFREIQTEYGDLDAFQRLSDKCKQLGLHLILDFVPNHTSDQHEYFKKSVQKDETYK 138

Query: 151 DYYIWHSGILDANGTRVPPSNWISVFRGSAWQWSEKRQQYYLHQFQKKQPDLNYRNPAVV 210
           D+Y+WH G+   N T+VPPSNWISVFRGS+W+W+E+RQ++YLHQF K+QPDLNYRNPAVV
Sbjct: 139 DFYVWHPGVHGPNNTKVPPSNWISVFRGSSWEWNEERQEFYLHQFLKEQPDLNYRNPAVV 198

Query: 211 EEMKNVMRFWLNKGIAGFRIDALPYLFESDEIDGRYRDEPASGLVRNDPDNPAYLEHTET 270
           EEMKNV+R+WL++G++GFRIDA+PYLFESD IDGRYR+EP S    +DP+NPAYL HT+T
Sbjct: 199 EEMKNVLRYWLDRGVSGFRIDAVPYLFESDIIDGRYRNEPESRTT-DDPENPAYLVHTQT 257

Query: 271 KDQPETYDMVHQWRQVVDEYTVRDNFTRIILTEAYTSLANTTRFYGTRAAPGAQIPFNFQ 330
            DQPETYDM++QWR V+DEY+  DN TRI++TE YTSL     F+G   A GAQIPFNF+
Sbjct: 258 MDQPETYDMIYQWRAVLDEYSKTDNRTRIMMTEGYTSLPKIIEFFGNATANGAQIPFNFE 317

Query: 331 LISYLTKQSTGQDFAELVESWLNAMPRGSIANWVLGNHDNSRIASRLGVARADLYNIALQ 390
           +IS + K STG DFA  V+ WL+A P    +NWVLGNHDN+R+ SRLG  + DLYNIALQ
Sbjct: 318 VISNVKKNSTGADFATYVKRWLDAKPANRRSNWVLGNHDNNRLGSRLGENKIDLYNIALQ 377

Query: 391 TLPGIAVTYYGEEIAMVDQWISWPDTIDPAACNTDEATYTLYSRDPVRTPFQWNNGTNAG 450
           TLP IAVTYYGEEI M+DQWI W +T+DPAAC +DEA+Y+ YSRDP RTP QW++G NAG
Sbjct: 378 TLPDIAVTYYGEEIGMLDQWIPWNETVDPAACRSDEASYSAYSRDPARTPMQWDSGKNAG 437

Query: 451 FSNATKTWLPVADGYKELNVEQQLLDPRSHLKTFIQLTHYRKRRLLAEGDFELHVVDREL 510
           FS A KTWLPVAD YK LNV+ Q    +SHLK F +LT YRKR++L EGD ++ V    L
Sbjct: 438 FSKAAKTWLPVADNYKTLNVKIQDRARKSHLKIFKKLTKYRKRQILTEGDIDIKVSGENL 497

Query: 511 VLYRRKVARVGEAVIALNFGDQPVQGLPLRKVFSGVRRGKMEVVASSLQVPVTAGATVDP 570
           ++Y+RKV +VG  V+ALNFG +PV  L L  +F    + +M+VV SS +V       VD 
Sbjct: 498 LVYKRKVDKVGYVVVALNFGTEPV-ALGLSSLFDRADQ-RMQVVVSSNRVSTPDNVWVDV 555

Query: 571 EQFALPANSGIVLQRIVGPNPIVA 594
           + + L   SGIVLQ + G NPIV+
Sbjct: 556 DNYVLIGESGIVLQYLWGKNPIVS 579


==> AAEL009524-RA alpha-amylase
          Length = 579

 Score =  723 bits (1865), Expect = 0.0,   Method: Compositional matrix adjust.
 Identities = 352/564 (62%), Positives = 438/564 (77%), Gaps = 3/564 (0%)

Query: 31  FDWWERGNFYQIYPRSFKDSDGDGIGDLKGITDTIDYLKTIGIDGVWLSPIFKSPMNDFG 90
            DWWE GNFYQ+YPRSFKDSDGDGIGDL G+T+ + YLK IG+DGVWLSPIF SPM DFG
Sbjct: 19  LDWWEHGNFYQVYPRSFKDSDGDGIGDLDGVTEKLKYLKDIGMDGVWLSPIFSSPMADFG 78

Query: 91  YDISDFYSIQAEYGTMEDFEELAAKCRSIGLKLILDFVPNHSSDEHEFFQQSEAGVEPYK 150
           YDIS+F  IQ EYG ++ F+ L+ KC+ +GL LILDFVPNH+SD+HE+F++S    E YK
Sbjct: 79  YDISNFREIQTEYGDLDAFQRLSDKCKQLGLHLILDFVPNHTSDQHEYFKKSVQKDETYK 138

Query: 151 DYYIWHSGILDANGTRVPPSNWISVFRGSAWQWSEKRQQYYLHQFQKKQPDLNYRNPAVV 210
           D+Y+WH G+   N T+VPPSNWISVFRGS+W+W+E+RQ++YLHQF K+QPDLNYRNPAVV
Sbjct: 139 DFYVWHPGVDGPNNTKVPPSNWISVFRGSSWEWNEERQEFYLHQFLKEQPDLNYRNPAVV 198

Query: 211 EEMKNVMRFWLNKGIAGFRIDALPYLFESDEIDGRYRDEPASGLVRNDPDNPAYLEHTET 270
           EEMKNV+R+WL++G++GFRIDA+PYLFES+EIDGRYR+EP S    +DP+NP+YL HT+T
Sbjct: 199 EEMKNVLRYWLDRGVSGFRIDAVPYLFESNEIDGRYRNEPESRTT-DDPENPSYLVHTQT 257

Query: 271 KDQPETYDMVHQWRQVVDEYTVRDNFTRIILTEAYTSLANTTRFYGTRAAPGAQIPFNFQ 330
            DQPETYDM++QWR V+DEY+  DN TRI++TE YTSL     F+G   A GAQIPFNF+
Sbjct: 258 MDQPETYDMIYQWRAVLDEYSKTDNRTRIMMTEGYTSLPKIIEFFGNATANGAQIPFNFE 317

Query: 331 LISYLTKQSTGQDFAELVESWLNAMPRGSIANWVLGNHDNSRIASRLGVARADLYNIALQ 390
           +IS + K STG DFA  V+ WL+A P    +NWVLGNHDN+R+ SRLG  + DLYNIALQ
Sbjct: 318 VISNVKKNSTGADFATYVKRWLDAKPANRRSNWVLGNHDNNRLGSRLGENKIDLYNIALQ 377

Query: 391 TLPGIAVTYYGEEIAMVDQWISWPDTIDPAACNTDEATYTLYSRDPVRTPFQWNNGTNAG 450
           TLP IAVTYYGEEI M+DQWI W +T+DPAAC +DEA+YT YSRDP RTP QW++G NAG
Sbjct: 378 TLPDIAVTYYGEEIGMLDQWIPWNETVDPAACRSDEASYTAYSRDPARTPMQWDSGKNAG 437

Query: 451 FSNATKTWLPVADGYKELNVEQQLLDPRSHLKTFIQLTHYRKRRLLAEGDFELHVVDREL 510
           FS A KTWLPVAD YK LNV+ Q    +SHLK F +LT YRKR++L EGD ++ V    L
Sbjct: 438 FSKAAKTWLPVADNYKTLNVKVQDRARKSHLKIFKKLTKYRKRQILTEGDIDIKVSGENL 497

Query: 511 VLYRRKVARVGEAVIALNFGDQPVQGLPLRKVFSGVRRGKMEVVASSLQVPVTAGATVDP 570
           ++Y+RKV +VG  V+ALNFG + V  L L  +F    + +M+VV SS +V       VD 
Sbjct: 498 LVYKRKVDKVGYVVVALNFGTEAV-ALGLSSLFDQADQ-RMQVVVSSNRVSTPDNVWVDV 555

Query: 571 EQFALPANSGIVLQRIVGPNPIVA 594
           + + L   SGIVLQ + G NPIV+
Sbjct: 556 DNYVLIGESGIVLQYLWGKNPIVS 579


==> AAEL000392-RA alpha-amylase
          Length = 519

 Score =  679 bits (1752), Expect = 0.0,   Method: Compositional matrix adjust.
 Identities = 321/522 (61%), Positives = 402/522 (77%), Gaps = 3/522 (0%)

Query: 73  IDGVWLSPIFKSPMNDFGYDISDFYSIQAEYGTMEDFEELAAKCRSIGLKLILDFVPNHS 132
           +DGVWLSPIF SPM DFGYDIS+F  IQ EYG ++ F+ L+ KC+ +GL LILDFVPNH+
Sbjct: 1   MDGVWLSPIFSSPMADFGYDISNFREIQTEYGDLDAFQRLSDKCKQLGLHLILDFVPNHT 60

Query: 133 SDEHEFFQQSEAGVEPYKDYYIWHSGILDANGTRVPPSNWISVFRGSAWQWSEKRQQYYL 192
           SD+HE+F++S    E YKD+Y+WH G+   N T+VPPSNWISVFRGS+W+W+E+RQ++YL
Sbjct: 61  SDQHEYFKKSVQKDETYKDFYVWHPGVHGPNNTKVPPSNWISVFRGSSWEWNEERQEFYL 120

Query: 193 HQFQKKQPDLNYRNPAVVEEMKNVMRFWLNKGIAGFRIDALPYLFESDEIDGRYRDEPAS 252
           HQF K+QPDLNYRNPAVVEEMKNV+R+WL++G++GFRIDA+PYLFESD IDGRYR+EP S
Sbjct: 121 HQFLKEQPDLNYRNPAVVEEMKNVLRYWLDRGVSGFRIDAVPYLFESDIIDGRYRNEPES 180

Query: 253 GLVRNDPDNPAYLEHTETKDQPETYDMVHQWRQVVDEYTVRDNFTRIILTEAYTSLANTT 312
               +DP+NPAYL HT+T DQPETYDM++QWR V+DEY+  DN TRI++TE YTSL    
Sbjct: 181 RTT-DDPENPAYLVHTQTMDQPETYDMIYQWRAVLDEYSKTDNRTRIMMTEGYTSLPKII 239

Query: 313 RFYGTRAAPGAQIPFNFQLISYLTKQSTGQDFAELVESWLNAMPRGSIANWVLGNHDNSR 372
            F+G   A GAQIPFNF++IS + K STG DFA  V+ WL+A P    +NWVLGNHDN+R
Sbjct: 240 EFFGNATANGAQIPFNFEVISNVKKNSTGADFATYVKRWLDAKPANRRSNWVLGNHDNNR 299

Query: 373 IASRLGVARADLYNIALQTLPGIAVTYYGEEIAMVDQWISWPDTIDPAACNTDEATYTLY 432
           + SRLG  + DLYNIALQTLP IAVTYYGEEI M+DQWI W +T+DPAAC +DEA+Y+ Y
Sbjct: 300 LGSRLGENKIDLYNIALQTLPDIAVTYYGEEIGMLDQWIPWNETVDPAACRSDEASYSAY 359

Query: 433 SRDPVRTPFQWNNGTNAGFSNATKTWLPVADGYKELNVEQQLLDPRSHLKTFIQLTHYRK 492
           SRDP RTP QW++G NAGFS A KTWLPVAD YK LNV+ Q    +SHLK F +LT YRK
Sbjct: 360 SRDPARTPMQWDSGKNAGFSKAAKTWLPVADNYKTLNVKIQDRARKSHLKIFKKLTKYRK 419

Query: 493 RRLLAEGDFELHVVDRELVLYRRKVARVGEAVIALNFGDQPVQGLPLRKVFSGVRRGKME 552
           R++L EGD ++ V    L++Y+RKV +VG  V+ALNFG +PV  L L  +F    + +M+
Sbjct: 420 RQILTEGDIDIKVSGENLLVYKRKVDKVGYVVVALNFGTEPV-ALGLSSLFDRADQ-RMQ 477

Query: 553 VVASSLQVPVTAGATVDPEQFALPANSGIVLQRIVGPNPIVA 594
           VV SS +V       VD + + L   SGIVLQ + G NPIV+
Sbjct: 478 VVVSSNRVSTPDNVWVDVDNYVLIGESGIVLQYLWGKNPIVS 519


==> AAEL000667-RB alpha-amylase
          Length = 583

 Score =  658 bits (1697), Expect = 0.0,   Method: Compositional matrix adjust.
 Identities = 315/555 (56%), Positives = 404/555 (72%), Gaps = 6/555 (1%)

Query: 33  WWERGNFYQIYPRSFKDSDGDGIGDLKGITDTIDYLKT-IGIDGVWLSPIFKSPMNDFGY 91
           WW+  NFYQIYPRSFKDSDGDG+GDL+GI + + YLK  +G+D +WLSPIFKSPM DFGY
Sbjct: 25  WWQHANFYQIYPRSFKDSDGDGVGDLRGIMEKVSYLKKDLGLDAIWLSPIFKSPMADFGY 84

Query: 92  DISDFYSIQAEYGTMEDFEELAAKCRSIGLKLILDFVPNHSSDEHEFFQQSEAGVEPYKD 151
           DIS+F  I  E+GT+ D E LA +C+   LKLILDFVPNHSSDEH +F++SE     Y+D
Sbjct: 85  DISNFTDIHHEFGTIADLENLAEECKRQNLKLILDFVPNHSSDEHPYFEKSEKREAGYED 144

Query: 152 YYIWHSGILDANGTRVPPSNWISVFRGSAWQWSEKRQQYYLHQFQKKQPDLNYRNPAVVE 211
           YY+WH G + ANGTRVPPSNWISVFRGSAW+WS  R++YYLHQF  KQPDLNYR+  VVE
Sbjct: 145 YYVWHEGKVLANGTRVPPSNWISVFRGSAWKWSSVRREYYLHQFVDKQPDLNYRSTKVVE 204

Query: 212 EMKNVMRFWLNKGIAGFRIDALPYLFESDEIDGRYRDEPASGLVRNDPDNPAYLEHTETK 271
           +MK+V+RFWL +G+ GFR+DALPYL+E+  ++G Y DEP S    +DPDNPAYL H  T+
Sbjct: 205 DMKDVLRFWLERGVTGFRVDALPYLYENKTVNGVYPDEPKSNST-DDPDNPAYLLHPYTQ 263

Query: 272 DQPETYDMVHQWRQVVDEYTVRDNFTR--IILTEAYTSLANTTRFYGTRAAPGAQIPFNF 329
           +  ET+DMV+QWR+V+DE+          +++ EAYT L N  R YG     GAQIPFNF
Sbjct: 264 NLDETFDMVYQWREVLDEFKSSKGLQEDLVLMIEAYTPLENIIRLYGKGDRKGAQIPFNF 323

Query: 330 QLISYLTKQSTGQDFAELVESWLNAMPRGSIANWVLGNHDNSRIASRLGVARADLYNIAL 389
           +++S + K ST +DF   V  +  A+P+G  ANWVLGNHDN R+ASRLGVARADLYNIAL
Sbjct: 324 EVLSNIYKDSTAKDFYTYVMRFYEALPQGQFANWVLGNHDNKRVASRLGVARADLYNIAL 383

Query: 390 QTLPGIAVTYYGEEIAMVDQWISWPDTIDPAACNTDEATYTLYSRDPVRTPFQWNNGTNA 449
            TLPGIAVTY G+E+AM D +ISW DT+DPAACN++   +  YSRDPVR PFQW++  +A
Sbjct: 384 NTLPGIAVTYNGDELAMEDVYISWEDTVDPAACNSNPRDFMQYSRDPVRAPFQWDDSVSA 443

Query: 450 GFSNATKTWLPVADGYKELNVEQQLLDPRSHLKTFIQLTHYRKRRLLAEGDFELHVVDRE 509
           GFS+  KTWLPV+  YK+ N + Q   PRSH+K F  L   RK+R L EG FE+ +VD  
Sbjct: 444 GFSSNPKTWLPVSPYYKQNNYKLQKSAPRSHVKIFKSLVRLRKQRTLREGTFEIKLVDEN 503

Query: 510 LVLYRRKVARVGEAVIALNFGDQPVQGLPLRKVFSGVRRGKMEVVASSLQVPVTAGATVD 569
           L++Y+R++A V   V+ LNF  +  + + L + F G+   + E++ SSLQ     G  VD
Sbjct: 504 LLVYKRELADVSTIVVILNF-HKSARTVNLSEAFGGLPL-EFEIITSSLQTNYIDGTVVD 561

Query: 570 PEQFALPANSGIVLQ 584
            +Q  LPA++ IVL+
Sbjct: 562 RDQIVLPADAAIVLE 576


==> AAEL000667-RA alpha-amylase
          Length = 583

 Score =  655 bits (1689), Expect = 0.0,   Method: Compositional matrix adjust.
 Identities = 314/555 (56%), Positives = 403/555 (72%), Gaps = 6/555 (1%)

Query: 33  WWERGNFYQIYPRSFKDSDGDGIGDLKGITDTIDYLKT-IGIDGVWLSPIFKSPMNDFGY 91
           WW+  NFYQIYPRSFKDSDGDG+GDL+GI + + YLK  +G+D +WLSPIFKSPM DFGY
Sbjct: 25  WWQHANFYQIYPRSFKDSDGDGVGDLRGIMEKVSYLKKDLGLDAIWLSPIFKSPMADFGY 84

Query: 92  DISDFYSIQAEYGTMEDFEELAAKCRSIGLKLILDFVPNHSSDEHEFFQQSEAGVEPYKD 151
           DIS+F  I  E+GT+ D E LA +C+   LKLILDFVPNHSSDEH +F++SE     Y+D
Sbjct: 85  DISNFTDIHHEFGTIADLENLAEECKRQNLKLILDFVPNHSSDEHPYFEKSEKREAGYED 144

Query: 152 YYIWHSGILDANGTRVPPSNWISVFRGSAWQWSEKRQQYYLHQFQKKQPDLNYRNPAVVE 211
           YY+WH G + ANGTRVPPSNWISVFRGSAW+WS  R++YYLHQF  KQPDLNYR+  VVE
Sbjct: 145 YYVWHEGKVLANGTRVPPSNWISVFRGSAWKWSSVRREYYLHQFVDKQPDLNYRSTKVVE 204

Query: 212 EMKNVMRFWLNKGIAGFRIDALPYLFESDEIDGRYRDEPASGLVRNDPDNPAYLEHTETK 271
           +MK+V+RFWL +G+ GFR+DALPYL+E+  ++G Y DEP S    +DPDNPAYL H  T+
Sbjct: 205 DMKDVLRFWLERGVTGFRVDALPYLYENKTVNGVYPDEPKSNST-DDPDNPAYLLHPYTQ 263

Query: 272 DQPETYDMVHQWRQVVDEYTVRDNFTR--IILTEAYTSLANTTRFYGTRAAPGAQIPFNF 329
           +  ET+DMV+QWR+V+DE+          +++ EAYT L N  R YG     GAQIPFNF
Sbjct: 264 NLDETFDMVYQWREVLDEFKSSKGLQEDLVLMIEAYTPLENIIRLYGKGDRKGAQIPFNF 323

Query: 330 QLISYLTKQSTGQDFAELVESWLNAMPRGSIANWVLGNHDNSRIASRLGVARADLYNIAL 389
           +++S + K ST +DF   V  +  A+P+G  ANW LGNHDN R+ASRLGVARADLYNIAL
Sbjct: 324 EVLSNIYKDSTAKDFYTYVMRFYEALPQGQFANWGLGNHDNKRVASRLGVARADLYNIAL 383

Query: 390 QTLPGIAVTYYGEEIAMVDQWISWPDTIDPAACNTDEATYTLYSRDPVRTPFQWNNGTNA 449
            TLPGIAVTY G+E+AM D +ISW DT+DPAACN++   +  YSRDPVR PFQW++  +A
Sbjct: 384 NTLPGIAVTYNGDELAMEDVYISWEDTVDPAACNSNPRDFMQYSRDPVRAPFQWDDSVSA 443

Query: 450 GFSNATKTWLPVADGYKELNVEQQLLDPRSHLKTFIQLTHYRKRRLLAEGDFELHVVDRE 509
           GFS+  KTWLPV+  YK+ N + Q   PRSH+K F  L   RK+R L EG FE+ +VD  
Sbjct: 444 GFSSNPKTWLPVSPYYKQNNYKLQKSAPRSHVKIFKSLVRLRKQRTLREGTFEIKLVDEN 503

Query: 510 LVLYRRKVARVGEAVIALNFGDQPVQGLPLRKVFSGVRRGKMEVVASSLQVPVTAGATVD 569
           L++Y+R++A V   V+ LNF  +  + + L + F G+   + E++ SSLQ     G  VD
Sbjct: 504 LLVYKRELADVSTIVVILNF-HKSARTVNLSEAFGGLPL-EFEIITSSLQTNYIDGTVVD 561

Query: 570 PEQFALPANSGIVLQ 584
            +Q  LPA++ IVL+
Sbjct: 562 RDQIVLPADAAIVLE 576


==> AAEL000642-RA alpha-amylase
          Length = 612

 Score =  559 bits (1441), Expect = e-160,   Method: Compositional matrix adjust.
 Identities = 275/539 (51%), Positives = 373/539 (69%), Gaps = 21/539 (3%)

Query: 32  DWWERGNFYQIYPRSFKDSDGDGIGDLKGITDTIDYLKTIGIDGVWLSPIFKSPMNDFGY 91
           +WW+   FYQIYPRSFKDSDGDGIGDLKGI + + YLK +GI G W+SPIFKSPM DFGY
Sbjct: 42  NWWKTAIFYQIYPRSFKDSDGDGIGDLKGIMEKLPYLKELGIQGFWMSPIFKSPMADFGY 101

Query: 92  DISDFYSIQAEYGTMEDFEELAAKCRSIGLKLILDFVPNHSSDEHEFFQQSEAGVEPYKD 151
           DISD+Y IQ EYGT+ DF+ L A+ + +GLK+ILDFVPNHSSDE+E+F++SE G   ++D
Sbjct: 102 DISDYYDIQPEYGTLADFDRLVAEAKKLGLKVILDFVPNHSSDENEWFKKSENGEAGFED 161

Query: 152 YYIWHSGILD-ANGTR-VPPSNWISVFRGSAWQWSEKRQQYYLHQFQKKQPDLNYRNPAV 209
           +Y+WH G  + A+ ++ +PPSNW+S FRGSAWQWS+KR++YYLHQF  KQPDLNYRNP V
Sbjct: 162 FYVWHPGRPNPADPSKPLPPSNWVSFFRGSAWQWSDKRKEYYLHQFSVKQPDLNYRNPKV 221

Query: 210 VEEMKNVMRFWLNKGIAGFRIDALPYLFESDE-IDGRYRDEPASGLVRNDPDNPAYLEHT 268
           VE+MK+VMRFWL +G+ G+RIDA+P LFE +E  +G Y DEP SG   NDP++P Y  H 
Sbjct: 222 VEQMKDVMRFWLKRGVDGYRIDAVPTLFEIEEDAEGNYLDEPLSGNT-NDPNDPGYTIHV 280

Query: 269 ETKDQPETYDMVHQWRQVVDEYTVRDNF--TRIILTEAYTSLANTTRFYGTRAAPGAQIP 326
            T+D+ ET DMV+QWR V+DE+  R+N    R+++TE+Y+ +    ++YG    PG+ IP
Sbjct: 281 YTQDRNETLDMVYQWRSVLDEFQ-RENGGDARVMMTESYSRIDIVMKYYGNETVPGSHIP 339

Query: 327 FNFQLISYLTKQSTGQDFAELVESWLNAMP--RGSIANWVLGNHDNSRIASRLGVARADL 384
           FNF+ I+ L K S+ QD    ++ W++ MP  +G +ANWV+GNHD  R+ASR G  + D+
Sbjct: 340 FNFRFITDLGKDSSAQDIENTIKYWISNMPTTKGLVANWVMGNHDQHRVASRFGENKIDI 399

Query: 385 YNIALQTLPGIAVTYYGEEIAMVDQWISWPDTIDPAACNTDEATYTLYSRDPVRTPFQWN 444
            N+ L +LPG+ ++Y GEEI M D WIS+ DT+DPAACN     Y   +RDP RTPFQW+
Sbjct: 400 MNMILLSLPGVGISYNGEEIGMTDVWISYNDTVDPAACNAGPDKYQYTTRDPERTPFQWD 459

Query: 445 NGTNAGFSNATKTWLPVADGYKELNVEQQLLDPRSHLKTFIQLTHYRKRRLLAEGDFELH 504
           +  +AGFS A KTWLP++  YKE+NV+ +L    SH K + +L   R+   + +G  +  
Sbjct: 460 DSKDAGFSTANKTWLPMSPTYKEVNVKVELAANNSHQKVYRKLAALRRSWTMQKGSLKTA 519

Query: 505 VVDRELVLYRR--------KVARVG---EAVIALNFGDQPVQGLPLRKVFSGVRRGKME 552
           V    LV++R          +A VG   + V     G  P++G    ++ S V  G  E
Sbjct: 520 VDGNVLVIFRELKNFDTIVTLANVGGSQQTVDVSRMGYMPLKGFGQYRIVS-VNSGHHE 577


==> AAEL003434-RA alpha-amylase
          Length = 600

 Score =  553 bits (1426), Expect = e-158,   Method: Compositional matrix adjust.
 Identities = 272/563 (48%), Positives = 363/563 (64%), Gaps = 9/563 (1%)

Query: 29  KKFDWWERGNFYQIYPRSFKDSDGDGIGDLKGITDTIDYLKTIGIDGVWLSPIFKSPMND 88
           +  DWWE+  FYQIYPRSFKDSDGDGIGDL GIT  + YLK IG+   W+SPI  SPM D
Sbjct: 25  RTLDWWEKAGFYQIYPRSFKDSDGDGIGDLNGITSKLSYLKEIGVRAFWMSPINTSPMVD 84

Query: 89  FGYDISDFYSIQAEYGTMEDFEELAAKCRSIGLKLILDFVPNHSSDEHEFFQQSEAGVEP 148
           FGYDISD+  IQ EYGTM DFE L  + + +GLK+I+DFVPNHSSD+HE+F +SE  V  
Sbjct: 85  FGYDISDYREIQPEYGTMVDFENLVKEAKRVGLKVIMDFVPNHSSDKHEWFVKSEDRVPG 144

Query: 149 YKDYYIWHSGILDANGTR-VPPSNWISVFRGSAWQWSEKRQQYYLHQFQKKQPDLNYRNP 207
           Y+DYY+WH G+ +  G R +PPSNW+  FR SAWQWSEKRQQYYLHQF  +QPDLNYRNP
Sbjct: 145 YEDYYVWHDGVENPQGGRKLPPSNWLQAFRKSAWQWSEKRQQYYLHQFTVEQPDLNYRNP 204

Query: 208 AVVEEMKNVMRFWLNKGIAGFRIDALPYLFESDEIDGRYRDEPASGLVRNDPDNPAYLEH 267
            VV+EMK+V+ FWL+KG+ GFR+DA+P+L+E    +G + DEP SGL  NDPD+  +LEH
Sbjct: 205 TVVQEMKDVLTFWLDKGVDGFRVDAVPFLYEVLPTNGSFPDEPRSGLT-NDPDDFDFLEH 263

Query: 268 TETKDQPETYDMVHQWRQVVDEYTV-RDNFTRIILTEAYTSLANTTRFYGTRAAP-GAQI 325
             T++QPET DMV+QWR++VD Y       TR+++TE YTSL    ++Y +     G+ +
Sbjct: 264 IYTQNQPETLDMVYQWRELVDNYQKDHGGETRVLMTEGYTSLEELRKYYVSAGGRLGSHM 323

Query: 326 PFNFQLISYLTKQSTGQDFAELVESWLNAMPRGSIANWVLGNHDNSRIASRLGVARADLY 385
           PFNF +I+ L   S  +DF  +V+SW++ +P    ANWV+GNHD  R+ +R G  R D  
Sbjct: 324 PFNFGMINDLKIGSKAEDFVNVVQSWMDIVPARHAANWVMGNHDRPRVGTRFGKERIDAM 383

Query: 386 NIALQTLPGIAVTYYGEEIAMVDQWISWPDTIDPAACNTDEATYTLYSRDPVRTPFQWNN 445
           N+ + +LPG  VTY GEEI M D  ISW +T DPAACN  E  Y   SRDP RTPFQW++
Sbjct: 384 NMIILSLPGATVTYQGEEIGMTDVHISWEETKDPAACNAGEGLYAEKSRDPCRTPFQWDD 443

Query: 446 GTNAGFSNATKTWLPVADGYKELNVEQQLLDPRSHLKTFIQLTHYRKRRLLAEGDFELHV 505
            T AGF+N + TWLPV   Y+ +NV+ +    +SHLK +  +   R+ +    G  +   
Sbjct: 444 STLAGFTNGSTTWLPVGPDYRSVNVKIENGLEKSHLKVYKAMMRLRESKTFQHGSVKARA 503

Query: 506 VDRELVLYRRKVARVGEAVIALNFGD--QPVQGLPLRKVFSGVRRGKMEVVASSLQVPVT 563
           V   +    R++      +  +N G   + + G+ L        R   EVV  +    + 
Sbjct: 504 VKDNVFAIVRELQNYNTYITLVNLGSSIEVIDGIALASHLPSKLR--FEVVGVNSH-HIR 560

Query: 564 AGATVDPEQFALPANSGIVLQRI 586
            GA    +   LP  S +++ R+
Sbjct: 561 GGAVATNDILLLPHESFVLVARV 583


==> AAEL000647-RA predicted protein
          Length = 615

 Score =  532 bits (1371), Expect = e-151,   Method: Compositional matrix adjust.
 Identities = 279/591 (47%), Positives = 376/591 (63%), Gaps = 17/591 (2%)

Query: 4   ASLFIVLWLAFAAGAHKDAGRGLKAKKFDWWERGNFYQIYPRSFKDSDGDGIGDLKGITD 63
           A +F++L   +  GA     R L A   DWWE+  FYQIYPRSFKDS+GDGIGDL GIT 
Sbjct: 8   ARIFLLLLPVWFVGAQNTNLRSLTAS--DWWEKSGFYQIYPRSFKDSNGDGIGDLNGITQ 65

Query: 64  TIDYLKTIGIDGVWLSPIFKSPMNDFGYDISDFYSIQAEYGTMEDFEELAAKCRSIGLKL 123
            + YLK++G+   WLSPI+KSPM DFGYDISDF  I  EYGTM+DF+ L  + + + LK+
Sbjct: 66  KLPYLKSLGVKAFWLSPIYKSPMADFGYDISDFRDIHPEYGTMDDFKNLVKEAKKLDLKV 125

Query: 124 ILDFVPNHSSDEHEFFQQSEAGVEPYKDYYIWHSGILDANGTRV-PPSNWISVFRGSAWQ 182
           ILDFVPNHSSDEHE+F +SE     Y+DYY+WH G   +N  +  PP+NW+  FRGSAWQ
Sbjct: 126 ILDFVPNHSSDEHEWFVKSENRESGYEDYYVWHDGKPGSNLEQNDPPNNWVQSFRGSAWQ 185

Query: 183 WSEKRQQYYLHQFQKKQPDLNYRNPAVVEEMKNVMRFWLNKGIAGFRIDALPYLFESDEI 242
           WSEKR+QYYLHQF +KQPDLNYRNP VVEEMKNVMRFWL+ G+ GFRIDA+ +LFE D  
Sbjct: 186 WSEKRRQYYLHQFHRKQPDLNYRNPKVVEEMKNVMRFWLDLGVDGFRIDAVQWLFEDDN- 244

Query: 243 DGRYRDEPASGLVRNDPDNPAYLEHTETKDQPETYDMVHQWRQVVDEYTVRDNF-TRIIL 301
              + DEP SG  + DP  P YL H  T++ PET DMV+QWR+ +D Y  ++   TR+++
Sbjct: 245 ---FLDEPVSGNSQ-DPLMPEYLNHIYTQNLPETVDMVYQWREAMDNYKKQNGGDTRVLM 300

Query: 302 TEAYTSLA-NTTRFYGTRAAPGAQIPFNFQLISYL-TKQSTGQDFAELVESWLNAMPRGS 359
           TE ++ L+   T F       G+Q+PFNFQLI +L        DF  +++SWLN +P   
Sbjct: 301 TECWSDLSIIKTYFEDENKRQGSQMPFNFQLILHLDANNKKASDFKTVIDSWLNTVPDRR 360

Query: 360 IANWVLGNHDNSRIASRLGVAR-ADLYNIALQTLPGIAVTYYGEEIAMVDQWISWPDTID 418
             NWVLGNHD  R+ASR+G     D+  I   ++PG++VTY GEEI M+D  ++W +T+D
Sbjct: 361 SPNWVLGNHDKRRVASRMGGEHMVDIMGIVQLSMPGVSVTYQGEEIGMLDTELTWAETVD 420

Query: 419 PAACNTDEATYTLYSRDPVRTPFQWNNGTNAGFSNATKTWLPVADGYKELNVEQQLLDPR 478
           PAAC T    Y LY+RDP RTPFQW+  TNAGF+N +K WLPV+  YK +NV+ +     
Sbjct: 421 PAACQTSPEVYKLYTRDPARTPFQWDATTNAGFTNHSKPWLPVSQMYKTVNVQVEESASW 480

Query: 479 SHLKTFIQLTHYRKRRLLAEGDFELHVVDRELVLYRRKVARVGEA---VIALNFGDQ--P 533
           SHLK + +L   R+        ++  V+   +    R    + E+   V  +N  ++   
Sbjct: 481 SHLKLYKELLKLRESDDFHNCHYQTAVLGNNVFAILRSGPVLAESDVYVTLVNLANETST 540

Query: 534 VQGLPLRKVFSGVRRGKMEVVASSLQVPVTAGATVDPEQFALPANSGIVLQ 584
           V    L + +      K++V+  S+     +   V P++ +L    G+VL+
Sbjct: 541 VNITSLYQQYRLRSNAKVKVLVRSVSSKRKSEEEVTPDKLSLQPYEGLVLR 591


==> AAEL000678-RA alpha-amylase
          Length = 609

 Score =  531 bits (1368), Expect = e-151,   Method: Compositional matrix adjust.
 Identities = 271/563 (48%), Positives = 362/563 (64%), Gaps = 15/563 (2%)

Query: 32  DWWERGNFYQIYPRSFKDSDGDGIGDLKGITDTIDYLKTIGIDGVWLSPIFKSPMNDFGY 91
           DWWE+  FYQIYPRSFKDS+GDGIGDL GIT  + YLK++GI   WLSPI+KSPM DFGY
Sbjct: 28  DWWEKSGFYQIYPRSFKDSNGDGIGDLNGITQKLQYLKSLGIKAFWLSPIYKSPMTDFGY 87

Query: 92  DISDFYSIQAEYGTMEDFEELAAKCRSIGLKLILDFVPNHSSDEHEFFQQSEAGVEPYKD 151
           DI+DF  IQ EYGTMEDFE L  + + + LK+ILDFVPNHSSDEHE+F +SE     Y D
Sbjct: 88  DIADFRDIQPEYGTMEDFENLVKEAKRLELKVILDFVPNHSSDEHEWFVKSENRESGYDD 147

Query: 152 YYIWHSGILDANGTRV-PPSNWISVFRGSAWQWSEKRQQYYLHQFQKKQPDLNYRNPAVV 210
           YY+WH G+   N  +  PP+NW+  F GSAW+WSEKR+QYYLHQF  KQPDLNYRN  VV
Sbjct: 148 YYVWHDGVPGRNSCQNDPPNNWVENFYGSAWKWSEKRRQYYLHQFHYKQPDLNYRNAKVV 207

Query: 211 EEMKNVMRFWLNKGIAGFRIDALPYLFESDEIDGRYRDEPASGLVRNDPDNPAYLEHTET 270
           EEMKNVMRFWL+KG+ GFRIDA+ +LFE    D  +RDEP SG  + DP    YL+H  T
Sbjct: 208 EEMKNVMRFWLDKGVNGFRIDAVNWLFE----DSSFRDEPISGNSK-DPFVYEYLDHIYT 262

Query: 271 KDQPETYDMVHQWRQVVDEYTVRDNF-TRIILTEAYTSLAN-TTRFYGTRAAPGAQIPFN 328
           ++ PET DMV+QWR V+DEY +     TR+I+TEA+T L+   T F       G+Q+PFN
Sbjct: 263 QNLPETTDMVYQWRVVMDEYKLEHGGDTRVIMTEAWTDLSTLKTYFQDENGRQGSQMPFN 322

Query: 329 FQLISYLTKQST-GQDFAELVESWLNAMPRGSIANWVLGNHDNSRIASRLGVAR-ADLYN 386
           FQLI  L   S    DF  +++SWL+ +P G   NWVLGNHD  R+ASR+G  +  D+  
Sbjct: 323 FQLILRLNNTSNKASDFKTVIDSWLDTVPNGHAPNWVLGNHDRRRVASRMGGEQWVDIME 382

Query: 387 IALQTLPGIAVTYYGEEIAMVDQWISWPDTIDPAACNTDEATYTLYSRDPVRTPFQWNNG 446
           +   ++PG++VTY GEEI M D  ++W +T+DPAAC   +  +  Y+RDP RTPFQW++ 
Sbjct: 383 MIQLSIPGVSVTYQGEEIGMTDYELTWAETVDPAACLRPQEVFQQYTRDPARTPFQWDSS 442

Query: 447 TNAGFSNATKTWLPVADGYKELNVEQQLLDPRSHLKTFIQLTHYRKRRLLAEGDFELHVV 506
           ++AGF+N +K WLPV+  Y+ +NVE +     SHLK F  L   R+ +      +   V+
Sbjct: 443 SHAGFTNYSKPWLPVSTSYETVNVEVEQRAEWSHLKVFNALMQLRESKDFQNCHYTTAVL 502

Query: 507 DRELVLYRRKVARVGEA---VIALNFGDQPVQG--LPLRKVFSGVRRGKMEVVASSLQVP 561
              +    R    +G++   V  +N  ++      + L   +  ++  K+ V   S+   
Sbjct: 503 GNNVFAILRSGPDIGKSEVFVTVVNLSNETSTANVVQLIDQYKMLKVDKLSVAVQSVLSK 562

Query: 562 VTAGATVDPEQFALPANSGIVLQ 584
            + G  ++     L    G+VL+
Sbjct: 563 RSKGDQLNASGIELHPYEGLVLR 585


==> AAEL010536-RA alpha-amylase
          Length = 589

 Score =  528 bits (1359), Expect = e-150,   Method: Compositional matrix adjust.
 Identities = 277/586 (47%), Positives = 376/586 (64%), Gaps = 24/586 (4%)

Query: 8   IVLWLAFAAGAHKDAGRGLKAKKFDWWERGNFYQIYPRSFKDSDGDGIGDLKGITDTIDY 67
           I+L LA +A  H   G    +   DWW+   FYQIYPRSF DSDGDG+GDL+GIT  + +
Sbjct: 17  IILLLAISATVHCTTG---GSDTRDWWQNTVFYQIYPRSFMDSDGDGVGDLRGITSKLQH 73

Query: 68  LKTIGIDGVWLSPIFKSPMNDFGYDISDFYSIQAEYGTMEDFEELAAKCRSIGLKLILDF 127
           L   GI   WLSPIF+SPM DFGYDI+D+ +IQ EYGTMEDF+ +  +   +G++++LDF
Sbjct: 74  LADAGIGATWLSPIFRSPMVDFGYDIADYTAIQPEYGTMEDFDGMMLEANRLGIRIVLDF 133

Query: 128 VPNHSSDEHEFFQQSEAGVEPYKDYYIWHSGILDANGTR-VPPSNWISVFRGSAWQWSEK 186
           VPNHSSD+ E+FQ+S A    Y D+Y+WH G+++ +G   +PP+NW SVF GSAW +  +
Sbjct: 134 VPNHSSDQCEWFQRSVAREVGYDDFYVWHDGLVNPDGGDPLPPNNWQSVFYGSAWTFHPQ 193

Query: 187 RQQYYLHQFQKKQPDLNYRNPAVVEEMKNVMRFWLNKGIAGFRIDALPYLFESDEIDGRY 246
           R Q+YLHQF K+QPDLN+RNPAVV++M +VMRFWL KG+AGFRIDA+ +LFE ++    +
Sbjct: 194 RGQFYLHQFTKEQPDLNFRNPAVVQQMDDVMRFWLGKGVAGFRIDAVNHLFEVED----F 249

Query: 247 RDEPASGLVRNDPDNPAYLEHTETKDQPETYDMVHQWRQVVDEYTVRDNF-TRIILTEAY 305
            DEP +G    DP +  Y  H  TKD PE Y+MV+ WR ++D++T       RI++TEAY
Sbjct: 250 LDEPLTG-TDLDPLSYGYTHHYYTKDLPEAYEMVYHWRSLLDQWTQEHGGPMRIMMTEAY 308

Query: 306 TSLANTTRFY----GTRAAPGAQIPFNFQLISYLTKQSTGQDFAELVESWLNAMPRGSIA 361
            +++ T ++Y    G RA  G+ +PFNF LI+ L + S+  DF   +  WL  MPR   A
Sbjct: 309 ANISFTMKYYRSADGIRA--GSHMPFNFLLITDLNQASSAPDFVFTINKWLTYMPRDQNA 366

Query: 362 NWVLGNHDNSRIASRLGVARADLYNIALQTLPGIAVTYYGEEIAMVD-QWISWPDTIDPA 420
           NWV+GNHD  R+ SR G  R DL ++ L TLPGIAVTYYGEEI MVD + I W DT DP 
Sbjct: 367 NWVVGNHDQHRVGSRFGKERIDLISVLLMTLPGIAVTYYGEEIGMVDYKDIPWEDTKDPT 426

Query: 421 ACNTDEATYTLYSRDPVRTPFQWNNGTNAGFSNATKTWLPVADGYKELNVEQQLLDPRSH 480
           A NT+   Y  +SRDP RTPFQW++ TNAGFS A KTWLP+   Y +LN++ Q    +SH
Sbjct: 427 ARNTNNQVYMDFSRDPERTPFQWDDSTNAGFSTAVKTWLPINPNYLQLNLKNQKQAEKSH 486

Query: 481 LKTFIQLTHYRKRRLLAEGDFELHVVDRELVLYRRKVARVGEAVIALNFG--DQPVQGLP 538
            KT+ QL   R+   L  G  +L   + E+V + R++       I LN    +QPV    
Sbjct: 487 YKTYQQLVKLRQHETLQRGTIQLIPYNEEVVTFVRELPDRDSFAIVLNLSPREQPVD--- 543

Query: 539 LRKVFSGVRRGKMEVVASSLQVPVTAGATVDPEQFALPANSGIVLQ 584
              +F+ +   ++ VV +S     T G  V  ++  +     +VLQ
Sbjct: 544 -LSIFAHLSE-QLTVVVASSSSSFTTGDLVRRDELLIGPYDALVLQ 587
