# Supplementary material for: The salivary gland transcriptome of the neotropical malaria vector Anopheles darlingi reveals accelerated evolution of genes relevant to hematophagy
Source: BMC Genomics. 2009 Jan 29;10:57. doi: 10.1186/1471-2164-10-57 (PMC2644710; doi:10.1186/1471-2164-10-57)
Supplement: Additional file 2 — Annotated sialotranscriptome of An. darlingi female mosquitoes. Hyperlinked Excel spreadsheet with deducted protein sequences. See description above. [file 1471-2164-10-57-S2.zip › links/AEGY-PEP/AD-71-AEGY-PEP.txt]

>AD-71

AAEL000392-RA alpha-amylase                                           156   3e-039
AAEL000392-RB alpha-amylase                                           156   3e-039
AAEL009524-RA alpha-amylase                                           154   2e-038
AAEL000667-RB alpha-amylase                                           129   7e-031
AAEL000667-RA alpha-amylase                                           128   8e-031
AAEL010536-RA alpha-amylase                                            91   3e-019
AAEL010532-RA alpha-amylase                                            80   3e-016
AAEL000651-RA alpha-amylase                                            79   8e-016
AAEL000642-RA alpha-amylase                                            78   2e-015
AAEL000678-RA alpha-amylase                                            74   3e-014
AAEL010540-RA alpha-amylase                                            71   2e-013
AAEL003434-RA alpha-amylase                                            70   4e-013
AAEL010537-RA alpha-amylase                                            69   7e-013
AAEL014710-RA alpha-amylase                                            66   7e-012
AAEL000647-RA predicted protein                                        65   9e-012
AAEL000862-RA carboxylesterase                                         28   2.1  
AAEL012688-RA conserved hypothetical protein                           27   3.4  
AAEL003739-RA M-type 9 protein, putative                               27   3.5  
AAEL013267-RA conserved hypothetical protein                           27   3.5  
AAEL012611-RA hypothetical protein                                     26   5.7  
AAEL014023-RA conserved hypothetical protein                           26   6.7  
AAEL008829-RA conserved hypothetical protein                           26   8.7  
AAEL011146-RA conserved hypothetical protein                           25   9.1  
AAEL009057-RA cyclin e                                                 25      12
AAEL010312-RA conserved hypothetical protein                           25      12


==> AAEL000392-RA alpha-amylase
          Length = 519

 Score =  156 bits (395), Expect = 3e-039,   Method: Compositional matrix adjust.
 Identities = 82/162 (50%), Positives = 108/162 (66%), Gaps = 2/162 (1%)

Query: 1   SRDPVRTPFQWNNGTNAGFSNATKTWLPVADSYKELNVEQQLLDPRSHLKTFIQLTHYRK 60
           SRDP RTP QW++G NAGFS A KTWLPVAD+YK LNV+ Q    +SHLK F +LT YRK
Sbjct: 360 SRDPARTPMQWDSGKNAGFSKAAKTWLPVADNYKTLNVKIQDRARKSHLKIFKKLTKYRK 419

Query: 61  RRLLAEGDFELHVVDRELVLYRRKVARVGEAVIALNFADQPVHGLPLRKVFSGVRRGKME 120
           R++L EGD ++ V    L++Y+RKV +VG  V+ALNF  +PV  L L  +F    + +M+
Sbjct: 420 RQILTEGDIDIKVSGENLLVYKRKVDKVGYVVVALNFGTEPV-ALGLSSLFDRADQ-RMQ 477

Query: 121 VVASSLQVPVTAGATVDPEQFALPANSGLVLQRIVGPNPIVA 162
           VV SS +V       VD + + L   SG+VLQ + G NPIV+
Sbjct: 478 VVVSSNRVSTPDNVWVDVDNYVLIGESGIVLQYLWGKNPIVS 519


==> AAEL000392-RB alpha-amylase
          Length = 579

 Score =  156 bits (395), Expect = 3e-039,   Method: Compositional matrix adjust.
 Identities = 82/162 (50%), Positives = 108/162 (66%), Gaps = 2/162 (1%)

Query: 1   SRDPVRTPFQWNNGTNAGFSNATKTWLPVADSYKELNVEQQLLDPRSHLKTFIQLTHYRK 60
           SRDP RTP QW++G NAGFS A KTWLPVAD+YK LNV+ Q    +SHLK F +LT YRK
Sbjct: 420 SRDPARTPMQWDSGKNAGFSKAAKTWLPVADNYKTLNVKIQDRARKSHLKIFKKLTKYRK 479

Query: 61  RRLLAEGDFELHVVDRELVLYRRKVARVGEAVIALNFADQPVHGLPLRKVFSGVRRGKME 120
           R++L EGD ++ V    L++Y+RKV +VG  V+ALNF  +PV  L L  +F    + +M+
Sbjct: 480 RQILTEGDIDIKVSGENLLVYKRKVDKVGYVVVALNFGTEPV-ALGLSSLFDRADQ-RMQ 537

Query: 121 VVASSLQVPVTAGATVDPEQFALPANSGLVLQRIVGPNPIVA 162
           VV SS +V       VD + + L   SG+VLQ + G NPIV+
Sbjct: 538 VVVSSNRVSTPDNVWVDVDNYVLIGESGIVLQYLWGKNPIVS 579


==> AAEL009524-RA alpha-amylase
          Length = 579

 Score =  154 bits (388), Expect = 2e-038,   Method: Compositional matrix adjust.
 Identities = 81/162 (50%), Positives = 107/162 (66%), Gaps = 2/162 (1%)

Query: 1   SRDPVRTPFQWNNGTNAGFSNATKTWLPVADSYKELNVEQQLLDPRSHLKTFIQLTHYRK 60
           SRDP RTP QW++G NAGFS A KTWLPVAD+YK LNV+ Q    +SHLK F +LT YRK
Sbjct: 420 SRDPARTPMQWDSGKNAGFSKAAKTWLPVADNYKTLNVKVQDRARKSHLKIFKKLTKYRK 479

Query: 61  RRLLAEGDFELHVVDRELVLYRRKVARVGEAVIALNFADQPVHGLPLRKVFSGVRRGKME 120
           R++L EGD ++ V    L++Y+RKV +VG  V+ALNF  + V  L L  +F    + +M+
Sbjct: 480 RQILTEGDIDIKVSGENLLVYKRKVDKVGYVVVALNFGTEAV-ALGLSSLFDQADQ-RMQ 537

Query: 121 VVASSLQVPVTAGATVDPEQFALPANSGLVLQRIVGPNPIVA 162
           VV SS +V       VD + + L   SG+VLQ + G NPIV+
Sbjct: 538 VVVSSNRVSTPDNVWVDVDNYVLIGESGIVLQYLWGKNPIVS 579


==> AAEL000667-RB alpha-amylase
          Length = 583

 Score =  129 bits (323), Expect = 7e-031,   Method: Compositional matrix adjust.
 Identities = 67/152 (44%), Positives = 96/152 (63%), Gaps = 2/152 (1%)

Query: 1   SRDPVRTPFQWNNGTNAGFSNATKTWLPVADSYKELNVEQQLLDPRSHLKTFIQLTHYRK 60
           SRDPVR PFQW++  +AGFS+  KTWLPV+  YK+ N + Q   PRSH+K F  L   RK
Sbjct: 427 SRDPVRAPFQWDDSVSAGFSSNPKTWLPVSPYYKQNNYKLQKSAPRSHVKIFKSLVRLRK 486

Query: 61  RRLLAEGDFELHVVDRELVLYRRKVARVGEAVIALNFADQPVHGLPLRKVFSGVRRGKME 120
           +R L EG FE+ +VD  L++Y+R++A V   V+ LNF  +    + L + F G+   + E
Sbjct: 487 QRTLREGTFEIKLVDENLLVYKRELADVSTIVVILNFH-KSARTVNLSEAFGGLPL-EFE 544

Query: 121 VVASSLQVPVTAGATVDPEQFALPANSGLVLQ 152
           ++ SSLQ     G  VD +Q  LPA++ +VL+
Sbjct: 545 IITSSLQTNYIDGTVVDRDQIVLPADAAIVLE 576


==> AAEL000667-RA alpha-amylase
          Length = 583

 Score =  128 bits (322), Expect = 8e-031,   Method: Compositional matrix adjust.
 Identities = 67/152 (44%), Positives = 96/152 (63%), Gaps = 2/152 (1%)

Query: 1   SRDPVRTPFQWNNGTNAGFSNATKTWLPVADSYKELNVEQQLLDPRSHLKTFIQLTHYRK 60
           SRDPVR PFQW++  +AGFS+  KTWLPV+  YK+ N + Q   PRSH+K F  L   RK
Sbjct: 427 SRDPVRAPFQWDDSVSAGFSSNPKTWLPVSPYYKQNNYKLQKSAPRSHVKIFKSLVRLRK 486

Query: 61  RRLLAEGDFELHVVDRELVLYRRKVARVGEAVIALNFADQPVHGLPLRKVFSGVRRGKME 120
           +R L EG FE+ +VD  L++Y+R++A V   V+ LNF  +    + L + F G+   + E
Sbjct: 487 QRTLREGTFEIKLVDENLLVYKRELADVSTIVVILNFH-KSARTVNLSEAFGGLPL-EFE 544

Query: 121 VVASSLQVPVTAGATVDPEQFALPANSGLVLQ 152
           ++ SSLQ     G  VD +Q  LPA++ +VL+
Sbjct: 545 IITSSLQTNYIDGTVVDRDQIVLPADAAIVLE 576


==> AAEL010536-RA alpha-amylase
          Length = 589

 Score = 90.5 bits (223), Expect = 3e-019,   Method: Compositional matrix adjust.
 Identities = 56/155 (36%), Positives = 83/155 (53%), Gaps = 7/155 (4%)

Query: 1   SRDPVRTPFQWNNGTNAGFSNATKTWLPVADSYKELNVEQQLLDPRSHLKTFIQLTHYRK 60
           SRDP RTPFQW++ TNAGFS A KTWLP+  +Y +LN++ Q    +SH KT+ QL   R+
Sbjct: 439 SRDPERTPFQWDDSTNAGFSTAVKTWLPINPNYLQLNLKNQKQAEKSHYKTYQQLVKLRQ 498

Query: 61  RRLLAEGDFELHVVDRELVLYRRKVARVGEAVIALNFA--DQPVHGLPLRKVFSGVRRGK 118
              L  G  +L   + E+V + R++       I LN +  +QPV       +F+ +   +
Sbjct: 499 HETLQRGTIQLIPYNEEVVTFVRELPDRDSFAIVLNLSPREQPVD----LSIFAHLSE-Q 553

Query: 119 MEVVASSLQVPVTAGATVDPEQFALPANSGLVLQR 153
           + VV +S     T G  V  ++  +     LVLQ 
Sbjct: 554 LTVVVASSSSSFTTGDLVRRDELLIGPYDALVLQE 588


==> AAEL010532-RA alpha-amylase
          Length = 601

 Score = 80.5 bits (197), Expect = 3e-016,   Method: Composition-based stats.
 Identities = 48/127 (37%), Positives = 66/127 (51%), Gaps = 5/127 (3%)

Query: 1   SRDPVRTPFQWNNGTNAGF--SNATKTWLPVADSYKELNVEQQLLDPRSHLKTFIQLTHY 58
           +RDPVRTPFQW+N T AGF  S A KTWLPV  +YKELN+  Q  DP+S    +  L   
Sbjct: 427 TRDPVRTPFQWDNTTYAGFTGSAAEKTWLPVHPNYKELNLAAQKEDPKSLFTLYKNLIQL 486

Query: 59  RKRRLLAEGDFELHVVDRELVLYRRKVARVGEAVIALNFADQPVHGLPLRKVFSGVRRGK 118
           RK      G FE   +   +  + RK+       + +N        L L+ +  G+   K
Sbjct: 487 RKDHTFKYGSFESKALVNNVFGFTRKLDDHKSYAVVVNMNSMEAQ-LNLKHLDEGIE--K 543

Query: 119 MEVVASS 125
           ++VV S+
Sbjct: 544 LKVVLSA 550


==> AAEL000651-RA alpha-amylase
          Length = 601

 Score = 79.0 bits (193), Expect = 8e-016,   Method: Composition-based stats.
 Identities = 48/152 (31%), Positives = 72/152 (47%), Gaps = 2/152 (1%)

Query: 1   SRDPVRTPFQWNNGTNAGFSNATKTWLPVADSYKELNVEQQLLDPRSHLKTFIQLTHYRK 60
           SRDPVRTPFQW++   AGF+N T+TWLPV  +Y+ +NV  Q  D  SHL  F  L   R+
Sbjct: 433 SRDPVRTPFQWDDTNLAGFTNGTRTWLPVGPNYRTVNVRVQSSDTMSHLSIFKALMSLRE 492

Query: 61  RRLLAEGDFELHVVDRELVLYRRKVARVGEAVIALNFADQPVHGLPLRKVFSGVRRGKME 120
           +     GD+    ++ ++    R +      +  +NF    V  +    + S + +    
Sbjct: 493 KDTFLYGDWRTVALNDQVFAVIRDLKMSDSYMTLVNFGSS-VQTIDGSSLLSSIPKTLYY 551

Query: 121 VVASSLQVPVTAGATVDPEQFALPANSGLVLQ 152
            + S       AG TV  +   L A    VL+
Sbjct: 552 AIVSG-SSSHKAGDTVPTKTIVLEAYESFVLE 582


==> AAEL000642-RA alpha-amylase
          Length = 612

 Score = 77.8 bits (190), Expect = 2e-015,   Method: Composition-based stats.
 Identities = 35/82 (42%), Positives = 53/82 (64%)

Query: 1   SRDPVRTPFQWNNGTNAGFSNATKTWLPVADSYKELNVEQQLLDPRSHLKTFIQLTHYRK 60
           +RDP RTPFQW++  +AGFS A KTWLP++ +YKE+NV+ +L    SH K + +L   R+
Sbjct: 448 TRDPERTPFQWDDSKDAGFSTANKTWLPMSPTYKEVNVKVELAANNSHQKVYRKLAALRR 507

Query: 61  RRLLAEGDFELHVVDRELVLYR 82
              + +G  +  V    LV++R
Sbjct: 508 SWTMQKGSLKTAVDGNVLVIFR 529


==> AAEL000678-RA alpha-amylase
          Length = 609

 Score = 73.9 bits (180), Expect = 3e-014,   Method: Composition-based stats.
 Identities = 45/157 (28%), Positives = 77/157 (49%), Gaps = 5/157 (3%)

Query: 1   SRDPVRTPFQWNNGTNAGFSNATKTWLPVADSYKELNVEQQLLDPRSHLKTFIQLTHYRK 60
           +RDP RTPFQW++ ++AGF+N +K WLPV+ SY+ +NVE +     SHLK F  L   R+
Sbjct: 429 TRDPARTPFQWDSSSHAGFTNYSKPWLPVSTSYETVNVEVEQRAEWSHLKVFNALMQLRE 488

Query: 61  RRLLAEGDFELHVVDRELVLYRRKVARVGEA-----VIALNFADQPVHGLPLRKVFSGVR 115
            +      +   V+   +    R    +G++     V+ L+      + + L   +  ++
Sbjct: 489 SKDFQNCHYTTAVLGNNVFAILRSGPDIGKSEVFVTVVNLSNETSTANVVQLIDQYKMLK 548

Query: 116 RGKMEVVASSLQVPVTAGATVDPEQFALPANSGLVLQ 152
             K+ V   S+    + G  ++     L    GLVL+
Sbjct: 549 VDKLSVAVQSVLSKRSKGDQLNASGIELHPYEGLVLR 585
