# Supplementary material for: The salivary gland transcriptome of the neotropical malaria vector Anopheles darlingi reveals accelerated evolution of genes relevant to hematophagy
Source: BMC Genomics. 2009 Jan 29;10:57. doi: 10.1186/1471-2164-10-57 (PMC2644710; doi:10.1186/1471-2164-10-57)
Supplement: Additional file 2 — Annotated sialotranscriptome of An. darlingi female mosquitoes. Hyperlinked Excel spreadsheet with deducted protein sequences. See description above. [file 1471-2164-10-57-S2.zip › links/AEGY-PEP/AD-710-AEGY-PEP.txt]

>AD-710

AAEL012359-RA nucleoside-diphosphate kinase NBR-A, putative           314   1e-086
AAEL004107-RA nucleoside diphosphate kinase, putative                  65   2e-011
AAEL003030-RA hypothetical protein                                     47   4e-006
AAEL011098-RA conserved hypothetical protein                           35   0.019
AAEL008306-RA mitogen activated protein kinase kinase kinase 5, ...    29   0.71 
AAEL002979-RA conserved hypothetical protein                           28   2.5  
AAEL002524-RA conserved hypothetical protein                           26   5.9  
AAEL003745-RA conserved hypothetical protein                           26   8.8  
AAEL012392-RA conserved hypothetical protein                           25      13
AAEL000477-RA nadph fad oxidoreductase                                 25      13
AAEL006491-RA peroxisomal targeting signal 2 receptor                  25      16
AAEL006583-RA multicopper oxidase                                      25      17
AAEL003865-RA hypothetical protein                                     25      20
AAEL012281-RA conserved hypothetical protein                           25      21
AAEL009470-RA conserved hypothetical protein                           24      22
AAEL013242-RA microtubule binding protein, putative                    24      26
AAEL012045-RA gar2, putative                                           24      28
AAEL010493-RA hypothetical protein                                     23      39
AAEL000965-RA conserved hypothetical protein                           23      40
AAEL005455-RA ctp synthase                                             23      40
AAEL006282-RA tetraspanin, putative                                    23      41
AAEL009959-RA pre-mrna splicing factor prp8                            23      44
AAEL011627-RA ribose-5-phosphate isomerase                             23      46
AAEL010599-RA neutral alpha-glucosidase ab precursor (glucosidas...    23      46
AAEL000141-RA immunophilin FKBP46, putative                            23      48


==> AAEL012359-RA nucleoside-diphosphate kinase NBR-A, putative
          Length = 168

 Score =  314 bits (804), Expect = 1e-086,   Method: Compositional matrix adjust.
 Identities = 151/168 (89%), Positives = 160/168 (95%)

Query: 1   MIGSLLAFFSLFSSAMAANKERTFIMVKPDGVQRGLVGKIIERFEAKGFKLVALKFVFPS 60
           MIGS+LAFFSLFSSAMAANKERTFIMVKPDGVQRGLVGKII+RFE KGFKLVA+KF++  
Sbjct: 1   MIGSVLAFFSLFSSAMAANKERTFIMVKPDGVQRGLVGKIIKRFEQKGFKLVAMKFMWAE 60

Query: 61  KELLEKHYADLSARPFFPGLVSYMSSGPVVPMVWEGLNAVKTGRKMLGATNPADSEPGTI 120
           KELLEKHYADLSARPFFPGLVSYM SGPVVPMVWEGL  VKTGR++LGATNPADS PGTI
Sbjct: 61  KELLEKHYADLSARPFFPGLVSYMGSGPVVPMVWEGLGVVKTGRQILGATNPADSAPGTI 120

Query: 121 RGDLCVQVGRNIIHGSDAVESANKEIALWFKEEELVAWTPATEGWVYE 168
           RGDLCVQVGRNIIHGSDAVESANKEIALWF E+ELVAWTPA+EGWVYE
Sbjct: 121 RGDLCVQVGRNIIHGSDAVESANKEIALWFTEKELVAWTPASEGWVYE 168


==> AAEL004107-RA nucleoside diphosphate kinase, putative
          Length = 169

 Score = 64.7 bits (156), Expect = 2e-011,   Method: Compositional matrix adjust.
 Identities = 42/139 (30%), Positives = 69/139 (49%), Gaps = 4/139 (2%)

Query: 23  TFIMVKPDGVQRGLVGKIIERF-EAKGFKLVALKFVFPSKELLEKHYADLSARPFFPGLV 81
           T  + KP  ++  +    +ER  ++ G ++V  K V  ++   E+ Y D   + F+  L+
Sbjct: 9   TLAIFKPHLLKNPVAYGAVERLIKSSGMRIVTRKQVHLTQPEAEQFYRDHQGKFFYRRLI 68

Query: 82  SYMSSGPVVPMVWEGLNAVKTGRKMLGATN---PADSEPGTIRGDLCVQVGRNIIHGSDA 138
           S M+SGP+  +V  G N +   R+++G T       S P  IR    +   RN  HGSD+
Sbjct: 69  SLMTSGPLEVLVLSGENVINRWRELMGPTKVFKAVYSNPECIRSLYGLTDTRNASHGSDS 128

Query: 139 VESANKEIALWFKEEELVA 157
           V S   E AL+F  +E  +
Sbjct: 129 VASFQTEAALFFPNQEFAS 147


==> AAEL003030-RA hypothetical protein
          Length = 1053

 Score = 47.0 bits (110), Expect = 4e-006,   Method: Composition-based stats.
 Identities = 37/135 (27%), Positives = 58/135 (42%), Gaps = 7/135 (5%)

Query: 21  ERTFIMVKPDGVQRGLVGKIIERFEAKGFKLVALKFVFPSKELLEKHYADLSARPFFPGL 80
           ERT  ++KPD ++      II R    GF +V  + V  + E   + Y      P +  L
Sbjct: 5   ERTLAVIKPDAMKHK--DTIIRRIMDAGFVIVQSRIVRLTAEQASEFYRSKQTHPNYHAL 62

Query: 81  VSYMSSGPVVPMVWEGLNAVKTGRKMLGATNPADS---EPGTIRGDLCVQVG--RNIIHG 135
           +  +S GP++ M      AV     ++G     D+    P ++R          RN +HG
Sbjct: 63  IVALSEGPILAMCISKERAVAEFLWLIGPERYQDAVKNAPLSLRAMFADSHDELRNAVHG 122

Query: 136 SDAVESANKEIALWF 150
           S+   SA  EI  +F
Sbjct: 123 SEDKNSARYEIHFFF 137


==> AAEL011098-RA conserved hypothetical protein
          Length = 305

 Score = 34.7 bits (78), Expect = 0.019,   Method: Compositional matrix adjust.
 Identities = 14/38 (36%), Positives = 24/38 (63%)

Query: 20  KERTFIMVKPDGVQRGLVGKIIERFEAKGFKLVALKFV 57
           K  T  ++KP  V++GL G+I+ +   KGF + A+K +
Sbjct: 233 KNSTLCIIKPHAVRQGLTGEIVSQILQKGFIISAMKML 270


==> AAEL008306-RA mitogen activated protein kinase kinase kinase 5,
            mapkkk5, mekk5
          Length = 1488

 Score = 29.3 bits (64), Expect = 0.71,   Method: Compositional matrix adjust.
 Identities = 17/54 (31%), Positives = 28/54 (51%)

Query: 18   ANKERTFIMVKPDGVQRGLVGKIIERFEAKGFKLVALKFVFPSKELLEKHYADL 71
            AN+   F ++K D  +R  + K++E  E K  ++   K VF  KE ++   A L
Sbjct: 1019 ANESDGFYLLKKDSQRRATLHKVLEHDERKICQVWMEKIVFDRKEAVDITQAHL 1072


==> AAEL002979-RA conserved hypothetical protein
          Length = 600

 Score = 27.7 bits (60), Expect = 2.5,   Method: Composition-based stats.
 Identities = 21/67 (31%), Positives = 29/67 (43%), Gaps = 4/67 (5%)

Query: 55  KFVFPSKELLEKHYADLSARPFFPGLVSYMSSGPV---VP-MVWEGLNAVKTGRKMLGAT 110
           KF FP     E HY  LS      G    M++ P+    P M    L  VK+ R +  + 
Sbjct: 82  KFDFPGSPRTESHYKRLSTLSINNGGNKNMATSPMKQPTPKMSPNKLTPVKSDRILEKSN 141

Query: 111 NPADSEP 117
           +  DS+P
Sbjct: 142 SLGDSKP 148


==> AAEL002524-RA conserved hypothetical protein
          Length = 150

 Score = 26.2 bits (56), Expect = 5.9,   Method: Compositional matrix adjust.
 Identities = 10/37 (27%), Positives = 21/37 (56%)

Query: 95  EGLNAVKTGRKMLGATNPADSEPGTIRGDLCVQVGRN 131
           EG+    +  +++  TN A++EP +   + CV++  N
Sbjct: 81  EGVYTWVSSSRLMTFTNWAENEPSSTEAENCVEMIHN 117


==> AAEL003745-RA conserved hypothetical protein
          Length = 358

 Score = 25.8 bits (55), Expect = 8.8,   Method: Compositional matrix adjust.
 Identities = 10/30 (33%), Positives = 15/30 (50%)

Query: 96  GLNAVKTGRKMLGATNPADSEPGTIRGDLC 125
            L  +KTGR   G   P D++   ++ D C
Sbjct: 7   SLGGLKTGRDCGGCDQPNDADSQMVQCDAC 36


==> AAEL012392-RA conserved hypothetical protein
          Length = 661

 Score = 25.4 bits (54), Expect =    13,   Method: Composition-based stats.
 Identities = 17/51 (33%), Positives = 22/51 (43%)

Query: 21  ERTFIMVKPDGVQRGLVGKIIERFEAKGFKLVALKFVFPSKELLEKHYADL 71
           E  F++   D ++  L     E  E  G K       F SKELLE H  D+
Sbjct: 116 EGGFVLPPGDMIRTRLEYNNFEYIEFDGEKCCGCGGFFGSKELLEAHAEDM 166


==> AAEL000477-RA nadph fad oxidoreductase
          Length = 451

 Score = 25.0 bits (53), Expect =    13,   Method: Compositional matrix adjust.
 Identities = 15/45 (33%), Positives = 25/45 (55%), Gaps = 3/45 (6%)

Query: 59  PSKELLEKHYADLSARPFFPGLVSYMSSGPVVPMVWEGLNAVKTG 103
           PS  +L +H+  L ARP+   + +Y   G  + +V+  LN  +TG
Sbjct: 213 PSLAMLIEHFPRLQARPY--SIANY-DRGNQIRIVFAMLNDGRTG 254
