# Supplementary material for: The salivary gland transcriptome of the neotropical malaria vector Anopheles darlingi reveals accelerated evolution of genes relevant to hematophagy
Source: BMC Genomics. 2009 Jan 29;10:57. doi: 10.1186/1471-2164-10-57 (PMC2644710; doi:10.1186/1471-2164-10-57)
Supplement: Additional file 2 — Annotated sialotranscriptome of An. darlingi female mosquitoes. Hyperlinked Excel spreadsheet with deducted protein sequences. See description above. [file 1471-2164-10-57-S2.zip › links/AEGY-PEP/AD-77-AEGY-PEP.txt]

>AD-77

AAEL007236-RA conserved hypothetical protein                          122   5e-029
AAEL005270-RA conserved hypothetical protein                          103   3e-023
AAEL011180-RA conserved hypothetical protein                           91   1e-019
AAEL007246-RA conserved hypothetical protein                           83   5e-017
AAEL011177-RA conserved hypothetical protein                           77   3e-015
AAEL005259-RA conserved hypothetical protein                           74   2e-014
AAEL005259-RB conserved hypothetical protein                           74   2e-014
AAEL005259-RC conserved hypothetical protein                           74   2e-014
AAEL007238-RA conserved hypothetical protein                           70   2e-013
AAEL010392-RA hypothetical protein                                     70   3e-013
AAEL005946-RA nadh-ubiquinone oxidoreductase subunit B14.5b            27   3.8  
AAEL003688-RA conserved hypothetical protein                           26   5.6  
AAEL000422-RA U3 small nucleolar RNA-associated protein homolog,...    26   6.0  
AAEL002251-RA conserved hypothetical protein                           25   9.5  
AAEL007507-RA conserved hypothetical protein                           25      10
AAEL005381-RA Dissatisfaction (Dsf)                                    25      12
AAEL008773-RA laminin A chain, putative                                25      16
AAEL010408-RA gaba-b receptor                                          24      16
AAEL005983-RA hypothetical protein                                     24      17
AAEL015227-RA conserved hypothetical protein                           24      19
AAEL014115-RA conserved hypothetical protein                           24      19
AAEL003587-RA rhogtpase                                                24      25
AAEL014636-RA rhogtpase                                                24      25
AAEL000654-RA n-acetylgalactosaminyltransferase                        24      26
AAEL008905-RA host cell factor C1                                      23      29


==> AAEL007236-RA conserved hypothetical protein
          Length = 297

 Score =  122 bits (306), Expect = 5e-029,   Method: Compositional matrix adjust.
 Identities = 61/139 (43%), Positives = 82/139 (58%), Gaps = 2/139 (1%)

Query: 7   AKWVKTYGNHVPPNAVRGGKVDDLRIQFIGRAWHKDDLIPGAVVEIAGVCYVAWGGKSTY 66
           A W+      +PPNAV GG   D    +I RA H+  +IPG ++   G  YVAWGG    
Sbjct: 159 ACWIPAANGEIPPNAVVGGS--DGEDMYIARAQHEGAIIPGKLLASHGAAYVAWGGAENP 216

Query: 67  VSNYEVLVDTKGKFVPTTFGNIPPNALPGGHTTNGEILYICRADYKGMKLLGKVQKSQQR 126
            + YEVL D  G FVPT+ G IPPNA+P G + +GE L+I R  ++G   +GKVQ+S   
Sbjct: 217 KTEYEVLCDGNGTFVPTSGGEIPPNAIPAGESEDGEPLFIGRVAHEGTMTVGKVQQSHGV 276

Query: 127 CFVGHNRAEYKFSKYEIYV 145
           C++ +   E  F+ YEIYV
Sbjct: 277 CYIPYGGQEMAFADYEIYV 295


==> AAEL005270-RA conserved hypothetical protein
          Length = 144

 Score =  103 bits (256), Expect = 3e-023,   Method: Compositional matrix adjust.
 Identities = 52/135 (38%), Positives = 81/135 (60%), Gaps = 1/135 (0%)

Query: 9   WVKTYGNHVPPNAVRGGKVDDLRIQFIGRAWHKDDLIPGAVVEIAGVCYVAWGGKSTYVS 68
           W   +G + PPN V GG+  D  + ++GRA H  D++P  V+      Y+A+GG+   V 
Sbjct: 7   WTNAHGPY-PPNMVSGGQDSDGALLYVGRANHAGDVLPAKVIPQKNAAYIAYGGEEVLVE 65

Query: 69  NYEVLVDTKGKFVPTTFGNIPPNALPGGHTTNGEILYICRADYKGMKLLGKVQKSQQRCF 128
           N+EVL   +  +   T GNIPP+A+ GG+T +GE LYI RA ++G + +GKVQ+S   C+
Sbjct: 66  NFEVLCQKELIWDSATGGNIPPDAVVGGNTADGEPLYIGRAYHEGSQTIGKVQRSHGCCY 125

Query: 129 VGHNRAEYKFSKYEI 143
           + +  AE     Y++
Sbjct: 126 IPYGGAEVSVPTYDV 140


 Score = 51.6 bits (122), Expect = 1e-007,   Method: Compositional matrix adjust.
 Identities = 25/67 (37%), Positives = 35/67 (52%)

Query: 9   WVKTYGNHVPPNAVRGGKVDDLRIQFIGRAWHKDDLIPGAVVEIAGVCYVAWGGKSTYVS 68
           W    G ++PP+AV GG   D    +IGRA+H+     G V    G CY+ +GG    V 
Sbjct: 77  WDSATGGNIPPDAVVGGNTADGEPLYIGRAYHEGSQTIGKVQRSHGCCYIPYGGAEVSVP 136

Query: 69  NYEVLVD 75
            Y+VL +
Sbjct: 137 TYDVLCE 143


==> AAEL011180-RA conserved hypothetical protein
          Length = 290

 Score = 91.3 bits (225), Expect = 1e-019,   Method: Compositional matrix adjust.
 Identities = 47/129 (36%), Positives = 69/129 (53%)

Query: 17  VPPNAVRGGKVDDLRIQFIGRAWHKDDLIPGAVVEIAGVCYVAWGGKSTYVSNYEVLVDT 76
           VPP A+  G   D    ++GRA+H+ D +P  V+    + YV   G+      +EVL + 
Sbjct: 160 VPPGAILAGHDVDTAPIYVGRAYHEGDQLPAKVIPSKQIAYVCHNGQEIAKHAFEVLCNG 219

Query: 77  KGKFVPTTFGNIPPNALPGGHTTNGEILYICRADYKGMKLLGKVQKSQQRCFVGHNRAEY 136
              +VP+ FG++PPNA+ GG T+ GE LYI RA Y G    GKV  S Q  ++    +E 
Sbjct: 220 STIWVPSGFGSVPPNAVFGGRTSTGETLYIGRAHYMGSLTPGKVHPSHQTLYIPFGGSEV 279

Query: 137 KFSKYEIYV 145
               YE+ +
Sbjct: 280 AIKNYEVLI 288


 Score = 75.1 bits (183), Expect = 9e-015,   Method: Compositional matrix adjust.
 Identities = 43/129 (33%), Positives = 66/129 (51%)

Query: 17  VPPNAVRGGKVDDLRIQFIGRAWHKDDLIPGAVVEIAGVCYVAWGGKSTYVSNYEVLVDT 76
           +PP  V  G   D    +IGRA+H+ D +P  V+      YV+  G   Y S++EVL   
Sbjct: 16  IPPAGVYAGNDQDGSPIYIGRAFHEGDQLPAKVIPSKQAAYVSHNGVEIYKSHFEVLSGQ 75

Query: 77  KGKFVPTTFGNIPPNALPGGHTTNGEILYICRADYKGMKLLGKVQKSQQRCFVGHNRAEY 136
              +V +  G++P  A+  G+T +GE LYI R  ++G    GK+ +S    ++    AE 
Sbjct: 76  GFTWVHSGNGHVPTGAVLCGNTVSGEPLYIGRTHHEGSLTPGKIHRSHGCLYIPFGGAEQ 135

Query: 137 KFSKYEIYV 145
            F  YE+ V
Sbjct: 136 SFLNYEVLV 144


 Score = 72.4 bits (176), Expect = 6e-014,   Method: Compositional matrix adjust.
 Identities = 46/137 (33%), Positives = 65/137 (47%), Gaps = 2/137 (1%)

Query: 9   WVKTYGNHVPPNAVRGGKVDDLRIQFIGRAWHKDDLIPGAVVEIAGVCYVAWGGKSTYVS 68
           WV +   HVP  AV  G        +IGR  H+  L PG +    G  Y+ +GG      
Sbjct: 79  WVHSGNGHVPTGAVLCGNTVSGEPLYIGRTHHEGSLTPGKIHRSHGCLYIPFGGAEQSFL 138

Query: 69  NYEVLV-DTKGKFVPTTFGN-IPPNALPGGHTTNGEILYICRADYKGMKLLGKVQKSQQR 126
           NYEVLV   K  +     G  +PP A+  GH  +   +Y+ RA ++G +L  KV  S+Q 
Sbjct: 139 NYEVLVGQQKSTWTHCAAGAPVPPGAILAGHDVDTAPIYVGRAYHEGDQLPAKVIPSKQI 198

Query: 127 CFVGHNRAEYKFSKYEI 143
            +V HN  E     +E+
Sbjct: 199 AYVCHNGQEIAKHAFEV 215


 Score = 51.2 bits (121), Expect = 1e-007,   Method: Compositional matrix adjust.
 Identities = 26/67 (38%), Positives = 35/67 (52%)

Query: 9   WVKTYGNHVPPNAVRGGKVDDLRIQFIGRAWHKDDLIPGAVVEIAGVCYVAWGGKSTYVS 68
           WV +    VPPNAV GG+       +IGRA +   L PG V       Y+ +GG    + 
Sbjct: 223 WVPSGFGSVPPNAVFGGRTSTGETLYIGRAHYMGSLTPGKVHPSHQTLYIPFGGSEVAIK 282

Query: 69  NYEVLVD 75
           NYEVL++
Sbjct: 283 NYEVLIE 289


==> AAEL007246-RA conserved hypothetical protein
          Length = 329

 Score = 82.8 bits (203), Expect = 5e-017,   Method: Compositional matrix adjust.
 Identities = 45/137 (32%), Positives = 73/137 (53%), Gaps = 1/137 (0%)

Query: 9   WVKTYGNHVPPNAVRGGKVDDLRIQFIGRAWHKDDLIPGAVVEIAGVCYVAWGGKSTYVS 68
           W+  + + +P +A  GG   +  + +IGRA H+  L PG+V      C++AWG      +
Sbjct: 191 WLPNFKSDIPEHATVGGGTPNKSL-YIGRAKHRGSLTPGSVDPETWQCHIAWGSDEHRKT 249

Query: 69  NYEVLVDTKGKFVPTTFGNIPPNALPGGHTTNGEILYICRADYKGMKLLGKVQKSQQRCF 128
            +E L    G+FV +   ++P  A+ GG++  GE L+I R   K   ++GKVQ S   C+
Sbjct: 250 YFEYLCRCSGRFVKSQGNHLPIGAIRGGYSEYGEPLFIGRVKMKEGYIVGKVQPSHAVCY 309

Query: 129 VGHNRAEYKFSKYEIYV 145
           + +   E  + KYEI V
Sbjct: 310 IPYRGKEIAYKKYEILV 326


 Score = 77.0 bits (188), Expect = 3e-015,   Method: Compositional matrix adjust.
 Identities = 49/140 (35%), Positives = 69/140 (49%), Gaps = 4/140 (2%)

Query: 8   KWVKTYGNHVPPNAVRGGKVDDLRIQFIGRAWHKDDLIPGAVVEIAGVCYVAWGGKSTYV 67
           +WV      VP N +  G     R  +IGRA ++  + PG V      C +AWGG     
Sbjct: 42  RWVWACNGAVPENGIPAGGSGSRRY-YIGRAHYEGSVTPGRVDLKRKACSIAWGGDEHLR 100

Query: 68  SNYEVLVDTKGKFVPTTFGNIPPNALP--GGHTTNGEILYICRADYKGMKLLGKVQKSQQ 125
           + YEVL  T G+FV  T  N     L    G +  GE L+I R ++KG  + GKVQ+S  
Sbjct: 101 NVYEVLC-TPGRFVRITEENTESLLLASTAGMSEEGEPLFIGRVEHKGEMIYGKVQRSHG 159

Query: 126 RCFVGHNRAEYKFSKYEIYV 145
            C++ +   E  F  YE++V
Sbjct: 160 VCYIAYEGKELAFKTYELFV 179


 Score = 49.7 bits (117), Expect = 4e-007,   Method: Compositional matrix adjust.
 Identities = 27/70 (38%), Positives = 37/70 (52%)

Query: 7   AKWVKTYGNHVPPNAVRGGKVDDLRIQFIGRAWHKDDLIPGAVVEIAGVCYVAWGGKSTY 66
            ++VK+ GNH+P  A+RGG  +     FIGR   K+  I G V     VCY+ + GK   
Sbjct: 259 GRFVKSQGNHLPIGAIRGGYSEYGEPLFIGRVKMKEGYIVGKVQPSHAVCYIPYRGKEIA 318

Query: 67  VSNYEVLVDT 76
              YE+LV  
Sbjct: 319 YKKYEILVQA 328


==> AAEL011177-RA conserved hypothetical protein
          Length = 471

 Score = 76.6 bits (187), Expect = 3e-015,   Method: Compositional matrix adjust.
 Identities = 48/143 (33%), Positives = 68/143 (47%), Gaps = 2/143 (1%)

Query: 5   PPAKWVKTYGNHV--PPNAVRGGKVDDLRIQFIGRAWHKDDLIPGAVVEIAGVCYVAWGG 62
           P   WV+   +    PP AV+ G   D    ++GRA H  D++P  V+ +  V YV   G
Sbjct: 26  PAHTWVQWSADSAVQPPKAVKAGADHDGSPIYVGRASHYGDMLPAKVIPLRRVAYVTHDG 85

Query: 63  KSTYVSNYEVLVDTKGKFVPTTFGNIPPNALPGGHTTNGEILYICRADYKGMKLLGKVQK 122
                  +EVL      +VP   GN+P  A+  G T  GE LYI RA + G    GK+ +
Sbjct: 86  LELSKPRFEVLCGLGFTWVPCENGNLPKGAVLCGKTAYGEQLYIGRAHHNGSVTPGKIIR 145

Query: 123 SQQRCFVGHNRAEYKFSKYEIYV 145
           S    ++G +  E    KYE+ V
Sbjct: 146 SHGCLYIGFDGVELAHPKYEVLV 168


 Score = 70.1 bits (170), Expect = 3e-013,   Method: Compositional matrix adjust.
 Identities = 43/143 (30%), Positives = 68/143 (47%), Gaps = 9/143 (6%)

Query: 9   WVKTYGNHVPPNAVRGGKVDDLRIQFIGRAWHKDDLIPGAVVEIAGVCYVAWGGKSTYVS 68
           WV     ++P  AV  GK       +IGRA H   + PG ++   G  Y+ + G      
Sbjct: 103 WVPCENGNLPKGAVLCGKTAYGEQLYIGRAHHNGSVTPGKIIRSHGCLYIGFDGVELAHP 162

Query: 69  NYEVLVDTK--------GKFVPT-TFGNIPPNALPGGHTTNGEILYICRADYKGMKLLGK 119
            YEVLVD++        G ++   + G +PP AL  G  ++G  +Y+ R    G+ L  K
Sbjct: 163 KYEVLVDSRESQKQSVGGHWISAQSNGRVPPGALLAGKDSDGAAIYLGRVYRFGLHLPAK 222

Query: 120 VQKSQQRCFVGHNRAEYKFSKYE 142
           V  S++ C  G    E++ ++YE
Sbjct: 223 VIPSKRMCHTGDEGLEFEMTEYE 245


 Score = 60.1 bits (144), Expect = 3e-010,   Method: Compositional matrix adjust.
 Identities = 39/129 (30%), Positives = 62/129 (48%), Gaps = 1/129 (0%)

Query: 17  VPPNAVRGGKVDDLRIQFIGRAWHKDDLIPGAVVEIAGVCYVAWGGKSTYVSNYEVLVDT 76
           VP  AV  G   D    F+GR  ++   +P  V+    +C+    G+   +++YE L + 
Sbjct: 342 VPRGAVLAGYDKDGSPIFVGRVQYQGSQLPAKVIPRKKLCHTCHKGREIEMTSYEALCNA 401

Query: 77  KGKFVPTTFGNIPPNALPGGHTTNGEILYICRADYKGMKLLGKVQKSQQRCFVGHNRAEY 136
           +  +VP + G IP  A+  G T  GE +YI R  +KG    GKV + ++   +     E 
Sbjct: 402 RVAWVPFS-GTIPAKAVVCGRTMWGETVYIGRGHHKGSLTPGKVLEHERVLKIPFGWNEL 460

Query: 137 KFSKYEIYV 145
             S +EI V
Sbjct: 461 TISDFEILV 469


 Score = 53.1 bits (126), Expect = 4e-008,   Method: Compositional matrix adjust.
 Identities = 36/148 (24%), Positives = 67/148 (45%), Gaps = 17/148 (11%)

Query: 8   KWVKTYGNHVPPNAVRGGKVDDLRIQFIGRAWHKDDLIPGAVVEIAGVCYVAWGGKSTYV 67
            WV   G + P NA+  G+       + GR  ++  L PG ++E + +  + +G K   +
Sbjct: 253 SWVPFRGIY-PLNAIECGRDRYGEKLYFGRGRYEGSLTPGKILECSKILKIPYGFKEIVL 311

Query: 68  SNYEVLVDTKGKFVPTTFGN-------------IPPNALPGGHTTNGEILYICRADYKGM 114
             +++LVD     +PTT  +             +P  A+  G+  +G  +++ R  Y+G 
Sbjct: 312 HEFDILVDNS---LPTTKCSQALDWQASSNSLPVPRGAVLAGYDKDGSPIFVGRVQYQGS 368

Query: 115 KLLGKVQKSQQRCFVGHNRAEYKFSKYE 142
           +L  KV   ++ C   H   E + + YE
Sbjct: 369 QLPAKVIPRKKLCHTCHKGREIEMTSYE 396


 Score = 52.4 bits (124), Expect = 6e-008,   Method: Compositional matrix adjust.
 Identities = 37/138 (26%), Positives = 60/138 (43%), Gaps = 2/138 (1%)

Query: 9   WVKTYGN-HVPPNAVRGGKVDDLRIQFIGRAWHKDDLIPGAVVEIAGVCYVAWGGKSTYV 67
           W+    N  VPP A+  GK  D    ++GR +     +P  V+    +C+    G    +
Sbjct: 182 WISAQSNGRVPPGALLAGKDSDGAAIYLGRVYRFGLHLPAKVIPSKRMCHTGDEGLEFEM 241

Query: 68  SNYEVLVDTKGKFVPTTFGNIPPNALPGGHTTNGEILYICRADYKGMKLLGKVQKSQQRC 127
           + YE L +    +VP   G  P NA+  G    GE LY  R  Y+G    GK+ +  +  
Sbjct: 242 TEYEALCNANVSWVPFR-GIYPLNAIECGRDRYGEKLYFGRGRYEGSLTPGKILECSKIL 300

Query: 128 FVGHNRAEYKFSKYEIYV 145
            + +   E    +++I V
Sbjct: 301 KIPYGFKEIVLHEFDILV 318


 Score = 38.9 bits (89), Expect = 7e-004,   Method: Compositional matrix adjust.
 Identities = 23/67 (34%), Positives = 34/67 (50%), Gaps = 1/67 (1%)

Query: 9   WVKTYGNHVPPNAVRGGKVDDLRIQFIGRAWHKDDLIPGAVVEIAGVCYVAWGGKSTYVS 68
           WV   G  +P  AV  G+       +IGR  HK  L PG V+E   V  + +G     +S
Sbjct: 405 WVPFSGT-IPAKAVVCGRTMWGETVYIGRGHHKGSLTPGKVLEHERVLKIPFGWNELTIS 463

Query: 69  NYEVLVD 75
           ++E+LV+
Sbjct: 464 DFEILVE 470


==> AAEL005259-RA conserved hypothetical protein
          Length = 197

 Score = 74.3 bits (181), Expect = 2e-014,   Method: Compositional matrix adjust.
 Identities = 44/128 (34%), Positives = 67/128 (52%), Gaps = 4/128 (3%)

Query: 18  PPNAVRGGKVDDLRIQFIGRAWHKDDLIPGAVVEIAGVCYVAWGGKSTYVSNYEVLVDTK 77
           P N VR G   D  + F GRA+H+ ++IP  V+     CY+ +GG+     ++EVL   +
Sbjct: 68  PTNMVRAGVDADGSVIFAGRAFHEGEMIPAKVIPSKNACYICYGGEEIMKEDFEVL--RQ 125

Query: 78  GKFVPTTFGN--IPPNALPGGHTTNGEILYICRADYKGMKLLGKVQKSQQRCFVGHNRAE 135
           G FV     N  +P  A+  G T +GE LY+ RA + G +  GKV  S    ++    AE
Sbjct: 126 GDFVWEFAANGVVPDGAVKMGATVDGEPLYMGRALHCGTQTPGKVHSSHGCLYIPFEGAE 185

Query: 136 YKFSKYEI 143
              ++YE+
Sbjct: 186 ISHAEYEV 193


 Score = 33.5 bits (75), Expect = 0.031,   Method: Compositional matrix adjust.
 Identities = 20/58 (34%), Positives = 26/58 (44%)

Query: 17  VPPNAVRGGKVDDLRIQFIGRAWHKDDLIPGAVVEIAGVCYVAWGGKSTYVSNYEVLV 74
           VP  AV+ G   D    ++GRA H     PG V    G  Y+ + G     + YEVL 
Sbjct: 138 VPDGAVKMGATVDGEPLYMGRALHCGTQTPGKVHSSHGCLYIPFEGAEISHAEYEVLC 195


 Score = 29.3 bits (64), Expect = 0.53,   Method: Compositional matrix adjust.
 Identities = 14/58 (24%), Positives = 28/58 (48%)

Query: 86  GNIPPNALPGGHTTNGEILYICRADYKGMKLLGKVQKSQQRCFVGHNRAEYKFSKYEI 143
           G  P N +  G   +G +++  RA ++G  +  KV  S+  C++ +   E     +E+
Sbjct: 65  GPFPTNMVRAGVDADGSVIFAGRAFHEGEMIPAKVIPSKNACYICYGGEEIMKEDFEV 122


==> AAEL005259-RB conserved hypothetical protein
          Length = 207

 Score = 73.9 bits (180), Expect = 2e-014,   Method: Compositional matrix adjust.
 Identities = 44/128 (34%), Positives = 67/128 (52%), Gaps = 4/128 (3%)

Query: 18  PPNAVRGGKVDDLRIQFIGRAWHKDDLIPGAVVEIAGVCYVAWGGKSTYVSNYEVLVDTK 77
           P N VR G   D  + F GRA+H+ ++IP  V+     CY+ +GG+     ++EVL   +
Sbjct: 78  PTNMVRAGVDADGSVIFAGRAFHEGEMIPAKVIPSKNACYICYGGEEIMKEDFEVL--RQ 135

Query: 78  GKFVPTTFGN--IPPNALPGGHTTNGEILYICRADYKGMKLLGKVQKSQQRCFVGHNRAE 135
           G FV     N  +P  A+  G T +GE LY+ RA + G +  GKV  S    ++    AE
Sbjct: 136 GDFVWEFAANGVVPDGAVKMGATVDGEPLYMGRALHCGTQTPGKVHSSHGCLYIPFEGAE 195

Query: 136 YKFSKYEI 143
              ++YE+
Sbjct: 196 ISHAEYEV 203


 Score = 33.5 bits (75), Expect = 0.027,   Method: Compositional matrix adjust.
 Identities = 20/58 (34%), Positives = 26/58 (44%)

Query: 17  VPPNAVRGGKVDDLRIQFIGRAWHKDDLIPGAVVEIAGVCYVAWGGKSTYVSNYEVLV 74
           VP  AV+ G   D    ++GRA H     PG V    G  Y+ + G     + YEVL 
Sbjct: 148 VPDGAVKMGATVDGEPLYMGRALHCGTQTPGKVHSSHGCLYIPFEGAEISHAEYEVLC 205


 Score = 29.6 bits (65), Expect = 0.49,   Method: Compositional matrix adjust.
 Identities = 14/58 (24%), Positives = 28/58 (48%)

Query: 86  GNIPPNALPGGHTTNGEILYICRADYKGMKLLGKVQKSQQRCFVGHNRAEYKFSKYEI 143
           G  P N +  G   +G +++  RA ++G  +  KV  S+  C++ +   E     +E+
Sbjct: 75  GPFPTNMVRAGVDADGSVIFAGRAFHEGEMIPAKVIPSKNACYICYGGEEIMKEDFEV 132


==> AAEL005259-RC conserved hypothetical protein
          Length = 173

 Score = 73.6 bits (179), Expect = 2e-014,   Method: Compositional matrix adjust.
 Identities = 44/128 (34%), Positives = 67/128 (52%), Gaps = 4/128 (3%)

Query: 18  PPNAVRGGKVDDLRIQFIGRAWHKDDLIPGAVVEIAGVCYVAWGGKSTYVSNYEVLVDTK 77
           P N VR G   D  + F GRA+H+ ++IP  V+     CY+ +GG+     ++EVL   +
Sbjct: 44  PTNMVRAGVDADGSVIFAGRAFHEGEMIPAKVIPSKNACYICYGGEEIMKEDFEVL--RQ 101

Query: 78  GKFVPTTFGN--IPPNALPGGHTTNGEILYICRADYKGMKLLGKVQKSQQRCFVGHNRAE 135
           G FV     N  +P  A+  G T +GE LY+ RA + G +  GKV  S    ++    AE
Sbjct: 102 GDFVWEFAANGVVPDGAVKMGATVDGEPLYMGRALHCGTQTPGKVHSSHGCLYIPFEGAE 161

Query: 136 YKFSKYEI 143
              ++YE+
Sbjct: 162 ISHAEYEV 169


 Score = 33.5 bits (75), Expect = 0.034,   Method: Compositional matrix adjust.
 Identities = 20/58 (34%), Positives = 26/58 (44%)

Query: 17  VPPNAVRGGKVDDLRIQFIGRAWHKDDLIPGAVVEIAGVCYVAWGGKSTYVSNYEVLV 74
           VP  AV+ G   D    ++GRA H     PG V    G  Y+ + G     + YEVL 
Sbjct: 114 VPDGAVKMGATVDGEPLYMGRALHCGTQTPGKVHSSHGCLYIPFEGAEISHAEYEVLC 171


 Score = 29.3 bits (64), Expect = 0.56,   Method: Compositional matrix adjust.
 Identities = 14/58 (24%), Positives = 28/58 (48%)

Query: 86  GNIPPNALPGGHTTNGEILYICRADYKGMKLLGKVQKSQQRCFVGHNRAEYKFSKYEI 143
           G  P N +  G   +G +++  RA ++G  +  KV  S+  C++ +   E     +E+
Sbjct: 41  GPFPTNMVRAGVDADGSVIFAGRAFHEGEMIPAKVIPSKNACYICYGGEEIMKEDFEV 98


==> AAEL007238-RA conserved hypothetical protein
          Length = 179

 Score = 70.5 bits (171), Expect = 2e-013,   Method: Compositional matrix adjust.
 Identities = 44/128 (34%), Positives = 63/128 (49%), Gaps = 2/128 (1%)

Query: 8   KWVKTYGNHVPPNAVRGGKVDDLRIQFIGRAWHKDDLIPGAVVEIAGVCYVAWGGKSTYV 67
           +WVK     +PPNAV  G   +  + ++GRA   + + PG+V      C+  WGGK+   
Sbjct: 38  QWVKASNGEIPPNAVIAGHEGNQTL-YVGRAEVNNSIAPGSVNPQKRACFCPWGGKNHKR 96

Query: 68  SNYEVLVDTKGKFVPTTFGNIPPNALPGGHTTNGEILYICRADYKGMKLLGKVQKSQQRC 127
             YEVL  T G+FV     N      PGG +  GE LYI R       + GK+Q+S   C
Sbjct: 97  PTYEVLC-TPGQFVEVDSWNTLVLGTPGGISEQGEPLYIGRNVQNSELISGKIQRSYFVC 155

Query: 128 FVGHNRAE 135
           ++ +   E
Sbjct: 156 YIPYKTKE 163


 Score = 36.2 bits (82), Expect = 0.004,   Method: Compositional matrix adjust.
 Identities = 21/65 (32%), Positives = 32/65 (49%), Gaps = 1/65 (1%)

Query: 79  KFVPTTFGNIPPNALPGGHTTNGEILYICRADYKGMKLLGKVQKSQQRCFVGHNRAEYKF 138
           ++V  + G IPPNA+  GH  N + LY+ RA+       G V   ++ CF       +K 
Sbjct: 38  QWVKASNGEIPPNAVIAGHEGN-QTLYVGRAEVNNSIAPGSVNPQKRACFCPWGGKNHKR 96

Query: 139 SKYEI 143
             YE+
Sbjct: 97  PTYEV 101


==> AAEL010392-RA hypothetical protein
          Length = 636

 Score = 70.1 bits (170), Expect = 3e-013,   Method: Compositional matrix adjust.
 Identities = 44/143 (30%), Positives = 68/143 (47%), Gaps = 9/143 (6%)

Query: 9   WVKTYGNHVPPNAVRGGKVDDLRIQFIGRAWHKDDLIPGAVVEIAGVCYVAWGGKSTYVS 68
           WV     ++P  AV  GK       +IGRA H   + PG ++   G  Y+ + G      
Sbjct: 268 WVPCENGNLPKGAVLCGKTAYGEQLYIGRAHHNGSVTPGKIIRSHGCLYIGFDGVELAHP 327

Query: 69  NYEVLVDTK--------GKFVPT-TFGNIPPNALPGGHTTNGEILYICRADYKGMKLLGK 119
            YEVLVD++        G +V   + G +PP AL  G  ++G  +Y+ R    G+ L  K
Sbjct: 328 KYEVLVDSRESQKQSVGGHWVSAQSNGRVPPGALLAGKDSDGAAIYLGRVYRFGLHLPAK 387

Query: 120 VQKSQQRCFVGHNRAEYKFSKYE 142
           V  S++ C  G    E++ ++YE
Sbjct: 388 VIPSKRMCHTGDEGLEFEMTEYE 410


 Score = 59.3 bits (142), Expect = 6e-010,   Method: Compositional matrix adjust.
 Identities = 39/129 (30%), Positives = 62/129 (48%), Gaps = 1/129 (0%)

Query: 17  VPPNAVRGGKVDDLRIQFIGRAWHKDDLIPGAVVEIAGVCYVAWGGKSTYVSNYEVLVDT 76
           VP  AV  G   D    F+GR  ++   +P  V+    +C+    G+   +++YE L + 
Sbjct: 507 VPRGAVLAGYDKDGSPIFVGRVQYQGSQLPAKVIPRKKLCHTCHKGREIEMTSYEALCNA 566

Query: 77  KGKFVPTTFGNIPPNALPGGHTTNGEILYICRADYKGMKLLGKVQKSQQRCFVGHNRAEY 136
           +  +VP + G IP  A+  G T  GE +YI R  +KG    GKV + ++   +     E 
Sbjct: 567 RVAWVPFS-GTIPAKAVVCGRTMWGETVYIGRGHHKGSLTPGKVLEHERVLKIPFGWNEL 625

Query: 137 KFSKYEIYV 145
             S +EI V
Sbjct: 626 TISDFEILV 634


 Score = 53.1 bits (126), Expect = 3e-008,   Method: Compositional matrix adjust.
 Identities = 36/147 (24%), Positives = 67/147 (45%), Gaps = 17/147 (11%)

Query: 9   WVKTYGNHVPPNAVRGGKVDDLRIQFIGRAWHKDDLIPGAVVEIAGVCYVAWGGKSTYVS 68
           WV   G + P NA+  G+       + GR  ++  L PG ++E + +  + +G K   + 
Sbjct: 419 WVPFRGVY-PLNAIECGRDRYGEKLYFGRGRYEGSLTPGKILECSKILKIPYGFKEIVLH 477

Query: 69  NYEVLVDTKGKFVPTTFGN-------------IPPNALPGGHTTNGEILYICRADYKGMK 115
            +++LVD     +PTT  +             +P  A+  G+  +G  +++ R  Y+G +
Sbjct: 478 EFDILVDNS---LPTTKCSQALDWQASSNSLPVPRGAVLAGYDKDGSPIFVGRVQYQGSQ 534

Query: 116 LLGKVQKSQQRCFVGHNRAEYKFSKYE 142
           L  KV   ++ C   H   E + + YE
Sbjct: 535 LPAKVIPRKKLCHTCHKGREIEMTSYE 561


 Score = 52.4 bits (124), Expect = 6e-008,   Method: Compositional matrix adjust.
 Identities = 38/138 (27%), Positives = 60/138 (43%), Gaps = 2/138 (1%)

Query: 9   WVKTYGN-HVPPNAVRGGKVDDLRIQFIGRAWHKDDLIPGAVVEIAGVCYVAWGGKSTYV 67
           WV    N  VPP A+  GK  D    ++GR +     +P  V+    +C+    G    +
Sbjct: 347 WVSAQSNGRVPPGALLAGKDSDGAAIYLGRVYRFGLHLPAKVIPSKRMCHTGDEGLEFEM 406

Query: 68  SNYEVLVDTKGKFVPTTFGNIPPNALPGGHTTNGEILYICRADYKGMKLLGKVQKSQQRC 127
           + YE L +    +VP   G  P NA+  G    GE LY  R  Y+G    GK+ +  +  
Sbjct: 407 TEYEALCNANVSWVPFR-GVYPLNAIECGRDRYGEKLYFGRGRYEGSLTPGKILECSKIL 465

Query: 128 FVGHNRAEYKFSKYEIYV 145
            + +   E    +++I V
Sbjct: 466 KIPYGFKEIVLHEFDILV 483


 Score = 44.7 bits (104), Expect = 1e-005,   Method: Compositional matrix adjust.
 Identities = 27/78 (34%), Positives = 39/78 (50%)

Query: 68  SNYEVLVDTKGKFVPTTFGNIPPNALPGGHTTNGEILYICRADYKGMKLLGKVQKSQQRC 127
           +  +VL      +VP   GN+P  A+  G T  GE LYI RA + G    GK+ +S    
Sbjct: 256 TTQKVLCGLGFTWVPCENGNLPKGAVLCGKTAYGEQLYIGRAHHNGSVTPGKIIRSHGCL 315

Query: 128 FVGHNRAEYKFSKYEIYV 145
           ++G +  E    KYE+ V
Sbjct: 316 YIGFDGVELAHPKYEVLV 333


 Score = 38.9 bits (89), Expect = 7e-004,   Method: Compositional matrix adjust.
 Identities = 23/67 (34%), Positives = 34/67 (50%), Gaps = 1/67 (1%)

Query: 9   WVKTYGNHVPPNAVRGGKVDDLRIQFIGRAWHKDDLIPGAVVEIAGVCYVAWGGKSTYVS 68
           WV   G  +P  AV  G+       +IGR  HK  L PG V+E   V  + +G     +S
Sbjct: 570 WVPFSGT-IPAKAVVCGRTMWGETVYIGRGHHKGSLTPGKVLEHERVLKIPFGWNELTIS 628

Query: 69  NYEVLVD 75
           ++E+LV+
Sbjct: 629 DFEILVE 635
