# Supplementary material for: The salivary gland transcriptome of the neotropical malaria vector Anopheles darlingi reveals accelerated evolution of genes relevant to hematophagy
Source: BMC Genomics. 2009 Jan 29;10:57. doi: 10.1186/1471-2164-10-57 (PMC2644710; doi:10.1186/1471-2164-10-57)
Supplement: Additional file 2 — Annotated sialotranscriptome of An. darlingi female mosquitoes. Hyperlinked Excel spreadsheet with deducted protein sequences. See description above. [file 1471-2164-10-57-S2.zip › links/AEGY-PEP/AD-79-AEGY-PEP.txt]

>AD-79

AAEL007236-RA conserved hypothetical protein                          119   3e-028
AAEL005270-RA conserved hypothetical protein                          102   8e-023
AAEL011180-RA conserved hypothetical protein                           91   1e-019
AAEL007246-RA conserved hypothetical protein                           80   3e-016
AAEL011177-RA conserved hypothetical protein                           79   8e-016
AAEL005259-RB conserved hypothetical protein                           75   1e-014
AAEL005259-RA conserved hypothetical protein                           75   1e-014
AAEL005259-RC conserved hypothetical protein                           74   2e-014
AAEL007238-RA conserved hypothetical protein                           66   4e-012
AAEL010392-RA hypothetical protein                                     65   1e-011
AAEL014063-RA activating signal cointegrator 1 complex subunit 3...    28   1.5  
AAEL000422-RA U3 small nucleolar RNA-associated protein homolog,...    27   3.2  
AAEL005983-RA hypothetical protein                                     27   3.6  
AAEL005946-RA nadh-ubiquinone oxidoreductase subunit B14.5b            27   3.6  
AAEL011022-RA cysteine-rich protein, putative                          26   5.8  
AAEL004337-RA hypothetical protein                                     25   9.2  
AAEL005381-RA Dissatisfaction (Dsf)                                    25      12
AAEL002251-RA conserved hypothetical protein                           25      13
AAEL010408-RA gaba-b receptor                                          25      15
AAEL008773-RA laminin A chain, putative                                24      18
AAEL015227-RA conserved hypothetical protein                           24      20
AAEL014115-RA conserved hypothetical protein                           24      20
AAEL000082-RA Gustatory receptor 64a, putative                         24      21
AAEL001144-RA conserved hypothetical protein                           24      22
AAEL006457-RA asparagine synthetase                                    24      26


==> AAEL007236-RA conserved hypothetical protein
          Length = 297

 Score =  119 bits (299), Expect = 3e-028,   Method: Compositional matrix adjust.
 Identities = 61/139 (43%), Positives = 81/139 (58%), Gaps = 2/139 (1%)

Query: 7   AKWVKTYGNHVPPNAVRGGKVDDLRIQFIGRAWHKDDLIPGGVVEIAGVCYVAWGGKSTY 66
           A W+      +PPNAV GG   D    +I RA H+  +IPG ++   G  YVAWGG    
Sbjct: 159 ACWIPAANGEIPPNAVVGGS--DGEDMYIARAQHEGAIIPGKLLASHGAAYVAWGGAENP 216

Query: 67  VSNYEVLVDIKGKFVPTTFGNIPPNALPGGHTAKGEVLYICRADYKGMKLLGKAHKSHQR 126
            + YEVL D  G FVPT+ G IPPNA+P G +  GE L+I R  ++G   +GK  +SH  
Sbjct: 217 KTEYEVLCDGNGTFVPTSGGEIPPNAIPAGESEDGEPLFIGRVAHEGTMTVGKVQQSHGV 276

Query: 127 CFVGHHGVEHKFSLYEIYV 145
           C++ + G E  F+ YEIYV
Sbjct: 277 CYIPYGGQEMAFADYEIYV 295


==> AAEL005270-RA conserved hypothetical protein
          Length = 144

 Score =  102 bits (253), Expect = 8e-023,   Method: Compositional matrix adjust.
 Identities = 52/135 (38%), Positives = 80/135 (59%), Gaps = 1/135 (0%)

Query: 9   WVKTYGNHVPPNAVRGGKVDDLRIQFIGRAWHKDDLIPGGVVEIAGVCYVAWGGKSTYVS 68
           W   +G + PPN V GG+  D  + ++GRA H  D++P  V+      Y+A+GG+   V 
Sbjct: 7   WTNAHGPY-PPNMVSGGQDSDGALLYVGRANHAGDVLPAKVIPQKNAAYIAYGGEEVLVE 65

Query: 69  NYEVLVDIKGKFVPTTFGNIPPNALPGGHTAKGEVLYICRADYKGMKLLGKAHKSHQRCF 128
           N+EVL   +  +   T GNIPP+A+ GG+TA GE LYI RA ++G + +GK  +SH  C+
Sbjct: 66  NFEVLCQKELIWDSATGGNIPPDAVVGGNTADGEPLYIGRAYHEGSQTIGKVQRSHGCCY 125

Query: 129 VGHHGVEHKFSLYEI 143
           + + G E     Y++
Sbjct: 126 IPYGGAEVSVPTYDV 140


 Score = 50.8 bits (120), Expect = 2e-007,   Method: Compositional matrix adjust.
 Identities = 25/67 (37%), Positives = 35/67 (52%)

Query: 9   WVKTYGNHVPPNAVRGGKVDDLRIQFIGRAWHKDDLIPGGVVEIAGVCYVAWGGKSTYVS 68
           W    G ++PP+AV GG   D    +IGRA+H+     G V    G CY+ +GG    V 
Sbjct: 77  WDSATGGNIPPDAVVGGNTADGEPLYIGRAYHEGSQTIGKVQRSHGCCYIPYGGAEVSVP 136

Query: 69  NYEVLVD 75
            Y+VL +
Sbjct: 137 TYDVLCE 143


==> AAEL011180-RA conserved hypothetical protein
          Length = 290

 Score = 91.3 bits (225), Expect = 1e-019,   Method: Compositional matrix adjust.
 Identities = 50/132 (37%), Positives = 71/132 (53%)

Query: 14  GNHVPPNAVRGGKVDDLRIQFIGRAWHKDDLIPGGVVEIAGVCYVAWGGKSTYVSNYEVL 73
           G  VPP A+  G   D    ++GRA+H+ D +P  V+    + YV   G+      +EVL
Sbjct: 157 GAPVPPGAILAGHDVDTAPIYVGRAYHEGDQLPAKVIPSKQIAYVCHNGQEIAKHAFEVL 216

Query: 74  VDIKGKFVPTTFGNIPPNALPGGHTAKGEVLYICRADYKGMKLLGKAHKSHQRCFVGHHG 133
            +    +VP+ FG++PPNA+ GG T+ GE LYI RA Y G    GK H SHQ  ++   G
Sbjct: 217 CNGSTIWVPSGFGSVPPNAVFGGRTSTGETLYIGRAHYMGSLTPGKVHPSHQTLYIPFGG 276

Query: 134 VEHKFSLYEIYV 145
            E     YE+ +
Sbjct: 277 SEVAIKNYEVLI 288


 Score = 75.5 bits (184), Expect = 6e-015,   Method: Compositional matrix adjust.
 Identities = 45/129 (34%), Positives = 66/129 (51%)

Query: 17  VPPNAVRGGKVDDLRIQFIGRAWHKDDLIPGGVVEIAGVCYVAWGGKSTYVSNYEVLVDI 76
           +PP  V  G   D    +IGRA+H+ D +P  V+      YV+  G   Y S++EVL   
Sbjct: 16  IPPAGVYAGNDQDGSPIYIGRAFHEGDQLPAKVIPSKQAAYVSHNGVEIYKSHFEVLSGQ 75

Query: 77  KGKFVPTTFGNIPPNALPGGHTAKGEVLYICRADYKGMKLLGKAHKSHQRCFVGHHGVEH 136
              +V +  G++P  A+  G+T  GE LYI R  ++G    GK H+SH   ++   G E 
Sbjct: 76  GFTWVHSGNGHVPTGAVLCGNTVSGEPLYIGRTHHEGSLTPGKIHRSHGCLYIPFGGAEQ 135

Query: 137 KFSLYEIYV 145
            F  YE+ V
Sbjct: 136 SFLNYEVLV 144


 Score = 65.1 bits (157), Expect = 1e-011,   Method: Compositional matrix adjust.
 Identities = 45/137 (32%), Positives = 63/137 (45%), Gaps = 2/137 (1%)

Query: 9   WVKTYGNHVPPNAVRGGKVDDLRIQFIGRAWHKDDLIPGGVVEIAGVCYVAWGGKSTYVS 68
           WV +   HVP  AV  G        +IGR  H+  L PG +    G  Y+ +GG      
Sbjct: 79  WVHSGNGHVPTGAVLCGNTVSGEPLYIGRTHHEGSLTPGKIHRSHGCLYIPFGGAEQSFL 138

Query: 69  NYEVLV-DIKGKFVPTTFGN-IPPNALPGGHTAKGEVLYICRADYKGMKLLGKAHKSHQR 126
           NYEVLV   K  +     G  +PP A+  GH      +Y+ RA ++G +L  K   S Q 
Sbjct: 139 NYEVLVGQQKSTWTHCAAGAPVPPGAILAGHDVDTAPIYVGRAYHEGDQLPAKVIPSKQI 198

Query: 127 CFVGHHGVEHKFSLYEI 143
            +V H+G E     +E+
Sbjct: 199 AYVCHNGQEIAKHAFEV 215


 Score = 50.4 bits (119), Expect = 2e-007,   Method: Compositional matrix adjust.
 Identities = 26/67 (38%), Positives = 35/67 (52%)

Query: 9   WVKTYGNHVPPNAVRGGKVDDLRIQFIGRAWHKDDLIPGGVVEIAGVCYVAWGGKSTYVS 68
           WV +    VPPNAV GG+       +IGRA +   L PG V       Y+ +GG    + 
Sbjct: 223 WVPSGFGSVPPNAVFGGRTSTGETLYIGRAHYMGSLTPGKVHPSHQTLYIPFGGSEVAIK 282

Query: 69  NYEVLVD 75
           NYEVL++
Sbjct: 283 NYEVLIE 289


==> AAEL007246-RA conserved hypothetical protein
          Length = 329

 Score = 80.1 bits (196), Expect = 3e-016,   Method: Compositional matrix adjust.
 Identities = 44/137 (32%), Positives = 71/137 (51%), Gaps = 1/137 (0%)

Query: 9   WVKTYGNHVPPNAVRGGKVDDLRIQFIGRAWHKDDLIPGGVVEIAGVCYVAWGGKSTYVS 68
           W+  + + +P +A  GG   +  + +IGRA H+  L PG V      C++AWG      +
Sbjct: 191 WLPNFKSDIPEHATVGGGTPNKSL-YIGRAKHRGSLTPGSVDPETWQCHIAWGSDEHRKT 249

Query: 69  NYEVLVDIKGKFVPTTFGNIPPNALPGGHTAKGEVLYICRADYKGMKLLGKAHKSHQRCF 128
            +E L    G+FV +   ++P  A+ GG++  GE L+I R   K   ++GK   SH  C+
Sbjct: 250 YFEYLCRCSGRFVKSQGNHLPIGAIRGGYSEYGEPLFIGRVKMKEGYIVGKVQPSHAVCY 309

Query: 129 VGHHGVEHKFSLYEIYV 145
           + + G E  +  YEI V
Sbjct: 310 IPYRGKEIAYKKYEILV 326


 Score = 75.5 bits (184), Expect = 6e-015,   Method: Compositional matrix adjust.
 Identities = 48/140 (34%), Positives = 69/140 (49%), Gaps = 4/140 (2%)

Query: 8   KWVKTYGNHVPPNAVRGGKVDDLRIQFIGRAWHKDDLIPGGVVEIAGVCYVAWGGKSTYV 67
           +WV      VP N +  G     R  +IGRA ++  + PG V      C +AWGG     
Sbjct: 42  RWVWACNGAVPENGIPAGGSGSRRY-YIGRAHYEGSVTPGRVDLKRKACSIAWGGDEHLR 100

Query: 68  SNYEVLVDIKGKFVPTTFGNIPPNALP--GGHTAKGEVLYICRADYKGMKLLGKAHKSHQ 125
           + YEVL    G+FV  T  N     L    G + +GE L+I R ++KG  + GK  +SH 
Sbjct: 101 NVYEVLC-TPGRFVRITEENTESLLLASTAGMSEEGEPLFIGRVEHKGEMIYGKVQRSHG 159

Query: 126 RCFVGHHGVEHKFSLYEIYV 145
            C++ + G E  F  YE++V
Sbjct: 160 VCYIAYEGKELAFKTYELFV 179


 Score = 48.9 bits (115), Expect = 7e-007,   Method: Compositional matrix adjust.
 Identities = 27/68 (39%), Positives = 37/68 (54%)

Query: 8   KWVKTYGNHVPPNAVRGGKVDDLRIQFIGRAWHKDDLIPGGVVEIAGVCYVAWGGKSTYV 67
           ++VK+ GNH+P  A+RGG  +     FIGR   K+  I G V     VCY+ + GK    
Sbjct: 260 RFVKSQGNHLPIGAIRGGYSEYGEPLFIGRVKMKEGYIVGKVQPSHAVCYIPYRGKEIAY 319

Query: 68  SNYEVLVD 75
             YE+LV 
Sbjct: 320 KKYEILVQ 327


==> AAEL011177-RA conserved hypothetical protein
          Length = 471

 Score = 78.6 bits (192), Expect = 8e-016,   Method: Compositional matrix adjust.
 Identities = 51/143 (35%), Positives = 70/143 (48%), Gaps = 2/143 (1%)

Query: 5   PPAKWVKTYGNHV--PPNAVRGGKVDDLRIQFIGRAWHKDDLIPGGVVEIAGVCYVAWGG 62
           P   WV+   +    PP AV+ G   D    ++GRA H  D++P  V+ +  V YV   G
Sbjct: 26  PAHTWVQWSADSAVQPPKAVKAGADHDGSPIYVGRASHYGDMLPAKVIPLRRVAYVTHDG 85

Query: 63  KSTYVSNYEVLVDIKGKFVPTTFGNIPPNALPGGHTAKGEVLYICRADYKGMKLLGKAHK 122
                  +EVL  +   +VP   GN+P  A+  G TA GE LYI RA + G    GK  +
Sbjct: 86  LELSKPRFEVLCGLGFTWVPCENGNLPKGAVLCGKTAYGEQLYIGRAHHNGSVTPGKIIR 145

Query: 123 SHQRCFVGHHGVEHKFSLYEIYV 145
           SH   ++G  GVE     YE+ V
Sbjct: 146 SHGCLYIGFDGVELAHPKYEVLV 168


 Score = 64.7 bits (156), Expect = 1e-011,   Method: Compositional matrix adjust.
 Identities = 42/143 (29%), Positives = 61/143 (42%), Gaps = 9/143 (6%)

Query: 9   WVKTYGNHVPPNAVRGGKVDDLRIQFIGRAWHKDDLIPGGVVEIAGVCYVAWGGKSTYVS 68
           WV     ++P  AV  GK       +IGRA H   + PG ++   G  Y+ + G      
Sbjct: 103 WVPCENGNLPKGAVLCGKTAYGEQLYIGRAHHNGSVTPGKIIRSHGCLYIGFDGVELAHP 162

Query: 69  NYEVLVDIKGK---------FVPTTFGNIPPNALPGGHTAKGEVLYICRADYKGMKLLGK 119
            YEVLVD +               + G +PP AL  G  + G  +Y+ R    G+ L  K
Sbjct: 163 KYEVLVDSRESQKQSVGGHWISAQSNGRVPPGALLAGKDSDGAAIYLGRVYRFGLHLPAK 222

Query: 120 AHKSHQRCFVGHHGVEHKFSLYE 142
              S + C  G  G+E + + YE
Sbjct: 223 VIPSKRMCHTGDEGLEFEMTEYE 245


 Score = 53.5 bits (127), Expect = 3e-008,   Method: Compositional matrix adjust.
 Identities = 38/129 (29%), Positives = 60/129 (46%), Gaps = 1/129 (0%)

Query: 17  VPPNAVRGGKVDDLRIQFIGRAWHKDDLIPGGVVEIAGVCYVAWGGKSTYVSNYEVLVDI 76
           VP  AV  G   D    F+GR  ++   +P  V+    +C+    G+   +++YE L + 
Sbjct: 342 VPRGAVLAGYDKDGSPIFVGRVQYQGSQLPAKVIPRKKLCHTCHKGREIEMTSYEALCNA 401

Query: 77  KGKFVPTTFGNIPPNALPGGHTAKGEVLYICRADYKGMKLLGKAHKSHQRCFVGHHGVEH 136
           +  +VP + G IP  A+  G T  GE +YI R  +KG    GK  +  +   +     E 
Sbjct: 402 RVAWVPFS-GTIPAKAVVCGRTMWGETVYIGRGHHKGSLTPGKVLEHERVLKIPFGWNEL 460

Query: 137 KFSLYEIYV 145
             S +EI V
Sbjct: 461 TISDFEILV 469


 Score = 49.3 bits (116), Expect = 5e-007,   Method: Compositional matrix adjust.
 Identities = 36/148 (24%), Positives = 65/148 (43%), Gaps = 17/148 (11%)

Query: 8   KWVKTYGNHVPPNAVRGGKVDDLRIQFIGRAWHKDDLIPGGVVEIAGVCYVAWGGKSTYV 67
            WV   G + P NA+  G+       + GR  ++  L PG ++E + +  + +G K   +
Sbjct: 253 SWVPFRGIY-PLNAIECGRDRYGEKLYFGRGRYEGSLTPGKILECSKILKIPYGFKEIVL 311

Query: 68  SNYEVLVDIKGKFVPTTFGN-------------IPPNALPGGHTAKGEVLYICRADYKGM 114
             +++LVD     +PTT  +             +P  A+  G+   G  +++ R  Y+G 
Sbjct: 312 HEFDILVD---NSLPTTKCSQALDWQASSNSLPVPRGAVLAGYDKDGSPIFVGRVQYQGS 368

Query: 115 KLLGKAHKSHQRCFVGHHGVEHKFSLYE 142
           +L  K     + C   H G E + + YE
Sbjct: 369 QLPAKVIPRKKLCHTCHKGREIEMTSYE 396


 Score = 48.1 bits (113), Expect = 1e-006,   Method: Compositional matrix adjust.
 Identities = 34/112 (30%), Positives = 49/112 (43%), Gaps = 2/112 (1%)

Query: 9   WVKTYGN-HVPPNAVRGGKVDDLRIQFIGRAWHKDDLIPGGVVEIAGVCYVAWGGKSTYV 67
           W+    N  VPP A+  GK  D    ++GR +     +P  V+    +C+    G    +
Sbjct: 182 WISAQSNGRVPPGALLAGKDSDGAAIYLGRVYRFGLHLPAKVIPSKRMCHTGDEGLEFEM 241

Query: 68  SNYEVLVDIKGKFVPTTFGNIPPNALPGGHTAKGEVLYICRADYKGMKLLGK 119
           + YE L +    +VP   G  P NA+  G    GE LY  R  Y+G    GK
Sbjct: 242 TEYEALCNANVSWVPFR-GIYPLNAIECGRDRYGEKLYFGRGRYEGSLTPGK 292


 Score = 38.9 bits (89), Expect = 7e-004,   Method: Compositional matrix adjust.
 Identities = 23/68 (33%), Positives = 35/68 (51%), Gaps = 1/68 (1%)

Query: 9   WVKTYGNHVPPNAVRGGKVDDLRIQFIGRAWHKDDLIPGGVVEIAGVCYVAWGGKSTYVS 68
           WV   G  +P  AV  G+       +IGR  HK  L PG V+E   V  + +G     +S
Sbjct: 405 WVPFSGT-IPAKAVVCGRTMWGETVYIGRGHHKGSLTPGKVLEHERVLKIPFGWNELTIS 463

Query: 69  NYEVLVDI 76
           ++E+LV++
Sbjct: 464 DFEILVEL 471


==> AAEL005259-RB conserved hypothetical protein
          Length = 207

 Score = 74.7 bits (182), Expect = 1e-014,   Method: Compositional matrix adjust.
 Identities = 45/128 (35%), Positives = 66/128 (51%), Gaps = 4/128 (3%)

Query: 18  PPNAVRGGKVDDLRIQFIGRAWHKDDLIPGGVVEIAGVCYVAWGGKSTYVSNYEVLVDIK 77
           P N VR G   D  + F GRA+H+ ++IP  V+     CY+ +GG+     ++EVL   +
Sbjct: 78  PTNMVRAGVDADGSVIFAGRAFHEGEMIPAKVIPSKNACYICYGGEEIMKEDFEVLR--Q 135

Query: 78  GKFVPTTFGN--IPPNALPGGHTAKGEVLYICRADYKGMKLLGKAHKSHQRCFVGHHGVE 135
           G FV     N  +P  A+  G T  GE LY+ RA + G +  GK H SH   ++   G E
Sbjct: 136 GDFVWEFAANGVVPDGAVKMGATVDGEPLYMGRALHCGTQTPGKVHSSHGCLYIPFEGAE 195

Query: 136 HKFSLYEI 143
              + YE+
Sbjct: 196 ISHAEYEV 203


 Score = 32.7 bits (73), Expect = 0.057,   Method: Compositional matrix adjust.
 Identities = 21/66 (31%), Positives = 27/66 (40%)

Query: 9   WVKTYGNHVPPNAVRGGKVDDLRIQFIGRAWHKDDLIPGGVVEIAGVCYVAWGGKSTYVS 68
           W       VP  AV+ G   D    ++GRA H     PG V    G  Y+ + G     +
Sbjct: 140 WEFAANGVVPDGAVKMGATVDGEPLYMGRALHCGTQTPGKVHSSHGCLYIPFEGAEISHA 199

Query: 69  NYEVLV 74
            YEVL 
Sbjct: 200 EYEVLC 205


 Score = 28.1 bits (61), Expect = 1.4,   Method: Compositional matrix adjust.
 Identities = 16/58 (27%), Positives = 27/58 (46%)

Query: 86  GNIPPNALPGGHTAKGEVLYICRADYKGMKLLGKAHKSHQRCFVGHHGVEHKFSLYEI 143
           G  P N +  G  A G V++  RA ++G  +  K   S   C++ + G E     +E+
Sbjct: 75  GPFPTNMVRAGVDADGSVIFAGRAFHEGEMIPAKVIPSKNACYICYGGEEIMKEDFEV 132


==> AAEL005259-RA conserved hypothetical protein
          Length = 197

 Score = 74.7 bits (182), Expect = 1e-014,   Method: Compositional matrix adjust.
 Identities = 45/128 (35%), Positives = 66/128 (51%), Gaps = 4/128 (3%)

Query: 18  PPNAVRGGKVDDLRIQFIGRAWHKDDLIPGGVVEIAGVCYVAWGGKSTYVSNYEVLVDIK 77
           P N VR G   D  + F GRA+H+ ++IP  V+     CY+ +GG+     ++EVL   +
Sbjct: 68  PTNMVRAGVDADGSVIFAGRAFHEGEMIPAKVIPSKNACYICYGGEEIMKEDFEVLR--Q 125

Query: 78  GKFVPTTFGN--IPPNALPGGHTAKGEVLYICRADYKGMKLLGKAHKSHQRCFVGHHGVE 135
           G FV     N  +P  A+  G T  GE LY+ RA + G +  GK H SH   ++   G E
Sbjct: 126 GDFVWEFAANGVVPDGAVKMGATVDGEPLYMGRALHCGTQTPGKVHSSHGCLYIPFEGAE 185

Query: 136 HKFSLYEI 143
              + YE+
Sbjct: 186 ISHAEYEV 193


 Score = 32.3 bits (72), Expect = 0.071,   Method: Compositional matrix adjust.
 Identities = 21/66 (31%), Positives = 27/66 (40%)

Query: 9   WVKTYGNHVPPNAVRGGKVDDLRIQFIGRAWHKDDLIPGGVVEIAGVCYVAWGGKSTYVS 68
           W       VP  AV+ G   D    ++GRA H     PG V    G  Y+ + G     +
Sbjct: 130 WEFAANGVVPDGAVKMGATVDGEPLYMGRALHCGTQTPGKVHSSHGCLYIPFEGAEISHA 189

Query: 69  NYEVLV 74
            YEVL 
Sbjct: 190 EYEVLC 195


 Score = 27.7 bits (60), Expect = 1.7,   Method: Compositional matrix adjust.
 Identities = 16/58 (27%), Positives = 27/58 (46%)

Query: 86  GNIPPNALPGGHTAKGEVLYICRADYKGMKLLGKAHKSHQRCFVGHHGVEHKFSLYEI 143
           G  P N +  G  A G V++  RA ++G  +  K   S   C++ + G E     +E+
Sbjct: 65  GPFPTNMVRAGVDADGSVIFAGRAFHEGEMIPAKVIPSKNACYICYGGEEIMKEDFEV 122


==> AAEL005259-RC conserved hypothetical protein
          Length = 173

 Score = 74.3 bits (181), Expect = 2e-014,   Method: Compositional matrix adjust.
 Identities = 45/128 (35%), Positives = 66/128 (51%), Gaps = 4/128 (3%)

Query: 18  PPNAVRGGKVDDLRIQFIGRAWHKDDLIPGGVVEIAGVCYVAWGGKSTYVSNYEVLVDIK 77
           P N VR G   D  + F GRA+H+ ++IP  V+     CY+ +GG+     ++EVL   +
Sbjct: 44  PTNMVRAGVDADGSVIFAGRAFHEGEMIPAKVIPSKNACYICYGGEEIMKEDFEVLR--Q 101

Query: 78  GKFVPTTFGN--IPPNALPGGHTAKGEVLYICRADYKGMKLLGKAHKSHQRCFVGHHGVE 135
           G FV     N  +P  A+  G T  GE LY+ RA + G +  GK H SH   ++   G E
Sbjct: 102 GDFVWEFAANGVVPDGAVKMGATVDGEPLYMGRALHCGTQTPGKVHSSHGCLYIPFEGAE 161

Query: 136 HKFSLYEI 143
              + YE+
Sbjct: 162 ISHAEYEV 169


 Score = 32.0 bits (71), Expect = 0.089,   Method: Compositional matrix adjust.
 Identities = 20/58 (34%), Positives = 26/58 (44%)

Query: 17  VPPNAVRGGKVDDLRIQFIGRAWHKDDLIPGGVVEIAGVCYVAWGGKSTYVSNYEVLV 74
           VP  AV+ G   D    ++GRA H     PG V    G  Y+ + G     + YEVL 
Sbjct: 114 VPDGAVKMGATVDGEPLYMGRALHCGTQTPGKVHSSHGCLYIPFEGAEISHAEYEVLC 171


 Score = 27.7 bits (60), Expect = 1.7,   Method: Compositional matrix adjust.
 Identities = 16/58 (27%), Positives = 27/58 (46%)

Query: 86  GNIPPNALPGGHTAKGEVLYICRADYKGMKLLGKAHKSHQRCFVGHHGVEHKFSLYEI 143
           G  P N +  G  A G V++  RA ++G  +  K   S   C++ + G E     +E+
Sbjct: 41  GPFPTNMVRAGVDADGSVIFAGRAFHEGEMIPAKVIPSKNACYICYGGEEIMKEDFEV 98


==> AAEL007238-RA conserved hypothetical protein
          Length = 179

 Score = 66.2 bits (160), Expect = 4e-012,   Method: Compositional matrix adjust.
 Identities = 41/122 (33%), Positives = 59/122 (48%), Gaps = 2/122 (1%)

Query: 8   KWVKTYGNHVPPNAVRGGKVDDLRIQFIGRAWHKDDLIPGGVVEIAGVCYVAWGGKSTYV 67
           +WVK     +PPNAV  G   +  + ++GRA   + + PG V      C+  WGGK+   
Sbjct: 38  QWVKASNGEIPPNAVIAGHEGNQTL-YVGRAEVNNSIAPGSVNPQKRACFCPWGGKNHKR 96

Query: 68  SNYEVLVDIKGKFVPTTFGNIPPNALPGGHTAKGEVLYICRADYKGMKLLGKAHKSHQRC 127
             YEVL    G+FV     N      PGG + +GE LYI R       + GK  +S+  C
Sbjct: 97  PTYEVLC-TPGQFVEVDSWNTLVLGTPGGISEQGEPLYIGRNVQNSELISGKIQRSYFVC 155

Query: 128 FV 129
           ++
Sbjct: 156 YI 157


 Score = 37.7 bits (86), Expect = 0.002,   Method: Compositional matrix adjust.
 Identities = 21/65 (32%), Positives = 31/65 (47%), Gaps = 1/65 (1%)

Query: 79  KFVPTTFGNIPPNALPGGHTAKGEVLYICRADYKGMKLLGKAHKSHQRCFVGHHGVEHKF 138
           ++V  + G IPPNA+  GH    + LY+ RA+       G  +   + CF    G  HK 
Sbjct: 38  QWVKASNGEIPPNAVIAGHEGN-QTLYVGRAEVNNSIAPGSVNPQKRACFCPWGGKNHKR 96

Query: 139 SLYEI 143
             YE+
Sbjct: 97  PTYEV 101


 Score = 23.5 bits (49), Expect =    32,   Method: Compositional matrix adjust.
 Identities = 12/41 (29%), Positives = 18/41 (43%)

Query: 24  GGKVDDLRIQFIGRAWHKDDLIPGGVVEIAGVCYVAWGGKS 64
           GG  +     +IGR     +LI G +     VCY+ +  K 
Sbjct: 123 GGISEQGEPLYIGRNVQNSELISGKIQRSYFVCYIPYKTKE 163


==> AAEL010392-RA hypothetical protein
          Length = 636

 Score = 64.7 bits (156), Expect = 1e-011,   Method: Compositional matrix adjust.
 Identities = 44/143 (30%), Positives = 64/143 (44%), Gaps = 9/143 (6%)

Query: 9   WVKTYGNHVPPNAVRGGKVDDLRIQFIGRAWHKDDLIPGGVVEIAGVCYVAWGGKSTYVS 68
           WV     ++P  AV  GK       +IGRA H   + PG ++   G  Y+ + G      
Sbjct: 268 WVPCENGNLPKGAVLCGKTAYGEQLYIGRAHHNGSVTPGKIIRSHGCLYIGFDGVELAHP 327

Query: 69  NYEVLVDIK--------GKFVPT-TFGNIPPNALPGGHTAKGEVLYICRADYKGMKLLGK 119
            YEVLVD +        G +V   + G +PP AL  G  + G  +Y+ R    G+ L  K
Sbjct: 328 KYEVLVDSRESQKQSVGGHWVSAQSNGRVPPGALLAGKDSDGAAIYLGRVYRFGLHLPAK 387

Query: 120 AHKSHQRCFVGHHGVEHKFSLYE 142
              S + C  G  G+E + + YE
Sbjct: 388 VIPSKRMCHTGDEGLEFEMTEYE 410


 Score = 53.1 bits (126), Expect = 4e-008,   Method: Compositional matrix adjust.
 Identities = 41/130 (31%), Positives = 62/130 (47%), Gaps = 3/130 (2%)

Query: 17  VPPNAVRGGKVDDLRIQFIGRAWHKDDLIPGGVVEIAGVCYVAWGGKSTYVSNYEVLVDI 76
           VP  AV  G   D    F+GR  ++   +P  V+    +C+    G+   +++YE L + 
Sbjct: 507 VPRGAVLAGYDKDGSPIFVGRVQYQGSQLPAKVIPRKKLCHTCHKGREIEMTSYEALCNA 566

Query: 77  KGKFVPTTFGNIPPNALPGGHTAKGEVLYICRADYKGMKLLGKAHKSHQRCFVGHHG-VE 135
           +  +VP + G IP  A+  G T  GE +YI R  +KG    GK  + H+R      G  E
Sbjct: 567 RVAWVPFS-GTIPAKAVVCGRTMWGETVYIGRGHHKGSLTPGKVLE-HERVLKIPFGWNE 624

Query: 136 HKFSLYEIYV 145
              S +EI V
Sbjct: 625 LTISDFEILV 634


 Score = 50.4 bits (119), Expect = 3e-007,   Method: Compositional matrix adjust.
 Identities = 36/147 (24%), Positives = 65/147 (44%), Gaps = 17/147 (11%)

Query: 9   WVKTYGNHVPPNAVRGGKVDDLRIQFIGRAWHKDDLIPGGVVEIAGVCYVAWGGKSTYVS 68
           WV   G + P NA+  G+       + GR  ++  L PG ++E + +  + +G K   + 
Sbjct: 419 WVPFRGVY-PLNAIECGRDRYGEKLYFGRGRYEGSLTPGKILECSKILKIPYGFKEIVLH 477

Query: 69  NYEVLVDIKGKFVPTTFGN-------------IPPNALPGGHTAKGEVLYICRADYKGMK 115
            +++LVD     +PTT  +             +P  A+  G+   G  +++ R  Y+G +
Sbjct: 478 EFDILVD---NSLPTTKCSQALDWQASSNSLPVPRGAVLAGYDKDGSPIFVGRVQYQGSQ 534

Query: 116 LLGKAHKSHQRCFVGHHGVEHKFSLYE 142
           L  K     + C   H G E + + YE
Sbjct: 535 LPAKVIPRKKLCHTCHKGREIEMTSYE 561


 Score = 48.5 bits (114), Expect = 1e-006,   Method: Compositional matrix adjust.
 Identities = 30/78 (38%), Positives = 41/78 (52%)

Query: 68  SNYEVLVDIKGKFVPTTFGNIPPNALPGGHTAKGEVLYICRADYKGMKLLGKAHKSHQRC 127
           +  +VL  +   +VP   GN+P  A+  G TA GE LYI RA + G    GK  +SH   
Sbjct: 256 TTQKVLCGLGFTWVPCENGNLPKGAVLCGKTAYGEQLYIGRAHHNGSVTPGKIIRSHGCL 315

Query: 128 FVGHHGVEHKFSLYEIYV 145
           ++G  GVE     YE+ V
Sbjct: 316 YIGFDGVELAHPKYEVLV 333


 Score = 47.8 bits (112), Expect = 1e-006,   Method: Compositional matrix adjust.
 Identities = 35/112 (31%), Positives = 49/112 (43%), Gaps = 2/112 (1%)

Query: 9   WVKTYGN-HVPPNAVRGGKVDDLRIQFIGRAWHKDDLIPGGVVEIAGVCYVAWGGKSTYV 67
           WV    N  VPP A+  GK  D    ++GR +     +P  V+    +C+    G    +
Sbjct: 347 WVSAQSNGRVPPGALLAGKDSDGAAIYLGRVYRFGLHLPAKVIPSKRMCHTGDEGLEFEM 406

Query: 68  SNYEVLVDIKGKFVPTTFGNIPPNALPGGHTAKGEVLYICRADYKGMKLLGK 119
           + YE L +    +VP   G  P NA+  G    GE LY  R  Y+G    GK
Sbjct: 407 TEYEALCNANVSWVPFR-GVYPLNAIECGRDRYGEKLYFGRGRYEGSLTPGK 457


 Score = 38.9 bits (89), Expect = 7e-004,   Method: Compositional matrix adjust.
 Identities = 23/68 (33%), Positives = 35/68 (51%), Gaps = 1/68 (1%)

Query: 9   WVKTYGNHVPPNAVRGGKVDDLRIQFIGRAWHKDDLIPGGVVEIAGVCYVAWGGKSTYVS 68
           WV   G  +P  AV  G+       +IGR  HK  L PG V+E   V  + +G     +S
Sbjct: 570 WVPFSGT-IPAKAVVCGRTMWGETVYIGRGHHKGSLTPGKVLEHERVLKIPFGWNELTIS 628

Query: 69  NYEVLVDI 76
           ++E+LV++
Sbjct: 629 DFEILVEL 636
