# Supplementary material for: The salivary gland transcriptome of the neotropical malaria vector Anopheles darlingi reveals accelerated evolution of genes relevant to hematophagy
Source: BMC Genomics. 2009 Jan 29;10:57. doi: 10.1186/1471-2164-10-57 (PMC2644710; doi:10.1186/1471-2164-10-57)
Supplement: Additional file 2 — Annotated sialotranscriptome of An. darlingi female mosquitoes. Hyperlinked Excel spreadsheet with deducted protein sequences. See description above. [file 1471-2164-10-57-S2.zip › links/AEGY-PEP/AD-795-AEGY-PEP.txt]

>AD-795

AAEL011296-RA conserved hypothetical protein                           49   2e-007
AAEL008444-RA conserved hypothetical protein                           48   7e-007
AAEL008441-RA hypothetical protein                                     37   0.001
AAEL008446-RA hypothetical protein                                     36   0.003
AAEL001351-RA hypothetical protein                                     30   0.15 
AAEL000615-RA hypothetical protein                                     30   0.16 
AAEL001078-RA glutathione-s-transferase theta, gst                     28   0.68 
AAEL014867-RA apoptosis inhibitor                                      28   0.76 
AAEL012286-RA apoptosis inhibitor                                      28   0.82 
AAEL012131-RA cationic amino acid transporter                          26   2.3  
AAEL010988-RA cationic amino acid transporter                          26   2.8  
AAEL000607-RA hypothetical protein                                     26   3.2  
AAEL002829-RA kakapo                                                   26   3.7  
AAEL006506-RA hypothetical protein                                     25   4.6  
AAEL001918-RA hypothetical protein                                     25   4.9  
AAEL009254-RA aaa atpase                                               25   6.2  
AAEL012610-RA conserved hypothetical protein                           25   7.8  
AAEL012128-RA cationic amino acid transporter                          25   8.1  
AAEL008960-RA regulator of telomere elongation helicase 1 rtel1        25   8.2  
AAEL000612-RA hypothetical protein                                     24   8.4  
AAEL007653-RA allantoinase                                             24   8.5  
AAEL013308-RA odd Oz protein                                           24      12
AAEL003092-RA conserved hypothetical protein                           24      12
AAEL002694-RA conserved hypothetical protein                           23      14
AAEL008427-RA smad nuclear interacting protein                         23      16


==> AAEL011296-RA conserved hypothetical protein
          Length = 94

 Score = 49.3 bits (116), Expect = 2e-007,   Method: Compositional matrix adjust.
 Identities = 35/92 (38%), Positives = 45/92 (48%), Gaps = 8/92 (8%)

Query: 1  MKYAFV--ALLSLVLLVSGTSAAPVDLEEAP-----EDVPKAVALTASHILDQFTDLV-H 52
          MK  FV   +L + L V G        +EAP     E+V K V +        F +    
Sbjct: 1  MKILFVVCGILLVTLAVQGRPVCEECDDEAPLAFPDENVLKIVKVPQVKQEQSFEEAAPG 60

Query: 53 TPPQITNVIDGPKLCPEGQKLDHQGKCRPILG 84
          +  Q TN+ID P +CPEGQK DH GKCRP+  
Sbjct: 61 SDIQETNIIDAPVVCPEGQKPDHNGKCRPVWN 92


==> AAEL008444-RA conserved hypothetical protein
          Length = 94

 Score = 48.1 bits (113), Expect = 7e-007,   Method: Compositional matrix adjust.
 Identities = 19/29 (65%), Positives = 22/29 (75%)

Query: 56 QITNVIDGPKLCPEGQKLDHQGKCRPILG 84
          Q TN+ID P +CPEGQK DH GKCRP+  
Sbjct: 64 QETNIIDAPVVCPEGQKPDHNGKCRPVWN 92


==> AAEL008441-RA hypothetical protein
          Length = 73

 Score = 37.4 bits (85), Expect = 0.001,   Method: Compositional matrix adjust.
 Identities = 12/22 (54%), Positives = 16/22 (72%)

Query: 63 GPKLCPEGQKLDHQGKCRPILG 84
           P +CP GQK DH+G+CRP+  
Sbjct: 51 APVVCPSGQKPDHRGRCRPVWS 72


==> AAEL008446-RA hypothetical protein
          Length = 76

 Score = 35.8 bits (81), Expect = 0.003,   Method: Compositional matrix adjust.
 Identities = 14/27 (51%), Positives = 18/27 (66%)

Query: 56 QITNVIDGPKLCPEGQKLDHQGKCRPI 82
          Q  NVI  P +CP G + DH+G+CR I
Sbjct: 47 QAFNVISAPTICPPGYQRDHKGQCRKI 73


==> AAEL001351-RA hypothetical protein
          Length = 232

 Score = 30.4 bits (67), Expect = 0.15,   Method: Compositional matrix adjust.
 Identities = 20/54 (37%), Positives = 26/54 (48%), Gaps = 15/54 (27%)

Query: 29  PEDVPKAVALT--ASHILDQFTDLVHTPPQITNVIDGPKLCPEGQKLDHQGKCR 80
           P   PK  A T  AS++ D+F            ++DGP  CP+GQK    G CR
Sbjct: 189 PNTTPKTSASTTPASNLDDRF------------ILDGPLACPKGQKA-VNGVCR 229


==> AAEL000615-RA hypothetical protein
          Length = 232

 Score = 30.0 bits (66), Expect = 0.16,   Method: Compositional matrix adjust.
 Identities = 20/54 (37%), Positives = 26/54 (48%), Gaps = 15/54 (27%)

Query: 29  PEDVPKAVALT--ASHILDQFTDLVHTPPQITNVIDGPKLCPEGQKLDHQGKCR 80
           P   PK  A T  AS++ D+F            ++DGP  CP+GQK    G CR
Sbjct: 189 PNTTPKTSASTTPASNLDDRF------------ILDGPLACPKGQKA-VNGVCR 229


==> AAEL001078-RA glutathione-s-transferase theta, gst
          Length = 290

 Score = 28.1 bits (61), Expect = 0.68,   Method: Composition-based stats.
 Identities = 21/62 (33%), Positives = 32/62 (51%), Gaps = 8/62 (12%)

Query: 23 VDLEEAPEDVP-KAVALTASHILDQFTDLVHTPPQITNVIDGPKLCPEGQKLDHQGKCRP 81
          +D    P   P +AV +TA+      T  V   P++ N+++G +L PE  KL+ Q  C P
Sbjct: 1  MDFYYLPGSAPCRAVQMTAA------TVGVELNPKLVNLMNGDQLKPEFLKLNPQ-HCLP 53

Query: 82 IL 83
           L
Sbjct: 54 TL 55


==> AAEL014867-RA apoptosis inhibitor
          Length = 464

 Score = 27.7 bits (60), Expect = 0.76,   Method: Compositional matrix adjust.
 Identities = 18/46 (39%), Positives = 25/46 (54%), Gaps = 1/46 (2%)

Query: 27  EAPEDVPKAVAL-TASHILDQFTDLVHTPPQITNVIDGPKLCPEGQ 71
           ++ E+  KA AL T S+I     DL HTPP   +VI    L P+ +
Sbjct: 316 KSEENQIKATALKTTSNISTLIRDLFHTPPSFKSVIHLSWLPPKSK 361


==> AAEL012286-RA apoptosis inhibitor
          Length = 557

 Score = 27.7 bits (60), Expect = 0.82,   Method: Compositional matrix adjust.
 Identities = 18/46 (39%), Positives = 25/46 (54%), Gaps = 1/46 (2%)

Query: 27  EAPEDVPKAVAL-TASHILDQFTDLVHTPPQITNVIDGPKLCPEGQ 71
           ++ E+  KA AL T S+I     DL HTPP   +VI    L P+ +
Sbjct: 409 KSEENQIKATALKTTSNISTLIRDLFHTPPSFKSVIHLSWLPPKSK 454


==> AAEL012131-RA cationic amino acid transporter
          Length = 626

 Score = 26.2 bits (56), Expect = 2.3,   Method: Composition-based stats.
 Identities = 9/31 (29%), Positives = 19/31 (61%)

Query: 6   VALLSLVLLVSGTSAAPVDLEEAPEDVPKAV 36
           + ++++VL+  G +  P +    PED+PK +
Sbjct: 198 LCVIAIVLVAGGMNCDPANWMIKPEDIPKGI 228
