# Supplementary material for: The salivary gland transcriptome of the neotropical malaria vector Anopheles darlingi reveals accelerated evolution of genes relevant to hematophagy
Source: BMC Genomics. 2009 Jan 29;10:57. doi: 10.1186/1471-2164-10-57 (PMC2644710; doi:10.1186/1471-2164-10-57)
Supplement: Additional file 2 — Annotated sialotranscriptome of An. darlingi female mosquitoes. Hyperlinked Excel spreadsheet with deducted protein sequences. See description above. [file 1471-2164-10-57-S2.zip › links/AEGY-PEP/AD-8-AEGY-PEP.txt]

>AD-8

AAEL009795-RA papilin                                                  27   6.0  
AAEL009219-RA predicted protein                                        25      15
AAEL012779-RA protease m1 zinc metalloprotease                         24      34
AAEL000812-RA conserved hypothetical protein                           23      43
AAEL012910-RA hypothetical protein                                     23      73
AAEL015037-RA g-protein-linked acetylcholine receptor gar-2a           23      77
AAEL013812-RA hypothetical protein                                     23      90


==> AAEL009795-RA papilin
          Length = 2632

 Score = 26.6 bits (57), Expect = 6.0,   Method: Compositional matrix adjust.
 Identities = 20/51 (39%), Positives = 33/51 (64%), Gaps = 3/51 (5%)

Query: 129  TDSASTAAEATTTEAA-ATTTEESTTTT--EAATTTEEATTTEEATTTEAA 176
            TD++S   + ++TE++ ATT  E T +T    +T TEE  +T+E++ TEA 
Sbjct: 1001 TDASSATVQGSSTESSDATTIMEETQSTGPTESTVTEETVSTQESSRTEAV 1051


==> AAEL009219-RA predicted protein
          Length = 1345

 Score = 25.0 bits (53), Expect =    15,   Method: Compositional matrix adjust.
 Identities = 30/76 (39%), Positives = 44/76 (57%), Gaps = 6/76 (7%)

Query: 110 PRPTTTTAATTTAADGTTVTDS--ASTAAEATTTEAAATTTEESTTTTEAATTTE---EA 164
           P PT+     +T  D TT   S  +ST  E T++E   +TT +S TT E+++T E   E+
Sbjct: 759 PEPTSPEQPESTVVDSTTPDSSTESSTDPEPTSSEQPESTTVDS-TTQESSSTPESSIES 817

Query: 165 TTTEEATTTEAAESTT 180
           +T  E T++E  ESTT
Sbjct: 818 STDPEPTSSEQPESTT 833


 Score = 24.6 bits (52), Expect =    22,   Method: Compositional matrix adjust.
 Identities = 28/75 (37%), Positives = 44/75 (58%), Gaps = 4/75 (5%)

Query: 110  PRPTTTTAATTTAADGTTVTDS--ASTAAEATTTEAAATTTEESTTTTEAAT--TTEEAT 165
            P PT+   + +T  D TT   S  +ST  E T++E   +TT +STT   ++T  ++ E++
Sbjct: 1103 PEPTSPEQSESTVVDSTTPNSSTESSTNPEPTSSEQPESTTVDSTTQEGSSTPDSSTESS 1162

Query: 166  TTEEATTTEAAESTT 180
            T  E T++E  ESTT
Sbjct: 1163 TNPELTSSEQPESTT 1177


==> AAEL012779-RA protease m1 zinc metalloprotease
          Length = 825

 Score = 23.9 bits (50), Expect =    34,   Method: Composition-based stats.
 Identities = 14/35 (40%), Positives = 20/35 (57%), Gaps = 2/35 (5%)

Query: 147 TTEESTTTTEAATTTEEATTTEEATTTEAAESTTT 181
           TTEE TT+T   +T   ++   ++TT E    TTT
Sbjct: 767 TTEEQTTSTAMPSTG--SSVAYDSTTAEPYVETTT 799


==> AAEL000812-RA conserved hypothetical protein
          Length = 572

 Score = 23.5 bits (49), Expect =    43,   Method: Composition-based stats.
 Identities = 25/88 (28%), Positives = 32/88 (36%), Gaps = 24/88 (27%)

Query: 115 TTAATTTAADGTTVTDSASTAAEATTTEAAATT--------------------TEESTTT 154
           T      AA G  VT S+       + E A  T                    TE+  TT
Sbjct: 29  TNDTVVAAAGGVNVTGSSKLPNVTNSVEVAPQTEVPIVVTTVIAATTTTEESTTEQLMTT 88

Query: 155 TEAATTTEEATTTEEATTTEAAESTTTG 182
           T A TT++ +T  EE        S+TTG
Sbjct: 89  TIAETTSQSSTRKEELI----GSSSTTG 112


==> AAEL012910-RA hypothetical protein
          Length = 5644

 Score = 22.7 bits (47), Expect =    73,   Method: Compositional matrix adjust.
 Identities = 24/57 (42%), Positives = 31/57 (54%), Gaps = 2/57 (3%)

Query: 120 TTAADGTTVTDSASTAAEATTTEAAATT--TEESTTTTEAATTTEEATTTEEATTTE 174
           TTA+  TT  D  S++   TTT  AATT  T  S  TT   ++TE  TT  + TT +
Sbjct: 208 TTASQETTSQDFYSSSERVTTTPFAATTNSTVVSDGTTTDISSTERETTASQETTLQ 264


 Score = 22.7 bits (47), Expect =    73,   Method: Compositional matrix adjust.
 Identities = 23/69 (33%), Positives = 37/69 (53%), Gaps = 6/69 (8%)

Query: 112 PTTTTAATTTAADGTTV----TDSASTAAEATTTEAAATTTEESTTTTEAATTTEEATTT 167
           P   T  +T  +DGTT     T+  +TA++ TT +   +++E  T T   ATT   +T  
Sbjct: 230 PFAATTNSTVVSDGTTTDISSTERETTASQETTLQDIYSSSERVTVTPFEATT--HSTVV 287

Query: 168 EEATTTEAA 176
            ++TTTE +
Sbjct: 288 FDSTTTEVS 296


==> AAEL015037-RA g-protein-linked acetylcholine receptor gar-2a
          Length = 984

 Score = 22.7 bits (47), Expect =    77,   Method: Composition-based stats.
 Identities = 21/66 (31%), Positives = 31/66 (46%)

Query: 107 PFRPRPTTTTAATTTAADGTTVTDSASTAAEATTTEAAATTTEESTTTTEAATTTEEATT 166
           P  P+P+ + A    +A  T+ T S+STAA A T+    T    STTT +   ++     
Sbjct: 790 PSNPKPSMSLAVVDQSAAATSTTTSSSTAAPAVTSPPPQTNALPSTTTVQTQVSSSTTNN 849

Query: 167 TEEATT 172
           T    T
Sbjct: 850 TPSGAT 855


==> AAEL013812-RA hypothetical protein
          Length = 748

 Score = 22.7 bits (47), Expect =    90,   Method: Compositional matrix adjust.
 Identities = 33/80 (41%), Positives = 44/80 (55%), Gaps = 15/80 (18%)

Query: 115 TTAATTTAADGTTVTDSASTAAEATTTEAAATTTEE--STT--------TTEAATTTEEA 164
           TT +TT +A+ T+  D   T++E TT   + T TE+  STT        TTE   TTEE 
Sbjct: 354 TTLSTTISAETTSTADI--TSSEETTHSVSVTDTEQEQSTTANTMSTEVTTEIIVTTEEP 411

Query: 165 TTTEEATTTEA--AESTTTG 182
              +E T+TE+   ESTT G
Sbjct: 412 -VVKETTSTESNVEESTTDG 430
