# Supplementary material for: The salivary gland transcriptome of the neotropical malaria vector Anopheles darlingi reveals accelerated evolution of genes relevant to hematophagy
Source: BMC Genomics. 2009 Jan 29;10:57. doi: 10.1186/1471-2164-10-57 (PMC2644710; doi:10.1186/1471-2164-10-57)
Supplement: Additional file 2 — Annotated sialotranscriptome of An. darlingi female mosquitoes. Hyperlinked Excel spreadsheet with deducted protein sequences. See description above. [file 1471-2164-10-57-S2.zip › links/AEGY-PEP/AD-81-AEGY-PEP.txt]

>AD-81

AAEL002726-RA D7 protein, putative                                     36   0.005
AAEL006424-RA D7 protein, putative                                     30   0.29 
AAEL003053-RD allergen, putative                                       29   0.58 
AAEL003053-RC allergen, putative                                       28   0.75 
AAEL003053-RE allergen, putative                                       28   0.97 
AAEL003053-RA allergen, putative                                       28   1.0  
AAEL009449-RA odorant binding protein                                  27   1.6  
AAEL003053-RB allergen, putative                                       27   2.0  
AAEL000116-RA conserved hypothetical protein                           27   2.3  
AAEL003146-RA conserved hypothetical protein                           27   2.4  
AAEL001771-RA toll                                                     27   2.7  
AAEL012312-RA proliferation-associated 2g4 (pa2g4/ebp1)                26   4.7  
AAEL006313-RA conserved hypothetical protein                           26   5.5  
AAEL003255-RA hypothetical protein                                     26   5.7  
AAEL003907-RA ubiquitination factor E4a                                25   6.6  
AAEL007980-RA hypothetical protein                                     25   7.5  
AAEL005367-RA myotubularin-related protein 2                           25   8.5  
AAEL013018-RA odorant binding protein                                  24      19
AAEL009660-RA conserved hypothetical protein                           24      23
AAEL002478-RA double-stranded binding protein, putative                24      23
AAEL011323-RB hepatocyte nuclear factor 4-alpha (hnf-4-alpha)          23      24
AAEL002917-RA conserved hypothetical protein                           23      25
AAEL011323-RA hepatocyte nuclear factor 4-alpha (hnf-4-alpha)          23      25
AAEL008661-RA amp-activated protein kinase, gamma regulatory sub...    23      27
AAEL007898-RA calmin                                                   23      27


==> AAEL002726-RA D7 protein, putative
          Length = 227

 Score = 35.8 bits (81), Expect = 0.005,   Method: Compositional matrix adjust.
 Identities = 24/131 (18%), Positives = 63/131 (48%), Gaps = 5/131 (3%)

Query: 4   STALTLLVIVLVQVAGYSLDQCKSVFSDSAKKQFCKTKRFETIPGVDMDKALDCVLQAVN 63
           ST  + +   + Q+     + C++ F +  +  +C  + +      D  + ++C+   ++
Sbjct: 64  STVRSYMGSAIRQLNESVFEYCENKFYNDKRDIWCAARNYSIPEDKDFHRHIECIFNGLH 123

Query: 64  VVDKTGYANYHGLHQPMNNIEQHRKHDINLEIC-IGKSFRLEPKIKRANAFYKCIMNTDS 122
             ++ G  +   + +   +  Q    D++ E+  + +S  + P+ K A ++Y+C++ +D 
Sbjct: 124 YFNRGGDLD---VDEICRDFHQVGITDLDNEVSEVLRSCDVNPETK-ALSYYRCLLESDF 179

Query: 123 KDTFKKELNAR 133
            D FK+ L+ R
Sbjct: 180 LDKFKEALDYR 190


==> AAEL006424-RA D7 protein, putative
          Length = 321

 Score = 30.0 bits (66), Expect = 0.29,   Method: Compositional matrix adjust.
 Identities = 20/102 (19%), Positives = 46/102 (45%), Gaps = 5/102 (4%)

Query: 34  KKQFCKTKRFETIPGVDMDKALDCVLQAVNVVDKTGYANYHGLHQPMNNIEQHRKHDINL 93
           ++Q CK +++  +      +  DCV++ +  + K    +   + +    + +  K    L
Sbjct: 187 RQQLCKIRQYTVLDDALFKEHTDCVMKGIRYITKNNELDAEEVKRDFMQVNKDTKA---L 243

Query: 94  EICIGKSFRLEPK--IKRANAFYKCIMNTDSKDTFKKELNAR 133
           E  +      EP    +++  +YKC++ +  KD FK+  + R
Sbjct: 244 EKVLNDCKSKEPSNAGEKSWHYYKCLVESSVKDDFKEAFDYR 285


==> AAEL003053-RD allergen, putative
          Length = 186

 Score = 28.9 bits (63), Expect = 0.58,   Method: Compositional matrix adjust.
 Identities = 16/46 (34%), Positives = 22/46 (47%), Gaps = 4/46 (8%)

Query: 7  LTLLVIVLVQVAGYSLDQCKSVF----SDSAKKQFCKTKRFETIPG 48
          + LLV++  QV G S D C SVF     +  +   C+ K F   P 
Sbjct: 8  VALLVVISPQVLGKSKDYCSSVFRKICENKGEHVGCRPKDFSDYPS 53


==> AAEL003053-RC allergen, putative
          Length = 255

 Score = 28.5 bits (62), Expect = 0.75,   Method: Compositional matrix adjust.
 Identities = 16/45 (35%), Positives = 22/45 (48%), Gaps = 4/45 (8%)

Query: 7  LTLLVIVLVQVAGYSLDQCKSVF----SDSAKKQFCKTKRFETIP 47
          + LLV++  QV G S D C SVF     +  +   C+ K F   P
Sbjct: 8  VALLVVISPQVLGKSKDYCSSVFRKICENKGEHVGCRPKDFSDYP 52


==> AAEL003053-RE allergen, putative
          Length = 142

 Score = 28.1 bits (61), Expect = 0.97,   Method: Compositional matrix adjust.
 Identities = 16/45 (35%), Positives = 22/45 (48%), Gaps = 4/45 (8%)

Query: 7  LTLLVIVLVQVAGYSLDQCKSVF----SDSAKKQFCKTKRFETIP 47
          + LLV++  QV G S D C SVF     +  +   C+ K F   P
Sbjct: 8  VALLVVISPQVLGKSKDYCSSVFRKICENKGEHVGCRPKDFSDYP 52


==> AAEL003053-RA allergen, putative
          Length = 183

 Score = 28.1 bits (61), Expect = 1.0,   Method: Compositional matrix adjust.
 Identities = 16/46 (34%), Positives = 22/46 (47%), Gaps = 4/46 (8%)

Query: 7  LTLLVIVLVQVAGYSLDQCKSVF----SDSAKKQFCKTKRFETIPG 48
          + LLV++  QV G S D C SVF     +  +   C+ K F   P 
Sbjct: 8  VALLVVISPQVLGKSKDYCSSVFRKICENKGEHVGCRPKDFSDYPS 53


==> AAEL009449-RA odorant binding protein
          Length = 143

 Score = 27.3 bits (59), Expect = 1.6,   Method: Compositional matrix adjust.
 Identities = 22/76 (28%), Positives = 35/76 (46%), Gaps = 11/76 (14%)

Query: 55  LDCVLQAVNVVDKTGYANYHGLHQPMNNIEQHRKHDINLEICIGKSFRLEPK----IKRA 110
           ++C+     VVD TG+ +   LH  + +      HDI L   +GK   L P+     ++A
Sbjct: 73  MNCLFHEAKVVDDTGHVHLEKLHDALPD----SMHDIALH--MGKRC-LYPEGENLCEKA 125

Query: 111 NAFYKCIMNTDSKDTF 126
              +KC   +D K  F
Sbjct: 126 FWLHKCWKESDPKHYF 141


==> AAEL003053-RB allergen, putative
          Length = 243

 Score = 27.3 bits (59), Expect = 2.0,   Method: Compositional matrix adjust.
 Identities = 14/39 (35%), Positives = 22/39 (56%), Gaps = 5/39 (12%)

Query: 7  LTLLVIVLVQVAGYSLDQCKSVFSDSAKKQFCKTKRFET 45
          + LLV++  QV G S D C SVF     ++ C+ K + +
Sbjct: 8  VALLVVISPQVLGKSKDYCSSVF-----RKICENKDYPS 41


==> AAEL000116-RA conserved hypothetical protein
          Length = 765

 Score = 26.9 bits (58), Expect = 2.3,   Method: Compositional matrix adjust.
 Identities = 11/24 (45%), Positives = 15/24 (62%)

Query: 71  ANYHGLHQPMNNIEQHRKHDINLE 94
           ANYH   +  N+I +H+K   NLE
Sbjct: 452 ANYHESMEEENSISEHKKRKFNLE 475


==> AAEL003146-RA conserved hypothetical protein
          Length = 452

 Score = 26.9 bits (58), Expect = 2.4,   Method: Compositional matrix adjust.
 Identities = 24/101 (23%), Positives = 37/101 (36%), Gaps = 6/101 (5%)

Query: 3   KSTALTLLVIVLVQVAGYSLDQCKSVFSDSAKKQFCKTKRFETIPGVDMDKALDCVLQAV 62
           K T +T +VI       +S   CK  ++ S      K+   +T+P  D  K  +   Q  
Sbjct: 116 KPTVVTAVVIPPDTSEKHSCYICKEFYTPSEMIAHVKSHGIDTVPKQDAMKDYEACKQCN 175

Query: 63  NVVDKTGYANYHGLHQPMNNI------EQHRKHDINLEICI 97
             V K   + +   H+   N       EQ  K      IC+
Sbjct: 176 KAVRKQNMSRHMEAHESHRNQMRKLIKEQEEKQRFQCSICL 216
