# Supplementary material for: The salivary gland transcriptome of the neotropical malaria vector Anopheles darlingi reveals accelerated evolution of genes relevant to hematophagy
Source: BMC Genomics. 2009 Jan 29;10:57. doi: 10.1186/1471-2164-10-57 (PMC2644710; doi:10.1186/1471-2164-10-57)
Supplement: Additional file 2 — Annotated sialotranscriptome of An. darlingi female mosquitoes. Hyperlinked Excel spreadsheet with deducted protein sequences. See description above. [file 1471-2164-10-57-S2.zip › links/AEGY-PEP/AD-82-AEGY-PEP.txt]

>AD-82

AAEL002726-RA D7 protein, putative                                     36   0.004
AAEL006424-RA D7 protein, putative                                     31   0.16 
AAEL000116-RA conserved hypothetical protein                           29   0.62 
AAEL003053-RD allergen, putative                                       27   2.0  
AAEL001771-RA toll                                                     27   2.5  
AAEL003053-RC allergen, putative                                       27   2.5  
AAEL003053-RE allergen, putative                                       27   3.1  
AAEL003053-RA allergen, putative                                       27   3.3  
AAEL012312-RA proliferation-associated 2g4 (pa2g4/ebp1)                27   3.4  
AAEL006313-RA conserved hypothetical protein                           26   5.0  
AAEL003255-RA hypothetical protein                                     26   6.1  
AAEL003053-RB allergen, putative                                       25   7.0  
AAEL007980-RA hypothetical protein                                     25   8.0  
AAEL005367-RA myotubularin-related protein 2                           25   8.1  
AAEL009449-RA odorant binding protein                                  25   8.7  
AAEL007875-RB hypothetical protein                                     25   9.0  
AAEL007875-RA hypothetical protein                                     25   9.2  
AAEL002565-RA titin                                                    24      14
AAEL014540-RA hypoxia associated factor                                24      14
AAEL003907-RA ubiquitination factor E4a                                24      15
AAEL010600-RA hypoxia associated factor                                24      15
AAEL013018-RA odorant binding protein                                  24      20
AAEL009660-RA conserved hypothetical protein                           24      22
AAEL003783-RA hypothetical protein                                     23      24
AAEL008661-RA amp-activated protein kinase, gamma regulatory sub...    23      26


==> AAEL002726-RA D7 protein, putative
          Length = 227

 Score = 36.2 bits (82), Expect = 0.004,   Method: Compositional matrix adjust.
 Identities = 24/131 (18%), Positives = 62/131 (47%), Gaps = 5/131 (3%)

Query: 4   STALTLLAIVLVQVAGYSLDQCKSVFSDSAKKQFCKTKRFETIPGVDMDKALDCVLQAVN 63
           ST  + +   + Q+     + C++ F +  +  +C  + +      D  + ++C+   ++
Sbjct: 64  STVRSYMGSAIRQLNESVFEYCENKFYNDKRDIWCAARNYSIPEDKDFHRHIECIFNGLH 123

Query: 64  VVDKTGYANYHGLHQPMNNIEQHRKHDYNLEIC-IGKSFRLEPKIKRANAFYKCIMNTDS 122
             ++ G  +   + +   +  Q    D + E+  + +S  + P+ K A ++Y+C++ +D 
Sbjct: 124 YFNRGGDLD---VDEICRDFHQVGITDLDNEVSEVLRSCDVNPETK-ALSYYRCLLESDF 179

Query: 123 KDTFKKVLNAR 133
            D FK+ L+ R
Sbjct: 180 LDKFKEALDYR 190


==> AAEL006424-RA D7 protein, putative
          Length = 321

 Score = 30.8 bits (68), Expect = 0.16,   Method: Compositional matrix adjust.
 Identities = 20/102 (19%), Positives = 46/102 (45%), Gaps = 5/102 (4%)

Query: 34  KKQFCKTKRFETIPGVDMDKALDCVLQAVNVVDKTGYANYHGLHQPMNNIEQHRKHDYNL 93
           ++Q CK +++  +      +  DCV++ +  + K    +   + +    + +  K    L
Sbjct: 187 RQQLCKIRQYTVLDDALFKEHTDCVMKGIRYITKNNELDAEEVKRDFMQVNKDTKA---L 243

Query: 94  EICIGKSFRLEPK--IKRANAFYKCIMNTDSKDTFKKVLNAR 133
           E  +      EP    +++  +YKC++ +  KD FK+  + R
Sbjct: 244 EKVLNDCKSKEPSNAGEKSWHYYKCLVESSVKDDFKEAFDYR 285


==> AAEL000116-RA conserved hypothetical protein
          Length = 765

 Score = 28.9 bits (63), Expect = 0.62,   Method: Composition-based stats.
 Identities = 11/24 (45%), Positives = 16/24 (66%)

Query: 71  ANYHGLHQPMNNIEQHRKHDYNLE 94
           ANYH   +  N+I +H+K  +NLE
Sbjct: 452 ANYHESMEEENSISEHKKRKFNLE 475


==> AAEL003053-RD allergen, putative
          Length = 186

 Score = 27.3 bits (59), Expect = 2.0,   Method: Compositional matrix adjust.
 Identities = 15/46 (32%), Positives = 21/46 (45%), Gaps = 4/46 (8%)

Query: 7  LTLLAIVLVQVAGYSLDQCKSVF----SDSAKKQFCKTKRFETIPG 48
          + LL ++  QV G S D C SVF     +  +   C+ K F   P 
Sbjct: 8  VALLVVISPQVLGKSKDYCSSVFRKICENKGEHVGCRPKDFSDYPS 53


==> AAEL001771-RA toll
          Length = 517

 Score = 26.9 bits (58), Expect = 2.5,   Method: Composition-based stats.
 Identities = 10/20 (50%), Positives = 14/20 (70%)

Query: 108 KRANAFYKCIMNTDSKDTFK 127
           K  N FY C++NTD+K  F+
Sbjct: 5   KPTNTFYFCVVNTDNKCIFQ 24


==> AAEL003053-RC allergen, putative
          Length = 255

 Score = 26.9 bits (58), Expect = 2.5,   Method: Compositional matrix adjust.
 Identities = 15/45 (33%), Positives = 21/45 (46%), Gaps = 4/45 (8%)

Query: 7  LTLLAIVLVQVAGYSLDQCKSVF----SDSAKKQFCKTKRFETIP 47
          + LL ++  QV G S D C SVF     +  +   C+ K F   P
Sbjct: 8  VALLVVISPQVLGKSKDYCSSVFRKICENKGEHVGCRPKDFSDYP 52


==> AAEL003053-RE allergen, putative
          Length = 142

 Score = 26.6 bits (57), Expect = 3.1,   Method: Compositional matrix adjust.
 Identities = 15/45 (33%), Positives = 21/45 (46%), Gaps = 4/45 (8%)

Query: 7  LTLLAIVLVQVAGYSLDQCKSVF----SDSAKKQFCKTKRFETIP 47
          + LL ++  QV G S D C SVF     +  +   C+ K F   P
Sbjct: 8  VALLVVISPQVLGKSKDYCSSVFRKICENKGEHVGCRPKDFSDYP 52


==> AAEL003053-RA allergen, putative
          Length = 183

 Score = 26.6 bits (57), Expect = 3.3,   Method: Compositional matrix adjust.
 Identities = 15/46 (32%), Positives = 21/46 (45%), Gaps = 4/46 (8%)

Query: 7  LTLLAIVLVQVAGYSLDQCKSVF----SDSAKKQFCKTKRFETIPG 48
          + LL ++  QV G S D C SVF     +  +   C+ K F   P 
Sbjct: 8  VALLVVISPQVLGKSKDYCSSVFRKICENKGEHVGCRPKDFSDYPS 53


==> AAEL012312-RA proliferation-associated 2g4 (pa2g4/ebp1)
          Length = 443

 Score = 26.6 bits (57), Expect = 3.4,   Method: Compositional matrix adjust.
 Identities = 11/31 (35%), Positives = 18/31 (58%)

Query: 87  RKHDYNLEICIGKSFRLEPKIKRANAFYKCI 117
           +K D  +E   GK ++ EP +K+  AF  C+
Sbjct: 54  QKGDNQMESETGKKYKNEPDMKKGIAFPTCL 84


==> AAEL006313-RA conserved hypothetical protein
          Length = 152

 Score = 25.8 bits (55), Expect = 5.0,   Method: Compositional matrix adjust.
 Identities = 12/29 (41%), Positives = 19/29 (65%)

Query: 40 TKRFETIPGVDMDKALDCVLQAVNVVDKT 68
          T+  + +P   ++K LD VL+AV  VD+T
Sbjct: 27 TEILKPLPSEAVEKNLDNVLEAVKTVDQT 55
