# Supplementary material for: The salivary gland transcriptome of the neotropical malaria vector Anopheles darlingi reveals accelerated evolution of genes relevant to hematophagy
Source: BMC Genomics. 2009 Jan 29;10:57. doi: 10.1186/1471-2164-10-57 (PMC2644710; doi:10.1186/1471-2164-10-57)
Supplement: Additional file 2 — Annotated sialotranscriptome of An. darlingi female mosquitoes. Hyperlinked Excel spreadsheet with deducted protein sequences. See description above. [file 1471-2164-10-57-S2.zip › links/AEGY-PEP/AD-85-AEGY-PEP.txt]

>AD-85

AAEL008556-RA prp4                                                     30   2.3  
AAEL008556-RB prp4                                                     30   2.3  
AAEL015665-RA conserved hypothetical protein                           29   3.5  
AAEL008459-RA conserved hypothetical protein                           28   8.6  
AAEL007180-RA PFTAIRE-interacting factor 1A, putative                  27      14
AAEL003415-RA lamin                                                    26      39
AAEL002774-RB slender lobes, putative                                  26      41
AAEL010124-RA phospholipase c                                          25      43
AAEL005656-RA myosin heavy chain, nonmuscle or smooth muscle           25      56
AAEL002774-RA slender lobes, putative                                  25      67


==> AAEL008556-RA prp4
          Length = 958

 Score = 29.6 bits (65), Expect = 2.3,   Method: Compositional matrix adjust.
 Identities = 21/53 (39%), Positives = 30/53 (56%), Gaps = 3/53 (5%)

Query: 102 TSATDFCELLLDDVRRQMRQERQRLTSESDQRLQAIQLELNGEKARSVQLTAD 154
           +SA D   LL    +R  R+ER+R TSES++R+   + E    KAR+ Q   D
Sbjct: 242 SSAEDVNRLLKKARQRSPREERKRKTSESEKRMSRGEAEA---KARAKQQEMD 291


==> AAEL008556-RB prp4
          Length = 958

 Score = 29.6 bits (65), Expect = 2.3,   Method: Compositional matrix adjust.
 Identities = 21/53 (39%), Positives = 30/53 (56%), Gaps = 3/53 (5%)

Query: 102 TSATDFCELLLDDVRRQMRQERQRLTSESDQRLQAIQLELNGEKARSVQLTAD 154
           +SA D   LL    +R  R+ER+R TSES++R+   + E    KAR+ Q   D
Sbjct: 242 SSAEDVNRLLKKARQRSPREERKRKTSESEKRMSRGEAEA---KARAKQQEMD 291


==> AAEL015665-RA conserved hypothetical protein
          Length = 337

 Score = 29.3 bits (64), Expect = 3.5,   Method: Compositional matrix adjust.
 Identities = 19/50 (38%), Positives = 33/50 (66%), Gaps = 1/50 (2%)

Query: 122 ERQRLTSESDQ-RLQAIQLELNGEKARSVQLTADVGAVQQELTRLYRELV 170
           ER+ L +  D+ +LQ I+LEL+  +A+   L+AD G  ++++  L REL+
Sbjct: 217 ERKHLQTLRDESQLQEIKLELDRMQAKYDLLSADYGKAKEQIDDLERELM 266


==> AAEL008459-RA conserved hypothetical protein
          Length = 1395

 Score = 27.7 bits (60), Expect = 8.6,   Method: Compositional matrix adjust.
 Identities = 33/118 (27%), Positives = 54/118 (45%), Gaps = 7/118 (5%)

Query: 76   LLLRFHETRKNLTDCVEREERARTDQTSATDFCELLLDDVRRQMRQERQRLTSESDQRLQ 135
            L+ +  E   +LTD  ER +R+     SA +  E    D   ++  E++RL  E D    
Sbjct: 895  LIKKLKEDIGDLTDETERLKRS----LSAKEEVERSQIDAVHKLSSEKRRL--EKDNGAL 948

Query: 136  AIQLELNGEKARSVQLTADVGAVQ-QELTRLYRELVLTNVGIGDTKQAHRYYQRYNEQ 192
              QL+   +K  +++ + D    +  E T  Y+ELV  +  +   +  H   QR NEQ
Sbjct: 949  KSQLDDQTQKFDTLKKSFDFAKKELTEKTEAYQELVKKSSLLATMESEHSTIQRVNEQ 1006


==> AAEL007180-RA PFTAIRE-interacting factor 1A, putative
          Length = 793

 Score = 27.3 bits (59), Expect =    14,   Method: Compositional matrix adjust.
 Identities = 16/55 (29%), Positives = 34/55 (61%), Gaps = 7/55 (12%)

Query: 111 LLDDVRRQMRQERQRLTSESDQRLQAIQLELNGEKARSVQLTADVGAVQQELTRL 165
           +L DVRR++ +++QR        L  I+ E+NG +++ V+L  ++ + Q++ + L
Sbjct: 231 MLVDVRRELEEQKQR-------HLTQIKNEMNGLQSQMVELKNEIDSRQRDCSYL 278


==> AAEL003415-RA lamin
          Length = 558

 Score = 25.8 bits (55), Expect =    39,   Method: Compositional matrix adjust.
 Identities = 15/52 (28%), Positives = 29/52 (55%), Gaps = 3/52 (5%)

Query: 118 QMRQERQRLTSESDQRLQAIQLELNGEKARSVQLTADVGAVQQELTRLYREL 169
           QMR  R  ++   + RL+ ++L+LN E+ R  +   +   +Q E+ RL  ++
Sbjct: 271 QMRANRDEISELYESRLRDLELQLNAERQRHAE---EKSKLQDEIERLRNQI 319


==> AAEL002774-RB slender lobes, putative
          Length = 1239

 Score = 25.8 bits (55), Expect =    41,   Method: Compositional matrix adjust.
 Identities = 19/60 (31%), Positives = 31/60 (51%), Gaps = 2/60 (3%)

Query: 116 RRQMRQERQRLTSES--DQRLQAIQLELNGEKARSVQLTADVGAVQQELTRLYRELVLTN 173
           RR    E  ++TSE+   + L+ ++  L  E  +S  L  +   ++Q+LTR   EL  TN
Sbjct: 661 RRSEEVETLKITSENKVQEELKVLRERLEAESTKSTTLAVEKDELEQQLTRKLEELEETN 720


==> AAEL010124-RA phospholipase c
          Length = 774

 Score = 25.4 bits (54), Expect =    43,   Method: Compositional matrix adjust.
 Identities = 30/149 (20%), Positives = 65/149 (43%), Gaps = 29/149 (19%)

Query: 70  STAWTTLLLRFHETRKNLTDCVEREERARTDQTSATDFCELLLDDVRRQMRQERQRLTSE 129
           ++++  +L ++HE   NL +                   +LL      QM+Q + +   E
Sbjct: 575 ASSYQEVLEKYHEVIYNLVE-------------------DLLRQSQESQMKQLKAQHERE 615

Query: 130 SDQRLQAIQLELNGEKARSVQLTADVGAVQQELTRLYREL--VLTNVGIGDTKQAHRYYQ 187
           + + ++ +QL    E  +  Q+  D    + EL R+ RE+   L   G+ +  +    Y 
Sbjct: 616 TSEVMRHLQLSRKNEVKQLAQVHKD----KDELERMKREVDSTLVEKGVAERVRLTAMYT 671

Query: 188 RYNEQQQKE----QQSQEQQKANLQSLYE 212
           R  ++ Q++    +Q  E+ +A  +++ E
Sbjct: 672 RKQDELQRQHEAVKQGLEEHRAKAKAMLE 700


==> AAEL005656-RA myosin heavy chain, nonmuscle or smooth muscle
          Length = 1940

 Score = 25.0 bits (53), Expect =    56,   Method: Compositional matrix adjust.
 Identities = 31/107 (28%), Positives = 48/107 (44%), Gaps = 29/107 (27%)

Query: 79   RFHETRKNLTDCVEREERARTDQTSATDFCELLLDDVRRQMRQERQRLTSESDQRLQAIQ 138
            R+ +  K+L   +E E+RAR              DD R Q+          S++R  A+Q
Sbjct: 1644 RYQQQLKDLQGALEEEQRAR--------------DDAREQL--------GISERRANALQ 1681

Query: 139  LELNGEKARSVQLTADVG--AVQQELTRLY---RELVLTNVGIGDTK 180
             EL  E++R++   AD G    +QEL+  +    E+   N  IG  K
Sbjct: 1682 NEL--EESRTLLEQADRGRRQAEQELSDAHEQLNEVSGQNASIGAAK 1726


==> AAEL002774-RA slender lobes, putative
          Length = 1031

 Score = 25.0 bits (53), Expect =    67,   Method: Compositional matrix adjust.
 Identities = 19/60 (31%), Positives = 31/60 (51%), Gaps = 2/60 (3%)

Query: 116 RRQMRQERQRLTSES--DQRLQAIQLELNGEKARSVQLTADVGAVQQELTRLYRELVLTN 173
           RR    E  ++TSE+   + L+ ++  L  E  +S  L  +   ++Q+LTR   EL  TN
Sbjct: 661 RRSEEVETLKITSENKVQEELKVLRERLEAESTKSTTLAVEKDELEQQLTRKLEELEETN 720
