# Supplementary material for: The salivary gland transcriptome of the neotropical malaria vector Anopheles darlingi reveals accelerated evolution of genes relevant to hematophagy
Source: BMC Genomics. 2009 Jan 29;10:57. doi: 10.1186/1471-2164-10-57 (PMC2644710; doi:10.1186/1471-2164-10-57)
Supplement: Additional file 2 — Annotated sialotranscriptome of An. darlingi female mosquitoes. Hyperlinked Excel spreadsheet with deducted protein sequences. See description above. [file 1471-2164-10-57-S2.zip › links/AEGY-PEP/AD-86-AEGY-PEP.txt]

>AD-86

AAEL008556-RA prp4                                                     30   2.3  
AAEL008556-RB prp4                                                     30   2.3  
AAEL015665-RA conserved hypothetical protein                           29   3.7  
AAEL011318-RA guanylate cyclase                                        28   5.0  
AAEL008459-RA conserved hypothetical protein                           28   9.9  
AAEL007180-RA PFTAIRE-interacting factor 1A, putative                  27      14
AAEL000335-RA lamin                                                    26      41
AAEL003415-RA lamin                                                    25      42
AAEL002774-RB slender lobes, putative                                  25      43
AAEL005656-RA myosin heavy chain, nonmuscle or smooth muscle           25      45
AAEL009293-RA hypothetical protein                                     25      48
AAEL013896-RA smad4                                                    25      69
AAEL002774-RA slender lobes, putative                                  25      72


==> AAEL008556-RA prp4
          Length = 958

 Score = 29.6 bits (65), Expect = 2.3,   Method: Compositional matrix adjust.
 Identities = 21/53 (39%), Positives = 30/53 (56%), Gaps = 3/53 (5%)

Query: 101 TSATDFCELLLDDVRRQMRQERQRLTSESDQRLQAIQLELNGEKARSVQLTAD 153
           +SA D   LL    +R  R+ER+R TSES++R+   + E    KAR+ Q   D
Sbjct: 242 SSAEDVNRLLKKARQRSPREERKRKTSESEKRMSRGEAEA---KARAKQQEMD 291


==> AAEL008556-RB prp4
          Length = 958

 Score = 29.6 bits (65), Expect = 2.3,   Method: Compositional matrix adjust.
 Identities = 21/53 (39%), Positives = 30/53 (56%), Gaps = 3/53 (5%)

Query: 101 TSATDFCELLLDDVRRQMRQERQRLTSESDQRLQAIQLELNGEKARSVQLTAD 153
           +SA D   LL    +R  R+ER+R TSES++R+   + E    KAR+ Q   D
Sbjct: 242 SSAEDVNRLLKKARQRSPREERKRKTSESEKRMSRGEAEA---KARAKQQEMD 291


==> AAEL015665-RA conserved hypothetical protein
          Length = 337

 Score = 29.3 bits (64), Expect = 3.7,   Method: Compositional matrix adjust.
 Identities = 19/50 (38%), Positives = 33/50 (66%), Gaps = 1/50 (2%)

Query: 121 ERQRLTSESDQ-RLQAIQLELNGEKARSVQLTADVGAVQQELTRLYRELV 169
           ER+ L +  D+ +LQ I+LEL+  +A+   L+AD G  ++++  L REL+
Sbjct: 217 ERKHLQTLRDESQLQEIKLELDRMQAKYDLLSADYGKAKEQIDDLERELM 266


==> AAEL011318-RA guanylate cyclase
          Length = 517

 Score = 28.5 bits (62), Expect = 5.0,   Method: Compositional matrix adjust.
 Identities = 12/34 (35%), Positives = 21/34 (61%)

Query: 106 FCELLLDDVRRQMRQERQRLTSESDQRLQAIQLE 139
           FCE L+DD+ R+M Q    L S  +++ + + +E
Sbjct: 241 FCENLMDDLLRRMEQYANNLESLVEEKTEQLSME 274


==> AAEL008459-RA conserved hypothetical protein
          Length = 1395

 Score = 27.7 bits (60), Expect = 9.9,   Method: Compositional matrix adjust.
 Identities = 33/118 (27%), Positives = 54/118 (45%), Gaps = 7/118 (5%)

Query: 75   LLLRFHETRKNLTDCVEREERARTDQTSATDFCELLLDDVRRQMRQERQRLTSESDQRLQ 134
            L+ +  E   +LTD  ER +R+     SA +  E    D   ++  E++RL  E D    
Sbjct: 895  LIKKLKEDIGDLTDETERLKRS----LSAKEEVERSQIDAVHKLSSEKRRL--EKDNGAL 948

Query: 135  AIQLELNGEKARSVQLTADVGAVQ-QELTRLYRELVLTNVGIGDTKQAHRYYQRYNEQ 191
              QL+   +K  +++ + D    +  E T  Y+ELV  +  +   +  H   QR NEQ
Sbjct: 949  KSQLDDQTQKFDTLKKSFDFAKKELTEKTEAYQELVKKSSLLATMESEHSTIQRVNEQ 1006


==> AAEL007180-RA PFTAIRE-interacting factor 1A, putative
          Length = 793

 Score = 27.3 bits (59), Expect =    14,   Method: Compositional matrix adjust.
 Identities = 16/55 (29%), Positives = 34/55 (61%), Gaps = 7/55 (12%)

Query: 110 LLDDVRRQMRQERQRLTSESDQRLQAIQLELNGEKARSVQLTADVGAVQQELTRL 164
           +L DVRR++ +++QR        L  I+ E+NG +++ V+L  ++ + Q++ + L
Sbjct: 231 MLVDVRRELEEQKQR-------HLTQIKNEMNGLQSQMVELKNEIDSRQRDCSYL 278


==> AAEL000335-RA lamin
          Length = 560

 Score = 25.8 bits (55), Expect =    41,   Method: Compositional matrix adjust.
 Identities = 23/99 (23%), Positives = 48/99 (48%), Gaps = 12/99 (12%)

Query: 131 QRLQAIQLELNGEKARSVQLTADVGAVQQELTRLYRELVLTNVGIGDTKQAHRYYQRYNE 190
           + L  +  +    +AR ++LTA+  +V  E  +L  EL  T++      +A +  + +  
Sbjct: 143 KELTEVDKDARANEARCIELTANYNSVCSEKKKLQEELRETDL------EAAKLRKLFES 196

Query: 191 QQQKVQQE---KSQQKANLQSLYEALIATVYRKAAHAQE 226
            ++ ++ E   +   + N+QSL E L    ++   H+QE
Sbjct: 197 MRKDLEHETLIRVDLENNIQSLREEL---TFKDQVHSQE 232


==> AAEL003415-RA lamin
          Length = 558

 Score = 25.4 bits (54), Expect =    42,   Method: Compositional matrix adjust.
 Identities = 15/52 (28%), Positives = 29/52 (55%), Gaps = 3/52 (5%)

Query: 117 QMRQERQRLTSESDQRLQAIQLELNGEKARSVQLTADVGAVQQELTRLYREL 168
           QMR  R  ++   + RL+ ++L+LN E+ R  +   +   +Q E+ RL  ++
Sbjct: 271 QMRANRDEISELYESRLRDLELQLNAERQRHAE---EKSKLQDEIERLRNQI 319


==> AAEL002774-RB slender lobes, putative
          Length = 1239

 Score = 25.4 bits (54), Expect =    43,   Method: Compositional matrix adjust.
 Identities = 19/60 (31%), Positives = 31/60 (51%), Gaps = 2/60 (3%)

Query: 115 RRQMRQERQRLTSES--DQRLQAIQLELNGEKARSVQLTADVGAVQQELTRLYRELVLTN 172
           RR    E  ++TSE+   + L+ ++  L  E  +S  L  +   ++Q+LTR   EL  TN
Sbjct: 661 RRSEEVETLKITSENKVQEELKVLRERLEAESTKSTTLAVEKDELEQQLTRKLEELEETN 720


==> AAEL005656-RA myosin heavy chain, nonmuscle or smooth muscle
          Length = 1940

 Score = 25.4 bits (54), Expect =    45,   Method: Compositional matrix adjust.
 Identities = 31/107 (28%), Positives = 48/107 (44%), Gaps = 29/107 (27%)

Query: 78   RFHETRKNLTDCVEREERARTDQTSATDFCELLLDDVRRQMRQERQRLTSESDQRLQAIQ 137
            R+ +  K+L   +E E+RAR              DD R Q+          S++R  A+Q
Sbjct: 1644 RYQQQLKDLQGALEEEQRAR--------------DDAREQL--------GISERRANALQ 1681

Query: 138  LELNGEKARSVQLTADVG--AVQQELTRLY---RELVLTNVGIGDTK 179
             EL  E++R++   AD G    +QEL+  +    E+   N  IG  K
Sbjct: 1682 NEL--EESRTLLEQADRGRRQAEQELSDAHEQLNEVSGQNASIGAAK 1726
