# Supplementary material for: The salivary gland transcriptome of the neotropical malaria vector Anopheles darlingi reveals accelerated evolution of genes relevant to hematophagy
Source: BMC Genomics. 2009 Jan 29;10:57. doi: 10.1186/1471-2164-10-57 (PMC2644710; doi:10.1186/1471-2164-10-57)
Supplement: Additional file 2 — Annotated sialotranscriptome of An. darlingi female mosquitoes. Hyperlinked Excel spreadsheet with deducted protein sequences. See description above. [file 1471-2164-10-57-S2.zip › links/AEGY-PEP/AD-870-AEGY-PEP.txt]

>AD-870

AAEL011272-RA nmda receptor glutamate-binding chain                   179   2e-046
AAEL011221-RA nmda receptor glutamate-binding chain                   147   9e-037
AAEL000045-RA nmda receptor glutamate-binding chain                   147   9e-037
AAEL014285-RA growth hormone inducible transmembrane protein           35   0.005
AAEL001779-RA bax inhibitor                                            32   0.056
AAEL001537-RA bax inhibitor                                            30   0.25 
AAEL011626-RA dna cross-link repair protein pso2/snm1                  26   3.0  
AAEL009549-RA hypothetical protein                                     25   4.2  
AAEL009067-RA helicase                                                 25   6.3  
AAEL004303-RA conserved hypothetical protein                           24      11
AAEL000933-RA conserved hypothetical protein                           24      14
AAEL007462-RA conserved hypothetical protein                           24      14
AAEL007846-RA hypothetical protein                                     23      17
AAEL005087-RA hypothetical protein                                     23      17
AAEL005051-RA hypothetical protein                                     23      17
AAEL005244-RA ATP-binding cassette transporter, putative               23      17
AAEL008570-RA glycoprotein, putative                                   23      22
AAEL011732-RA prip interacting protein. pimt                           23      23
AAEL007510-RA conserved hypothetical protein                           23      25
AAEL011652-RA conserved hypothetical protein                           23      30
AAEL005274-RA conserved hypothetical protein                           22      32
AAEL004664-RA conserved hypothetical protein                           22      33
AAEL007361-RA conserved hypothetical protein                           22      43
AAEL007911-RA dynein heavy chain                                       22      49
AAEL000060-RA Gustatory receptor 64a, putative                         22      56


==> AAEL011272-RA nmda receptor glutamate-binding chain
          Length = 319

 Score =  179 bits (454), Expect = 2e-046,   Method: Compositional matrix adjust.
 Identities = 84/100 (84%), Positives = 99/100 (99%)

Query: 2   FQTKWDFTMMGGILFVAVLVLMLFGIIAMFFPGKTITIVYASAGALLFSFYLIYDTQIML 61
           FQ+KWDFT+MGG+LFVAV++LMLFGIIA+FFPGKTITIVYASAGALLFS YLIYDTQ+M+
Sbjct: 220 FQSKWDFTVMGGVLFVAVIILMLFGIIAIFFPGKTITIVYASAGALLFSIYLIYDTQLMM 279

Query: 62  GGDHKYSISPEEYVFAALNLYLDVINIFLHILSIIGASRN 101
           GG+HKYSISPEEY+FAALNLYLD+INIF++IL+IIGASR+
Sbjct: 280 GGEHKYSISPEEYIFAALNLYLDIINIFMYILTIIGASRD 319


==> AAEL011221-RA nmda receptor glutamate-binding chain
          Length = 248

 Score =  147 bits (370), Expect = 9e-037,   Method: Compositional matrix adjust.
 Identities = 68/94 (72%), Positives = 81/94 (86%)

Query: 1   TFQTKWDFTMMGGILFVAVLVLMLFGIIAMFFPGKTITIVYASAGALLFSFYLIYDTQIM 60
           +FQTKWDFT+MGG LFV +LV+ +FGII  FFPG   + VY++ GALLFS YLIYDTQ+M
Sbjct: 154 SFQTKWDFTVMGGFLFVGLLVVFIFGIIVAFFPGSAASSVYSACGALLFSLYLIYDTQLM 213

Query: 61  LGGDHKYSISPEEYVFAALNLYLDVINIFLHILS 94
           +GG+HKYSISPEEY+FAALNLYLD+INIFL IL 
Sbjct: 214 IGGNHKYSISPEEYIFAALNLYLDIINIFLFILR 247


==> AAEL000045-RA nmda receptor glutamate-binding chain
          Length = 248

 Score =  147 bits (370), Expect = 9e-037,   Method: Compositional matrix adjust.
 Identities = 68/94 (72%), Positives = 81/94 (86%)

Query: 1   TFQTKWDFTMMGGILFVAVLVLMLFGIIAMFFPGKTITIVYASAGALLFSFYLIYDTQIM 60
           +FQTKWDFT+MGG LFV +LV+ +FGII  FFPG   + VY++ GALLFS YLIYDTQ+M
Sbjct: 154 SFQTKWDFTVMGGFLFVGLLVVFIFGIIVAFFPGSAASSVYSACGALLFSLYLIYDTQLM 213

Query: 61  LGGDHKYSISPEEYVFAALNLYLDVINIFLHILS 94
           +GG+HKYSISPEEY+FAALNLYLD+INIFL IL 
Sbjct: 214 IGGNHKYSISPEEYIFAALNLYLDIINIFLFILR 247


==> AAEL014285-RA growth hormone inducible transmembrane protein
          Length = 191

 Score = 35.0 bits (79), Expect = 0.005,   Method: Compositional matrix adjust.
 Identities = 34/106 (32%), Positives = 56/106 (52%), Gaps = 11/106 (10%)

Query: 7   DFTMMGGILFVAVLVLMLFGIIAMFFP-----GKTITIVYASAGALLFSFYLIYDTQIML 61
            F  MGG L + + V+    + +MF P     G  I  +    G LLFS +L+YDTQ ++
Sbjct: 85  KFLYMGGPLAIGLGVVFASSMASMFLPPTTALGAGIASLSLYGGLLLFSGFLLYDTQKIV 144

Query: 62  GGDHKYSI---SPEEYVFAALNLYLDVINIFLHILSII---GASRN 101
                Y +    P + V +A+++Y+D +NIF+ I +I+   G +R 
Sbjct: 145 KRAELYPLYAPRPFDPVNSAMSIYMDTMNIFIRIATILAGGGGNRR 190


==> AAEL001779-RA bax inhibitor
          Length = 240

 Score = 31.6 bits (70), Expect = 0.056,   Method: Compositional matrix adjust.
 Identities = 21/92 (22%), Positives = 48/92 (52%), Gaps = 3/92 (3%)

Query: 5   KWDFTMMGGILFVAVLVLMLFGIIAMFFPGKTITIVYASAGALLFSFYLIYDTQIMLGGD 64
           +  +  +GGIL   +  + L  +  + F    +  +    G  + S ++++DTQ+++   
Sbjct: 138 RGSYLFLGGILMSTLSAMALISLGNLLFRSYFVQELNLYVGFAVMSGFVLFDTQMIM--- 194

Query: 65  HKYSISPEEYVFAALNLYLDVINIFLHILSII 96
            K+ +   + +  +L+L+ DVI+IF  +L I+
Sbjct: 195 EKHRMGSNDCIAHSLDLFYDVISIFRRLLIIL 226


==> AAEL001537-RA bax inhibitor
          Length = 243

 Score = 29.6 bits (65), Expect = 0.25,   Method: Compositional matrix adjust.
 Identities = 13/44 (29%), Positives = 30/44 (68%), Gaps = 3/44 (6%)

Query: 52  YLIYDTQIMLGGDHKYSISPEEYVFAALNLYLDVINIFLHILSI 95
           ++++DTQ+++    +Y +  ++YV  AL L+ ++I+IF  ++ I
Sbjct: 184 FVLFDTQLII---EEYRLGIDDYVIHALRLFFNIIDIFRLLMEI 224


==> AAEL011626-RA dna cross-link repair protein pso2/snm1
          Length = 778

 Score = 25.8 bits (55), Expect = 3.0,   Method: Composition-based stats.
 Identities = 13/30 (43%), Positives = 17/30 (56%)

Query: 45  GALLFSFYLIYDTQIMLGGDHKYSISPEEY 74
           GA++F F L   T I+  GD + S   EEY
Sbjct: 454 GAVMFLFQLPTGTNILHTGDFRASSEMEEY 483


==> AAEL009549-RA hypothetical protein
          Length = 266

 Score = 25.4 bits (54), Expect = 4.2,   Method: Compositional matrix adjust.
 Identities = 24/65 (36%), Positives = 35/65 (53%), Gaps = 6/65 (9%)

Query: 3   QTKWDFTMMGGILF-VAVLVLMLFG-IIAMFFPGKTITIVYASAGALLFSFYL--IYDTQ 58
           +T+W F+  GG L+ + V+  + +G I+     GK  TI YA  G  LF  YL  I   Q
Sbjct: 126 ETQWSFS--GGFLYSLTVITTIGYGNIVPRTEWGKIATIFYAIIGMPLFLLYLSNIGYVQ 183

Query: 59  IMLGG 63
           ++L G
Sbjct: 184 VLLDG 188


==> AAEL009067-RA helicase
          Length = 1035

 Score = 24.6 bits (52), Expect = 6.3,   Method: Composition-based stats.
 Identities = 15/41 (36%), Positives = 20/41 (48%)

Query: 34  GKTITIVYASAGALLFSFYLIYDTQIMLGGDHKYSISPEEY 74
           GKT+   YA A +L     +IY T I    + KY    EE+
Sbjct: 157 GKTVVAEYAIAKSLAAKQRVIYTTPIKALSNQKYREFHEEF 197


==> AAEL004303-RA conserved hypothetical protein
          Length = 565

 Score = 23.9 bits (50), Expect =    11,   Method: Compositional matrix adjust.
 Identities = 8/22 (36%), Positives = 16/22 (72%)

Query: 10  MMGGILFVAVLVLMLFGIIAMF 31
           MMGG+ F+A++  ++ G +A+ 
Sbjct: 451 MMGGVAFMAMMAQLVLGKVALL 472
