# Supplementary material for: The salivary gland transcriptome of the neotropical malaria vector Anopheles darlingi reveals accelerated evolution of genes relevant to hematophagy
Source: BMC Genomics. 2009 Jan 29;10:57. doi: 10.1186/1471-2164-10-57 (PMC2644710; doi:10.1186/1471-2164-10-57)
Supplement: Additional file 2 — Annotated sialotranscriptome of An. darlingi female mosquitoes. Hyperlinked Excel spreadsheet with deducted protein sequences. See description above. [file 1471-2164-10-57-S2.zip › links/AEGY-PEP/AD-873-AEGY-PEP.txt]

>AD-873

AAEL002467-RA conserved hypothetical protein                          117   2e-027
AAEL009543-RA conserved hypothetical protein                          103   4e-023
AAEL004798-RA conserved hypothetical protein                          101   2e-022
AAEL002495-RA conserved hypothetical protein                          100   2e-022
AAEL009537-RA hypothetical protein                                     98   1e-021
AAEL012268-RA brain chitinase and chia                                 86   5e-018
AAEL006953-RA conserved hypothetical protein                           85   2e-017
AAEL002481-RA hypothetical protein                                     85   2e-017
AAEL009219-RA predicted protein                                        75   9e-015
AAEL002625-RA conserved hypothetical protein                           70   5e-013
AAEL002588-RA conserved hypothetical protein                           65   1e-011
AAEL009528-RA hypothetical protein                                     64   3e-011
AAEL007722-RA hypothetical protein                                     60   3e-010
AAEL006159-RA conserved hypothetical protein                           60   4e-010
AAEL002482-RA hypothetical protein                                     60   5e-010
AAEL009226-RA conserved hypothetical protein                           59   8e-010
AAEL002623-RA conserved hypothetical protein                           58   2e-009
AAEL009527-RA conserved hypothetical protein                           57   2e-009
AAEL015606-RA hypothetical protein                                     57   2e-009
AAEL002627-RA conserved hypothetical protein                           57   4e-009
AAEL007711-RA conserved hypothetical protein                           57   4e-009
AAEL001514-RA conserved hypothetical protein                           56   6e-009
AAEL009192-RA serine protease                                          55   1e-008
AAEL009580-RA conserved hypothetical protein                           55   2e-008
AAEL005917-RA conserved hypothetical protein                           54   2e-008


==> AAEL002467-RA conserved hypothetical protein
          Length = 486

 Score =  117 bits (293), Expect = 2e-027,   Method: Compositional matrix adjust.
 Identities = 71/162 (43%), Positives = 86/162 (53%), Gaps = 21/162 (12%)

Query: 21  TTVLASDRCPPRDDPEEPPVLFPHPTDCDKFIICS-NGREVTSKCPPGLLWNDRAKRCDY 79
           TTV  + +CP + DP    V  PH  DC K+ ICS  G  V  KCP  L WN +   CDY
Sbjct: 326 TTVAPAGKCPDQYDPNHQ-VYLPH-EDCTKYYICSWGGVAVEQKCPANLHWNQQLSYCDY 383

Query: 80  PSESDCVP-----------------EEGETDFITTTTNEQVSYDCPPVYDPDHMVYIPHG 122
           P ++ C                       +   T +     + DCPPVYDP+H VY PH 
Sbjct: 384 PQQAGCTSISPSPSPATTPSSTPTSSTSTSASSTASPAPNPATDCPPVYDPNHQVYFPH- 442

Query: 123 TDCTKYFICDPYGVPLQQNCPPGLHWNQVVSYCDFPELAQCT 164
            DC+KY+IC   G  L+QNCP GLHW+Q  SYCD PELAQCT
Sbjct: 443 DDCSKYYICTYEGNKLEQNCPAGLHWSQSHSYCDRPELAQCT 484


 Score =  115 bits (289), Expect = 7e-027,   Method: Compositional matrix adjust.
 Identities = 65/168 (38%), Positives = 82/168 (48%), Gaps = 20/168 (11%)

Query: 14  VVVLLLLTTVLASDRCPPRDDPEEPPVLFPHPTDCDKFIICSNGREVTSKCPPGLLWNDR 73
             V+ L+    A   CPP  DP    V FPHPTDC+KF+ C  G  V   CP G  WND 
Sbjct: 7   ACVICLVAYAAAEPSCPPTSDPGTV-VHFPHPTDCNKFLSCHWGNLVELSCPNGTFWNDS 65

Query: 74  AKRCDYPSESDCVPEEGETDFITTTTNEQVSY------------------DCPPVYDPDH 115
            K CD+ +  +C            +T                         CP  YDPDH
Sbjct: 66  IKACDFQANVNCSSTTEPATTTEQSTTTTTELQTTTTTTEVSSTTVAPVGKCPDQYDPDH 125

Query: 116 MVYIPHGTDCTKYFICDPYGVPLQQNCPPGLHWNQVVSYCDFPELAQC 163
            VY+PH  DC+K++IC   GV ++Q CP  LHWNQ +SYCD+P+ A C
Sbjct: 126 QVYLPH-EDCSKFYICTWGGVAIEQKCPANLHWNQQLSYCDYPQQAGC 172


 Score =  102 bits (255), Expect = 6e-023,   Method: Compositional matrix adjust.
 Identities = 63/170 (37%), Positives = 83/170 (48%), Gaps = 29/170 (17%)

Query: 21  TTVLASDRCPPRDDPEEPPVLFPHPTDCDKFIICS-NGREVTSKCPPGLLWNDRAKRCDY 79
           T+V +  +CP + D     V  PH  DC K+ ICS  G  +  KCP  L WN +   CDY
Sbjct: 224 TSVTSVGKCPDQYDSNHQ-VYLPH-ADCTKYYICSWGGVAIEQKCPANLHWNQQLSYCDY 281

Query: 80  PSESDCVPEEGETDFITT-------------------------TTNEQVSYDCPPVYDPD 114
           P ++ C      T    +                         +T    +  CP  YDP+
Sbjct: 282 PQQAGCTSTSPATTPSPSTTSSSPSPTTTTTEFQTSTSTTEVPSTTVAPAGKCPDQYDPN 341

Query: 115 HMVYIPHGTDCTKYFICDPYGVPLQQNCPPGLHWNQVVSYCDFPELAQCT 164
           H VY+PH  DCTKY+IC   GV ++Q CP  LHWNQ +SYCD+P+ A CT
Sbjct: 342 HQVYLPH-EDCTKYYICSWGGVAVEQKCPANLHWNQQLSYCDYPQQAGCT 390


 Score = 94.4 bits (233), Expect = 2e-020,   Method: Compositional matrix adjust.
 Identities = 61/175 (34%), Positives = 80/175 (45%), Gaps = 42/175 (24%)

Query: 28  RCPPRDDPEEPPVLFPHPTDCDKFIICS-NGREVTSKCPPGLLWNDRAKRCDYPSESDCV 86
           +CP + DP+   V  PH  DC KF IC+  G  +  KCP  L WN +   CDYP ++ C 
Sbjct: 116 KCPDQYDPDHQ-VYLPH-EDCSKFYICTWGGVAIEQKCPANLHWNQQLSYCDYPQQAGCT 173

Query: 87  PEEGETDFITT--------------------------------------TTNEQVSYDCP 108
                T   +T                                      +T+      CP
Sbjct: 174 STSPATTPSSTTSSSSPSPTTTTTEVHTTTSTTEVPTTTELPTSTTEVPSTSVTSVGKCP 233

Query: 109 PVYDPDHMVYIPHGTDCTKYFICDPYGVPLQQNCPPGLHWNQVVSYCDFPELAQC 163
             YD +H VY+PH  DCTKY+IC   GV ++Q CP  LHWNQ +SYCD+P+ A C
Sbjct: 234 DQYDSNHQVYLPHA-DCTKYYICSWGGVAIEQKCPANLHWNQQLSYCDYPQQAGC 287


==> AAEL009543-RA conserved hypothetical protein
          Length = 135

 Score =  103 bits (256), Expect = 4e-023,   Method: Compositional matrix adjust.
 Identities = 53/139 (38%), Positives = 74/139 (53%), Gaps = 6/139 (4%)

Query: 27  DRCPPRDDPEEPPVLFPHPTDCDKFIICSNGREVTSKCPPGLLWNDRAKRCDYPSESDCV 86
           DRCP     E  P+L PHP DC  F  C++G     +CP GL W+    RC++P   DC 
Sbjct: 2   DRCPVDPCQECDPLLLPHPDDCAMFYKCTHGYACEMRCPSGLHWSSAMNRCEWPKLGDCA 61

Query: 87  PEEGETDFITTTTNEQVSYDCPPVYDPDHMVYIPHGTDCTKYFICDPYGVPLQQNCPPGL 146
                     T  N + +  CP  +DP+H V +PH  DCTKY++C      +++ CP G 
Sbjct: 62  -----LGAHPTKPNSRSNSRCPQRFDPNHPVLLPHSRDCTKYYVCVGTNA-VEKQCPNGQ 115

Query: 147 HWNQVVSYCDFPELAQCTV 165
           HW+   S+CDFP+ A+C  
Sbjct: 116 HWSLQNSWCDFPQRAKCIA 134


 Score = 52.4 bits (124), Expect = 9e-008,   Method: Compositional matrix adjust.
 Identities = 24/62 (38%), Positives = 34/62 (54%), Gaps = 1/62 (1%)

Query: 25  ASDRCPPRDDPEEPPVLFPHPTDCDKFIICSNGREVTSKCPPGLLWNDRAKRCDYPSESD 84
           ++ RCP R DP  P VL PH  DC K+ +C     V  +CP G  W+ +   CD+P  + 
Sbjct: 73  SNSRCPQRFDPNHP-VLLPHSRDCTKYYVCVGTNAVEKQCPNGQHWSLQNSWCDFPQRAK 131

Query: 85  CV 86
           C+
Sbjct: 132 CI 133


==> AAEL004798-RA conserved hypothetical protein
          Length = 351

 Score =  101 bits (251), Expect = 2e-022,   Method: Compositional matrix adjust.
 Identities = 53/146 (36%), Positives = 78/146 (53%), Gaps = 7/146 (4%)

Query: 23  VLASDRCPPRDDPEEPPVLFPHPTDCDKFIICSNGREVTSKCPPGLLWNDRAKRCDYPSE 82
           V  +++CP   +P+    + PH  DC KF +C+    V   CP GL WN +   CD+P  
Sbjct: 195 VAPTNKCPEFFNPDHVSFI-PH-ADCSKFYVCTQEGPVEKSCPSGLHWNQQGSICDWPEV 252

Query: 83  SDCVPEEGETDFITTTTNEQVSYDCPPVYDPDHMVYIPHGTDCTKYFICDPYGVPLQQNC 142
           + CV        I     E V   CP +YDP++ V++   +DC+KY++C   G+P+  NC
Sbjct: 253 AGCVASAS----IPPKDRETVG-QCPELYDPENEVFLADASDCSKYYLCTWGGIPVLLNC 307

Query: 143 PPGLHWNQVVSYCDFPELAQCTVDQR 168
           P GLHWN+  + CD+P  A C    R
Sbjct: 308 PAGLHWNKNTNQCDWPAQAGCAQFDR 333


 Score = 94.7 bits (234), Expect = 2e-020,   Method: Compositional matrix adjust.
 Identities = 60/188 (31%), Positives = 88/188 (46%), Gaps = 29/188 (15%)

Query: 4   TVSSFYGSAGVVVLLLLT------TVLASDRCPPRDDPEEPPVLFPHPTDCDKFIICSNG 57
           T S   G+  +  LL +T      +     +CP   D     V  PH  DC KF +C + 
Sbjct: 75  TRSRMKGNLFISFLLAVTISHYIVSTAPVGKCPDIFDSNHL-VFLPH-EDCTKFYLCGHN 132

Query: 58  REVTSKCPPGLLWNDRAKRCDYPSESDCVPEEGETDFITTT------------------- 98
             V  +CP GL WN +A  CD+P  + C         +T T                   
Sbjct: 133 GPVEKQCPSGLHWNSQASVCDWPELAGCSGGSSVPPTVTVTPEPVSTTTAPAATTSAPPS 192

Query: 99  TNEQVSYDCPPVYDPDHMVYIPHGTDCTKYFICDPYGVPLQQNCPPGLHWNQVVSYCDFP 158
           +    +  CP  ++PDH+ +IPH  DC+K+++C   G P++++CP GLHWNQ  S CD+P
Sbjct: 193 STVAPTNKCPEFFNPDHVSFIPHA-DCSKFYVCTQEG-PVEKSCPSGLHWNQQGSICDWP 250

Query: 159 ELAQCTVD 166
           E+A C   
Sbjct: 251 EVAGCVAS 258


 Score = 47.8 bits (112), Expect = 2e-006,   Method: Compositional matrix adjust.
 Identities = 24/77 (31%), Positives = 39/77 (50%), Gaps = 2/77 (2%)

Query: 28  RCPPRDDPEEPPVLFPHPTDCDKFIICS-NGREVTSKCPPGLLWNDRAKRCDYPSESDCV 86
           +CP   DPE   V     +DC K+ +C+  G  V   CP GL WN    +CD+P+++ C 
Sbjct: 271 QCPELYDPENE-VFLADASDCSKYYLCTWGGIPVLLNCPAGLHWNKNTNQCDWPAQAGCA 329

Query: 87  PEEGETDFITTTTNEQV 103
             + +  F  + + E +
Sbjct: 330 QFDRDLGFKHSKSIENL 346


==> AAEL002495-RA conserved hypothetical protein
          Length = 275

 Score =  100 bits (250), Expect = 2e-022,   Method: Compositional matrix adjust.
 Identities = 53/146 (36%), Positives = 77/146 (52%), Gaps = 7/146 (4%)

Query: 23  VLASDRCPPRDDPEEPPVLFPHPTDCDKFIICSNGREVTSKCPPGLLWNDRAKRCDYPSE 82
           V  +++CP   +P+   V F    DC KF +C+    V   CP GL WN +   CD+P  
Sbjct: 125 VAPTNKCPEFFNPDH--VTFMPHADCSKFYVCTQEGPVEKSCPSGLHWNQQGSICDWPEV 182

Query: 83  SDCVPEEGETDFITTTTNEQVSYDCPPVYDPDHMVYIPHGTDCTKYFICDPYGVPLQQNC 142
           + CV        I     E V   CP +YDP++ V++   +DC+KY++C   G+P+  NC
Sbjct: 183 AGCVASAS----IPPKDRETVG-QCPELYDPENEVFLADASDCSKYYLCTWGGIPVLLNC 237

Query: 143 PPGLHWNQVVSYCDFPELAQCTVDQR 168
           P GLHWN+  + CD+P  A C    R
Sbjct: 238 PAGLHWNKNTNQCDWPAQAGCAQFDR 263


 Score = 90.1 bits (222), Expect = 3e-019,   Method: Compositional matrix adjust.
 Identities = 51/153 (33%), Positives = 75/153 (49%), Gaps = 30/153 (19%)

Query: 40  VLFPHPTDCDKFIICSNGREVTSKCPPGLLWNDRAKRCDYPSESDC--------VPEEGE 91
           V  PH  DC KF +C +   V  +CP GL WN +A  CD+P  + C              
Sbjct: 38  VFLPH-EDCTKFYLCGHNGPVEKQCPSGLHWNSQASVCDWPELAGCSGGSTVPPTVTVTP 96

Query: 92  TDFITTTTNEQV-------------------SYDCPPVYDPDHMVYIPHGTDCTKYFICD 132
               +TT +  V                   +  CP  ++PDH+ ++PH  DC+K+++C 
Sbjct: 97  EPVTSTTASPAVTTTAPAATTSAPPSSTVAPTNKCPEFFNPDHVTFMPH-ADCSKFYVCT 155

Query: 133 PYGVPLQQNCPPGLHWNQVVSYCDFPELAQCTV 165
             G P++++CP GLHWNQ  S CD+PE+A C  
Sbjct: 156 QEG-PVEKSCPSGLHWNQQGSICDWPEVAGCVA 187


 Score = 68.9 bits (167), Expect = 8e-013,   Method: Compositional matrix adjust.
 Identities = 29/58 (50%), Positives = 43/58 (74%), Gaps = 2/58 (3%)

Query: 107 CPPVYDPDHMVYIPHGTDCTKYFICDPYGVPLQQNCPPGLHWNQVVSYCDFPELAQCT 164
           CP ++D +H+V++PH  DCTK+++C   G P+++ CP GLHWN   S CD+PELA C+
Sbjct: 28  CPDIFDSNHLVFLPH-EDCTKFYLCGHNG-PVEKQCPSGLHWNSQASVCDWPELAGCS 83


==> AAEL009537-RA hypothetical protein
          Length = 397

 Score = 98.2 bits (243), Expect = 1e-021,   Method: Compositional matrix adjust.
 Identities = 54/140 (38%), Positives = 73/140 (52%), Gaps = 3/140 (2%)

Query: 28  RCPPRDDPEEPPVLFPHPTDCDKFIICSNGREVTSKCPPGLLWNDRAKRCDYPSESDCVP 87
           RCP  D+P  P    PH  DC KF+ C NGR  T  CPPG  +  + +RCDYPS + C  
Sbjct: 32  RCPAFDNPMNP-FHLPHARDCGKFLKCFNGRAFTIDCPPGQEYGPKIQRCDYPSYAQCSS 90

Query: 88  EEGETDFITTTTNEQV-SYDCPPVYDPDHMVYIPHGTDCTKYFICDPYGVPLQQNCPPGL 146
              + D       + V    CP   DP H +++PH T C K+  C   G+  + +CPPG 
Sbjct: 91  ALAQPDPAEFRFEDGVDDARCPRNDDPMHPLHLPHPTSCQKFLKCFS-GLRFELDCPPGQ 149

Query: 147 HWNQVVSYCDFPELAQCTVD 166
            W   ++ CDFP +A+C  D
Sbjct: 150 QWAAHLNRCDFPSIAKCKRD 169


 Score = 83.6 bits (205), Expect = 4e-017,   Method: Compositional matrix adjust.
 Identities = 57/184 (30%), Positives = 74/184 (40%), Gaps = 45/184 (24%)

Query: 28  RCPPRDDPEEPPVLFPHPTDCDKFIICSNGREVTSKCPPGLLWNDRAKRCDYPSESDCV- 86
           RCP  DDP  P +  PHPT C KF+ C +G      CPPG  W     RCD+PS + C  
Sbjct: 110 RCPRNDDPMHP-LHLPHPTSCQKFLKCFSGLRFELDCPPGQQWAAHLNRCDFPSIAKCKR 168

Query: 87  ----------PEEGETDFITTTTNEQVSYD------------------------------ 106
                      E  E + I      Q S D                              
Sbjct: 169 DAATFQVDQDEEIKEVEVINEVNEVQDSLDVAVEETVDEEPEIVALPVKAEFVYNAGIPD 228

Query: 107 --CPPVYDPDHMVYIPHGTDCTKYFICDPYGVPLQQNCPPGLHWNQVVSYCDFPELAQCT 164
             CP   DP   +++PH TDC K+  C   G     NCPPG  +   ++ CD+P+ AQC 
Sbjct: 229 IRCPRTDDPFRPIHLPHATDCGKFQKCFD-GRAYVLNCPPGQEFGAKINRCDYPQYAQCM 287

Query: 165 VDQR 168
           + +R
Sbjct: 288 LPKR 291


 Score = 77.0 bits (188), Expect = 4e-015,   Method: Compositional matrix adjust.
 Identities = 52/168 (30%), Positives = 74/168 (44%), Gaps = 32/168 (19%)

Query: 28  RCPPRDDPEEPPVLFPHPTDCDKFIICSNGREVTSKCPPGLLWNDRAKRCDYPSESDC-V 86
           RCP  DDP  P +  PH TDC KF  C +GR     CPPG  +  +  RCDYP  + C +
Sbjct: 230 RCPRTDDPFRP-IHLPHATDCGKFQKCFDGRAYVLNCPPGQEFGAKINRCDYPQYAQCML 288

Query: 87  PEEG-------------------------ETDFITTTTNEQVS----YDCPPVYDPDHMV 117
           P+                           E+   T    E ++      CP   D ++ V
Sbjct: 289 PKRKNLAKMMKKAAAYDDDYYYSDEEFPLESSEWTDEQREMIAGVPDIRCPATDDDNNPV 348

Query: 118 YIPHGTDCTKYFICDPYGVPLQQNCPPGLHWNQVVSYCDFPELAQCTV 165
           ++ H  DC K++ C   G      CP G HW+     CD+P++A+CT+
Sbjct: 349 HLTHPKDCGKFYKCYD-GRAYLIVCPAGQHWSVRYDRCDYPKVAKCTI 395


==> AAEL012268-RA brain chitinase and chia
          Length = 2403

 Score = 86.3 bits (212), Expect = 5e-018,   Method: Compositional matrix adjust.
 Identities = 43/124 (34%), Positives = 67/124 (54%), Gaps = 4/124 (3%)

Query: 42  FPHPTDCDKFIICSNGREVTSKCPPGLLWNDRAKRCDYPSESDCVPEEGETDFITTTTNE 101
           +PH + CD F IC N +++  +C PGL WN+  K CD+    +CV        +T  + +
Sbjct: 829 YPHKS-CDSFYICVNEKKIAQQCGPGLFWNEEEKSCDWEDNVNCVSRAQYYKLLTKNS-K 886

Query: 102 QVSYDCPPVYDP-DHMVYIPHGTDCTKYFICDPYGVPLQQNCPPGLHWNQVVSYCDFPEL 160
             +       DP D   ++P+  DC++Y IC+ +G     +C  GLHWNQ+   CD+P  
Sbjct: 887 LAALKVLSEDDPCDGHTHVPYPGDCSQYLICN-WGRLEAASCADGLHWNQIRMICDWPAN 945

Query: 161 AQCT 164
           A+CT
Sbjct: 946 AKCT 949


 Score = 53.9 bits (128), Expect = 3e-008,   Method: Compositional matrix adjust.
 Identities = 25/59 (42%), Positives = 35/59 (59%), Gaps = 4/59 (6%)

Query: 40   VLFPHPTDCDKFIICSNGREVTSKCPPGLLWNDRAKRCDYPSESDCVPEEGETDFITTT 98
            +  PHPTDC+K+ IC  G+    KCP GL W+     CD+P  ++C     +TD +TTT
Sbjct: 1896 LFVPHPTDCNKYYICQYGKLYEQKCPGGLYWS--VDHCDWPQSTNC--RNKQTDTVTTT 1950


 Score = 52.8 bits (125), Expect = 6e-008,   Method: Compositional matrix adjust.
 Identities = 24/54 (44%), Positives = 34/54 (62%), Gaps = 3/54 (5%)

Query: 114  DHMVYIPHGTDCTKYFICDPYGVPLQQNCPPGLHWNQVVSYCDFPELAQCTVDQ 167
            D  +++PH TDC KY+IC  YG   +Q CP GL+W+  V +CD+P+   C   Q
Sbjct: 1893 DGRLFVPHPTDCNKYYICQ-YGKLYEQKCPGGLYWS--VDHCDWPQSTNCRNKQ 1943


 Score = 52.0 bits (123), Expect = 1e-007,   Method: Compositional matrix adjust.
 Identities = 24/69 (34%), Positives = 37/69 (53%)

Query: 17  LLLLTTVLASDRCPPRDDPEEPPVLFPHPTDCDKFIICSNGREVTSKCPPGLLWNDRAKR 76
           LL   + LA+ +    DDP +     P+P DC +++IC+ GR   + C  GL WN     
Sbjct: 880 LLTKNSKLAALKVLSEDDPCDGHTHVPYPGDCSQYLICNWGRLEAASCADGLHWNQIRMI 939

Query: 77  CDYPSESDC 85
           CD+P+ + C
Sbjct: 940 CDWPANAKC 948


 Score = 47.4 bits (111), Expect = 3e-006,   Method: Compositional matrix adjust.
 Identities = 22/49 (44%), Positives = 27/49 (55%), Gaps = 1/49 (2%)

Query: 118 YIPHGTDCTKYFICDPYGVPLQQNCPPGLHWNQVVSYCDFPELAQCTVD 166
           Y  H   C  Y+ C  YG   QQ C  GLHWN+V + CD+P  A+C  D
Sbjct: 702 YKAHPYSCNSYYRC-VYGEFKQQFCAGGLHWNEVANLCDWPASAKCAKD 749


 Score = 40.0 bits (92), Expect = 4e-004,   Method: Compositional matrix adjust.
 Identities = 18/55 (32%), Positives = 26/55 (47%)

Query: 34  DPEEPPVLFPHPTDCDKFIICSNGREVTSKCPPGLLWNDRAKRCDYPSESDCVPE 88
           +P EP     HP  C+ +  C  G      C  GL WN+ A  CD+P+ + C  +
Sbjct: 695 EPCEPNQYKAHPYSCNSYYRCVYGEFKQQFCAGGLHWNEVANLCDWPASAKCAKD 749


==> AAEL006953-RA conserved hypothetical protein
          Length = 289

 Score = 84.7 bits (208), Expect = 2e-017,   Method: Compositional matrix adjust.
 Identities = 56/164 (34%), Positives = 74/164 (45%), Gaps = 17/164 (10%)

Query: 12  AGVVVLLLLTTVLASDRCPPRDDPEEPPVLFPHPTDCDKFIICSNGREVTSKCPPGLLWN 71
           A +V+L L+T  L+S  CP + DP+   V  PHP  C KF+ C     V   CP GL WN
Sbjct: 3   ALIVLLGLVTGGLSSILCPTKVDPQ-VTVHLPHPNSCSKFLTCVGSNPVEQDCPAGLHWN 61

Query: 72  DRAKRCDYPSESDCVPEEGETD-----FITTTTNEQV----SYDCPPVYDPDHMVYIPHG 122
           +    CDYP  S C   E         F +T     +    +  CP   +P   V     
Sbjct: 62  NEQSFCDYPRASGCSRGENSDQLHQRPFNSTAVANSICLPQTSRCPLNSNPSEDVVFLKH 121

Query: 123 TDCTKYFICDPYGVPLQQ---NCPPGLHWNQVVSYCDFPELAQC 163
            DC K++ C    V  QQ   +CPP L+WN     CD+   A+C
Sbjct: 122 RDCRKFYAC----VSTQQVELSCPPKLYWNSRACVCDYEVEAEC 161


 Score = 58.5 bits (140), Expect = 1e-009,   Method: Compositional matrix adjust.
 Identities = 24/58 (41%), Positives = 35/58 (60%), Gaps = 1/58 (1%)

Query: 107 CPPVYDPDHMVYIPHGTDCTKYFICDPYGVPLQQNCPPGLHWNQVVSYCDFPELAQCT 164
           CP   DP   V++PH   C+K+  C     P++Q+CP GLHWN   S+CD+P  + C+
Sbjct: 20  CPTKVDPQVTVHLPHPNSCSKFLTCVGSN-PVEQDCPAGLHWNNEQSFCDYPRASGCS 76


==> AAEL002481-RA hypothetical protein
          Length = 364

 Score = 84.7 bits (208), Expect = 2e-017,   Method: Compositional matrix adjust.
 Identities = 48/144 (33%), Positives = 71/144 (49%), Gaps = 4/144 (2%)

Query: 14  VVVLLLLTTVLASDRCPPRDDPEEPPVLFPHPTDCDKFIICSNGREVTSKCPPGLLWNDR 73
           +++L+L+ T  A+               FPHPT+C KFI+C+ G+ +   CP G LWND 
Sbjct: 8   ILLLVLIDTSWATYSICADPRTSGGATHFPHPTNCAKFIMCNWGQPMEHDCPGGTLWNDF 67

Query: 74  AKRCDYPSESDCVPEEGETDFITTTTNEQVSYDCPPVYDPDHMVYIPHGTDCTKYFICDP 133
            K CD+     C    G+        N   + +CP V D    VY PH  DC+K+ +C  
Sbjct: 68  VKTCDHARNVRC--RSGQLQNSVVPENHPNNPNCPRVVDMHRPVYAPH-QDCSKFRVCTA 124

Query: 134 YGVPLQQNCPPGLHWNQVVSYCDF 157
            G    Q C PG +WN + + C++
Sbjct: 125 MGTQEMQ-CNPGFNWNAISNRCEW 147


 Score = 74.7 bits (182), Expect = 2e-014,   Method: Compositional matrix adjust.
 Identities = 44/129 (34%), Positives = 67/129 (51%), Gaps = 11/129 (8%)

Query: 31  PRDDPEEPPVLFPHPTDCDKFIICSNGREVTSKCPPGLLWNDRAKRCDYPSESDCVPEEG 90
           PR   +  PV  PH ++C KF +C+    +  KC PG  W+ RA RC+ P ++ C+ +  
Sbjct: 186 PRIIDQTKPVFLPH-SECSKFYVCTLEGPIELKCKPGYHWSIRANRCELPWDAGCI-DFN 243

Query: 91  ETDFITT--------TTNEQVSYDCPPVYDPDHMVYIPHGTDCTKYFICDPYGVPLQQNC 142
            + F TT        TT +     CP   DPD  V++PH  D  K +IC P    ++ +C
Sbjct: 244 ASPFSTTTPKASIPQTTTQATIKTCPSQVDPDGQVFLPH-PDGAKMYICLPGIGRVELHC 302

Query: 143 PPGLHWNQV 151
           P G+ WN++
Sbjct: 303 PVGMRWNKM 311


 Score = 64.3 bits (155), Expect = 2e-011,   Method: Compositional matrix adjust.
 Identities = 43/143 (30%), Positives = 67/143 (46%), Gaps = 13/143 (9%)

Query: 31  PRDDPEEPPVLFPHPTDCDKFIICSNGREVTSKCPPGLLWNDRAKRCDYPSESDCVPEE- 89
           PR      PV  PH  DC KF +C+       +C PG  WN  + RC++   +  +P   
Sbjct: 100 PRVVDMHRPVYAPH-QDCSKFRVCTAMGTQEMQCNPGFNWNAISNRCEWSGTTAVIPNSP 158

Query: 90  ---------GETDFITTTTNEQVSYDCPPVYDPDHMVYIPHGTDCTKYFICDPYGVPLQQ 140
                      T   +TTT   +   CP + D    V++PH ++C+K+++C   G P++ 
Sbjct: 159 IHIRPTPLPTTTSRPSTTTPGILPTSCPRIIDQTKPVFLPH-SECSKFYVCTLEG-PIEL 216

Query: 141 NCPPGLHWNQVVSYCDFPELAQC 163
            C PG HW+   + C+ P  A C
Sbjct: 217 KCKPGYHWSIRANRCELPWDAGC 239


 Score = 44.7 bits (104), Expect = 2e-005,   Method: Compositional matrix adjust.
 Identities = 18/51 (35%), Positives = 28/51 (54%), Gaps = 1/51 (1%)

Query: 117 VYIPHGTDCTKYFICDPYGVPLQQNCPPGLHWNQVVSYCDFPELAQCTVDQ 167
            + PH T+C K+ +C+ +G P++ +CP G  WN  V  CD     +C   Q
Sbjct: 34  THFPHPTNCAKFIMCN-WGQPMEHDCPGGTLWNDFVKTCDHARNVRCRSGQ 83


 Score = 30.8 bits (68), Expect = 0.28,   Method: Compositional matrix adjust.
 Identities = 21/70 (30%), Positives = 26/70 (37%), Gaps = 10/70 (14%)

Query: 21  TTVLASDRCPPRDDPEEPPVLFPHPTDCDKFIICSNGREVTSKCPPGLLWNDRAKRCDYP 80
           TT      CP + DP+   V  PHP     +I       V   CP G+ WN         
Sbjct: 260 TTQATIKTCPSQVDPDGQ-VFLPHPDGAKMYICLPGIGRVELHCPVGMRWNKMG------ 312

Query: 81  SESDCVPEEG 90
               C+P EG
Sbjct: 313 ---GCIPVEG 319


==> AAEL009219-RA predicted protein
          Length = 1345

 Score = 75.5 bits (184), Expect = 9e-015,   Method: Compositional matrix adjust.
 Identities = 42/126 (33%), Positives = 57/126 (45%), Gaps = 20/126 (15%)

Query: 40  VLFPHPTDCDKFIICSNGREVTSKCPPGLLWNDRAKRCDYPSESDCVPEEGETDFITTTT 99
           V  PHPT+C KF+ C  G  V   CP GL WN     CD+P+  +C     E   ++   
Sbjct: 342 VHLPHPTECGKFLTCVWGNVVEQNCPAGLHWNSNGNYCDWPANVECSSSAKEPSCVS--- 398

Query: 100 NEQVSYDCPPVYDPDHMVYIPHGTDCTKYFICDPYGVPLQQNCPPGLHWNQVVSYCDFPE 159
                               PH  +C+K+++C  +G     +CPPGLH+N     CDFP 
Sbjct: 399 ----------------GEMTPHEEECSKFYVC-VHGKQWLLSCPPGLHFNPSSKVCDFPA 441

Query: 160 LAQCTV 165
            A C V
Sbjct: 442 HANCRV 447


 Score = 47.4 bits (111), Expect = 3e-006,   Method: Compositional matrix adjust.
 Identities = 21/61 (34%), Positives = 38/61 (62%)

Query: 41  LFPHPTDCDKFIICSNGREVTSKCPPGLLWNDRAKRCDYPSESDCVPEEGETDFITTTTN 100
           + PH  +C KF +C +G++    CPPGL +N  +K CD+P+ ++C  +   T  +T +T+
Sbjct: 401 MTPHEEECSKFYVCVHGKQWLLSCPPGLHFNPSSKVCDFPAHANCRVQTSTTGVVTDSTS 460

Query: 101 E 101
           +
Sbjct: 461 Q 461


==> AAEL002625-RA conserved hypothetical protein
          Length = 295

 Score = 69.7 bits (169), Expect = 5e-013,   Method: Compositional matrix adjust.
 Identities = 37/128 (28%), Positives = 60/128 (46%), Gaps = 5/128 (3%)

Query: 41  LFPHPTDCDKFIICSNGREVTSKCPPGLLWNDRAKRCDYPSESDC--VPEEGETDFITTT 98
             PHP+ C+ + IC+ G  +   C  G+ WN    +CD+P  ++C  +P   + +  T +
Sbjct: 169 FIPHPSACESYYICAYGMLILHSCGQGVYWNSDTNQCDFPERTNCSNLPNPAKPETSTPS 228

Query: 99  TNEQVSYDCPPVYDPDHMVYIPHGTDCTKYFICDPYGVPLQQNCPPGLHWNQVVSYCDFP 158
                    P     +  ++ P   DC+KY+IC     P+  +CP    WN  +S CD P
Sbjct: 229 IGTTTPSKLPNCRSSE--IFHPSIEDCSKYYICIG-SSPILMSCPSDYLWNADISQCDRP 285

Query: 159 ELAQCTVD 166
           E A+C   
Sbjct: 286 EQARCATS 293


 Score = 47.0 bits (110), Expect = 4e-006,   Method: Compositional matrix adjust.
 Identities = 20/51 (39%), Positives = 30/51 (58%), Gaps = 1/51 (1%)

Query: 114 DHMVYIPHGTDCTKYFICDPYGVPLQQNCPPGLHWNQVVSYCDFPELAQCT 164
           D   +IPH + C  Y+IC  YG+ +  +C  G++WN   + CDFPE   C+
Sbjct: 165 DGFYFIPHPSACESYYIC-AYGMLILHSCGQGVYWNSDTNQCDFPERTNCS 214


 Score = 37.7 bits (86), Expect = 0.002,   Method: Compositional matrix adjust.
 Identities = 15/47 (31%), Positives = 21/47 (44%)

Query: 40  VLFPHPTDCDKFIICSNGREVTSKCPPGLLWNDRAKRCDYPSESDCV 86
           +  P   DC K+ IC     +   CP   LWN    +CD P ++ C 
Sbjct: 245 IFHPSIEDCSKYYICIGSSPILMSCPSDYLWNADISQCDRPEQARCA 291


 Score = 36.6 bits (83), Expect = 0.005,   Method: Compositional matrix adjust.
 Identities = 18/73 (24%), Positives = 36/73 (49%), Gaps = 4/73 (5%)

Query: 13 GVVVLLLLTTVLASDRCPPRDDPEEPPVLFPHPTDCDKFIICSNGREVTSKCPPGLLWND 72
          G+++ L     ++ + C    + ++ PV      DC  +I+C N  +    CP GLL++ 
Sbjct: 10 GLLMHLTAARFVSDNICLAMPNGQKLPVT----DDCSSYIVCDNNAQSIKHCPNGLLFDP 65

Query: 73 RAKRCDYPSESDC 85
          + + C++ S   C
Sbjct: 66 QVQVCNWASMVKC 78


 Score = 29.3 bits (64), Expect = 0.78,   Method: Compositional matrix adjust.
 Identities = 13/45 (28%), Positives = 24/45 (53%), Gaps = 1/45 (2%)

Query: 119 IPHGTDCTKYFICDPYGVPLQQNCPPGLHWNQVVSYCDFPELAQC 163
           +P   DC+ Y +CD     ++  CP GL ++  V  C++  + +C
Sbjct: 35  LPVTDDCSSYIVCDNNAQSIKH-CPNGLLFDPQVQVCNWASMVKC 78
