# Supplementary material for: The salivary gland transcriptome of the neotropical malaria vector Anopheles darlingi reveals accelerated evolution of genes relevant to hematophagy
Source: BMC Genomics. 2009 Jan 29;10:57. doi: 10.1186/1471-2164-10-57 (PMC2644710; doi:10.1186/1471-2164-10-57)
Supplement: Additional file 2 — Annotated sialotranscriptome of An. darlingi female mosquitoes. Hyperlinked Excel spreadsheet with deducted protein sequences. See description above. [file 1471-2164-10-57-S2.zip › links/AEGY-PEP/AD-89-AEGY-PEP.txt]

>AD-89

AAEL004125-RA signal transduction protein lnk-realted                  28   0.58 
AAEL013275-RB importin beta-1                                          27   1.7  
AAEL001001-RA hypothetical protein                                     25   4.2  
AAEL000530-RA carboxylesterase                                         25   5.8  
AAEL001304-RA nuclear hormone receptor ftz-f1 beta                     25   6.5  
AAEL011254-RA hypothetical protein                                     24   9.0  
AAEL013559-RA uncoordinated protein                                    24      11
AAEL000211-RA conserved hypothetical protein                           23      15
AAEL009849-RA hypothetical protein                                     22      32


==> AAEL004125-RA signal transduction protein lnk-realted
          Length = 564

 Score = 28.5 bits (62), Expect = 0.58,   Method: Composition-based stats.
 Identities = 16/54 (29%), Positives = 24/54 (44%), Gaps = 6/54 (11%)

Query: 30 GNYSEGE------TIEEGSGQSNNSTVPPMPDFSGILPPWLGGGGGGGGFPFSG 77
           N +EG+      T    +G ++ +TVP       + P  +GGGG     P SG
Sbjct: 2  ANLTEGDQSFCSTTQSSVTGTTSTATVPATSPLVAVTPSSIGGGGAVTSTPTSG 55


==> AAEL013275-RB importin beta-1
          Length = 904

 Score = 26.9 bits (58), Expect = 1.7,   Method: Composition-based stats.
 Identities = 16/34 (47%), Positives = 21/34 (61%), Gaps = 2/34 (5%)

Query: 20  PANSDCNCNCGNYSEGETIEEGSGQSNNSTVPPM 53
           PAN D +C  GN +   T   GSG +N+STVP +
Sbjct: 873 PAN-DASCINGN-TLNYTSANGSGGTNSSTVPAI 904


==> AAEL001001-RA hypothetical protein
          Length = 389

 Score = 25.4 bits (54), Expect = 4.2,   Method: Composition-based stats.
 Identities = 13/42 (30%), Positives = 19/42 (45%)

Query: 33  SEGETIEEGSGQSNNSTVPPMPDFSGILPPWLGGGGGGGGFP 74
           SE E  ++   +    T  P  D + ++   L   GGG GFP
Sbjct: 328 SENEDEDQDGSEMGEQTEEPAIDVASMVQVDLEQSGGGSGFP 369


==> AAEL000530-RA carboxylesterase
          Length = 286

 Score = 25.0 bits (53), Expect = 5.8,   Method: Composition-based stats.
 Identities = 18/57 (31%), Positives = 26/57 (45%), Gaps = 6/57 (10%)

Query: 3  SILLLVVALCIAIATAVPANSDCNCNCGNYSEGETIEEGSGQSNNSTVPPMPDFSGI 59
          ++ + V+ LC   A +VP NS C    G  S G  I + +   N     P  +F GI
Sbjct: 7  AVFVAVIVLCGLNAASVPVNS-CIVEFGEQSRGRGISKRTFNGN-----PYCEFLGI 57


==> AAEL001304-RA nuclear hormone receptor ftz-f1 beta
          Length = 803

 Score = 24.6 bits (52), Expect = 6.5,   Method: Compositional matrix adjust.
 Identities = 10/19 (52%), Positives = 11/19 (57%)

Query: 59  ILPPWLGGGGGGGGFPFSG 77
           IL P LGG  G   FP+S 
Sbjct: 455 ILSPSLGGNDGSSNFPYSN 473


==> AAEL011254-RA hypothetical protein
          Length = 257

 Score = 24.3 bits (51), Expect = 9.0,   Method: Composition-based stats.
 Identities = 8/12 (66%), Positives = 10/12 (83%)

Query: 59 ILPPWLGGGGGG 70
          +LP W+GG GGG
Sbjct: 15 VLPDWIGGSGGG 26


==> AAEL013559-RA uncoordinated protein
          Length = 4560

 Score = 24.3 bits (51), Expect =    11,   Method: Composition-based stats.
 Identities = 9/22 (40%), Positives = 13/22 (59%)

Query: 33   SEGETIEEGSGQSNNSTVPPMP 54
            ++GE  +EGSG+ N     P P
Sbjct: 1136 NQGENRQEGSGEGNGEKRTPPP 1157


==> AAEL000211-RA conserved hypothetical protein
          Length = 89

 Score = 23.5 bits (49), Expect =    15,   Method: Compositional matrix adjust.
 Identities = 14/33 (42%), Positives = 18/33 (54%), Gaps = 4/33 (12%)

Query: 3  SILLLVVALCIAIATAVPAN----SDCNCNCGN 31
          +I +L V L I +A AVPA     S CN  C +
Sbjct: 4  AIAVLAVVLIIGLAQAVPAKEKPTSKCNTACTD 36


==> AAEL009849-RA hypothetical protein
          Length = 1322

 Score = 22.3 bits (46), Expect =    32,   Method: Composition-based stats.
 Identities = 12/29 (41%), Positives = 17/29 (58%), Gaps = 1/29 (3%)

Query: 38   IEEGSGQSNNSTVPPMPDFSGILPPWLGG 66
            IE+ S  S +ST+ P+P  +  LPP   G
Sbjct: 1028 IEQVSASSEHSTIEPIPA-NNSLPPTSSG 1055
