# Supplementary material for: The salivary gland transcriptome of the neotropical malaria vector Anopheles darlingi reveals accelerated evolution of genes relevant to hematophagy
Source: BMC Genomics. 2009 Jan 29;10:57. doi: 10.1186/1471-2164-10-57 (PMC2644710; doi:10.1186/1471-2164-10-57)
Supplement: Additional file 2 — Annotated sialotranscriptome of An. darlingi female mosquitoes. Hyperlinked Excel spreadsheet with deducted protein sequences. See description above. [file 1471-2164-10-57-S2.zip › links/AEGY-PEP/AD-9-AEGY-PEP.txt]

>AD-9

AAEL009219-RA predicted protein                                        27   4.0  
AAEL006196-RA hemomucin                                                27   6.1  
AAEL009795-RA papilin                                                  25      16
AAEL012971-RB conserved hypothetical protein                           23      45
AAEL000812-RA conserved hypothetical protein                           23      52
AAEL012971-RA conserved hypothetical protein                           23      63


==> AAEL009219-RA predicted protein
          Length = 1345

 Score = 26.9 bits (58), Expect = 4.0,   Method: Compositional matrix adjust.
 Identities = 31/76 (40%), Positives = 45/76 (59%), Gaps = 6/76 (7%)

Query: 112 PRPTTTTAATTTAADGTTVTDS--ASTAAEATTTEAPATTTEESTTTTEAATTTE---EA 166
           P PT+     +T  D TT   S  +ST  E T++E P +TT +S TT E+++T E   E+
Sbjct: 759 PEPTSPEQPESTVVDSTTPDSSTESSTDPEPTSSEQPESTTVDS-TTQESSSTPESSIES 817

Query: 167 TTTEEATTTEAAESTT 182
           +T  E T++E  ESTT
Sbjct: 818 STDPEPTSSEQPESTT 833


 Score = 26.6 bits (57), Expect = 5.6,   Method: Compositional matrix adjust.
 Identities = 29/75 (38%), Positives = 45/75 (60%), Gaps = 4/75 (5%)

Query: 112  PRPTTTTAATTTAADGTTVTDS--ASTAAEATTTEAPATTTEESTTTTEAAT--TTEEAT 167
            P PT+   + +T  D TT   S  +ST  E T++E P +TT +STT   ++T  ++ E++
Sbjct: 1103 PEPTSPEQSESTVVDSTTPNSSTESSTNPEPTSSEQPESTTVDSTTQEGSSTPDSSTESS 1162

Query: 168  TTEEATTTEAAESTT 182
            T  E T++E  ESTT
Sbjct: 1163 TNPELTSSEQPESTT 1177


 Score = 23.9 bits (50), Expect =    41,   Method: Compositional matrix adjust.
 Identities = 30/77 (38%), Positives = 46/77 (59%), Gaps = 8/77 (10%)

Query: 112  PRPTTTTAATTTAADGTTVTDS--ASTAAEATTTEAP-ATTTEESTTTTEAATTTE---E 165
            P PT++    +T  D TT   S  +ST  E T++E P +TT +  +TT E+++T E   E
Sbjct: 951  PEPTSSEQPESTVVDSTTPDSSTESSTDPEPTSSEQPESTTVD--STTQESSSTPESSIE 1008

Query: 166  ATTTEEATTTEAAESTT 182
            ++T  E T++E  ESTT
Sbjct: 1009 SSTDPEPTSSEQPESTT 1025


==> AAEL006196-RA hemomucin
          Length = 610

 Score = 26.6 bits (57), Expect = 6.1,   Method: Composition-based stats.
 Identities = 19/51 (37%), Positives = 22/51 (43%), Gaps = 5/51 (9%)

Query: 138 AEATTTEAPATTTEESTTTTEAATTTEEATT-----TEEATTTEAAESTTT 183
           A    TE PA  TE+ T  TE  T  +EA        E+AT T A     T
Sbjct: 526 APKPATEKPAPATEKPTPVTEKPTPAKEAPAKMKDKKEKATPTTAPAPERT 576


 Score = 24.3 bits (51), Expect =    26,   Method: Composition-based stats.
 Identities = 15/51 (29%), Positives = 20/51 (39%), Gaps = 1/51 (1%)

Query: 102 RPWWQRP-PFRPRPTTTTAATTTAADGTTVTDSASTAAEATTTEAPATTTE 151
           +P  ++P P   +PT  T   T A +           A  TT  AP  T E
Sbjct: 528 KPATEKPAPATEKPTPVTEKPTPAKEAPAKMKDKKEKATPTTAPAPERTVE 578


==> AAEL009795-RA papilin
          Length = 2632

 Score = 25.0 bits (53), Expect =    16,   Method: Compositional matrix adjust.
 Identities = 20/51 (39%), Positives = 32/51 (62%), Gaps = 3/51 (5%)

Query: 131  TDSASTAAEATTTE-APATTTEESTTTT--EAATTTEEATTTEEATTTEAA 178
            TD++S   + ++TE + ATT  E T +T    +T TEE  +T+E++ TEA 
Sbjct: 1001 TDASSATVQGSSTESSDATTIMEETQSTGPTESTVTEETVSTQESSRTEAV 1051


==> AAEL012971-RB conserved hypothetical protein
          Length = 484

 Score = 23.5 bits (49), Expect =    45,   Method: Compositional matrix adjust.
 Identities = 23/47 (48%), Positives = 29/47 (61%), Gaps = 3/47 (6%)

Query: 129 TVTDSASTAA-EATTTEAPATTTEESTTTTEAATTTEEATTTEEATT 174
           TVTDS ST + E++ T  P  TTE ST T   +T + E+ TT E TT
Sbjct: 298 TVTDSPSTVSTESSIT--PEVTTELSTVTDNPSTVSTESPTTPEITT 342


==> AAEL000812-RA conserved hypothetical protein
          Length = 572

 Score = 23.5 bits (49), Expect =    52,   Method: Composition-based stats.
 Identities = 11/29 (37%), Positives = 17/29 (58%)

Query: 14  LIAVSVAEPASSSSESKDSKDSSSSSSSK 42
           L+  ++AE  S SS  K+    SSS++ K
Sbjct: 85  LMTTTIAETTSQSSTRKEELIGSSSTTGK 113


 Score = 23.1 bits (48), Expect =    61,   Method: Composition-based stats.
 Identities = 27/88 (30%), Positives = 36/88 (40%), Gaps = 24/88 (27%)

Query: 117 TTAATTTAADGTTVTDSA------STAAEATTTEAP--------------ATTTEESTTT 156
           T      AA G  VT S+      ++   A  TE P               +TTE+  TT
Sbjct: 29  TNDTVVAAAGGVNVTGSSKLPNVTNSVEVAPQTEVPIVVTTVIAATTTTEESTTEQLMTT 88

Query: 157 TEAATTTEEATTTEEATTTEAAESTTTG 184
           T A TT++ +T  EE        S+TTG
Sbjct: 89  TIAETTSQSSTRKEELI----GSSSTTG 112


==> AAEL012971-RA conserved hypothetical protein
          Length = 436

 Score = 23.1 bits (48), Expect =    63,   Method: Compositional matrix adjust.
 Identities = 22/47 (46%), Positives = 29/47 (61%), Gaps = 3/47 (6%)

Query: 129 TVTDSASTAA-EATTTEAPATTTEESTTTTEAATTTEEATTTEEATT 174
           TVTD+ ST + E+ TT  P  TTE ST T   +T + E++ T E TT
Sbjct: 274 TVTDNPSTVSTESPTT--PEITTELSTVTDSPSTVSTESSITPEVTT 318
